# Supplementary material for: Genome-scale CRISPR screening at high sensitivity with an empirically designed sgRNA library
Source: BMC Biol. 2020 Nov 23;18:174. doi: 10.1186/s12915-020-00905-1 (PMC7686728; doi:10.1186/s12915-020-00905-1)
Supplement: Supplementary file 2 — Additional file 2: Table S1. Annotated sgRNA sequences of the HD CRISPR Library. [file 12915_2020_905_MOESM2_ESM.xlsx]

## Sheet: Sub-library A
Chromosome	Start position (bp)	End position (bp)	Strand	sgRNA sequences (incl PAM)	Target gene symbol	Target gene ENSEMBL ID	Target gene start (bp)	Target gene end (bp)	Target gene strand	Distance to TSS	Transcripts targeted	Number of target gene transcripts	Number of transcripts targeted by sgRNA	Difference	sgRNA GC content	Poly-X	Number of predicted off-targets	max GenomeCRISPR effect	min GenomeCRISPR effect	mean GenomeCRISPR effect	Z-score GenomeCRISPR effect	max log2 fold change	min log2 fold change	mean log2 fold change	Number of screens	Essential in number of screens	Fraction esssential	sgRNA sequence (no PAM)	Libraries that include sgRNA	Target exon rank	Source
19	58353124	58353147	+	CGTCAGCGTCACATTGGCCAAGG	A1BG	ENSG00000121410	58345178	58353499	-	352	ENST00000263100,ENST00000600966	5	2	3	0.608696	FALSE	0	8	-3	2.18182	0.326441	0.465837	-0.240489	0.118006	33	0	0	CGTCAGCGTCACATTGGCCA	GeCKOv2	1	GenomeCRISPR
19	58353117	58353140	-	CAATGTGACGCTGACGTGCCAGG	A1BG	ENSG00000121410	58345178	58353499	-	359	ENST00000263100,ENST00000600966	5	2	3	0.608696	FALSE	0	6	-6	0.272727	-0.499375	0.52108	-0.345381	0.0546959	33	0	0	CAATGTGACGCTGACGTGCC	GeCKOv2	1	GenomeCRISPR
19	58353093	58353116	+	GGAAGTCTGGAGTCTCCAGGTGG	A1BG	ENSG00000121410	58345178	58353499	-	383	ENST00000263100,ENST00000600966	5	2	3	0.608696	FALSE	1	9	-7	1.93093	0.217915	1.02122	-1.01865	0.088693	333	0	0	GGAAGTCTGGAGTCTCCAGG	Avana	1	GenomeCRISPR
19	58352462	58352485	-	GTGTGCCGAGGTGTGCTGCGGGG	A1BG	ENSG00000121410	58345178	58353499	-	1014	ENST00000263100,ENST00000600966	5	2	3	0.73913	FALSE	0	9	-8	1.78378	0.154263	1.33776	-1.03805	0.129913	333	0	0	GTGTGCCGAGGTGTGCTGCG	Avana	2	GenomeCRISPR
1	33312846	33312869	-	CGGCAGATCCTACTTACACTTGG	A3GALT2	ENSG00000184389	33306766	33321098	-	8229	ENST00000442999	1	1	0	0.521739	FALSE	0	7	-2	3.57576	0.21152	0.589724	-0.0743913	0.230977	33	0	0	CGGCAGATCCTACTTACACT	GeCKOv2	2	GenomeCRISPR
1	33312838	33312861	+	CTAAGAGGCCAAGTGTAAGTAGG	A3GALT2	ENSG00000184389	33306766	33321098	-	8237	ENST00000442999	1	1	0	0.478261	FALSE	0	9	-7	4.78679	0.571523	1.89137	-0.950321	0.328102	333	1	0.003003	CTAAGAGGCCAAGTGTAAGT	Avana	2	GenomeCRISPR
1	33312548	33312571	+	GGCCGAAGGGCAGACGCCCATGG	A3GALT2	ENSG00000184389	33306766	33321098	-	8527	ENST00000442999	1	1	0	0.73913	FALSE	0	9	-2	5.51515	0.788045	0.943881	-0.0971367	0.405695	33	0	0	GGCCGAAGGGCAGACGCCCA	GeCKOv2	3	GenomeCRISPR
1	33312535	33312558	+	GCTGGGACATTGTGGCCGAAGGG	A3GALT2	ENSG00000184389	33306766	33321098	-	8540	ENST00000442999	1	1	0	0.652174	FALSE	0	9	-8	1.83483	-0.306004	0.836936	-0.979287	0.104393	333	1	0.003003	GCTGGGACATTGTGGCCGAA	Avana	3	GenomeCRISPR
22	42693327	42693350	-	GCGGAACCTGACCAACGTGCTGG	A4GALT	ENSG00000128274	42692121	42721298	-	27948	ENST00000401850,ENST00000249005,ENST00000381278	5	3	2	0.652174	FALSE	0	9	-4	2.58824	0.584648	1.1281	-0.609961	0.30894	16	0	0	GCGGAACCTGACCAACGTGC	Sabatini2015,Sabatini2017	2	GenomeCRISPR
22	42692984	42693007	-	GTGTGGAACAAGAAGAGCCAGGG	A4GALT	ENSG00000128274	42692121	42721298	-	28291	ENST00000401850,ENST00000249005,ENST00000381278	5	3	2	0.565217	FALSE	0	8	-4	0.764706	-0.0177519	1.49359	-0.613988	0.117202	16	0	0	GTGTGGAACAAGAAGAGCCA	Sabatini2015,Sabatini2017	2	GenomeCRISPR
22	42693628	42693651	+	GGATTCGGGGTGAGTTCTGGCGG	A4GALT	ENSG00000128274	42692121	42721298	-	27647	ENST00000401850,ENST00000249005,ENST00000381278	5	3	2	0.652174	FALSE	0	9	-7	-0.181818	-0.330434	6.24007	-2.0121	0.153587	21	0	0	GGATTCGGGGTGAGTTCTGG	Sabatini2015,Sabatini2017	2	GenomeCRISPR
22	42693555	42693578	+	GAAGTGAGATGCCCAGGTGCCGG	A4GALT	ENSG00000128274	42692121	42721298	-	27720	ENST00000401850,ENST00000249005,ENST00000381278	5	3	2	0.652174	FALSE	0	9	-5	1.76471	0.312596	1.54389	-0.645292	0.227451	16	0	0	GAAGTGAGATGCCCAGGTGC	Sabatini2015,Sabatini2017	2	GenomeCRISPR
12	125065665	125065688	+	GCAGATGGACCGCTTCCGGGCGG	AACS	ENSG00000081760	125065379	125143333	+	125065664	ENST00000316519,ENST00000418937	12	2	10	0.73913	FALSE	0	9	-9	0.390052	-0.431302	1.41933	-2.01396	-0.0110265	381	2	0.00524934	GCAGATGGACCGCTTCCGGG	Sabatini2015,TKOv1,Sabatini2017,Avana,TKOv3	1	GenomeCRISPR
12	125065602	125065625	+	CCCCGGTCGGGAGGAGATCCTGG	AACS	ENSG00000081760	125065379	125143333	+	125065601	ENST00000316519,ENST00000418937	12	2	10	0.73913	FALSE	0	7	-8	2.42857	0.306448	0.592665	-1.09636	0.138099	35	0	0	CCCCGGTCGGGAGGAGATCC	GeCKOv2	1	GenomeCRISPR
12	125065575	125065598	+	CGCCGCCGCCATGTCCAAGGAGG	AACS	ENSG00000081760	125065379	125143333	+	125065574	ENST00000316519,ENST00000418937	12	2	10	0.73913	FALSE	0	9	-6	3.85714	0.823455	1.09545	-0.586437	0.269421	35	0	0	CGCCGCCGCCATGTCCAAGG	GeCKOv2	1	GenomeCRISPR
12	125073895	125073918	-	AATATGACTCAACGGACCAATGG	AACS	ENSG00000081760	125065379	125143333	+	125073894	ENST00000316519,ENST00000418937	12	2	10	0.434783	FALSE	0	7	-1	3.05882	0.534539	0.850756	-0.1603	0.360405	16	0	0	AATATGACTCAACGGACCAA	Sabatini2015,Sabatini2017,TKOv3	2	GenomeCRISPR
3	151814183	151814206	-	TGAGGATCCCCACAATCAGAAGG	AADAC	ENSG00000114771	151814037	151828488	+	151814182	ENST00000232892,ENST00000488869	2	2	0	0.521739	FALSE	0	9	-9	0.997167	-0.923501	1.31869	-1.46119	0.0442547	352	0	0	TGAGGATCCCCACAATCAGA	Sabatini2015,Sabatini2017,Avana	1	GenomeCRISPR
3	151814225	151814248	+	GCCTCTCCCAGATAACGTTGAGG	AADAC	ENSG00000114771	151814037	151828488	+	151814224	ENST00000232892,ENST00000488869	2	2	0	0.565217	FALSE	0	7	-6	1.82353	-0.505853	0.923896	-0.90607	0.216855	16	0	0	GCCTCTCCCAGATAACGTTG	Sabatini2015,Sabatini2017	1	GenomeCRISPR
3	151814226	151814249	-	TCCTCAACGTTATCTGGGAGAGG	AADAC	ENSG00000114771	151814037	151828488	+	151814225	ENST00000232892,ENST00000488869	2	2	0	0.521739	FALSE	0	8	-8	2.83333	0.00450693	1.63907	-1.47217	0.413565	24	0	0	TCCTCAACGTTATCTGGGAG	TKOv1	1	GenomeCRISPR
3	151814233	151814256	+	CAGATAACGTTGAGGAGCCATGG	AADAC	ENSG00000114771	151814037	151828488	+	151814232	ENST00000232892,ENST00000488869	2	2	0	0.521739	FALSE	0	9	-4	2.5	-0.163961	1.7876	-0.631344	0.578128	2	0	0	CAGATAACGTTGAGGAGCCA		1	GenomeCRISPR
3	151734099	151734122	-	TCTTCAATGTTGTCTGGCATGGG	AADACL2	ENSG00000197953	151733916	151761339	+	151734098	ENST00000445270,ENST00000356517	2	2	0	0.478261	FALSE	0	9	-5	4.19643	0.816059	0.952087	-0.521047	0.268006	336	0	0	TCTTCAATGTTGTCTGGCAT	Avana	1	GenomeCRISPR
3	151744106	151744129	+	TGACTTCCTGAATAGATGGACGG	AADACL2	ENSG00000197953	151733916	151761339	+	151744105	ENST00000445270,ENST00000356517	2	2	0	0.478261	FALSE	0	9	-8	2.51841	0.0973868	1.32816	-2.09883	0.169784	352	1	0.00284091	TGACTTCCTGAATAGATGGA	Sabatini2015,Sabatini2017,Avana,Yusa2016	2	GenomeCRISPR
3	151740797	151740820	+	AAAGAAAGTCAGAAACCCGAAGG	AADACL2	ENSG00000197953	151733916	151761339	+	151740796	ENST00000356517	2	1	1	0.434783	FALSE	0	9	-8	1.5	-0.338787	1.70263	-2.46839	0.137273	21	0	0	AAAGAAAGTCAGAAACCCGA	Sabatini2015,Sabatini2017,TKOv3,Brunello	2	GenomeCRISPR
3	151740813	151740836	-	AATATATCACAGCTCGCCTTCGG	AADACL2	ENSG00000197953	151733916	151761339	+	151740812	ENST00000356517	2	1	1	0.478261	FALSE	0	9	-8	2.44231	0.0647916	1.69542	-0.540136	0.306481	51	0	0	AATATATCACAGCTCGCCTT	Sabatini2015,GeCKOv2,Sabatini2017	2	GenomeCRISPR
1	12720890	12720913	-	ACAAACGAGAGCATATGCCATGG	AADACL3	ENSG00000188984	12716115	12728759	+	12720889	ENST00000359318	2	1	1	0.478261	FALSE	0	8	-5	1.05882	-0.0119124	1.01043	-0.818652	0.114289	16	0	0	ACAAACGAGAGCATATGCCA	Sabatini2015,Sabatini2017,TKOv3	2	GenomeCRISPR
1	12720911	12720934	+	GTGCAAGGAGAGTGACTCCGTGG	AADACL3	ENSG00000188984	12716115	12728759	+	12720910	ENST00000359318	2	1	1	0.608696	FALSE	0	9	-9	-0.52514	-0.576915	1.62258	-1.32688	-0.050371	357	0	0	GTGCAAGGAGAGTGACTCCG	Sabatini2015,Sabatini2017,Avana	2	GenomeCRISPR
1	12720928	12720951	-	TCACCCAACTGCCAGAACCACGG	AADACL3	ENSG00000188984	12716115	12728759	+	12720927	ENST00000359318	2	1	1	0.608696	FALSE	0	9	-5	3.84085	0.980441	1.54056	-0.656468	0.249007	376	0	0	TCACCCAACTGCCAGAACCA	Sabatini2015,TKOv1,Sabatini2017,Avana,TKOv3	2	GenomeCRISPR
1	12719582	12719605	-	TCACAGGGATTGTCCCAAAGCGG	AADACL3	ENSG00000188984	12716115	12728759	+	12719581	ENST00000359318	2	1	1	0.565217	FALSE	0	9	-3	3.875	0.992623	2.18316	-0.589695	0.61788	24	0	0	TCACAGGGATTGTCCCAAAG	TKOv1	2	GenomeCRISPR
1	12644556	12644579	-	GCCAAGAGTAGCACTAGCCAGGG	AADACL4	ENSG00000204518	12644547	12667086	+	12644555	ENST00000376221	1	1	0	0.608696	FALSE	0	8	-7	2.82927	0.096439	0.920289	-0.954619	0.333148	40	0	0	GCCAAGAGTAGCACTAGCCA	Sabatini2015,TKOv1,Sabatini2017,TKOv3	1	GenomeCRISPR
1	12644668	12644691	-	GCAATGCAGGAATCTCAACTTGG	AADACL4	ENSG00000204518	12644547	12667086	+	12644667	ENST00000376221	1	1	0	0.478261	FALSE	0	8	1	5.41176	0.9518	1.03743	0.146947	0.65872	16	0	0	GCAATGCAGGAATCTCAACT	Sabatini2015,Sabatini2017	1	GenomeCRISPR
1	12644645	12644668	-	CAGGATGCTGCAAGGTAGCAGGG	AADACL4	ENSG00000204518	12644547	12667086	+	12644644	ENST00000376221	1	1	0	0.608696	FALSE	0	9	-6	2.41667	-0.0402208	1.23934	-0.754394	0.351265	24	0	0	CAGGATGCTGCAAGGTAGCA	TKOv1	1	GenomeCRISPR
1	12644557	12644580	-	TGCCAAGAGTAGCACTAGCCAGG	AADACL4	ENSG00000204518	12644547	12667086	+	12644556	ENST00000376221	1	1	0	0.565217	FALSE	0	9	-3	3.8	0.41796	0.87145	-0.14509	0.272974	35	0	0	TGCCAAGAGTAGCACTAGCC	GeCKOv2	1	GenomeCRISPR
9	96654737	96654760	-	CATCTGCAAGGAATACGTAGAGG	AAED1	ENSG00000158122	96639577	96655303	-	543	ENST00000411939,ENST00000375234,ENST00000446045	4	3	1	0.478261	FALSE	0	7	-7	0.473684	-0.15977	0.872918	-1.14384	0.0037588	18	0	0	CATCTGCAAGGAATACGTAG	Sabatini2015,Sabatini2017,Yusa2016,Brunello	1	GenomeCRISPR
9	96654701	96654724	+	TCACTTGTAAGAAACTCCTGGGG	AAED1	ENSG00000158122	96639577	96655303	-	579	ENST00000411939,ENST00000375234,ENST00000446045	4	3	1	0.478261	FALSE	0	7	-7	2.27273	0.3259	0.825317	-2.03063	0.21241	21	0	0	TCACTTGTAAGAAACTCCTG	Sabatini2015,Sabatini2017	1	GenomeCRISPR
9	96651676	96651699	+	ATGACTGTCCAATCACTATAAGG	AAED1	ENSG00000158122	96639577	96655303	-	3604	ENST00000411939,ENST00000375234,ENST00000446045	4	3	1	0.391304	FALSE	0	8	-1	4	0.792195	0.890966	-0.0522126	0.270859	35	0	0	ATGACTGTCCAATCACTATA	GeCKOv2	2	GenomeCRISPR
9	96651684	96651707	-	AATGTCACCCTTATAGTGATTGG	AAED1	ENSG00000158122	96639577	96655303	-	3596	ENST00000411939,ENST00000375234,ENST00000446045	4	3	1	0.391304	FALSE	0	7	-1	2.94286	0.506809	0.767707	-0.134025	0.204117	35	0	0	AATGTCACCCTTATAGTGAT	GeCKOv2	2	GenomeCRISPR
11	77842504	77842527	-	TGATAAGGAAGCAATTTCAGGGG	AAMDC	ENSG00000087884	77821109	77918432	+	77842503	ENST00000532481,ENST00000526164,ENST00000526415,ENST00000393427,ENST00000527134,ENST00000304716,ENST00000525409,ENST00000533193,ENST00000525034,ENST00000630098	12	10	2	0.434783	FALSE	1	9	-8	0.756757	-0.157538	1.55552	-1.221	0.0309265	333	1	0.003003	TGATAAGGAAGCAATTTCAG	Avana	2	GenomeCRISPR
11	77869770	77869793	+	GGTGTACAGACTCTTGTGATTGG	AAMDC	ENSG00000087884	77821109	77918432	+	77869769	ENST00000532481,ENST00000526164,ENST00000526415,ENST00000393427,ENST00000527134,ENST00000304716,ENST00000533193,ENST00000525034,ENST00000630098	12	9	3	0.478261	FALSE	0	8	-5	3.09091	0.624793	0.574506	-0.254642	0.185833	33	0	0	GGTGTACAGACTCTTGTGAT	GeCKOv2	3	GenomeCRISPR
11	77872267	77872290	+	GGTTGCCCAAGGGGTCAGGGTGG	AAMDC	ENSG00000087884	77821109	77918432	+	77872266	ENST00000526415,ENST00000393427,ENST00000525409,ENST00000533193,ENST00000525034	12	5	7	0.695652	FALSE	0	7	-8	0.772727	-0.152185	1.4517	-2.4616	-0.0828287	21	0	0	GGTTGCCCAAGGGGTCAGGG	Sabatini2015,Sabatini2017	4	GenomeCRISPR
11	77872171	77872194	+	CCAGGTGCCTTCATCAACTGTGG	AAMDC	ENSG00000087884	77821109	77918432	+	77872170	ENST00000526415,ENST00000393427,ENST00000525409,ENST00000533193,ENST00000525034	12	5	7	0.565217	FALSE	0	8	-4	3.48485	0.756828	0.448646	-0.433069	0.203027	33	0	0	CCAGGTGCCTTCATCAACTG	GeCKOv2	4	GenomeCRISPR
7	122133586	122133609	+	GATGTGCTTGGGAGCTAGCGGGG	AASS	ENSG00000008311	122075647	122144280	-	10671	ENST00000393376,ENST00000417368,ENST00000431170,ENST00000358954	7	4	3	0.652174	FALSE	0	9	-5	5.18182	1.02408	2.6063	-0.68665	0.727462	21	0	0	GATGTGCTTGGGAGCTAGCG	Sabatini2015,Sabatini2017	1	GenomeCRISPR
7	122133618	122133641	-	GAGGGAGGATGTGAACGCCTGGG	AASS	ENSG00000008311	122075647	122144280	-	10639	ENST00000393376,ENST00000417368,ENST00000431170,ENST00000358954	7	4	3	0.652174	FALSE	0	9	-3	2.64706	0.226645	1.20673	-0.469961	0.330974	16	0	0	GAGGGAGGATGTGAACGCCT	Sabatini2015,Sabatini2017,TKOv3	1	GenomeCRISPR
7	122133633	122133656	-	TGTGTTGGCCGTCCGGAGGGAGG	AASS	ENSG00000008311	122075647	122144280	-	10624	ENST00000393376,ENST00000417368,ENST00000431170,ENST00000358954	7	4	3	0.695652	FALSE	0	8	-3	3.79167	0.586738	1.68545	-0.676033	0.601754	24	0	0	TGTGTTGGCCGTCCGGAGGG	TKOv1	1	GenomeCRISPR
7	122133625	122133648	+	GTTCACATCCTCCCTCCGGACGG	AASS	ENSG00000008311	122075647	122144280	-	10632	ENST00000393376,ENST00000417368,ENST00000431170,ENST00000358954	7	4	3	0.652174	FALSE	0	9	-9	1.56548	-0.113621	1.05773	-0.922385	0.0863333	336	1	0.00297619	GTTCACATCCTCCCTCCGGA	Avana	1	GenomeCRISPR
16	8735771	8735794	-	GTAGCTGTGCTGGAAGCTGCAGG	ABAT	ENSG00000183044	8674565	8784575	+	8735770	ENST00000268251,ENST00000564714,ENST00000568847,ENST00000561870,ENST00000566590,ENST00000565016,ENST00000567812,ENST00000425191,ENST00000569156,ENST00000562115,ENST00000396600	16	11	5	0.608696	FALSE	0	8	-3	4.52941	0.687694	1.37952	-0.41359	0.551312	16	0	0	GTAGCTGTGCTGGAAGCTGC	Sabatini2015,Sabatini2017	2	GenomeCRISPR
16	8735793	8735816	-	GCTTACCAGGCACCAGCAGGCGG	ABAT	ENSG00000183044	8674565	8784575	+	8735792	ENST00000268251,ENST00000564714,ENST00000568847,ENST00000561870,ENST00000566590,ENST00000565016,ENST00000567812,ENST00000425191,ENST00000569156,ENST00000562115,ENST00000396600	16	11	5	0.695652	FALSE	0	7	-6	0	-0.911662	0.856486	-1.19671	-0.0527585	16	0	0	GCTTACCAGGCACCAGCAGG	Sabatini2015,Sabatini2017	2	GenomeCRISPR
16	8735748	8735771	+	CATGTTGCTCGCCCAGCGCCTGG	ABAT	ENSG00000183044	8674565	8784575	+	8735747	ENST00000268251,ENST00000564714,ENST00000568847,ENST00000561870,ENST00000566590,ENST00000565016,ENST00000567812,ENST00000425191,ENST00000569156,ENST00000562115,ENST00000396600	16	11	5	0.695652	FALSE	0	9	-6	3.82857	0.440225	0.876147	-0.389003	0.25991	35	0	0	CATGTTGCTCGCCCAGCGCC	GeCKOv2	2	GenomeCRISPR
16	8735781	8735804	+	CCAGCACAGCTACCGCCTGCTGG	ABAT	ENSG00000183044	8674565	8784575	+	8735780	ENST00000268251,ENST00000564714,ENST00000568847,ENST00000561870,ENST00000566590,ENST00000565016,ENST00000567812,ENST00000425191,ENST00000569156,ENST00000562115,ENST00000396600	16	11	5	0.695652	FALSE	0	7	-5	3.62857	0.369604	0.589357	-0.515673	0.228048	35	0	0	CCAGCACAGCTACCGCCTGC	GeCKOv2	2	GenomeCRISPR
9	104884470	104884493	+	GAGTCGGGTAACGGAAACAGGGG	ABCA1	ENSG00000165029	104781002	104928237	-	43744	ENST00000374736,ENST00000423487,ENST00000374733	4	3	1	0.608696	FALSE	0	9	-7	1.45833	-0.00186929	2.48246	-1.5943	0.187055	47	0	0	GAGTCGGGTAACGGAAACAG	Sabatini2015,TKOv1,Sabatini2017,TKOv3	3	GenomeCRISPR
9	104883126	104883149	+	GCCTCCGAGCATCTGAGAACAGG	ABCA1	ENSG00000165029	104781002	104928237	-	45088	ENST00000374736,ENST00000423487,ENST00000374733	4	3	1	0.608696	FALSE	0	8	-5	1.83051	0.145179	1.9418	-0.829574	0.158228	59	0	0	GCCTCCGAGCATCTGAGAAC	TKOv1,GeCKOv2	4	GenomeCRISPR
9	104883079	104883102	+	TTTGCGCATGTCCTTCATGCTGG	ABCA1	ENSG00000165029	104781002	104928237	-	45135	ENST00000374736,ENST00000423487,ENST00000374733	4	3	1	0.521739	FALSE	0	6	-4	0.114286	-0.532908	0.411857	-0.267106	0.0208498	35	0	0	TTTGCGCATGTCCTTCATGC	GeCKOv2	4	GenomeCRISPR
9	104861678	104861701	-	GGCTGATGTCATTCTCCACAAGG	ABCA1	ENSG00000165029	104781002	104928237	-	66536	ENST00000374736,ENST00000423487,ENST00000374733	4	3	1	0.521739	FALSE	0	9	-7	3.04167	0.623712	2.11464	-0.913314	0.64498	24	0	0	GGCTGATGTCATTCTCCACA	TKOv1	5	GenomeCRISPR
2	215001635	215001657	+	ACGGTCATATAATACACAAGAGG	ABCA12	ENSG00000144452	214931542	215138428	-	136771	ENST00000272895,ENST00000389661	3	2	1	0.409091	FALSE	0	9	-9	0	-0.491198	4.69676	-4.07991	-0.44538	13	0	0	ACGGTCATATAATACACAAG	Yusa2016,Brunello	13	GenomeCRISPR
2	215000911	215000934	+	GGTCTTGAGACTCATCCGGATGG	ABCA12	ENSG00000144452	214931542	215138428	-	137494	ENST00000272895,ENST00000389661	3	2	1	0.565217	FALSE	0	9	-9	-0.419643	-0.64252	1.21606	-2.1352	-0.0791937	336	4	0.0119048	GGTCTTGAGACTCATCCGGA	Avana,Yusa2016	14	GenomeCRISPR
2	215000826	215000849	-	ACACAACCAGATCTATGGCAGGG	ABCA12	ENSG00000144452	214931542	215138428	-	137579	ENST00000272895,ENST00000389661	3	2	1	0.521739	FALSE	0	9	-8	-0.764881	-0.767012	0.793115	-1.68095	-0.0928116	336	2	0.00595238	ACACAACCAGATCTATGGCA	Avana	14	GenomeCRISPR
2	214997688	214997711	+	AACATACCTCATGAAGCCGGAGG	ABCA12	ENSG00000144452	214931542	215138428	-	140717	ENST00000272895,ENST00000389661	3	2	1	0.521739	FALSE	0	8	-2	3.82353	0.887558	1.05153	-0.247328	0.426196	16	0	0	AACATACCTCATGAAGCCGG	Sabatini2015,Sabatini2017	15	GenomeCRISPR
7	48376551	48376574	+	TACTTGAGCAACTTGATTCCTGG	ABCA13	ENSG00000179869	48171458	48647496	+	48376550	ENST00000435803,ENST00000544596,ENST00000453246	8	3	5	0.434783	FALSE	0	7	-7	0.628571	-0.525883	0.552674	-0.680105	0.045002	35	0	0	TACTTGAGCAACTTGATTCC	GeCKOv2	1	GenomeCRISPR
7	48389152	48389175	-	TTTGGTCTCTGTAGAAGGTCAGG	ABCA13	ENSG00000179869	48171458	48647496	+	48389151	ENST00000435803,ENST00000544596,ENST00000453246	8	3	5	0.478261	FALSE	0	7	-6	1.34286	-0.184387	0.802207	-0.355453	0.1266	35	0	0	TTTGGTCTCTGTAGAAGGTC	GeCKOv2	3	GenomeCRISPR
7	48403806	48403829	+	GGATGAGCCCACCAGTGGGGTGG	ABCA13	ENSG00000179869	48171458	48647496	+	48403805	ENST00000435803,ENST00000544596,ENST00000453246	8	3	5	0.695652	FALSE	0	7	-7	0.227273	-0.717741	0.846503	-2.24854	-0.0860773	21	0	0	GGATGAGCCCACCAGTGGGG	Sabatini2015,Sabatini2017	5	GenomeCRISPR
7	48412428	48412451	+	GCATTTCTCAAAGACAGCAGTGG	ABCA13	ENSG00000179869	48171458	48647496	+	48412427	ENST00000435803,ENST00000544596,ENST00000453246	8	3	5	0.478261	FALSE	0	9	-7	3	0.607883	4.56259	-1.72316	0.479606	21	0	0	GCATTTCTCAAAGACAGCAG	Sabatini2015,Sabatini2017	7	GenomeCRISPR
1	94007633	94007656	-	ATGCCACCGTAGCAGGCAAGAGG	ABCA4	ENSG00000198691	93992835	94121132	-	113476	ENST00000370225,ENST00000536513	7	2	5	0.608696	FALSE	0	9	-6	2.68571	0.608163	1.48339	-0.481478	0.207328	35	0	0	ATGCCACCGTAGCAGGCAAG	GeCKOv2	1	GenomeCRISPR
1	94007707	94007730	+	TGCCGGCACCATTCACTCCCAGG	ABCA4	ENSG00000198691	93992835	94121132	-	113402	ENST00000370225,ENST00000536513	7	2	5	0.652174	FALSE	0	8	-5	3.45714	0.86305	0.789694	-0.38577	0.2125	35	0	0	TGCCGGCACCATTCACTCCC	GeCKOv2	1	GenomeCRISPR
1	94005464	94005487	+	CACCTCGAAGCCGGGCATAAAGG	ABCA4	ENSG00000198691	93992835	94121132	-	115645	ENST00000370225,ENST00000536513	7	2	5	0.608696	FALSE	0	7	-4	1.4	0.183352	0.445556	-0.283799	0.0879731	35	0	0	CACCTCGAAGCCGGGCATAA	GeCKOv2	2	GenomeCRISPR
1	94005502	94005525	-	GCAATTGATGAGCTGCTCACAGG	ABCA4	ENSG00000198691	93992835	94121132	-	115607	ENST00000370225,ENST00000536513	7	2	5	0.521739	FALSE	0	7	-5	1.2	0.11727	0.729402	-0.602315	0.0746705	35	0	0	GCAATTGATGAGCTGCTCAC	GeCKOv2	2	GenomeCRISPR
17	69314394	69314417	-	CATGTCCACTGCAATTAGGGAGG	ABCA5	ENSG00000154265	69244311	69327244	-	12827	ENST00000392676,ENST00000588877,ENST00000593153,ENST00000593253,ENST00000587607,ENST00000592568,ENST00000588665	14	7	7	0.521739	FALSE	0	6	-8	0.25	-0.399025	0.848537	-1.07406	0.0715829	24	1	0.0416667	CATGTCCACTGCAATTAGGG	TKOv1	1	GenomeCRISPR
17	69313091	69313114	-	TCTACTGATCATCTACCTGATGG	ABCA5	ENSG00000154265	69244311	69327244	-	14130	ENST00000392676,ENST00000588877,ENST00000593153,ENST00000593253,ENST00000587607,ENST00000592568	14	6	8	0.434783	FALSE	0	8	-4	1.2	-0.0435452	0.733464	-0.174044	0.0835449	35	0	0	TCTACTGATCATCTACCTGA	GeCKOv2,TKOv3	2	GenomeCRISPR
17	69313130	69313153	+	CTGCTTGTAATATTAGTCACTGG	ABCA5	ENSG00000154265	69244311	69327244	-	14091	ENST00000392676,ENST00000588877,ENST00000593153,ENST00000593253,ENST00000587607,ENST00000592568	14	6	8	0.391304	FALSE	0	7	-7	-1.77143	-1.15542	0.617338	-0.488482	-0.0937064	35	0	0	CTGCTTGTAATATTAGTCAC	GeCKOv2	2	GenomeCRISPR
17	69313076	69313099	+	TATAAGCTCACAATACCATCAGG	ABCA5	ENSG00000154265	69244311	69327244	-	14145	ENST00000392676,ENST00000588877,ENST00000593153,ENST00000593253,ENST00000587607,ENST00000592568	14	6	8	0.391304	FALSE	0	9	-7	3.27976	0.73468	0.910464	-1.53572	0.203361	336	2	0.00595238	TATAAGCTCACAATACCATC	Avana	2	GenomeCRISPR
17	69137398	69137421	-	GGCTCCTCAGAATCTGGGAAGGG	ABCA6	ENSG00000154262	69078702	69141888	-	4467	ENST00000284425,ENST00000590645	7	2	5	0.608696	FALSE	0	5	5	5	1.11316	0.951324	0.491368	0.721346	2	0	0	GGCTCCTCAGAATCTGGGAA		3	GenomeCRISPR
17	69136166	69136189	+	AAGATGATTCCCATAGCATATGG	ABCA6	ENSG00000154262	69078702	69141888	-	5699	ENST00000284425,ENST00000590645	7	2	5	0.391304	FALSE	0	9	-1	4.82857	1.05167	1.09638	-0.055803	0.332455	35	0	0	AAGATGATTCCCATAGCATA	GeCKOv2	4	GenomeCRISPR
17	69136235	69136258	-	TTCACAGGAACAAGTGTCATTGG	ABCA6	ENSG00000154262	69078702	69141888	-	5630	ENST00000284425,ENST00000590645	7	2	5	0.434783	FALSE	0	5	-6	-1.51429	-1.22344	0.542236	-0.312325	-0.0507388	35	0	0	TTCACAGGAACAAGTGTCAT	GeCKOv2	4	GenomeCRISPR
17	69136111	69136133	+	AAAGTGGACTGTTATATCCCTGG	ABCA6	ENSG00000154262	69078702	69141888	-	5755	ENST00000284425,ENST00000590645	7	2	5	0.454545	FALSE	0	8	-8	0	-0.680281	1.13607	-1.84847	-0.121561	13	0	0	AAAGTGGACTGTTATATCCC	Yusa2016	4	GenomeCRISPR
17	68928008	68928031	-	GCATTTCCTCATCCATCGGACGG	ABCA8	ENSG00000141338	68867292	68955392	-	27361	ENST00000269080,ENST00000586539,ENST00000589533,ENST00000430352,ENST00000615593	15	5	10	0.565217	FALSE	0	9	-9	0.753316	-0.216578	2.01104	-2.85081	-0.000805834	376	1	0.00265957	GCATTTCCTCATCCATCGGA	Sabatini2015,TKOv1,Sabatini2017,Avana	2	GenomeCRISPR
17	68927938	68927960	+	AAATCGCCAATGCCAGATAGAGG	ABCA8	ENSG00000141338	68867292	68955392	-	27432	ENST00000269080,ENST00000586539,ENST00000589533,ENST00000430352,ENST00000615593	15	5	10	0.5	FALSE	0	7	-3	2.30769	0.261003	1.03641	-0.227296	0.283101	13	0	0	AAATCGCCAATGCCAGATAG	Yusa2016	2	GenomeCRISPR
17	68927997	68928019	+	ATGAGATTTGAGCCGTCCGATGG	ABCA8	ENSG00000141338	68867292	68955392	-	27373	ENST00000269080,ENST00000586539,ENST00000589533,ENST00000430352,ENST00000615593	15	5	10	0.545455	FALSE	0	4	-7	-0.846154	-0.708013	0.698041	-1.13543	-0.0839877	13	0	0	ATGAGATTTGAGCCGTCCGA	Yusa2016,TKOv3	2	GenomeCRISPR
17	68924715	68924738	-	AAGCGCCTCCAGAATTCCAAGGG	ABCA8	ENSG00000141338	68867292	68955392	-	30654	ENST00000269080,ENST00000586539,ENST00000589533,ENST00000430352,ENST00000615593	15	5	10	0.565217	FALSE	0	9	-9	-0.272222	-0.531673	1.9429	-2.35849	-0.0751998	360	1	0.00277778	AAGCGCCTCCAGAATTCCAA	TKOv1,Avana,Yusa2016,TKOv3	3	GenomeCRISPR
17	69051102	69051125	-	GAGCAAGAGACGCATGAGCGTGG	ABCA9	ENSG00000154258	68974488	69061064	-	9939	ENST00000340001,ENST00000453985,ENST00000495634,ENST00000585714	8	4	4	0.608696	FALSE	0	9	-5	3	0.564412	1.25057	-0.727984	0.349412	16	0	0	GAGCAAGAGACGCATGAGCG	Sabatini2015,Sabatini2017	2	GenomeCRISPR
17	69051088	69051111	-	TGAGCGTGGGTCAGCAAACATGG	ABCA9	ENSG00000154258	68974488	69061064	-	9953	ENST00000340001,ENST00000453985,ENST00000495634,ENST00000585714	8	4	4	0.565217	FALSE	0	8	-1	4.25	1.09299	1.71729	-0.222007	0.591146	24	0	0	TGAGCGTGGGTCAGCAAACA	TKOv1	2	GenomeCRISPR
17	69045317	69045340	-	CAGGAAGAACAATCATGGGGTGG	ABCA9	ENSG00000154258	68974488	69061064	-	15724	ENST00000340001,ENST00000453985,ENST00000495634	8	3	5	0.521739	FALSE	1	9	-5	2.82353	0.48979	1.1719	-0.694682	0.323797	16	0	0	CAGGAAGAACAATCATGGGG	Sabatini2015,Sabatini2017	2	GenomeCRISPR
17	69044497	69044520	+	TTCTATGATAGCAGCATTAATGG	ABCA9	ENSG00000154258	68974488	69061064	-	16544	ENST00000340001,ENST00000453985,ENST00000495634	8	3	5	0.347826	FALSE	1	8	-7	0.8	-0.365877	0.75667	-0.33756	0.101572	35	0	0	TTCTATGATAGCAGCATTAA	GeCKOv2	3	GenomeCRISPR
7	87403161	87403184	+	ATGTAGCTTCATCCAACAGGAGG	ABCB4	ENSG00000005471	87401697	87480435	-	77251	ENST00000440025,ENST00000359206,ENST00000265723,ENST00000453593,ENST00000358400	10	5	5	0.478261	FALSE	0	8	-3	1.70588	0.466656	1.08106	-0.346423	0.203306	16	0	0	ATGTAGCTTCATCCAACAGG	Sabatini2015,Sabatini2017	1	GenomeCRISPR
7	87475430	87475453	-	CGGCAAAGAACGGAACAGCCTGG	ABCB4	ENSG00000005471	87401697	87480435	-	4982	ENST00000359206,ENST00000265723,ENST00000453593,ENST00000417608,ENST00000358400	10	5	5	0.608696	FALSE	0	9	-9	0	-0.122821	2.32542	-0.866744	0.0793916	59	0	0	CGGCAAAGAACGGAACAGCC	TKOv1,GeCKOv2	1	GenomeCRISPR
7	87475403	87475426	+	AAAGTCGCCCTCCGCGCTCGTGG	ABCB4	ENSG00000005471	87401697	87480435	-	5009	ENST00000359206,ENST00000265723,ENST00000453593,ENST00000417608,ENST00000358400	10	5	5	0.695652	FALSE	0	9	-4	3.45714	1.07181	0.897392	-0.21383	0.245932	35	0	0	AAAGTCGCCCTCCGCGCTCG	GeCKOv2	1	GenomeCRISPR
7	87475396	87475419	-	CGCGGAGGGCGACTTTGAACTGG	ABCB4	ENSG00000005471	87401697	87480435	-	5016	ENST00000359206,ENST00000265723,ENST00000453593,ENST00000417608,ENST00000358400	10	5	5	0.652174	FALSE	0	8	-5	3.11429	0.953337	0.895134	-0.25743	0.207536	35	0	0	CGCGGAGGGCGACTTTGAAC	GeCKOv2	1	GenomeCRISPR
7	20651464	20651487	+	TTATCGAGACCATATTGGAGTGG	ABCB5	ENSG00000004846	20615207	20777038	+	20651463	ENST00000404938,ENST00000443026,ENST00000406935,ENST00000258738	6	4	2	0.434783	FALSE	0	9	-8	0.0391061	-1.08991	2.62219	-1.79074	0.00930099	357	1	0.00280112	TTATCGAGACCATATTGGAG	Sabatini2015,Sabatini2017,Avana	4	GenomeCRISPR
7	20651548	20651571	+	TGATGTGACTGATGAAGAGATGG	ABCB5	ENSG00000004846	20615207	20777038	+	20651547	ENST00000404938,ENST00000443026,ENST00000406935,ENST00000258738	6	4	2	0.434783	FALSE	0	9	-1	4.52941	0.952821	1.35129	-0.175499	0.574278	16	0	0	TGATGTGACTGATGAAGAGA	Sabatini2015,Sabatini2017,Yusa2016	4	GenomeCRISPR
7	20651562	20651585	+	AAGAGATGGAGAGAGCAGCAAGG	ABCB5	ENSG00000004846	20615207	20777038	+	20651561	ENST00000404938,ENST00000443026,ENST00000406935,ENST00000258738	6	4	2	0.521739	FALSE	0	9	-4	4.58824	0.979581	1.08526	-0.476163	0.528415	16	0	0	AAGAGATGGAGAGAGCAGCA	Sabatini2015,Sabatini2017	4	GenomeCRISPR
7	20651407	20651430	+	TTTGGATTGGCAGATCATGGTGG	ABCB5	ENSG00000004846	20615207	20777038	+	20651406	ENST00000404938,ENST00000443026,ENST00000406935,ENST00000258738	6	4	2	0.478261	FALSE	0	9	-7	4.83333	1.09108	1.19715	-0.902435	0.307662	336	1	0.00297619	TTTGGATTGGCAGATCATGG	Avana,Brunello	4	GenomeCRISPR
2	219218149	219218172	-	GGAACAGCCCACAGTGGTGGTGG	ABCB6	ENSG00000115657	219209768	219218990	-	818	ENST00000417678,ENST00000448398,ENST00000452545,ENST00000295750,ENST00000265316	13	5	8	0.652174	FALSE	0	9	-7	2.75	0.283169	1.07784	-1.45081	0.155656	4	0	0	GGAACAGCCCACAGTGGTGG	Sabatini2015	1	GenomeCRISPR
2	219218323	219218346	+	GGCCAGACTCTCCAGCACGGAGG	ABCB6	ENSG00000115657	219209768	219218990	-	644	ENST00000417678,ENST00000448398,ENST00000295750,ENST00000265316	13	4	9	0.695652	FALSE	0	5	-5	1	-0.264299	0.494031	-0.706996	0.0684325	4	0	0	GGCCAGACTCTCCAGCACGG	Sabatini2015,TKOv3	1	GenomeCRISPR
2	219218413	219218436	+	GGGCAGCGCCGCCTGAAGTGTGG	ABCB6	ENSG00000115657	219209768	219218990	-	554	ENST00000417678,ENST00000448398,ENST00000265316	13	3	10	0.73913	FALSE	0	4	-3	0.5	-0.420718	0.542527	-0.395474	0.0667319	4	0	0	GGGCAGCGCCGCCTGAAGTG	Sabatini2015	1	GenomeCRISPR
2	219218421	219218444	-	GCTTCTGGCCACACTTCAGGCGG	ABCB6	ENSG00000115657	219209768	219218990	-	546	ENST00000417678,ENST00000448398,ENST00000265316	13	3	10	0.652174	FALSE	0	9	-9	1.88288	0.0119012	1.3425	-0.943484	0.123012	333	1	0.003003	GCTTCTGGCCACACTTCAGG	Avana	1	GenomeCRISPR
16	48231878	48231901	-	TGGGTGCCCAACTCTTCTGGTGG	ABCC11	ENSG00000121270	48166910	48247568	-	15667	ENST00000353782,ENST00000356608,ENST00000394747,ENST00000569991,ENST00000394748	9	5	4	0.608696	FALSE	0	7	-4	4	1.13324	0.839136	-0.472446	0.436086	16	0	0	TGGGTGCCCAACTCTTCTGG	Sabatini2015,Sabatini2017,TKOv3	1	GenomeCRISPR
16	48231840	48231863	-	CATCGACATAGGCGATGACATGG	ABCC11	ENSG00000121270	48166910	48247568	-	15705	ENST00000353782,ENST00000356608,ENST00000394747,ENST00000569991,ENST00000394748	9	5	4	0.521739	FALSE	0	9	-9	1.95833	0.179148	2.34848	-2.22886	0.307054	24	0	0	CATCGACATAGGCGATGACA	TKOv1	1	GenomeCRISPR
16	48231855	48231878	+	TGTCGATGCCACGATTCACGAGG	ABCC11	ENSG00000121270	48166910	48247568	-	15690	ENST00000353782,ENST00000356608,ENST00000394747,ENST00000569991,ENST00000394748	9	5	4	0.565217	FALSE	0	7	-3	2.45946	0.41333	0.977461	-0.12938	0.190174	37	0	0	TGTCGATGCCACGATTCACG	GeCKOv2	1	GenomeCRISPR
16	48231851	48231874	-	GTGAATCGTGGCATCGACATAGG	ABCC11	ENSG00000121270	48166910	48247568	-	15694	ENST00000353782,ENST00000356608,ENST00000394747,ENST00000569991,ENST00000394748	9	5	4	0.521739	FALSE	0	5	-6	-0.628571	-1.02974	0.398344	-0.611523	-0.0336527	35	0	0	GTGAATCGTGGCATCGACAT	GeCKOv2	1	GenomeCRISPR
16	48146293	48146316	+	TCTTCTGACTTACCTTGCACAGG	ABCC12	ENSG00000140798	48082973	48156018	-	9702	ENST00000311303,ENST00000534418,ENST00000529084,ENST00000497206,ENST00000532494,ENST00000529504,ENST00000533639,ENST00000527640	12	8	4	0.478261	FALSE	0	9	-9	0.916667	-0.42413	2.52071	-2.67811	0.127677	24	0	0	TCTTCTGACTTACCTTGCAC	TKOv1	1	GenomeCRISPR
16	48143990	48144013	+	CACCATCACCGGCGTGAGCCAGG	ABCC12	ENSG00000140798	48082973	48156018	-	12005	ENST00000311303,ENST00000534418,ENST00000529084,ENST00000497206,ENST00000532494,ENST00000529504,ENST00000533639,ENST00000527640	12	8	4	0.695652	FALSE	0	9	1	5	0.983253	0.720241	0.0687861	0.333444	35	0	0	CACCATCACCGGCGTGAGCC	GeCKOv2	2	GenomeCRISPR
16	48143972	48143994	-	TGGTGAAAGGCTACCGGCAAAGG	ABCC12	ENSG00000140798	48082973	48156018	-	12024	ENST00000311303,ENST00000534418,ENST00000529084,ENST00000497206,ENST00000532494,ENST00000529504,ENST00000533639,ENST00000527640	12	8	4	0.590909	FALSE	0	9	-3	4.76923	0.903715	1.47476	-0.791718	0.470055	13	0	0	TGGTGAAAGGCTACCGGCAA	Yusa2016	2	GenomeCRISPR
16	48144046	48144069	-	CAGGTTAGCACCCAACCCGGTGG	ABCC12	ENSG00000140798	48082973	48156018	-	11949	ENST00000311303,ENST00000534418,ENST00000529084,ENST00000497206,ENST00000532494,ENST00000529504,ENST00000533639,ENST00000527640	12	8	4	0.652174	FALSE	1	9	-6	1.17647	-0.334585	1.40354	-0.987588	0.159298	16	0	0	CAGGTTAGCACCCAACCCGG	Sabatini2015,Sabatini2017,Yusa2016,TKOv3	2	GenomeCRISPR
17	50658123	50658146	-	CAGAGAGTACCAGGGCAAAGTGG	ABCC3	ENSG00000108846	50634777	50692252	+	50658122	ENST00000427699,ENST00000285238,ENST00000502426,ENST00000505699,ENST00000515585	18	5	13	0.565217	FALSE	1	8	-2	3.91667	0.82066	1.59544	-0.170642	0.618569	24	0	0	CAGAGAGTACCAGGGCAAAG	TKOv1	1	GenomeCRISPR
17	50658438	50658461	+	CCCTACCCTGAGACCAGCGCTGG	ABCC3	ENSG00000108846	50634777	50692252	+	50658437	ENST00000427699,ENST00000285238,ENST00000502426,ENST00000505699,ENST00000515585	18	5	13	0.695652	FALSE	0	7	-7	-1.20833	-0.896516	1.3061	-1.4681	-0.144853	24	0	0	CCCTACCCTGAGACCAGCGC	TKOv1	2	GenomeCRISPR
17	50658451	50658474	-	GCGGGAGAGAAAGCCAGCGCTGG	ABCC3	ENSG00000108846	50634777	50692252	+	50658450	ENST00000427699,ENST00000285238,ENST00000502426,ENST00000505699,ENST00000515585	18	5	13	0.695652	FALSE	1	9	-3	3.82353	0.789453	1.27022	-0.317882	0.47486	16	0	0	GCGGGAGAGAAAGCCAGCGC	Sabatini2015,Sabatini2017,TKOv3	2	GenomeCRISPR
17	50664024	50664047	-	GGGCAAGGTCCATGAAGCGCTGG	ABCC3	ENSG00000108846	50634777	50692252	+	50664023	ENST00000427699,ENST00000285238,ENST00000502426,ENST00000505699	18	4	14	0.652174	FALSE	0	9	-8	2.58824	0.375557	2.54443	-1.67921	0.37666	16	0	0	GGGCAAGGTCCATGAAGCGC	Sabatini2015,Sabatini2017	1	GenomeCRISPR
13	95301272	95301295	-	GGTGAAGCCCAACCCGCTGCAGG	ABCC4	ENSG00000125257	95019829	95301446	-	151	ENST00000376887,ENST00000536256,ENST00000629385	7	3	4	0.695652	FALSE	0	9	-6	2.35294	0.0728358	7.03653	-0.962572	0.641404	16	0	0	GGTGAAGCCCAACCCGCTGC	Sabatini2015,Sabatini2017	1	GenomeCRISPR
13	95301242	95301265	+	AGAAGAACACGCGTGAGCAGAGG	ABCC4	ENSG00000125257	95019829	95301446	-	181	ENST00000376887,ENST00000536256,ENST00000629385	7	3	4	0.565217	FALSE	0	9	-9	4.11173	0.656608	1.69623	-2.34038	0.29362	357	0	0	AGAAGAACACGCGTGAGCAG	Sabatini2015,Sabatini2017,Avana	1	GenomeCRISPR
13	95301293	95301316	-	GATGCTGCCCGTGTACCAGGAGG	ABCC4	ENSG00000125257	95019829	95301446	-	130	ENST00000376887,ENST00000536256,ENST00000629385	7	3	4	0.652174	FALSE	1	9	-7	5.68272	1.17804	1.60149	-0.709702	0.415218	352	0	0	GATGCTGCCCGTGTACCAGG	Sabatini2015,Sabatini2017,Avana,TKOv3	1	GenomeCRISPR
13	95210760	95210783	-	GGCACTTCGTCTTAGTAACATGG	ABCC4	ENSG00000125257	95019829	95301446	-	90663	ENST00000376887,ENST00000536256,ENST00000629385	7	3	4	0.478261	FALSE	0	8	-7	2	-0.0443112	0.973378	-1.99389	0.120949	59	1	0.0169492	GGCACTTCGTCTTAGTAACA	TKOv1,GeCKOv2,Yusa2016	4	GenomeCRISPR
3	184014300	184014323	+	TCTGTGCGTCCCAGAAGTGCTGG	ABCC5	ENSG00000114770	183919934	184018015	-	3692	ENST00000334444,ENST00000437205,ENST00000427120,ENST00000443376,ENST00000392579,ENST00000382494,ENST00000438979,ENST00000437341,ENST00000446941,ENST00000265586	13	10	3	0.608696	FALSE	0	5	-2	2.29412	0.0839612	0.605828	-0.279325	0.263652	16	0	0	TCTGTGCGTCCCAGAAGTGC	Sabatini2015,Sabatini2017	2	GenomeCRISPR
3	184014333	184014356	+	CACACTTCTATACCCAGGACTGG	ABCC5	ENSG00000114770	183919934	184018015	-	3659	ENST00000334444,ENST00000437205,ENST00000427120,ENST00000443376,ENST00000392579,ENST00000382494,ENST00000438979,ENST00000437341,ENST00000446941,ENST00000265586	13	10	3	0.521739	FALSE	0	8	-3	3.16667	0.435281	1.0639	-0.681095	0.414045	24	0	0	CACACTTCTATACCCAGGAC	TKOv1	2	GenomeCRISPR
3	184014329	184014352	-	TCCTGGGTATAGAAGTGTGAGGG	ABCC5	ENSG00000114770	183919934	184018015	-	3663	ENST00000334444,ENST00000437205,ENST00000427120,ENST00000443376,ENST00000392579,ENST00000382494,ENST00000438979,ENST00000437341,ENST00000446941,ENST00000265586	13	10	3	0.521739	FALSE	0	9	-9	2.59226	0.204005	1.14208	-1.02513	0.161392	336	0	0	TCCTGGGTATAGAAGTGTGA	Avana	2	GenomeCRISPR
3	183989278	183989301	-	CCTGGATGAGGAGCATCCCAAGG	ABCC5	ENSG00000114770	183919934	184018015	-	28714	ENST00000334444,ENST00000437205,ENST00000427120,ENST00000443376,ENST00000392579,ENST00000382494,ENST00000437341,ENST00000265586	13	8	5	0.608696	FALSE	0	8	-8	0.823529	-0.508151	1.14039	-2.27117	0.0305484	16	0	0	CCTGGATGAGGAGCATCCCA	Sabatini2015,Sabatini2017	3	GenomeCRISPR
11	17476677	17476700	-	CTTTGTGGACGCGCTCAACGTGG	ABCC8	ENSG00000006071	17392885	17476845	-	145	ENST00000389817,ENST00000527905,ENST00000302539,ENST00000612903	21	4	17	0.608696	FALSE	0	6	-2	2.79167	0.245842	1.12651	-0.210455	0.460724	24	0	0	CTTTGTGGACGCGCTCAACG	TKOv1	1	GenomeCRISPR
11	17461637	17461660	+	GGCGATGGGCAGCTTCCCGATGG	ABCC8	ENSG00000006071	17392885	17476845	-	15185	ENST00000389817,ENST00000527905,ENST00000302539	21	3	18	0.695652	FALSE	0	9	-7	1.64706	-0.235587	1.49074	-1.11746	0.211514	16	0	0	GGCGATGGGCAGCTTCCCGA	Sabatini2015,Sabatini2017	1	GenomeCRISPR
11	17407032	17407055	+	GGAGGACAGGTACTTGGCGCAGG	ABCC8	ENSG00000006071	17392885	17476845	-	69790	ENST00000389817,ENST00000527905,ENST00000302539	21	3	18	0.652174	FALSE	0	7	-5	1.88235	-0.136621	0.867467	-0.802594	0.216405	16	0	0	GGAGGACAGGTACTTGGCGC	Sabatini2015,Sabatini2017	1	GenomeCRISPR
11	17461582	17461605	-	CGAGGCCTTTGACGCCCAGGTGG	ABCC8	ENSG00000006071	17392885	17476845	-	15240	ENST00000389817,ENST00000527905,ENST00000302539	21	3	18	0.695652	FALSE	0	7	-6	1.125	-0.455167	1.09195	-0.999817	0.0938051	24	0	0	CGAGGCCTTTGACGCCCAGG	TKOv1	1	GenomeCRISPR
12	21936622	21936645	-	TCTTCATATAATATCAACGATGG	ABCC9	ENSG00000069431	21797401	21942529	-	5884	ENST00000261200,ENST00000261201,ENST00000326684,ENST00000538350,ENST00000636888,ENST00000621589	7	6	1	0.304348	FALSE	0	9	-9	-0.542857	-0.882504	1.03604	-0.990873	-0.0349883	35	0	0	TCTTCATATAATATCAACGA	GeCKOv2	1	GenomeCRISPR
12	21936526	21936549	+	TACTTACCAATAAACAATATTGG	ABCC9	ENSG00000069431	21797401	21942529	-	5980	ENST00000261200,ENST00000261201,ENST00000326684,ENST00000538350,ENST00000636888,ENST00000621589	7	6	1	0.26087	FALSE	0	7	-7	1.22857	-0.234738	0.820364	-0.800888	0.115015	35	0	0	TACTTACCAATAAACAATAT	GeCKOv2	1	GenomeCRISPR
12	21933847	21933870	-	TTCCGGGACATAACCTGAGATGG	ABCC9	ENSG00000069431	21797401	21942529	-	8659	ENST00000261200,ENST00000261201,ENST00000326684,ENST00000538350,ENST00000636888,ENST00000621589	7	6	1	0.521739	FALSE	0	6	-8	0.677966	-0.43608	1.20194	-2.88907	0.0133615	59	0	0	TTCCGGGACATAACCTGAGA	TKOv1,GeCKOv2,Yusa2016	2	GenomeCRISPR
12	21926020	21926043	+	TCACGGCTGGCATAAAGAGGTGG	ABCC9	ENSG00000069431	21797401	21942529	-	16486	ENST00000261200,ENST00000261201,ENST00000326684,ENST00000538350,ENST00000636888,ENST00000621589	7	6	1	0.565217	FALSE	0	9	-5	2.11765	0.0903744	1.44124	-0.716649	0.282875	16	0	0	TCACGGCTGGCATAAAGAGG	Sabatini2015,Sabatini2017	3	GenomeCRISPR
12	39619368	39619391	+	TCTGCATTCACTCCAGGCGAAGG	ABCD2	ENSG00000173208	39550033	39619751	-	360	ENST00000308666	1	1	0	0.565217	FALSE	0	9	-3	2.76471	0.486928	1.39534	-0.40983	0.360015	16	0	0	TCTGCATTCACTCCAGGCGA	Sabatini2015,Sabatini2017	1	GenomeCRISPR
12	39619121	39619144	+	CCTTATTGCACTGTTGACGAAGG	ABCD2	ENSG00000173208	39550033	39619751	-	607	ENST00000308666	1	1	0	0.478261	FALSE	0	8	-7	2.11864	0.256186	1.62831	-0.60096	0.252816	59	0	0	CCTTATTGCACTGTTGACGA	TKOv1,GeCKOv2,Brunello	1	GenomeCRISPR
12	39619467	39619490	-	CGTTTAAAGCAATCTGGCCACGG	ABCD2	ENSG00000173208	39550033	39619751	-	261	ENST00000308666	1	1	0	0.521739	FALSE	0	8	-5	2.58333	0.42215	1.63532	-0.817939	0.36928	24	0	0	CGTTTAAAGCAATCTGGCCA	TKOv1	1	GenomeCRISPR
12	39619060	39619083	+	TTTCATAGGCGTGGTCTACTAGG	ABCD2	ENSG00000173208	39550033	39619751	-	668	ENST00000308666	1	1	0	0.478261	FALSE	0	9	-1	4.62857	1.15261	0.920277	-0.057674	0.336119	35	0	0	TTTCATAGGCGTGGTCTACT	GeCKOv2	1	GenomeCRISPR
1	94418477	94418500	-	GTACTTGCTGAAGGCCGCCATGG	ABCD3	ENSG00000117528	94418455	94518666	+	94418476	ENST00000370214,ENST00000315713	6	2	4	0.608696	FALSE	0	9	-9	-1.02266	-0.8339	1.67621	-2.26368	-0.110482	352	5	0.0142045	GTACTTGCTGAAGGCCGCCA	Sabatini2015,Sabatini2017,Avana	1	GenomeCRISPR
1	94418502	94418525	+	GACGGCGCGAAACTCCTCGCTGG	ABCD3	ENSG00000117528	94418455	94518666	+	94418501	ENST00000370214,ENST00000315713	6	2	4	0.695652	FALSE	0	9	-5	3	0.595026	1.81379	-0.691305	0.403921	21	0	0	GACGGCGCGAAACTCCTCGC	Sabatini2015,Sabatini2017,TKOv3	1	GenomeCRISPR
1	94418580	94418603	-	ACGGGCCTTCTTACCCGTGCAGG	ABCD3	ENSG00000117528	94418455	94518666	+	94418579	ENST00000370214,ENST00000315713	6	2	4	0.652174	FALSE	0	9	-4	3.94118	0.92935	1.18042	-0.550133	0.476238	16	0	0	ACGGGCCTTCTTACCCGTGC	Sabatini2015,Sabatini2017	1	GenomeCRISPR
1	94418484	94418507	+	GGCCTTCAGCAAGTACTTGACGG	ABCD3	ENSG00000117528	94418455	94518666	+	94418483	ENST00000370214,ENST00000315713	6	2	4	0.565217	FALSE	0	9	-8	2.9494	0.577054	1.99309	-1.10691	0.200177	336	4	0.0119048	GGCCTTCAGCAAGTACTTGA	Avana	1	GenomeCRISPR
3	184186794	184186817	+	AGGGCTGAGCCACAAAGCCAGGG	ABCF3	ENSG00000161204	184186023	184194012	+	184186793	ENST00000429586,ENST00000421340,ENST00000292808	18	3	15	0.652174	FALSE	0	9	-5	2.52941	0.22676	1.49677	-0.656955	0.315269	16	0	0	AGGGCTGAGCCACAAAGCCA	Sabatini2015,Sabatini2017,TKOv3	2	GenomeCRISPR
3	184186535	184186558	+	CGAGTCTGTGGATGACCTGGTGG	ABCF3	ENSG00000161204	184186023	184194012	+	184186534	ENST00000429586,ENST00000421340,ENST00000292808	18	3	15	0.608696	FALSE	0	9	-7	2.05882	-0.00602206	1.59581	-1.10965	0.286219	16	0	0	CGAGTCTGTGGATGACCTGG	Sabatini2015,Sabatini2017	2	GenomeCRISPR
3	184186590	184186613	+	GGGGACAGCAAGGATGACGCGGG	ABCF3	ENSG00000161204	184186023	184194012	+	184186589	ENST00000429586,ENST00000421340,ENST00000292808	18	3	15	0.695652	FALSE	0	9	-7	-0.0909091	-1.06941	1.18655	-1.30225	-0.0445242	21	0	0	GGGGACAGCAAGGATGACGC	Sabatini2015,Sabatini2017	2	GenomeCRISPR
3	184186847	184186870	-	TCTCCGTTATCTTTGACAACTGG	ABCF3	ENSG00000161204	184186023	184194012	+	184186846	ENST00000429586,ENST00000421340,ENST00000292808	18	3	15	0.434783	FALSE	0	9	-2	4.05714	0.982469	1.04946	-0.175078	0.291983	35	0	0	TCTCCGTTATCTTTGACAAC	GeCKOv2	2	GenomeCRISPR
4	88139914	88139937	+	GGTCATTGGAAGCTGTCGCGGGG	ABCG2	ENSG00000118777	88090264	88231322	-	91385	ENST00000515655,ENST00000237612,ENST00000505480,ENST00000503830	4	4	0	0.652174	FALSE	0	9	-8	4.19444	0.720367	2.75544	-1.20488	0.284853	360	0	0	GGTCATTGGAAGCTGTCGCG	TKOv1,Avana	2	GenomeCRISPR
4	88139908	88139931	-	GACAGCTTCCAATGACCTGAAGG	ABCG2	ENSG00000118777	88090264	88231322	-	91391	ENST00000515655,ENST00000237612,ENST00000505480,ENST00000503830	4	4	0	0.521739	FALSE	0	9	-6	5.51429	1.10523	1.32016	-0.516798	0.37486	35	0	0	GACAGCTTCCAATGACCTGA	GeCKOv2	2	GenomeCRISPR
4	88139924	88139947	+	AGCTGTCGCGGGGAAGCCATTGG	ABCG2	ENSG00000118777	88090264	88231322	-	91375	ENST00000515655,ENST00000237612,ENST00000505480,ENST00000503830	4	4	0	0.652174	FALSE	0	7	-7	1.02857	-0.202805	0.401055	-0.909424	0.0391767	35	0	0	AGCTGTCGCGGGGAAGCCAT	GeCKOv2	2	GenomeCRISPR
4	88132576	88132599	+	GAAGATTTGCCTCCACCTGTGGG	ABCG2	ENSG00000118777	88090264	88231322	-	98723	ENST00000515655,ENST00000237612,ENST00000505480,ENST00000503830	4	4	0	0.565217	FALSE	0	9	-2	3.05882	0.389219	1.59298	-0.232633	0.399412	16	0	0	GAAGATTTGCCTCCACCTGT	Sabatini2015,Sabatini2017	3	GenomeCRISPR
2	43839095	43839118	+	GGCCACTCCCCAGGATACCTCGG	ABCG8	ENSG00000143921	43838964	43878466	+	43839094	ENST00000272286	1	1	0	0.695652	FALSE	0	8	-7	-0.685714	-0.413964	0.845247	-0.555867	-0.0439501	35	0	0	GGCCACTCCCCAGGATACCT	GeCKOv2	1	GenomeCRISPR
2	43844566	43844589	+	TGGCCAGCCCAACACCCTGGAGG	ABCG8	ENSG00000143921	43838964	43878466	+	43844565	ENST00000272286	1	1	0	0.695652	FALSE	0	5	-5	0.823529	0.0787591	0.783042	-0.870236	0.101871	16	0	0	TGGCCAGCCCAACACCCTGG	Sabatini2015,Sabatini2017	2	GenomeCRISPR
2	43851596	43851619	-	AGTGATCACATCTAGCAAGGAGG	ABCG8	ENSG00000143921	43838964	43878466	+	43851595	ENST00000272286	1	1	0	0.478261	FALSE	0	3	-8	-3.20833	-1.23753	0.81963	-2.52652	-0.474579	24	1	0.0416667	AGTGATCACATCTAGCAAGG	TKOv1	4	GenomeCRISPR
2	43851651	43851674	-	GCTGCCCATTGATCCAGATCTGG	ABCG8	ENSG00000143921	43838964	43878466	+	43851650	ENST00000272286	1	1	0	0.565217	FALSE	0	8	-5	3.48571	0.947884	0.596308	-0.407102	0.219937	35	0	0	GCTGCCCATTGATCCAGATC	GeCKOv2	4	GenomeCRISPR
15	80754209	80754232	+	GAGGTCATCGATTTCTCCCATGG	ABHD17C	ENSG00000136379	80679684	80755621	+	80754208	ENST00000560609,ENST00000258884,ENST00000558464	5	3	2	0.521739	FALSE	0	7	-7	0.791667	-0.515332	1.343	-1.68898	0.10572	24	0	0	GAGGTCATCGATTTCTCCCA	TKOv1,TKOv3	3	GenomeCRISPR
15	80754226	80754249	-	GCTCGTACATCGCTAGGCCATGG	ABHD17C	ENSG00000136379	80679684	80755621	+	80754225	ENST00000560609,ENST00000258884,ENST00000558464	5	3	2	0.608696	FALSE	0	9	-9	-0.166667	-0.890024	2.46707	-5.32432	-0.43495	24	0	0	GCTCGTACATCGCTAGGCCA	TKOv1	3	GenomeCRISPR
15	80695680	80695703	-	GAGGTGCAGGCTGCACGCACCGG	ABHD17C	ENSG00000136379	80679684	80755621	+	80695679	ENST00000258884,ENST00000558464	5	2	3	0.73913	FALSE	0	8	-4	2	-0.042893	0.912741	-0.496223	0.249649	16	0	0	GAGGTGCAGGCTGCACGCAC	Sabatini2015,Sabatini2017	1	GenomeCRISPR
15	80695899	80695922	-	GAAGATGTTGCAGTTGATGCGGG	ABHD17C	ENSG00000136379	80679684	80755621	+	80695898	ENST00000258884,ENST00000558464	5	2	3	0.521739	FALSE	0	9	-5	3.64706	0.60108	1.41239	-0.57001	0.442789	16	0	0	GAAGATGTTGCAGTTGATGC	Sabatini2015,Sabatini2017	1	GenomeCRISPR
4	127984343	127984366	+	TTTGAATTCAGAAAGATGATTGG	ABHD18	ENSG00000164074	127965306	128039711	+	127984342	ENST00000473040,ENST00000444616,ENST00000513371,ENST00000398965	6	4	2	0.304348	FALSE	0	9	-7	1	-0.163762	1.42536	-2.478	-0.23768	4	0	0	TTTGAATTCAGAAAGATGAT	Sabatini2014	3	GenomeCRISPR
4	127984369	127984392	+	TCGGGAAAGATGCCAGAATCTGG	ABHD18	ENSG00000164074	127965306	128039711	+	127984368	ENST00000473040,ENST00000444616,ENST00000513371,ENST00000398965	6	4	2	0.521739	FALSE	0	3	0	1.5	0.00972591	0.311881	-0.0624119	0.124735	2	0	0	TCGGGAAAGATGCCAGAATC	Sabatini2014	3	GenomeCRISPR
4	127984381	127984404	-	AATCGCTTGAAACCAGATTCTGG	ABHD18	ENSG00000164074	127965306	128039711	+	127984380	ENST00000473040,ENST00000444616,ENST00000513371,ENST00000398965	6	4	2	0.434783	FALSE	0	0	-1	-0.5	-0.684225	-0.0186562	-0.100816	-0.059736	2	0	0	AATCGCTTGAAACCAGATTC	Sabatini2014	3	GenomeCRISPR
4	128009136	128009159	-	GGGCTTCTTTAATCATAGGACGG	ABHD18	ENSG00000164074	127965306	128039711	+	128009135	ENST00000444616,ENST00000388795,ENST00000398965,ENST00000611882	6	4	2	0.478261	FALSE	0	8	-7	0.588235	-0.306634	0.958981	-1.32979	0.0538834	16	0	0	GGGCTTCTTTAATCATAGGA	Sabatini2015,Sabatini2017,Yusa2016	5	GenomeCRISPR
15	89116335	89116358	-	GAGTTCGGGAGTCTCCAGCATGG	ABHD2	ENSG00000140526	89087459	89202360	+	89116334	ENST00000569411,ENST00000352732,ENST00000569550,ENST00000565066,ENST00000565973	10	5	5	0.608696	FALSE	0	8	-8	-0.0588235	-0.354028	1.21126	-1.64579	-0.0832682	16	0	0	GAGTTCGGGAGTCTCCAGCA	Sabatini2015,Sabatini2017,TKOv3	3	GenomeCRISPR
15	89116456	89116479	-	GCCCCGAGTCCTGGAAGTAGAGG	ABHD2	ENSG00000140526	89087459	89202360	+	89116455	ENST00000569411,ENST00000352732,ENST00000569550,ENST00000565066,ENST00000565973	10	5	5	0.652174	FALSE	0	7	-4	0.764706	-0.074776	0.733336	-0.675285	0.0705538	16	0	0	GCCCCGAGTCCTGGAAGTAG	Sabatini2015,Sabatini2017	3	GenomeCRISPR
15	89116440	89116463	-	GTAGAGGTCAGGTGGGGCTGTGG	ABHD2	ENSG00000140526	89087459	89202360	+	89116439	ENST00000569411,ENST00000352732,ENST00000569550,ENST00000565066,ENST00000565973	10	5	5	0.652174	FALSE	1	8	-7	-0.941176	-0.653227	0.916859	-1.46061	-0.221177	16	0	0	GTAGAGGTCAGGTGGGGCTG	Sabatini2015,Sabatini2017	3	GenomeCRISPR
15	89151676	89151699	+	GATACATTCCACCGTTGATCTGG	ABHD2	ENSG00000140526	89087459	89202360	+	89151675	ENST00000569411,ENST00000352732,ENST00000565066,ENST00000565973	10	4	6	0.478261	FALSE	0	7	-5	1.91429	0.315037	0.516002	-0.535156	0.134901	35	0	0	GATACATTCCACCGTTGATC	GeCKOv2	2	GenomeCRISPR
14	22601714	22601737	-	CACATTCTTCAGCTGAGACATGG	ABHD4	ENSG00000100439	22598237	22613215	+	22601713	ENST00000428304,ENST00000537243,ENST00000542041,ENST00000216327,ENST00000418446,ENST00000545034,ENST00000541962	10	7	3	0.478261	FALSE	0	7	-5	1.45833	-0.517358	1.25152	-0.805817	0.238625	24	0	0	CACATTCTTCAGCTGAGACA	TKOv1	1	GenomeCRISPR
14	22601708	22601731	-	CTTCAGCTGAGACATGGAAGTGG	ABHD4	ENSG00000100439	22598237	22613215	+	22601707	ENST00000428304,ENST00000537243,ENST00000542041,ENST00000216327,ENST00000418446,ENST00000545034,ENST00000541962	10	7	3	0.521739	FALSE	1	8	-4	2	-0.285916	0.947067	-0.629718	0.230545	16	0	0	CTTCAGCTGAGACATGGAAG	Sabatini2015,Sabatini2017	1	GenomeCRISPR
14	22603423	22603446	-	GATCTTATTCTGGTTTGGGAGGG	ABHD4	ENSG00000100439	22598237	22613215	+	22603422	ENST00000428304,ENST00000537243,ENST00000542041,ENST00000418446,ENST00000541962	10	5	5	0.478261	FALSE	0	9	-3	2.58824	-0.0345769	1.35249	-0.363212	0.30908	16	0	0	GATCTTATTCTGGTTTGGGA	Sabatini2015,Sabatini2017	2	GenomeCRISPR
14	22603610	22603633	+	AGCATTCCCAAGGGACCCGGAGG	ABHD4	ENSG00000100439	22598237	22613215	+	22603609	ENST00000428304,ENST00000537243,ENST00000542041,ENST00000216327,ENST00000418446	10	5	5	0.652174	FALSE	0	9	-1	3.40909	0.316156	2.18218	-0.155419	0.46309	21	0	0	AGCATTCCCAAGGGACCCGG	Sabatini2015,Sabatini2017	3	GenomeCRISPR
3	58256580	58256603	+	GAGCAGGATGGATCTTGATGTGG	ABHD6	ENSG00000163686	58237506	58295693	+	58256579	ENST00000478253,ENST00000295962,ENST00000475982,ENST00000463756,ENST00000485900	7	5	2	0.521739	FALSE	0	9	-7	2.21053	-0.0349004	1.64595	-0.656834	0.237815	56	0	0	GAGCAGGATGGATCTTGATG	Sabatini2015,GeCKOv2,Sabatini2017	2	GenomeCRISPR
3	58256605	58256628	+	AACATGTTTGTGATTGCGGGCGG	ABHD6	ENSG00000163686	58237506	58295693	+	58256604	ENST00000478253,ENST00000295962,ENST00000475982,ENST00000463756,ENST00000485900	7	5	2	0.521739	FALSE	0	9	-7	3.60494	0.658176	3.3073	-1.50191	0.430585	80	0	0	AACATGTTTGTGATTGCGGG	Sabatini2015,TKOv1,GeCKOv2,Sabatini2017	2	GenomeCRISPR
3	58267287	58267310	-	GAATCCGTGGAGCATGAGGATGG	ABHD6	ENSG00000163686	58237506	58295693	+	58267286	ENST00000478253,ENST00000295962,ENST00000463756,ENST00000485900	7	4	3	0.565217	FALSE	0	9	-9	1.29268	-0.491104	1.52817	-3.20424	0.0655832	40	0	0	GAATCCGTGGAGCATGAGGA	Sabatini2015,TKOv1,Sabatini2017,TKOv3	3	GenomeCRISPR
3	58267261	58267284	-	GTTTGTGCCCAGGCCTGCCCCGG	ABHD6	ENSG00000163686	58237506	58295693	+	58267260	ENST00000478253,ENST00000295962,ENST00000463756,ENST00000485900	7	4	3	0.73913	FALSE	0	8	-3	2.29412	0.00664769	0.991257	-0.321152	0.269088	16	0	0	GTTTGTGCCCAGGCCTGCCC	Sabatini2015,Sabatini2017	3	GenomeCRISPR
2	203391048	203391071	+	GAGTACCCAGAACATGAAGATGG	ABI2	ENSG00000138443	203328219	203447723	+	203391047	ENST00000295851,ENST00000261017,ENST00000430418,ENST00000424558,ENST00000417864,ENST00000422511,ENST00000451591,ENST00000454023,ENST00000261018,ENST00000261016	24	10	14	0.478261	FALSE	0	9	-4	3.89474	0.512105	1.35158	-0.743514	0.437454	18	0	0	GAGTACCCAGAACATGAAGA	Sabatini2015,Sabatini2017,TKOv3	1	GenomeCRISPR
2	203366996	203367019	+	GGCATCCCAGCTACGAAGGATGG	ABI2	ENSG00000138443	203328219	203447723	+	203366995	ENST00000295851,ENST00000261017,ENST00000416001,ENST00000430418,ENST00000424558,ENST00000431886,ENST00000417864,ENST00000422511,ENST00000441061,ENST00000261018	24	10	14	0.608696	FALSE	0	9	-5	2.95122	0.101757	6.2965	-0.735845	0.830055	40	0	0	GGCATCCCAGCTACGAAGGA	Sabatini2015,TKOv1,Sabatini2017	1	GenomeCRISPR
2	203391079	203391102	-	TGAGTTGGAGGTGTTGTACGCGG	ABI2	ENSG00000138443	203328219	203447723	+	203391078	ENST00000295851,ENST00000261017,ENST00000430418,ENST00000424558,ENST00000417864,ENST00000422511,ENST00000451591,ENST00000454023,ENST00000261018,ENST00000261016	24	10	14	0.565217	FALSE	0	9	-8	2.58333	-0.058242	1.46057	-0.761163	0.175177	336	0	0	TGAGTTGGAGGTGTTGTACG	Avana	1	GenomeCRISPR
2	203391122	203391145	+	TGTCAGGGAAAGGGACACTTGGG	ABI2	ENSG00000138443	203328219	203447723	+	203391121	ENST00000295851,ENST00000261017,ENST00000430418,ENST00000424558,ENST00000417864,ENST00000422511,ENST00000451591,ENST00000454023,ENST00000261018,ENST00000261016	24	10	14	0.565217	FALSE	0	6	0	3	0.122972	0.9808	0.0466258	0.513713	2	0	0	TGTCAGGGAAAGGGACACTT		1	GenomeCRISPR
3	100846371	100846394	-	GAAGTGACACACACCAAACCTGG	ABI3BP	ENSG00000154175	100749156	100993515	-	147121	ENST00000471714,ENST00000284322,ENST00000495591,ENST00000466947,ENST00000495063,ENST00000528490,ENST00000533855	29	7	22	0.521739	FALSE	0	9	-6	4.41176	0.88759	1.94205	-0.955139	0.677239	16	0	0	GAAGTGACACACACCAAACC	Sabatini2015,Sabatini2017	1	GenomeCRISPR
3	100862349	100862372	+	TTAGCTGTAGGCACAATCCATGG	ABI3BP	ENSG00000154175	100749156	100993515	-	131143	ENST00000471714,ENST00000284322,ENST00000528305,ENST00000495063,ENST00000533855,ENST00000459682,ENST00000483129	29	7	22	0.478261	FALSE	0	1	-1	0	-1.08752	0.224602	-0.129964	0.0473189	2	0	0	TTAGCTGTAGGCACAATCCA		2	GenomeCRISPR
3	100864853	100864875	+	ATCTAATGCACTAGACGTAGTGG	ABI3BP	ENSG00000154175	100749156	100993515	-	128640	ENST00000471714,ENST00000284322,ENST00000528305,ENST00000495063,ENST00000533855,ENST00000483129	29	6	23	0.454545	FALSE	0	9	-8	0.538462	-0.846456	1.00407	-1.09717	0.0702118	13	0	0	ATCTAATGCACTAGACGTAG	Yusa2016	2	GenomeCRISPR
3	100885535	100885558	-	CTATGACCAAGACCACACAGTGG	ABI3BP	ENSG00000154175	100749156	100993515	-	107957	ENST00000471714,ENST00000284322,ENST00000495063,ENST00000483129,ENST00000527258	29	5	24	0.521739	FALSE	0	9	-7	3.43909	0.452133	1.37875	-0.987771	0.224787	352	0	0	CTATGACCAAGACCACACAG	Sabatini2015,Sabatini2017,Avana	1	GenomeCRISPR
1	179131460	179131483	-	GAAGCTTTGCATCGTCCCTATGG	ABL2	ENSG00000143322	179099327	179229684	-	98201	ENST00000502732,ENST00000344730,ENST00000512653,ENST00000504405,ENST00000367623,ENST00000507173,ENST00000511413,ENST00000392043	11	8	3	0.521739	FALSE	0	8	-3	2.15789	-0.0640711	1.06895	-0.327386	0.261058	18	0	0	GAAGCTTTGCATCGTCCCTA	Sabatini2015,Sabatini2014,Sabatini2017,Yusa2016,TKOv3	2	GenomeCRISPR
1	179131444	179131467	+	GGGTTCAACATCACAACCATAGG	ABL2	ENSG00000143322	179099327	179229684	-	98217	ENST00000502732,ENST00000344730,ENST00000512653,ENST00000504405,ENST00000367623,ENST00000507173,ENST00000511413,ENST00000392043	11	8	3	0.478261	FALSE	0	9	-7	-0.210526	-0.815263	1.38936	-1.62812	-0.0847074	18	0	0	GGGTTCAACATCACAACCAT	Sabatini2015,Sabatini2014,Sabatini2017	2	GenomeCRISPR
1	179131310	179131333	-	AACACACTCAGCATCACTAAAGG	ABL2	ENSG00000143322	179099327	179229684	-	98351	ENST00000502732,ENST00000344730,ENST00000512653,ENST00000504405,ENST00000367623,ENST00000507173,ENST00000511413,ENST00000392043	11	8	3	0.434783	FALSE	0	6	2	4	0.520189	0.696366	0.263165	0.479766	2	0	0	AACACACTCAGCATCACTAA	Sabatini2014	2	GenomeCRISPR
1	179131355	179131378	+	TAAAGTGCAACGAAGAGATTAGG	ABL2	ENSG00000143322	179099327	179229684	-	98306	ENST00000502732,ENST00000344730,ENST00000512653,ENST00000504405,ENST00000367623,ENST00000507173,ENST00000511413,ENST00000392043	11	8	3	0.391304	FALSE	0	5	-2	1.5	-0.272736	0.598426	-0.282546	0.15794	2	0	0	TAAAGTGCAACGAAGAGATT	Sabatini2014	2	GenomeCRISPR
5	149142094	149142117	-	CCACTTACTGCTAGTGTTCATGG	ABLIM3	ENSG00000173210	149141483	149260542	+	149142093	ENST00000326685,ENST00000309868,ENST00000506113,ENST00000515171,ENST00000504238,ENST00000508983	12	6	6	0.478261	FALSE	0	8	1	5.48571	0.78345	0.736088	0.0952785	0.355855	35	0	0	CCACTTACTGCTAGTGTTCA	GeCKOv2	1	GenomeCRISPR
5	149183496	149183519	+	GTCATCCAGTGCTACCGCTGTGG	ABLIM3	ENSG00000173210	149141483	149260542	+	149183495	ENST00000326685,ENST00000309868,ENST00000506113,ENST00000515171,ENST00000504238,ENST00000508983	12	6	6	0.608696	FALSE	0	5	-6	0.121212	-1.08504	0.493365	-0.599001	0.0200418	33	0	0	GTCATCCAGTGCTACCGCTG	GeCKOv2	2	GenomeCRISPR
5	149198322	149198345	-	CTTCGCCTGTGATGAAGTCCCGG	ABLIM3	ENSG00000173210	149141483	149260542	+	149198321	ENST00000326685,ENST00000309868,ENST00000506113,ENST00000515171,ENST00000504238,ENST00000508983	12	6	6	0.608696	FALSE	0	9	-7	6.24242	1.04702	0.953973	-0.604796	0.475774	33	0	0	CTTCGCCTGTGATGAAGTCC	GeCKOv2	2	GenomeCRISPR
5	149198331	149198354	+	CATCACAGGCGAAGTCATCTCGG	ABLIM3	ENSG00000173210	149141483	149260542	+	149198330	ENST00000326685,ENST00000309868,ENST00000506113,ENST00000515171,ENST00000504238,ENST00000508983	12	6	6	0.565217	FALSE	0	7	-4	1.42424	-0.631183	0.552175	-0.414044	0.078848	33	0	0	CATCACAGGCGAAGTCATCT	GeCKOv2	2	GenomeCRISPR
9	133262133	133262156	+	GGATCATAGGTCGAAGTGCGTGG	ABO	ENSG00000175164	133250401	133275214	-	13058	ENST00000611156,ENST00000538324	3	2	1	0.565217	FALSE	0	9	-5	4.4	0.53566	1.50172	-0.394844	0.337408	35	0	0	GGATCATAGGTCGAAGTGCG	GeCKOv2	2	GenomeCRISPR
9	133261339	133261362	-	AGCCCCAGAAGTCTAATGCCAGG	ABO	ENSG00000175164	133250401	133275214	-	13852	ENST00000611156,ENST00000538324	3	2	1	0.565217	FALSE	0	9	-5	4.34286	0.50175	0.891274	-0.431839	0.287269	35	0	0	AGCCCCAGAAGTCTAATGCC	GeCKOv2	3	GenomeCRISPR
9	133257433	133257456	-	AGGCTCCAGAACACCACCATTGG	ABO	ENSG00000175164	133250401	133275214	-	17758	ENST00000611156,ENST00000538324	3	2	1	0.565217	FALSE	0	7	-4	1.76923	-1.02554	0.916823	-0.476901	0.227271	12	0	0	AGGCTCCAGAACACCACCAT	Sabatini2017	6	GenomeCRISPR
9	133257420	133257443	+	AAACACAGTTAACCCAATGGTGG	ABO	ENSG00000175164	133250401	133275214	-	17771	ENST00000611156,ENST00000538324	3	2	1	0.434783	FALSE	0	6	-2	1.84615	-0.979892	0.696163	-0.30245	0.214662	12	0	0	AAACACAGTTAACCCAATGG	Sabatini2017	6	GenomeCRISPR
3	127677175	127677198	+	TAAGCCAGGCACGTGTGTGAAGG	ABTB1	ENSG00000114626	127672935	127680920	+	127677174	ENST00000232744,ENST00000453791,ENST00000468137,ENST00000497162	15	4	11	0.565217	FALSE	0	9	-5	2.47059	0.465166	1.64689	-0.697935	0.350093	16	0	0	TAAGCCAGGCACGTGTGTGA	Sabatini2015,Sabatini2017	1	GenomeCRISPR
3	127677232	127677255	-	GCAGCGCCATGTCCTCCCGGAGG	ABTB1	ENSG00000114626	127672935	127680920	+	127677231	ENST00000232744,ENST00000453791,ENST00000468137,ENST00000497162	15	4	11	0.73913	FALSE	1	9	-8	-1.26316	-0.8554	1.23592	-2.10211	-0.244206	18	0	0	GCAGCGCCATGTCCTCCCGG	Sabatini2015,Sabatini2017	1	GenomeCRISPR
3	127677484	127677507	-	GAAGCCGTCAGGACAAGGGAAGG	ABTB1	ENSG00000114626	127672935	127680920	+	127677483	ENST00000232744,ENST00000453791,ENST00000468137,ENST00000497162	15	4	11	0.608696	FALSE	0	8	-7	0.235294	-0.325422	0.831187	-1.17287	-0.0371728	16	0	0	GAAGCCGTCAGGACAAGGGA	Sabatini2015,Sabatini2017	2	GenomeCRISPR
3	127677488	127677510	-	TGTTGAAGCCGTCAGGACAAGGG	ABTB1	ENSG00000114626	127672935	127680920	+	127677487	ENST00000232744,ENST00000453791,ENST00000468137,ENST00000497162	15	4	11	0.590909	FALSE	0	4	-8	-1.84615	-1.0616	0.329456	-5.54949	-0.58448	13	0	0	TGTTGAAGCCGTCAGGACAA	Yusa2016	2	GenomeCRISPR
11	34357432	34357455	-	TCTTCGGCGCAGCAGCACCGCGG	ABTB2	ENSG00000166016	34150988	34358008	-	553	ENST00000435224	2	1	1	0.73913	FALSE	0	9	-6	4.21053	0.541168	1.92855	-1.13879	0.628331	18	0	0	TCTTCGGCGCAGCAGCACCG	Sabatini2015,Sabatini2017,TKOv3	1	GenomeCRISPR
11	34357101	34357124	+	GGCGCTCTGCACCTCAAAGCGGG	ABTB2	ENSG00000166016	34150988	34358008	-	884	ENST00000435224	2	1	1	0.695652	FALSE	0	9	-7	1.41667	-0.624667	1.40624	-1.68155	0.1638	24	0	0	GGCGCTCTGCACCTCAAAGC	TKOv1	1	GenomeCRISPR
11	34356903	34356926	+	TGCGTACTCGTGGATGCGCACGG	ABTB2	ENSG00000166016	34150988	34358008	-	1082	ENST00000435224	2	1	1	0.652174	FALSE	0	7	-5	1.08571	-0.762769	0.584742	-0.443556	0.0709803	35	0	0	TGCGTACTCGTGGATGCGCA	GeCKOv2,Yusa2016	1	GenomeCRISPR
11	34357013	34357036	+	CGCCGGCGCTCATGCTGTACAGG	ABTB2	ENSG00000166016	34150988	34358008	-	972	ENST00000435224	2	1	1	0.695652	FALSE	0	9	-1	5.68571	1.15674	1.08908	-0.0726128	0.421681	35	0	0	CGCCGGCGCTCATGCTGTAC	GeCKOv2	1	GenomeCRISPR
3	38136858	38136881	+	GCCTCACCTTGAAGCCGCCGCGG	ACAA1	ENSG00000060971	38103129	38137242	-	361	ENST00000333167,ENST00000301810,ENST00000411549,ENST00000450296,ENST00000440176,ENST00000423611,ENST00000447223,ENST00000418880,ENST00000627515,ENST00000625927	20	10	10	0.73913	FALSE	0	9	-9	-1.18156	-1.04143	3.7291	-3.76393	-0.117422	357	8	0.022409	GCCTCACCTTGAAGCCGCCG	Sabatini2015,Sabatini2017,Avana	1	GenomeCRISPR
3	38136987	38137010	+	AATCGGCCGGACCCCTCAGGTGG	ACAA1	ENSG00000060971	38103129	38137242	-	232	ENST00000333167,ENST00000301810,ENST00000411549,ENST00000450296,ENST00000440176,ENST00000423611,ENST00000447223,ENST00000418880,ENST00000627515,ENST00000625927	20	10	10	0.695652	FALSE	0	9	-3	3	0.391974	3.62443	-0.256042	0.479308	21	0	0	AATCGGCCGGACCCCTCAGG	Sabatini2015,Sabatini2017	1	GenomeCRISPR
3	38136974	38136997	+	GGCATCCAGCCGGAATCGGCCGG	ACAA1	ENSG00000060971	38103129	38137242	-	245	ENST00000333167,ENST00000301810,ENST00000411549,ENST00000450296,ENST00000440176,ENST00000423611,ENST00000447223,ENST00000418880,ENST00000627515,ENST00000625927	20	10	10	0.73913	FALSE	0	9	-6	4.04167	0.749048	2.86198	-1.16223	0.699206	24	0	0	GGCATCCAGCCGGAATCGGC	TKOv1	1	GenomeCRISPR
3	38137027	38137050	-	GGTTGACCTGCGCAATGCAGAGG	ACAA1	ENSG00000060971	38103129	38137242	-	192	ENST00000333167,ENST00000301810,ENST00000411549,ENST00000450296,ENST00000440176,ENST00000423611,ENST00000447223,ENST00000418880,ENST00000627515,ENST00000625927	20	10	10	0.608696	FALSE	1	9	-7	2.10526	0.0852657	2.05434	-1.26308	0.241642	18	0	0	GGTTGACCTGCGCAATGCAG	Sabatini2015,Sabatini2017	1	GenomeCRISPR
18	49802671	49802694	+	CCTTTACTCTACTAACCTGCAGG	ACAA2	ENSG00000167315	49782167	49813960	-	11266	ENST00000285093,ENST00000589432,ENST00000587994,ENST00000586485,ENST00000585948,ENST00000586100	7	6	1	0.478261	FALSE	0	7	-9	-0.39039	-0.793055	0.664197	-0.601794	-0.00734426	333	1	0.003003	CCTTTACTCTACTAACCTGC	Avana	2	GenomeCRISPR
18	49797463	49797486	+	TACCTGACATCCATTCACAATGG	ACAA2	ENSG00000167315	49782167	49813960	-	16474	ENST00000285093,ENST00000589432,ENST00000587994,ENST00000586485,ENST00000585948,ENST00000586100	7	6	1	0.434783	FALSE	0	4	-4	0.575758	-0.39333	0.304885	-0.312661	0.0608345	33	0	0	TACCTGACATCCATTCACAA	GeCKOv2,TKOv3,Brunello	3	GenomeCRISPR
18	49797570	49797593	-	TTCTTCAGATGCTATATATTTGG	ACAA2	ENSG00000167315	49782167	49813960	-	16367	ENST00000285093,ENST00000589432,ENST00000587994,ENST00000586485,ENST00000585948,ENST00000586100	7	6	1	0.304348	FALSE	0	9	-7	3.27273	0.722491	0.663293	-0.349661	0.229451	33	0	0	TTCTTCAGATGCTATATATT	GeCKOv2	3	GenomeCRISPR
18	49797534	49797557	-	TTTGCGTGTGGGAATCCCAAAGG	ACAA2	ENSG00000167315	49782167	49813960	-	16403	ENST00000285093,ENST00000589432,ENST00000587994,ENST00000586485,ENST00000585948,ENST00000586100	7	6	1	0.521739	FALSE	1	9	-7	0.159159	-0.565689	0.850742	-0.909023	0.00677967	333	1	0.003003	TTTGCGTGTGGGAATCCCAA	Avana	3	GenomeCRISPR
12	109245719	109245742	+	GAGATGAACCGACTTCCTGGTGG	ACACB	ENSG00000076555	109116595	109268226	+	109245718	ENST00000338432,ENST00000538526,ENST00000536440,ENST00000377848,ENST00000377854	15	5	10	0.565217	FALSE	0	9	-8	-0.863636	-0.836605	1.52297	-1.59961	-0.195403	21	0	0	GAGATGAACCGACTTCCTGG	Sabatini2015,Sabatini2017	1	GenomeCRISPR
12	109139570	109139593	+	GGAGACACCGCAGAGAAATGGGG	ACACB	ENSG00000076555	109116595	109268226	+	109139569	ENST00000338432,ENST00000539864,ENST00000377848	15	3	12	0.608696	FALSE	0	9	-3	2.35294	0.223834	1.70863	-0.310591	0.356965	16	0	0	GGAGACACCGCAGAGAAATG	Sabatini2015,Sabatini2017	1	GenomeCRISPR
12	109139625	109139648	+	GCCGAGCCAGCCTCCCACAAAGG	ACACB	ENSG00000076555	109116595	109268226	+	109139624	ENST00000338432,ENST00000539864,ENST00000377848	15	3	12	0.695652	FALSE	0	9	-4	3.20833	0.505839	2.8429	-0.34722	0.525052	24	0	0	GCCGAGCCAGCCTCCCACAA	TKOv1	1	GenomeCRISPR
12	109139648	109139671	-	TCCGCCGACCGGCATCTTTGGGG	ACACB	ENSG00000076555	109116595	109268226	+	109139647	ENST00000338432,ENST00000539864,ENST00000377848	15	3	12	0.695652	FALSE	0	4	-7	-1.8	-1.1453	0.375273	-0.550896	-0.0937219	5	0	0	TCCGCCGACCGGCATCTTTG	Novartis	1	GenomeCRISPR
3	132659673	132659696	-	GTTCGACAGCAAGTCCCTGGAGG	ACAD11	ENSG00000240303	132558138	132660723	-	1027	ENST00000264990,ENST00000485198,ENST00000481970	10	3	7	0.608696	FALSE	0	7	0	3.5	0.935458	0.883624	-0.085653	0.396358	6	0	0	GTTCGACAGCAAGTCCCTGG	Sabatini2015,Sabatini2014	1	GenomeCRISPR
3	132605118	132605141	+	GTAATGTTCCCTTGAAGAAGAGG	ACAD11	ENSG00000240303	132558138	132660723	-	55582	ENST00000264990,ENST00000485198,ENST00000510100	10	3	7	0.434783	FALSE	0	8	-6	0.25	-0.259066	1.45448	-1.15997	0.0284389	4	0	0	GTAATGTTCCCTTGAAGAAG	Sabatini2015	1	GenomeCRISPR
3	132659641	132659664	-	ACCAGCACTTGTCTGGCTTTGGG	ACAD11	ENSG00000240303	132558138	132660723	-	1059	ENST00000264990,ENST00000485198,ENST00000481970	10	3	7	0.565217	FALSE	0	6	1	3.5	0.935458	0.731956	0.129047	0.430502	2	0	0	ACCAGCACTTGTCTGGCTTT	Sabatini2014	1	GenomeCRISPR
3	132659646	132659669	+	AGCCAGACAAGTGCTGGTTTAGG	ACAD11	ENSG00000240303	132558138	132660723	-	1054	ENST00000264990,ENST00000485198,ENST00000481970	10	3	7	0.521739	FALSE	0	3	-3	0	-0.350952	0.315819	-0.417911	-0.0510458	2	0	0	AGCCAGACAAGTGCTGGTTT	Sabatini2014	1	GenomeCRISPR
2	210225230	210225253	+	CGCGTAGGGACCCTCGGAGAAGG	ACADL	ENSG00000115361	210187939	210225491	-	238	ENST00000233710	4	1	3	0.695652	FALSE	0	8	-7	0.636364	-0.466374	0.618262	-0.896501	0.0152913	33	0	0	CGCGTAGGGACCCTCGGAGA	GeCKOv2	1	GenomeCRISPR
2	210220769	210220792	+	TTCTAGACGTTCTTCCCCTCCGG	ACADL	ENSG00000115361	210187939	210225491	-	4699	ENST00000233710	4	1	3	0.565217	FALSE	0	4	-6	0.363636	-0.562021	0.282835	-0.442292	0.0101777	33	0	0	TTCTAGACGTTCTTCCCCTC	GeCKOv2	2	GenomeCRISPR
2	210220638	210220661	+	GCCACTTACTCTGAGTGATGAGG	ACADL	ENSG00000115361	210187939	210225491	-	4830	ENST00000233710	4	1	3	0.521739	FALSE	0	8	-4	3.45455	0.521981	0.499512	-0.39559	0.205621	33	0	0	GCCACTTACTCTGAGTGATG	GeCKOv2,Brunello	2	GenomeCRISPR
2	210220784	210220807	-	TAAGATGTTCTCATTCCGGAGGG	ACADL	ENSG00000115361	210187939	210225491	-	4684	ENST00000233710	4	1	3	0.478261	FALSE	0	9	-8	-1.28228	-1.13926	0.692437	-1.20766	-0.10231	333	2	0.00600601	TAAGATGTTCTCATTCCGGA	Avana	2	GenomeCRISPR
1	75724775	75724798	+	AACGGGAGCCAACATGGCAGCGG	ACADM	ENSG00000117054	75724347	75787575	+	75724774	ENST00000370841,ENST00000526129,ENST00000526196,ENST00000532509,ENST00000370834,ENST00000530953,ENST00000534334,ENST00000525808,ENST00000420607	18	9	9	0.652174	FALSE	0	8	-8	-0.363636	-0.812517	0.957711	-1.51896	-0.0608263	21	1	0.047619	AACGGGAGCCAACATGGCAG	Sabatini2015,Sabatini2017,TKOv3	1	GenomeCRISPR
1	75732678	75732701	+	TGCTCGTAAATTTGCCAGAGAGG	ACADM	ENSG00000117054	75724347	75787575	+	75732677	ENST00000370841,ENST00000526129,ENST00000526196,ENST00000370834,ENST00000534334,ENST00000525808,ENST00000420607,ENST00000541113	18	8	10	0.478261	FALSE	0	8	-6	2.16949	0.0991115	1.16161	-1.33818	0.194474	59	0	0	TGCTCGTAAATTTGCCAGAG	TKOv1,GeCKOv2	1	GenomeCRISPR
1	75732708	75732731	-	TATCATATTCTGCAGCCACTGGG	ACADM	ENSG00000117054	75724347	75787575	+	75732707	ENST00000370841,ENST00000526129,ENST00000526196,ENST00000370834,ENST00000534334,ENST00000525808,ENST00000420607,ENST00000541113	18	8	10	0.478261	FALSE	0	8	-3	2.5	0.218056	0.847792	-0.62513	0.111331	2	0	0	TATCATATTCTGCAGCCACT		1	GenomeCRISPR
1	75728449	75728472	+	GCCAATCGACAACGTGAACCAGG	ACADM	ENSG00000117054	75724347	75787575	+	75728448	ENST00000370841,ENST00000526129,ENST00000532509,ENST00000370834,ENST00000530953,ENST00000534334,ENST00000420607	18	7	11	0.565217	FALSE	0	9	-9	1.47458	-0.150976	3.1468	-2.11607	0.219016	59	0	0	GCCAATCGACAACGTGAACC	TKOv1,GeCKOv2	2	GenomeCRISPR
12	120727066	120727089	-	TCTCGGGCAGTTCCACAGACTGG	ACADS	ENSG00000122971	120725735	120740008	+	120727065	ENST00000242592,ENST00000411593	3	2	1	0.608696	FALSE	0	9	-8	0.375	-0.433874	1.07083	-1.37812	-0.0295509	24	1	0.0416667	TCTCGGGCAGTTCCACAGAC	TKOv1	2	GenomeCRISPR
12	120727142	120727164	-	TTATCCACCTGGGCTGCAATGGG	ACADS	ENSG00000122971	120725735	120740008	+	120727141	ENST00000242592,ENST00000411593	3	2	1	0.590909	FALSE	0	7	-5	2.84615	0.764123	1.05718	-0.471626	0.325865	13	0	0	TTATCCACCTGGGCTGCAAT	Yusa2016	2	GenomeCRISPR
12	120737076	120737099	+	GCCATGGAGGAGATCAGCCGTGG	ACADS	ENSG00000122971	120725735	120740008	+	120737075	ENST00000242592,ENST00000411593	3	2	1	0.652174	FALSE	0	9	-9	-0.332402	-0.776818	1.68137	-2.55293	-0.0751258	357	1	0.00280112	GCCATGGAGGAGATCAGCCG	Sabatini2015,Sabatini2017,Avana	3	GenomeCRISPR
12	120737063	120737086	+	GGCCTACGCCATCGCCATGGAGG	ACADS	ENSG00000122971	120725735	120740008	+	120737062	ENST00000242592,ENST00000411593	3	2	1	0.695652	FALSE	0	8	-4	1.36364	0.0454092	1.03846	-0.692983	0.129605	21	0	0	GGCCTACGCCATCGCCATGG	Sabatini2015,Sabatini2017	3	GenomeCRISPR
10	123053111	123053134	+	CTACACCAAAGATTACCCTGTGG	ACADSB	ENSG00000196177	123008979	123058311	+	123053110	ENST00000368869,ENST00000358776	4	2	2	0.478261	FALSE	0	9	-1	3.05882	0.826569	1.85549	-0.20309	0.436797	16	0	0	CTACACCAAAGATTACCCTG	Sabatini2015,Sabatini2017,TKOv3	1	GenomeCRISPR
10	123053126	123053149	-	CTCGGAAGTATTTCTCCACAGGG	ACADSB	ENSG00000196177	123008979	123058311	+	123053125	ENST00000368869,ENST00000358776	4	2	2	0.521739	FALSE	0	9	-7	-0.0416667	-0.309845	1.17351	-1.3975	0.0018476	24	0	0	CTCGGAAGTATTTCTCCACA	TKOv1	1	GenomeCRISPR
10	123053127	123053150	-	TCTCGGAAGTATTTCTCCACAGG	ACADSB	ENSG00000196177	123008979	123058311	+	123053126	ENST00000368869,ENST00000358776	4	2	2	0.478261	FALSE	0	9	-9	-0.125	-0.340389	4.14165	-2.48146	0.0769729	24	0	0	TCTCGGAAGTATTTCTCCAC	TKOv1	1	GenomeCRISPR
10	123053723	123053746	-	GCTTTGCAATGGTGTTCAACTGG	ACADSB	ENSG00000196177	123008979	123058311	+	123053722	ENST00000368869,ENST00000358776	4	2	2	0.478261	FALSE	0	9	-5	3.16667	0.866096	1.58419	-0.880721	0.390944	24	0	0	GCTTTGCAATGGTGTTCAAC	TKOv1	2	GenomeCRISPR
17	7350953	7350976	+	ACGACTGGCAAAGATGAGGGAGG	ACAP1	ENSG00000072818	7336529	7351478	+	7350952	ENST00000158762,ENST00000571471,ENST00000570504,ENST00000574499,ENST00000575415	12	5	7	0.565217	FALSE	0	9	-9	0.363636	-0.334104	1.6029	-2.86987	-0.127883	21	0	0	ACGACTGGCAAAGATGAGGG	Sabatini2015,Sabatini2017	1	GenomeCRISPR
17	7350969	7350992	+	AGGGAGGCTGAAGCGGCCCAGGG	ACAP1	ENSG00000072818	7336529	7351478	+	7350968	ENST00000158762,ENST00000571471,ENST00000570504,ENST00000574499,ENST00000575415	12	5	7	0.73913	FALSE	0	9	-7	1.94118	0.349635	1.293	-1.24043	0.215707	16	0	0	AGGGAGGCTGAAGCGGCCCA	Sabatini2015,Sabatini2017	1	GenomeCRISPR
17	7342295	7342318	+	CGTGAGCCTGAACCACAAGCTGG	ACAP1	ENSG00000072818	7336529	7351478	+	7342294	ENST00000158762,ENST00000570457,ENST00000575425	12	3	9	0.608696	FALSE	0	9	-6	1.90244	0.332845	3.71265	-0.746128	0.452314	40	0	0	CGTGAGCCTGAACCACAAGC	Sabatini2015,TKOv1,Sabatini2017	1	GenomeCRISPR
17	7342322	7342345	-	ACCTTCCCCTACTTACCGCATGG	ACAP1	ENSG00000072818	7336529	7351478	+	7342321	ENST00000158762,ENST00000570457,ENST00000575425	12	3	9	0.565217	FALSE	0	7	-7	-1.1875	-1.0064	0.633027	-1.02158	-0.0841936	336	1	0.00297619	ACCTTCCCCTACTTACCGCA	Avana	1	GenomeCRISPR
10	27231783	27231806	-	ACTGGGTGATATGACCAAAGAGG	ACBD5	ENSG00000107897	27195214	27242130	-	10324	ENST00000396271,ENST00000375901,ENST00000375905,ENST00000375888,ENST00000476758,ENST00000426079,ENST00000412279,ENST00000375897	8	8	0	0.478261	FALSE	0	9	-9	-0.0952381	-0.864203	1.12549	-1.90642	-0.0540497	336	3	0.00892857	ACTGGGTGATATGACCAAAG	Avana,Brunello	2	GenomeCRISPR
10	27240352	27240375	-	GCACGAGACTAGGTTTGAGGCGG	ACBD5	ENSG00000107897	27195214	27242130	-	1755	ENST00000396271,ENST00000375905,ENST00000375888,ENST00000476758,ENST00000426079,ENST00000412279,ENST00000375897	8	7	1	0.608696	FALSE	1	9	-9	2.26629	0.0945213	1.07626	-1.26127	0.13955	352	1	0.00284091	GCACGAGACTAGGTTTGAGG	Sabatini2015,Sabatini2017,Avana	1	GenomeCRISPR
10	27231757	27231780	+	TTCTTCAACATATGCAATCATGG	ACBD5	ENSG00000107897	27195214	27242130	-	10350	ENST00000396271,ENST00000375901,ENST00000375905,ENST00000375888,ENST00000426079,ENST00000412279,ENST00000375897	8	7	1	0.347826	FALSE	0	9	-5	4.71429	1.08835	0.924396	-0.474963	0.310759	35	0	0	TTCTTCAACATATGCAATCA	GeCKOv2	2	GenomeCRISPR
10	27223397	27223420	-	GAAGAATTGCTGCGTGTCATAGG	ACBD5	ENSG00000107897	27195214	27242130	-	18710	ENST00000396271,ENST00000375901,ENST00000375905,ENST00000375888,ENST00000426079,ENST00000412279,ENST00000375897	8	7	1	0.478261	FALSE	0	9	-4	3.11429	0.438788	1.10212	-0.240106	0.220166	35	0	0	GAAGAATTGCTGCGTGTCAT	GeCKOv2	3	GenomeCRISPR
1	180502241	180502264	-	GCTTCATCATTCCTGCCCGCGGG	ACBD6	ENSG00000230124	180269653	180502954	-	690	ENST00000367595	6	1	5	0.652174	FALSE	0	9	-8	0.323944	-0.603139	1.40718	-1.6734	-0.0103513	354	0	0	GCTTCATCATTCCTGCCCGC	Sabatini2015,Sabatini2014,Sabatini2017,Avana,TKOv3	1	GenomeCRISPR
1	180502201	180502224	-	GCGGTGGAGAGCTGAGCTCAGGG	ACBD6	ENSG00000230124	180269653	180502954	-	730	ENST00000367595	6	1	5	0.695652	FALSE	0	9	-8	-0.526316	-0.912518	1.11507	-1.43785	-0.21116	18	0	0	GCGGTGGAGAGCTGAGCTCA	Sabatini2015,Sabatini2014,Sabatini2017	1	GenomeCRISPR
1	180502066	180502089	+	GTACAAGAGCTGCTCCCTGCTGG	ACBD6	ENSG00000230124	180269653	180502954	-	865	ENST00000367595	6	1	5	0.608696	FALSE	0	8	-4	1.86364	-0.0429011	1.03718	-0.594008	0.234171	21	0	0	GTACAAGAGCTGCTCCCTGC	Sabatini2015,Sabatini2017	1	GenomeCRISPR
1	180502103	180502126	-	AAGGCTGCCGCGCACCTGCAAGG	ACBD6	ENSG00000230124	180269653	180502954	-	828	ENST00000367595	6	1	5	0.695652	FALSE	0	9	-6	2.94118	0.349177	2.1958	-0.86774	0.409946	16	0	0	AAGGCTGCCGCGCACCTGCA	Sabatini2015,Sabatini2017	1	GenomeCRISPR
10	15088716	15088739	-	AGCCGCCACCATGGCCCTGCAGG	ACBD7	ENSG00000176244	15077523	15088776	-	37	ENST00000356189	2	1	1	0.73913	FALSE	0	9	-5	3.58824	0.172884	1.39727	-0.616946	0.454907	16	0	0	AGCCGCCACCATGGCCCTGC	Sabatini2015,Sabatini2017	1	GenomeCRISPR
10	15088711	15088734	+	GGGTACCTGCAGGGCCATGGTGG	ACBD7	ENSG00000176244	15077523	15088776	-	42	ENST00000356189	2	1	1	0.695652	FALSE	0	2	-1	0.5	-0.913559	0.427111	-0.229497	0.0988074	2	0	0	GGGTACCTGCAGGGCCATGG		1	GenomeCRISPR
10	15078937	15078960	-	CTTTACAAACAAGCAATAGTTGG	ACBD7	ENSG00000176244	15077523	15088776	-	9816	ENST00000356189	2	1	1	0.347826	FALSE	0	9	0	5.22857	0.749955	1.39105	0.0424973	0.381295	35	0	0	CTTTACAAACAAGCAATAGT	GeCKOv2,Yusa2016	2	GenomeCRISPR
10	15078922	15078945	-	ATAGTTGGAGACATTAATATTGG	ACBD7	ENSG00000176244	15077523	15088776	-	9831	ENST00000356189	2	1	1	0.304348	FALSE	0	9	-9	2.56548	-0.186923	1.79492	-3.75596	0.176421	336	0	0	ATAGTTGGAGACATTAATAT	Avana	2	GenomeCRISPR
11	44048431	44048454	+	ACCGCGACCTATCCATCCGTGGG	ACCSL	ENSG00000205126	44047981	44059977	+	44048430	ENST00000378832,ENST00000527145	2	2	0	0.652174	FALSE	0	6	-6	-1.94118	-1.03943	0.614171	-1.22995	-0.303685	16	0	0	ACCGCGACCTATCCATCCGT	Sabatini2015,Sabatini2017	1	GenomeCRISPR
11	44048443	44048466	-	AGAGATGTCAATCCCACGGATGG	ACCSL	ENSG00000205126	44047981	44059977	+	44048442	ENST00000378832,ENST00000527145	2	2	0	0.521739	FALSE	0	9	-6	2	0.269639	2.18299	-0.85945	0.303643	16	0	0	AGAGATGTCAATCCCACGGA	Sabatini2015,Sabatini2017	1	GenomeCRISPR
11	44048201	44048224	+	GGAGGAAAGGAGGCACACTGAGG	ACCSL	ENSG00000205126	44047981	44059977	+	44048200	ENST00000378832,ENST00000527145	2	2	0	0.608696	FALSE	0	9	-4	1.95455	0.254542	1.02818	-0.515991	0.190193	21	0	0	GGAGGAAAGGAGGCACACTG	Sabatini2015,Sabatini2017	1	GenomeCRISPR
11	44048319	44048342	-	CTAGAGTCCTCAGAAGGAAGAGG	ACCSL	ENSG00000205126	44047981	44059977	+	44048318	ENST00000378832,ENST00000527145	2	2	0	0.521739	FALSE	0	8	-4	4	0.933945	1.02813	-0.513836	0.454924	16	0	0	CTAGAGTCCTCAGAAGGAAG	Sabatini2015,Sabatini2017	1	GenomeCRISPR
17	63485279	63485302	+	ATATGACCGGACATCCCAGGTGG	ACE	ENSG00000159640					ENST00000577647,ENST00000290866,ENST00000290863,ENST00000582005,ENST00000413513,ENST00000579314,ENST00000428043		7		0.565217	FALSE	0	9	-9	-3.2012	-1.05905	0.942444	-2.10698	-0.287529	333	9	0.027027	ATATGACCGGACATCCCAGG	Avana	2	GenomeCRISPR
17	63477945	63477968	+	GCTCAGCCAGGAGTTTGCGGAGG	ACE	ENSG00000159640	63477061	63498380	+	63477944	ENST00000582678,ENST00000290866,ENST00000582627,ENST00000428043	22	4	18	0.652174	FALSE	0	8	-7	1.375	0.464372	1.86301	-1.25183	0.171153	24	1	0.0416667	GCTCAGCCAGGAGTTTGCGG	TKOv1	1	GenomeCRISPR
17	63478024	63478047	-	CCGATGATCCTGCGCAGCTGCGG	ACE	ENSG00000159640	63477061	63498380	+	63478023	ENST00000582678,ENST00000290866,ENST00000582627,ENST00000428043	22	4	18	0.695652	FALSE	0	8	-5	3.08571	1.04308	0.572764	-0.477846	0.190365	35	0	0	CCGATGATCCTGCGCAGCTG	GeCKOv2	1	GenomeCRISPR
17	63479851	63479874	-	CCTCGTACAGCGGTTTCAGCGGG	ACE	ENSG00000159640	63477061	63498380	+	63479850	ENST00000582678,ENST00000290866,ENST00000582627,ENST00000428043	22	4	18	0.652174	FALSE	0	9	-9	1.5	0.506658	7.28508	-2.82143	0.944103	24	0	0	CCTCGTACAGCGGTTTCAGC	TKOv1	3	GenomeCRISPR
X	15600860	15600883	+	GAGCAGCAGTTACAGCAACAAGG	ACE2	ENSG00000130234	15561033	15602148	-	1265	ENST00000252519,ENST00000427411	5	2	3	0.521739	FALSE	0	9	-5	5.15789	0.766695	1.51061	-1.1141	0.605825	18	0	0	GAGCAGCAGTTACAGCAACA	Sabatini2015,Sabatini2017	1	GenomeCRISPR
X	15600869	15600892	+	TTACAGCAACAAGGCTGAGAAGG	ACE2	ENSG00000130234	15561033	15602148	-	1256	ENST00000252519,ENST00000427411	5	2	3	0.478261	FALSE	0	7	-8	2	-0.545971	1.28934	-2.13572	0.247197	24	0	0	TTACAGCAACAAGGCTGAGA	TKOv1	1	GenomeCRISPR
X	15600776	15600799	+	CAAGTGAACTTTGATAGAACAGG	ACE2	ENSG00000130234	15561033	15602148	-	1349	ENST00000252519,ENST00000427411	5	2	3	0.391304	FALSE	0	9	-7	5.31429	0.831703	1.13909	-0.606803	0.368833	35	0	0	CAAGTGAACTTTGATAGAAC	GeCKOv2	1	GenomeCRISPR
X	15600845	15600868	-	TGCTGCTCAGTCCACCATTGAGG	ACE2	ENSG00000130234	15561033	15602148	-	1280	ENST00000252519,ENST00000427411	5	2	3	0.565217	FALSE	0	9	1	5.25714	0.80795	1.04427	0.0729989	0.361778	35	0	0	TGCTGCTCAGTCCACCATTG	GeCKOv2	1	GenomeCRISPR
9	19409171	19409194	+	TATCGCCGAGTTCTACAACACGG	ACER2	ENSG00000177076	19409059	19452020	+	19409170	ENST00000340967	1	1	0	0.521739	FALSE	0	9	-8	3.16709	0.0940293	1.02405	-1.0638	0.221798	395	0	0	TATCGCCGAGTTCTACAACA	TKOv1,GeCKOv2,Avana,TKOv3,Brunello	1	GenomeCRISPR
9	19409177	19409199	+	CCGAGTTCTACAACACGGTGCGG	ACER2	ENSG00000177076	19409059	19452020	+	19409176	ENST00000340967	1	1	0	0.590909	FALSE	0	9	1	5.76923	1.03169	3.32993	0.149284	0.785119	13	0	0	CCGAGTTCTACAACACGGTG	Yusa2016	1	GenomeCRISPR
9	19409111	19409134	+	GCTGCAGGCTGGTAGCTCGGAGG	ACER2	ENSG00000177076	19409059	19452020	+	19409110	ENST00000340967	1	1	0	0.695652	FALSE	1	8	-8	-0.226257	-1.12873	1.03815	-1.67989	-0.0198703	357	0	0	GCTGCAGGCTGGTAGCTCGG	Sabatini2015,Sabatini2017,Avana	1	GenomeCRISPR
9	19409126	19409149	+	CTCGGAGGTGGACTGGTGCGAGG	ACER2	ENSG00000177076	19409059	19452020	+	19409125	ENST00000340967	1	1	0	0.695652	FALSE	1	9	-5	4.45455	0.557952	2.99214	-0.655408	0.708758	21	0	0	CTCGGAGGTGGACTGGTGCG	Sabatini2015,Sabatini2017	1	GenomeCRISPR
11	76860989	76861012	+	GCGGACCGAGAGGGCTACTGGGG	ACER3	ENSG00000078124	76860867	77026797	+	76860988	ENST00000532485,ENST00000525194,ENST00000525861,ENST00000531461,ENST00000530334,ENST00000533873,ENST00000531352,ENST00000278544	14	8	6	0.73913	FALSE	0	7	-7	-1	-1.14185	0.477992	-1.16105	-0.186874	21	0	0	GCGGACCGAGAGGGCTACTG	Sabatini2015,Sabatini2017	1	GenomeCRISPR
11	76861020	76861043	-	CTCGCACCAGTCCAGCGTGGAGG	ACER3	ENSG00000078124	76860867	77026797	+	76861019	ENST00000532485,ENST00000525194,ENST00000525861,ENST00000531461,ENST00000530334,ENST00000533873,ENST00000531352,ENST00000278544	14	8	6	0.695652	FALSE	0	9	-9	0.863095	-0.483441	1.09155	-1.32483	0.0197322	336	1	0.00297619	CTCGCACCAGTCCAGCGTGG	Avana,TKOv3	1	GenomeCRISPR
11	76861059	76861082	-	ACAGAACTCGGCGATGTACCAGG	ACER3	ENSG00000078124	76860867	77026797	+	76861058	ENST00000532485,ENST00000525194,ENST00000525861,ENST00000531461,ENST00000530334,ENST00000533873,ENST00000531352,ENST00000278544	14	8	6	0.565217	FALSE	0	9	-1	4	0.625122	1.55705	-0.133459	0.711798	2	0	0	ACAGAACTCGGCGATGTACC		1	GenomeCRISPR
11	76861053	76861075	-	CTCGGCGATGTACCAGGTCACGG	ACER3	ENSG00000078124	76860867	77026797	+	76861052	ENST00000532485,ENST00000525194,ENST00000525861,ENST00000531461,ENST00000530334,ENST00000533873,ENST00000531352,ENST00000278544	14	8	6	0.636364	FALSE	0	8	2	5.38462	1.11444	1.09915	0.336189	0.546198	13	0	0	CTCGGCGATGTACCAGGTCA	Yusa2016,Brunello	1	GenomeCRISPR
1	159205760	159205783	-	CGGGCACCACAATGCTGAAGAGG	ACKR1	ENSG00000213088	159203307	159206500	+	159205759	ENST00000368122,ENST00000435307,ENST00000368121,ENST00000537147	4	4	0	0.608696	FALSE	0	7	-7	0.342857	0.113266	0.491877	-0.556194	0.027526	35	0	0	CGGGCACCACAATGCTGAAG	GeCKOv2	1	GenomeCRISPR
1	159205649	159205672	-	TGCTGCTAGCTAGGATACCCAGG	ACKR1	ENSG00000213088	159203307	159206500	+	159205648	ENST00000368122,ENST00000435307,ENST00000368121,ENST00000537147	4	4	0	0.565217	FALSE	0	7	-5	1.4	0.651727	0.545671	-0.407011	0.0907724	35	0	0	TGCTGCTAGCTAGGATACCC	GeCKOv2	1	GenomeCRISPR
1	159205791	159205814	-	CTGCGAGTGCTACCTAGCCCTGG	ACKR1	ENSG00000213088	159203307	159206500	+	159205790	ENST00000368122,ENST00000435307,ENST00000368121,ENST00000537147	4	4	0	0.652174	FALSE	0	7	-7	-2.2	-1.18195	0.608849	-0.738757	-0.129043	35	0	0	CTGCGAGTGCTACCTAGCCC	GeCKOv2	1	GenomeCRISPR
1	159205604	159205627	-	GCAGTGCAGAGTCATCCAGCAGG	ACKR1	ENSG00000213088	159203307	159206500	+	159205603	ENST00000368122,ENST00000435307,ENST00000368121,ENST00000537147	4	4	0	0.608696	FALSE	0	9	-8	0.967262	0.431309	0.962832	-0.944351	0.0506907	336	0	0	GCAGTGCAGAGTCATCCAGC	Avana	1	GenomeCRISPR
3	42864604	42864627	+	GCTCTGCAGGAAGGATGCAGTGG	ACKR2	ENSG00000144648	42804752	42887974	+	42864603	ENST00000442925,ENST00000422265,ENST00000497921,ENST00000492609,ENST00000494619,ENST00000493193	11	6	5	0.608696	FALSE	0	4	-5	0.25	-0.620526	0.522111	-0.782615	-0.0132724	4	0	0	GCTCTGCAGGAAGGATGCAG	Sabatini2015	2	GenomeCRISPR
3	42864682	42864705	-	GAAGAAGGAGGTTCCCGCTGAGG	ACKR2	ENSG00000144648	42804752	42887974	+	42864681	ENST00000442925,ENST00000422265,ENST00000497921,ENST00000492609,ENST00000494619,ENST00000493193	11	6	5	0.608696	FALSE	0	9	-6	1	-0.310368	1.18307	-0.901938	0.102508	4	0	0	GAAGAAGGAGGTTCCCGCTG	Sabatini2015	2	GenomeCRISPR
3	42864697	42864720	-	GGAGCAAGACCATGAGAAGAAGG	ACKR2	ENSG00000144648	42804752	42887974	+	42864696	ENST00000442925,ENST00000422265,ENST00000497921,ENST00000492609,ENST00000494619,ENST00000493193	11	6	5	0.521739	FALSE	0	4	-5	-1.25	-1.24084	0.40487	-0.756523	-0.205255	4	0	0	GGAGCAAGACCATGAGAAGA	Sabatini2015	2	GenomeCRISPR
3	42864714	42864737	+	TGCTCCGTTACGTGCCTCGCAGG	ACKR2	ENSG00000144648	42804752	42887974	+	42864713	ENST00000442925,ENST00000422265,ENST00000497921,ENST00000492609,ENST00000494619,ENST00000493193	11	6	5	0.652174	FALSE	0	3	-6	-0.212121	-0.811633	0.206698	-0.426807	-0.00300156	33	0	0	TGCTCCGTTACGTGCCTCGC	GeCKOv2	2	GenomeCRISPR
2	236580531	236580554	+	CAGCAGCGACTGCATCGTGGTGG	ACKR3	ENSG00000144476	236567787	236582358	+	236580530	ENST00000447924,ENST00000272928	2	2	0	0.652174	FALSE	0	8	-6	2.36364	-0.179736	1.35436	-0.877103	0.300357	21	0	0	CAGCAGCGACTGCATCGTGG	Sabatini2015,Sabatini2017	2	GenomeCRISPR
2	236580752	236580775	-	ACTGACCACCCAGACTGGGATGG	ACKR3	ENSG00000144476	236567787	236582358	+	236580751	ENST00000447924,ENST00000272928	2	2	0	0.608696	FALSE	0	8	-4	4.17647	0.594863	1.19049	-0.562981	0.505157	16	0	0	ACTGACCACCCAGACTGGGA	Sabatini2015,Sabatini2017	2	GenomeCRISPR
2	236580773	236580796	+	GTCTCGTGCAGCACAACCAGTGG	ACKR3	ENSG00000144476	236567787	236582358	+	236580772	ENST00000447924,ENST00000272928	2	2	0	0.608696	FALSE	0	9	-3	4.40909	0.694258	1.32193	-0.413322	0.531387	21	0	0	GTCTCGTGCAGCACAACCAG	Sabatini2015,Sabatini2017	2	GenomeCRISPR
2	236580899	236580922	-	GGTGTTGGTGAAGTAGGTGATGG	ACKR3	ENSG00000144476	236567787	236582358	+	236580898	ENST00000447924,ENST00000272928	2	2	0	0.521739	FALSE	0	9	-7	4.96317	0.931009	1.21654	-1.14528	0.314599	352	0	0	GGTGTTGGTGAAGTAGGTGA	Sabatini2015,Sabatini2017,Avana	2	GenomeCRISPR
13	76952501	76952524	+	AGCTTTGCCACAGCAATCCATGG	ACOD1	ENSG00000102794	76948497	76958642	+	76952500	ENST00000377462,ENST00000449753	2	2	0	0.521739	FALSE	0	8	-3	1.58824	-0.0122532	1.05437	-0.361508	0.207632	16	0	0	AGCTTTGCCACAGCAATCCA	Sabatini2015,Sabatini2017	1	GenomeCRISPR
13	76952512	76952535	+	AGCAATCCATGGCTTGAAAGTGG	ACOD1	ENSG00000102794	76948497	76958642	+	76952511	ENST00000377462,ENST00000449753	2	2	0	0.478261	FALSE	0	9	-6	3.66667	0.758163	2.92094	-0.792809	0.578114	24	0	0	AGCAATCCATGGCTTGAAAG	TKOv1	1	GenomeCRISPR
13	76952539	76952562	-	TCTGAATAACACGATCTGTCAGG	ACOD1	ENSG00000102794	76948497	76958642	+	76952538	ENST00000377462,ENST00000449753	2	2	0	0.434783	FALSE	0	4	-5	-0.0857143	-0.632739	0.26435	-0.404291	0.00289321	35	0	0	TCTGAATAACACGATCTGTC	GeCKOv2	1	GenomeCRISPR
13	76952541	76952564	+	TGACAGATCGTGTTATTCAGAGG	ACOD1	ENSG00000102794	76948497	76958642	+	76952540	ENST00000377462,ENST00000449753	2	2	0	0.434783	FALSE	0	2	-3	-0.666667	-0.848082	0.194185	-0.552373	-0.231186	3	0	0	TGACAGATCGTGTTATTCAG		1	GenomeCRISPR
14	73537454	73537477	-	CCGGTTCGTCCCAGCAGCAGCGG	ACOT1	ENSG00000184227					ENST00000311148,ENST00000557556,ENST00000238651,ENST00000613168,ENST00000622407		5		0.73913	FALSE	3	6	-7	1.42857	0.707107	0.799171	-1.36538	0.140118	16	0	0	CCGGTTCGTCCCAGCAGCAG	Sabatini2015,Sabatini2017	1	GenomeCRISPR
14	73537784	73537807	-	AGTAGCGCTCGTGCCGCACCCGG	ACOT1	ENSG00000184227	73537114	73543794	+	73537783	ENST00000311148,ENST00000557556	2	2	0	0.73913	FALSE	0	9	-7	1.31429	-0.567314	0.715364	-0.830169	0.0917347	35	0	0	AGTAGCGCTCGTGCCGCACC	GeCKOv2,Yusa2016	1	GenomeCRISPR
14	73537670	73537693	+	CTTGGAGCCCGAGAAACCCTTGG	ACOT1	ENSG00000184227	73537114	73543794	+	73537669	ENST00000311148,ENST00000557556	2	2	0	0.608696	FALSE	1	9	-1	5.52632	0.917441	2.02609	-0.156451	0.761846	18	0	0	CTTGGAGCCCGAGAAACCCT	Sabatini2015,Sabatini2017	1	GenomeCRISPR
14	73537454	73537477	-	CCGCTGCTGCTGGGACGAACCGG	ACOT1	ENSG00000184227	73537114	73543794	+	73537453	ENST00000311148,ENST00000557556	2	2	0	0.73913	FALSE	3	5	-6	1.2	-0.6076	1.04321	-0.583708	0.2854	5	0	0	CCGCTGCTGCTGGGACGAAC	Sabatini2015	1	GenomeCRISPR
1	54584738	54584761	+	GGGATACCGGAACCCCACGGAGG	ACOT11	ENSG00000162390	54542257	54639192	+	54584737	ENST00000343744,ENST00000371316	5	2	3	0.695652	FALSE	0	9	-8	1.18182	0.194141	1.28944	-2.38704	0.0128543	21	0	0	GGGATACCGGAACCCCACGG	Sabatini2015,Sabatini2017,Brunello	2	GenomeCRISPR
1	54584845	54584868	-	CTTACCGGACAGGCAAGCCGTGG	ACOT11	ENSG00000162390	54542257	54639192	+	54584844	ENST00000343744,ENST00000371316	5	2	3	0.652174	FALSE	0	8	-7	1.96296	0.468815	1.03234	-0.594008	0.198246	53	0	0	CTTACCGGACAGGCAAGCCG	Sabatini2015,GeCKOv2,Sabatini2017	2	GenomeCRISPR
1	54584662	54584685	-	TGTGCGGTTGGAGAACACAGAGG	ACOT11	ENSG00000162390	54542257	54639192	+	54584661	ENST00000343744,ENST00000371316	5	2	3	0.565217	FALSE	0	4	-7	-0.352941	-0.345527	0.525303	-1.45536	-0.0726701	16	0	0	TGTGCGGTTGGAGAACACAG	Sabatini2015,Sabatini2017	2	GenomeCRISPR
1	54584705	54584728	+	TGCGGGGAACGACAGTGCCATGG	ACOT11	ENSG00000162390	54542257	54639192	+	54584704	ENST00000343744,ENST00000371316	5	2	3	0.652174	FALSE	0	9	-6	0.235294	-0.138686	1.26341	-1.37599	-0.0368571	16	0	0	TGCGGGGAACGACAGTGCCA	Sabatini2015,Sabatini2017	2	GenomeCRISPR
6	24697952	24697975	+	GCAATAGGCACTCTCCACGGCGG	ACOT13	ENSG00000112304	24667035	24705065	+	24697951	ENST00000230048,ENST00000537591	3	2	1	0.652174	FALSE	0	9	-8	0.971204	-0.0884912	2.03007	-1.58874	0.0307923	381	3	0.00787402	GCAATAGGCACTCTCCACGG	Sabatini2015,TKOv1,Sabatini2017,Avana,TKOv3	2	GenomeCRISPR
6	24698012	24698035	+	GCTCTGCTATGCACGGAAAGGGG	ACOT13	ENSG00000112304	24667035	24705065	+	24698011	ENST00000230048,ENST00000537591	3	2	1	0.608696	FALSE	0	9	-9	0.899441	-0.109341	1.20232	-2.47632	0.0527952	357	2	0.00560224	GCTCTGCTATGCACGGAAAG	Sabatini2015,Sabatini2017,Avana,Yusa2016	2	GenomeCRISPR
6	24697937	24697960	+	GAAGAGCATACCAATGCAATAGG	ACOT13	ENSG00000112304	24667035	24705065	+	24697936	ENST00000230048,ENST00000537591	3	2	1	0.434783	FALSE	0	9	-6	4.23529	0.859834	5.05103	-1.1487	0.920067	16	0	0	GAAGAGCATACCAATGCAAT	Sabatini2015,Sabatini2017	2	GenomeCRISPR
6	24698010	24698033	+	TGGCTCTGCTATGCACGGAAAGG	ACOT13	ENSG00000112304	24667035	24705065	+	24698009	ENST00000230048,ENST00000537591	3	2	1	0.565217	FALSE	0	9	-3	4.70833	0.997267	2.69616	-0.652484	0.747055	24	0	0	TGGCTCTGCTATGCACGGAA	TKOv1	2	GenomeCRISPR
14	73573402	73573425	-	CCGAACATGTCCACAATCCCAGG	ACOT2	ENSG00000119673	73567620	73575658	+	73573401	ENST00000538782,ENST00000238651,ENST00000613168,ENST00000622407	5	4	1	0.565217	FALSE	1	6	-9	-1.08571	-0.990913	0.48431	-1.32684	-0.0728951	35	0	0	CCGAACATGTCCACAATCCC	GeCKOv2	2	GenomeCRISPR
14	73569356	73569379	+	AGAGTTCGGCGCAGTTCCTGGGG	ACOT2	ENSG00000119673	73567620	73575658	+	73569355	ENST00000538782,ENST00000238651,ENST00000613168	5	3	2	0.652174	FALSE	0	8	-8	0.352941	-0.498033	1.12812	-2.40395	-0.13368	16	0	0	AGAGTTCGGCGCAGTTCCTG	Sabatini2015,Sabatini2017,TKOv3	1	GenomeCRISPR
14	73569313	73569336	-	CGGGACGCTCGAAGGACAGCAGG	ACOT2	ENSG00000119673	73567620	73575658	+	73569312	ENST00000538782,ENST00000238651,ENST00000613168	5	3	2	0.695652	FALSE	0	9	-9	-0.916667	-0.932998	2.2334	-2.41394	-0.115685	24	0	0	CGGGACGCTCGAAGGACAGC	TKOv1	1	GenomeCRISPR
14	73569326	73569349	+	GAGCGTCCCGGCTGTACCAATGG	ACOT2	ENSG00000119673	73567620	73575658	+	73569325	ENST00000538782,ENST00000238651,ENST00000613168	5	3	2	0.652174	FALSE	0	9	-8	3.20833	0.480217	3.21218	-1.59869	0.7765	24	0	0	GAGCGTCCCGGCTGTACCAA	TKOv1,TKOv3	1	GenomeCRISPR
14	73617171	73617194	+	CTTTATGCTGCAGCATCCAAAGG	ACOT6	ENSG00000205669	73610945	73619888	+	73617170	ENST00000554229,ENST00000381139	2	2	0	0.478261	FALSE	0	9	-6	4.36364	0.716792	1.29036	-0.368425	0.381258	33	0	0	CTTTATGCTGCAGCATCCAA	GeCKOv2	1	GenomeCRISPR
14	73619240	73619263	+	GGTCCTAGTATTGCGCTTCTTGG	ACOT6	ENSG00000205669	73610945	73619888	+	73619239	ENST00000554229,ENST00000381139	2	2	0	0.521739	FALSE	0	9	-1	5.90909	1.22707	1.0129	-0.0727551	0.413205	33	0	0	GGTCCTAGTATTGCGCTTCT	GeCKOv2	2	GenomeCRISPR
14	73619243	73619266	-	AATCCAAGAAGCGCAATACTAGG	ACOT6	ENSG00000205669	73610945	73619888	+	73619242	ENST00000554229,ENST00000381139	2	2	0	0.434783	FALSE	0	5	-3	0.575758	-0.533883	0.422349	-0.239878	0.053098	33	0	0	AATCCAAGAAGCGCAATACT	GeCKOv2	2	GenomeCRISPR
14	73619390	73619413	-	CCTAGATCATCGACAAGTTTAGG	ACOT6	ENSG00000205669	73610945	73619888	+	73619389	ENST00000554229,ENST00000381139	2	2	0	0.434783	FALSE	0	6	-7	-0.030303	-0.73399	0.679168	-0.46344	0.0251008	33	0	0	CCTAGATCATCGACAAGTTT	GeCKOv2	2	GenomeCRISPR
20	45857238	45857261	+	GACGCTACGGAGGTCCCCAGGGG	ACOT8	ENSG00000101473	45841721	45857406	-	145	ENST00000217455,ENST00000461272,ENST00000488679,ENST00000483141,ENST00000486165,ENST00000481938,ENST00000426915	12	7	5	0.73913	FALSE	0	8	-2	2.81818	0.550621	1.58679	-0.175297	0.370294	21	0	0	GACGCTACGGAGGTCCCCAG	Sabatini2015,Sabatini2017	1	GenomeCRISPR
20	45857228	45857251	+	TCGTGACCAAGACGCTACGGAGG	ACOT8	ENSG00000101473	45841721	45857406	-	155	ENST00000217455,ENST00000461272,ENST00000488679,ENST00000483141,ENST00000486165,ENST00000481938,ENST00000426915	12	7	5	0.608696	FALSE	0	8	-9	1	0.0557015	1.50123	-1.95514	0.107826	45	0	0	TCGTGACCAAGACGCTACGG	Sabatini2015,TKOv1,Sabatini2017,TKOv3,Brunello	1	GenomeCRISPR
20	45857205	45857228	+	CAGCGGCTCGAGGTTGAGCACGG	ACOT8	ENSG00000101473	45841721	45857406	-	178	ENST00000217455,ENST00000461272,ENST00000488679,ENST00000483141,ENST00000486165,ENST00000481938,ENST00000426915	12	7	5	0.695652	FALSE	0	6	2	4	0.872318	1.0881	0.162645	0.625375	2	0	0	CAGCGGCTCGAGGTTGAGCA		1	GenomeCRISPR
20	45855163	45855185	+	CCCGAACAAAGTAGCAGTGCAGG	ACOT8	ENSG00000101473	45841721	45857406	-	2221	ENST00000217455,ENST00000461272,ENST00000486165,ENST00000481938,ENST00000457981,ENST00000426915,ENST00000487205	12	7	5	0.545455	FALSE	0	5	-7	-0.923077	-0.467771	0.49541	-1.51459	-0.163325	13	0	0	CCCGAACAAAGTAGCAGTGC	Yusa2016	1	GenomeCRISPR
X	23721952	23721975	-	GAAGAGCTTGAGCCCAGAACAGG	ACOT9	ENSG00000123130	23702253	23766475	-	44500	ENST00000379303,ENST00000336430,ENST00000379295,ENST00000473710,ENST00000492081	8	5	3	0.565217	FALSE	0	9	-1	3.76471	0.32277	1.31837	-0.195553	0.448107	16	0	0	GAAGAGCTTGAGCCCAGAAC	Sabatini2015,Sabatini2017	2	GenomeCRISPR
X	23721913	23721936	+	TCTTCCCGACCCAGCTAACATGG	ACOT9	ENSG00000123130	23702253	23766475	-	44539	ENST00000379303,ENST00000336430,ENST00000379295,ENST00000473710,ENST00000492081	8	5	3	0.565217	FALSE	0	8	-5	1.70833	-0.505995	1.17451	-0.975795	0.191539	24	0	0	TCTTCCCGACCCAGCTAACA	TKOv1,Brunello	2	GenomeCRISPR
X	23730908	23730931	-	CACAGGATGGACTGCCTCCTAGG	ACOT9	ENSG00000123130	23702253	23766475	-	35544	ENST00000379303,ENST00000336430,ENST00000473710,ENST00000379295,ENST00000492081	8	5	3	0.608696	FALSE	0	7	-7	-0.0857143	-1.22904	0.616684	-0.391935	0.0246832	35	0	0	CACAGGATGGACTGCCTCCT	GeCKOv2	2	GenomeCRISPR
X	23730852	23730875	+	AATTCAGGCTCACTGCCCAAAGG	ACOT9	ENSG00000123130	23702253	23766475	-	35600	ENST00000379303,ENST00000336430,ENST00000473710,ENST00000379295,ENST00000492081	8	5	3	0.521739	FALSE	0	9	-7	4.875	0.770245	2.09416	-0.893827	0.331514	336	0	0	AATTCAGGCTCACTGCCCAA	Avana,TKOv3	2	GenomeCRISPR
4	8415795	8415818	+	GAGAAGAGTCATACATGCCCAGG	ACOX3	ENSG00000087008	8366282	8440723	-	24905	ENST00000356406,ENST00000413009,ENST00000503233,ENST00000514423	8	4	4	0.521739	FALSE	0	9	-9	0.586207	-0.299289	5.61819	-3.85035	0.237156	29	0	0	GAGAAGAGTCATACATGCCC	TKOv1,Novartis	1	GenomeCRISPR
4	8415812	8415835	-	CCCGCCTTGATTCAGTGCCTGGG	ACOX3	ENSG00000087008	8366282	8440723	-	24888	ENST00000356406,ENST00000413009,ENST00000503233,ENST00000514423	8	4	4	0.652174	FALSE	0	7	2	4.4	0.936273	0.543123	0.240367	0.418465	5	0	0	CCCGCCTTGATTCAGTGCCT	Novartis	1	GenomeCRISPR
4	8414900	8414923	-	GGATCAGCAGTTTACAGTTCTGG	ACOX3	ENSG00000087008	8366282	8440723	-	25800	ENST00000356406,ENST00000413009,ENST00000503233,ENST00000514423	8	4	4	0.478261	FALSE	0	9	0	4	0.806684	1.0609	-0.0424233	0.486401	5	0	0	GGATCAGCAGTTTACAGTTC	Novartis	2	GenomeCRISPR
4	8414344	8414367	-	GCTCTGACCGAATTAAGCCACGG	ACOX3	ENSG00000087008	8366282	8440723	-	26356	ENST00000356406,ENST00000413009,ENST00000503233,ENST00000514423	8	4	4	0.565217	FALSE	0	9	-9	-1.33799	-0.922675	1.46044	-2.06122	-0.123602	357	1	0.00280112	GCTCTGACCGAATTAAGCCA	Sabatini2015,Novartis,Sabatini2017,Avana,TKOv3	3	GenomeCRISPR
2	110805350	110805373	-	AAGCCACAGCTAATCTCGAAGGG	ACOXL	ENSG00000153093	110732573	111118222	+	110805349	ENST00000389811,ENST00000439055,ENST00000340561,ENST00000417074,ENST00000433706	10	5	5	0.521739	FALSE	0	7	-7	1.33333	0.0168625	0.955191	-1.37868	0.17296	24	0	0	AAGCCACAGCTAATCTCGAA	TKOv1,Brunello	1	GenomeCRISPR
2	110841384	110841407	+	TAGCCATTCGCTATAGCCACAGG	ACOXL	ENSG00000153093	110732573	111118222	+	110841383	ENST00000389811,ENST00000439055,ENST00000340561,ENST00000417074,ENST00000433706	10	5	5	0.521739	FALSE	0	9	-9	-1.20833	-1.03824	1.35637	-3.72493	-0.241534	24	0	0	TAGCCATTCGCTATAGCCAC	TKOv1	2	GenomeCRISPR
2	110799018	110799041	-	GGACAGGAACGATGAAACAGTGG	ACOXL	ENSG00000153093	110732573	111118222	+	110799017	ENST00000389811,ENST00000439055,ENST00000340561,ENST00000417074	10	4	6	0.521739	FALSE	1	8	-5	0.882353	-0.170349	0.913419	-0.932145	0.0827979	16	0	0	GGACAGGAACGATGAAACAG	Sabatini2015,Sabatini2017,TKOv3	1	GenomeCRISPR
2	110801698	110801721	+	GATACCCAGGGAGAACCTGCTGG	ACOXL	ENSG00000153093	110732573	111118222	+	110801697	ENST00000389811,ENST00000439055,ENST00000340561,ENST00000417074	10	4	6	0.608696	FALSE	0	7	-5	0.294118	-0.414538	1.04189	-0.754151	0.00544511	16	0	0	GATACCCAGGGAGAACCTGC	Sabatini2015,Sabatini2017	2	GenomeCRISPR
2	264955	264978	+	GCGCGGGAAGATGGCGGAACAGG	ACP1	ENSG00000143727	264140	278283	+	264954	ENST00000272067,ENST00000272065,ENST00000413140,ENST00000407983,ENST00000442386,ENST00000439645,ENST00000405364,ENST00000405233,ENST00000453390	13	9	4	0.695652	FALSE	0	8	-6	-0.157895	-1.21184	1.08601	-1.03601	-0.0482289	18	0	0	GCGCGGGAAGATGGCGGAAC	Sabatini2015,Sabatini2014,Sabatini2017	1	GenomeCRISPR
2	264981	265004	-	ACACACAAACAGCACGGACTTGG	ACP1	ENSG00000143727	264140	278283	+	264980	ENST00000272067,ENST00000272065,ENST00000413140,ENST00000407983,ENST00000442386,ENST00000439645,ENST00000405364,ENST00000405233,ENST00000453390	13	9	4	0.521739	FALSE	0	2	-2	0	-1.13973	0.287766	-0.284936	0.00141483	2	0	0	ACACACAAACAGCACGGACT	Sabatini2014	1	GenomeCRISPR
2	272055	272078	+	GCAACTTCCGGGTATGAGATAGG	ACP1	ENSG00000143727	264140	278283	+	272054	ENST00000272065,ENST00000413140,ENST00000407983,ENST00000405233,ENST00000453390	13	5	8	0.521739	FALSE	0	9	-9	3.66667	0.534652	1.4872	-1.92031	0.480108	20	0	0	GCAACTTCCGGGTATGAGAT	Sabatini2015,Sabatini2014,Sabatini2017,Yusa2016	3	GenomeCRISPR
2	272033	272056	+	GCAGTGGAGGGTAGACAGCGCGG	ACP1	ENSG00000143727	264140	278283	+	272032	ENST00000272065,ENST00000413140,ENST00000407983,ENST00000405233,ENST00000453390	13	5	8	0.695652	FALSE	0	9	-8	1.40833	-0.496618	1.08939	-1.30396	0.0728797	359	0	0	GCAGTGGAGGGTAGACAGCG	Sabatini2015,Sabatini2014,Sabatini2017,Avana	3	GenomeCRISPR
19	39099120	39099143	+	GTATGACGCCGTTCTCCATGTGG	ACP7	ENSG00000183760	39083913	39111493	+	39099119	ENST00000601575,ENST00000331256,ENST00000594229,ENST00000601531	4	4	0	0.565217	FALSE	0	8	-7	0.257143	-0.108998	0.989778	-0.648454	0.0389822	35	0	0	GTATGACGCCGTTCTCCATG	GeCKOv2	1	GenomeCRISPR
19	39100774	39100797	-	GAGAAAGAAATAGACCTCGGTGG	ACP7	ENSG00000183760	39083913	39111493	+	39100773	ENST00000601575,ENST00000331256,ENST00000594229,ENST00000601531	4	4	0	0.478261	FALSE	1	7	-6	2.05882	0.512465	1.06197	-0.908691	0.267874	16	0	0	GAGAAAGAAATAGACCTCGG	Sabatini2015,Sabatini2017	4	GenomeCRISPR
19	39100805	39100828	-	ACTGCCTCTGTACCAAGTGGCGG	ACP7	ENSG00000183760	39083913	39111493	+	39100804	ENST00000601575,ENST00000331256,ENST00000594229,ENST00000601531	4	4	0	0.608696	FALSE	1	7	-7	1	0.147239	0.948452	-1.28193	0.0404536	16	0	0	ACTGCCTCTGTACCAAGTGG	Sabatini2015,Sabatini2017,Brunello	4	GenomeCRISPR
19	39101016	39101039	-	GCAGTCGTCCAGATCTGCGTTGG	ACP7	ENSG00000183760	39083913	39111493	+	39101015	ENST00000601575,ENST00000331256,ENST00000594229,ENST00000601531	4	4	0	0.608696	FALSE	1	9	-7	1	0.147239	4.6551	-1.31923	0.249887	16	0	0	GCAGTCGTCCAGATCTGCGT	Sabatini2015,Sabatini2017	5	GenomeCRISPR
19	50790505	50790528	-	ACCAGAGCCACGAACACCAGGGG	ACPT	ENSG00000142513	50790415	50795224	+	50790504	ENST00000270593	1	1	0	0.652174	FALSE	0	8	-5	0.235294	-0.627743	1.88664	-0.836955	0.0340093	16	0	0	ACCAGAGCCACGAACACCAG	Sabatini2015,Sabatini2017	1	GenomeCRISPR
19	50790405	50790428	+	CTGGGTGGAAATGGCCGGCCTGG	ACPT	ENSG00000142513	50790415	50795224	+	50790404	ENST00000270593	1	1	0	0.695652	FALSE	0	9	-8	3.77143	0.87163	0.810874	-0.781302	0.238603	35	0	0	CTGGGTGGAAATGGCCGGCC	GeCKOv2	1	GenomeCRISPR
19	50790441	50790464	-	GCAGCAGGAGAGGTCCAGCAGGG	ACPT	ENSG00000142513	50790415	50795224	+	50790440	ENST00000270593	1	1	0	0.695652	FALSE	0	9	-9	4.0625	0.995049	1.82173	-1.79149	0.292196	336	1	0.00297619	GCAGCAGGAGAGGTCCAGCA	Avana,TKOv3	1	GenomeCRISPR
19	50790635	50790658	+	CATGGACCCACACAAGGAGGTGG	ACPT	ENSG00000142513	50790415	50795224	+	50790634	ENST00000270593	1	1	0	0.608696	FALSE	0	6	-5	-0.318182	-0.862425	0.57852	-0.848067	-0.141159	21	0	0	CATGGACCCACACAAGGAGG	Sabatini2015,Sabatini2017	2	GenomeCRISPR
11	125680728	125680751	-	TATCTGCTTGGATCTGCCAGAGG	ACRV1	ENSG00000134940	125671522	125681123	-	372	ENST00000533904,ENST00000315608,ENST00000530048,ENST00000527795	4	4	0	0.521739	FALSE	1	9	-9	3.1008	-0.425326	1.62667	-6.0066	0.16047	376	0	0	TATCTGCTTGGATCTGCCAG	Sabatini2015,TKOv1,Sabatini2017,Avana,TKOv3	1	GenomeCRISPR
11	125677988	125678011	+	CCTGAAGGCTGTTCTCCTGAAGG	ACRV1	ENSG00000134940	125671522	125681123	-	3112	ENST00000533904,ENST00000315608,ENST00000530048,ENST00000527795	4	4	0	0.565217	FALSE	0	9	-4	6.71388	1.12542	1.82624	-0.339524	0.502916	352	0	0	CCTGAAGGCTGTTCTCCTGA	Sabatini2015,Sabatini2017,Avana	2	GenomeCRISPR
11	125677959	125677982	+	TCAAAGGCTGTTCTCCGGAGAGG	ACRV1	ENSG00000134940	125671522	125681123	-	3141	ENST00000533904,ENST00000315608,ENST00000530048,ENST00000527795	4	4	0	0.565217	FALSE	0	9	2	5.72727	0.701963	1.80851	0.204681	0.709721	21	0	0	TCAAAGGCTGTTCTCCGGAG	Sabatini2015,Sabatini2017,Yusa2016	2	GenomeCRISPR
11	125677868	125677891	+	CCCGAGGCCTGCTCACCAGAAGG	ACRV1	ENSG00000134940	125671522	125681123	-	3232	ENST00000533904,ENST00000315608,ENST00000530048,ENST00000527795	4	4	0	0.695652	FALSE	0	9	-2	6.18182	0.897055	1.46548	-0.217321	0.759464	21	0	0	CCCGAGGCCTGCTCACCAGA	Sabatini2015,Sabatini2017	2	GenomeCRISPR
19	6147580	6147603	+	CCAGCCCTCGCATCCAAGAATGG	ACSBG2	ENSG00000130377	6135247	6193094	+	6147579	ENST00000591738,ENST00000588304,ENST00000588722,ENST00000591403,ENST00000586696,ENST00000592677,ENST00000589401,ENST00000587617	13	8	5	0.608696	FALSE	0	8	-6	2.875	0.448342	1.22322	-0.958285	0.340813	24	0	0	CCAGCCCTCGCATCCAAGAA	TKOv1	3	GenomeCRISPR
19	6147550	6147573	+	CGAGAGTCAGTCAACCGATTTGG	ACSBG2	ENSG00000130377	6135247	6193094	+	6147549	ENST00000591738,ENST00000588304,ENST00000588722,ENST00000591403,ENST00000586696,ENST00000592677,ENST00000589401,ENST00000587617	13	8	5	0.521739	FALSE	0	9	0	4.11429	0.968856	1.1646	-0.0286098	0.296954	35	0	0	CGAGAGTCAGTCAACCGATT	GeCKOv2	3	GenomeCRISPR
19	6141550	6141573	+	GGAACCCCAAAGACTCAAGAAGG	ACSBG2	ENSG00000130377	6135247	6193094	+	6141549	ENST00000591738,ENST00000588722,ENST00000591403,ENST00000586696,ENST00000592677,ENST00000589401,ENST00000587617	13	7	6	0.521739	FALSE	0	9	-9	0.885714	-0.38718	3.17766	-2.80355	-0.0986959	35	0	0	GGAACCCCAAAGACTCAAGA	GeCKOv2	2	GenomeCRISPR
19	6147630	6147653	-	TCCGACAAGCCTCATAGTACTGG	ACSBG2	ENSG00000130377	6135247	6193094	+	6147629	ENST00000591738,ENST00000588304,ENST00000588722,ENST00000591403,ENST00000586696,ENST00000592677,ENST00000587617	13	7	6	0.521739	FALSE	0	9	-8	0.942857	-0.363179	0.853635	-0.783427	0.0533863	35	0	0	TCCGACAAGCCTCATAGTAC	GeCKOv2,Yusa2016	3	GenomeCRISPR
16	89112208	89112231	-	AAACTGCACGCAAGAAATCCTGG	ACSF3	ENSG00000176715	89088375	89155846	+	89112207	ENST00000537895,ENST00000317447,ENST00000540697,ENST00000406948,ENST00000378345,ENST00000542688,ENST00000544543,ENST00000538340,ENST00000543676,ENST00000614302	18	10	8	0.478261	FALSE	0	7	-6	0.857143	-0.338814	0.553983	-0.329958	0.0738145	35	0	0	AAACTGCACGCAAGAAATCC	GeCKOv2	1	GenomeCRISPR
16	89112122	89112145	-	GCCATAAAGACATTGATCCGCGG	ACSF3	ENSG00000176715	89088375	89155846	+	89112121	ENST00000537895,ENST00000317447,ENST00000540697,ENST00000406948,ENST00000378345,ENST00000542688,ENST00000544543,ENST00000538340,ENST00000543676,ENST00000614302	18	10	8	0.521739	FALSE	0	9	-9	-0.901786	-0.995377	1.14048	-1.39313	-0.0888725	336	1	0.00297619	GCCATAAAGACATTGATCCG	Avana	2	GenomeCRISPR
16	89120884	89120907	+	CACGCAGAGGGAGACGAGAGGGG	ACSF3	ENSG00000176715	89088375	89155846	+	89120883	ENST00000317447,ENST00000540697,ENST00000406948,ENST00000378345,ENST00000542688,ENST00000544543,ENST00000538340,ENST00000543676,ENST00000614302	18	9	9	0.695652	FALSE	0	7	-6	1	-0.285489	1.71536	-1.26351	0.173843	24	0	0	CACGCAGAGGGAGACGAGAG	TKOv1	2	GenomeCRISPR
16	89114434	89114457	-	GGACAGAGCCATGCCGATCTCGG	ACSF3	ENSG00000176715	89088375	89155846	+	89114433	ENST00000537895,ENST00000317447,ENST00000540697,ENST00000406948,ENST00000378345,ENST00000544543,ENST00000543676,ENST00000614302	18	8	10	0.652174	FALSE	0	7	-5	1.27273	-0.183687	0.528594	-0.451538	0.0766692	33	0	0	GGACAGAGCCATGCCGATCT	GeCKOv2	3	GenomeCRISPR
10	112409613	112409636	-	GCTTCAGGTCATCATCAAAGGGG	ACSL5	ENSG00000197142	112374018	112428380	+	112409612	ENST00000354655,ENST00000354273,ENST00000356116,ENST00000393081,ENST00000433418	9	5	4	0.521739	FALSE	0	9	-5	6.04505	0.83298	1.15299	-0.215318	0.413222	333	0	0	GCTTCAGGTCATCATCAAAG	Avana,TKOv3	1	GenomeCRISPR
10	112409516	112409539	-	GGGTGTGTCACAGATCACCATGG	ACSL5	ENSG00000197142	112374018	112428380	+	112409515	ENST00000354655,ENST00000354273,ENST00000356116,ENST00000393081,ENST00000433418	9	5	4	0.565217	FALSE	0	9	-7	0.039039	-0.640095	0.609414	-1.16769	-0.0210797	333	0	0	GGGTGTGTCACAGATCACCA	Avana	1	GenomeCRISPR
10	112395023	112395046	-	GGTGATCAGCCACAAGAAGATGG	ACSL5	ENSG00000197142	112374018	112428380	+	112395022	ENST00000354655,ENST00000354273,ENST00000356116,ENST00000393081,ENST00000433418	9	5	4	0.521739	FALSE	0	9	-7	1.29412	-0.332266	1.53056	-1.18391	0.149843	16	0	0	GGTGATCAGCCACAAGAAGA	Sabatini2015,Sabatini2017	2	GenomeCRISPR
10	112394989	112395012	-	GTCAGGATGCAGATCAACGCCGG	ACSL5	ENSG00000197142	112374018	112428380	+	112394988	ENST00000354655,ENST00000354273,ENST00000356116,ENST00000393081,ENST00000433418	9	5	4	0.608696	FALSE	0	9	-5	0.828571	-0.446449	0.768187	-0.568292	0.0572317	35	0	0	GTCAGGATGCAGATCAACGC	GeCKOv2	2	GenomeCRISPR
5	131988074	131988097	-	GAGAGGGCAGAAGTGCGGGGTGG	ACSL6	ENSG00000164398					ENST00000379264,ENST00000379255,ENST00000296869,ENST00000379246,ENST00000379244,ENST00000379240,ENST00000431707,ENST00000434099,ENST00000357096,ENST00000543479,ENST00000413683		11		0.695652	FALSE	3	7	-9	-2.52941	-1.10527	0.889358	-2.22353	-0.569105	16	0	0	GAGAGGGCAGAAGTGCGGGG	Sabatini2015,Sabatini2017		GenomeCRISPR
16	20691141	20691164	+	GGATTTGTGGATGCCCCAGAGGG	ACSM1	ENSG00000166743	20623237	20698890	-	7726	ENST00000307493,ENST00000519745,ENST00000520010,ENST00000523065	6	4	2	0.608696	FALSE	0	9	-4	2.41176	0.317278	1.124	-0.657628	0.283999	16	0	0	GGATTTGTGGATGCCCCAGA	Sabatini2015,Sabatini2017	1	GenomeCRISPR
16	20691012	20691034	-	CAAGTTATGTACTGGACTACTGG	ACSM1	ENSG00000166743	20623237	20698890	-	7856	ENST00000307493,ENST00000519745,ENST00000520010,ENST00000523065	6	4	2	0.409091	FALSE	0	9	-4	4.15385	0.909432	2.18495	-0.407687	0.720371	13	0	0	CAAGTTATGTACTGGACTAC	Yusa2016	1	GenomeCRISPR
16	20691047	20691070	-	GAATGACTATGAAGTACCGGAGG	ACSM1	ENSG00000166743	20623237	20698890	-	7820	ENST00000307493,ENST00000519745,ENST00000520010,ENST00000523065	6	4	2	0.478261	FALSE	1	9	-9	-1	-0.842421	1.23818	-2.32339	-0.189146	40	1	0.025	GAATGACTATGAAGTACCGG	Sabatini2015,TKOv1,Sabatini2017,Yusa2016,TKOv3	1	GenomeCRISPR
16	20691180	20691203	-	AGGACTGTTTCACCATGCAGTGG	ACSM1	ENSG00000166743	20623237	20698890	-	7687	ENST00000307493,ENST00000519745,ENST00000520010,ENST00000523065	6	4	2	0.521739	FALSE	1	6	-4	1.23529	-0.0826182	0.658573	-0.493109	0.159562	16	0	0	AGGACTGTTTCACCATGCAG	Sabatini2015,Sabatini2017	1	GenomeCRISPR
16	20465622	20465645	+	AACGTCCTCTCGGGAGCCTGTGG	ACSM2A	ENSG00000183747	20451461	20487667	+	20465621	ENST00000574251,ENST00000576361,ENST00000417235,ENST00000573854,ENST00000219054,ENST00000575690,ENST00000574692,ENST00000571894,ENST00000396104	16	9	7	0.652174	FALSE	0	8	-8	-1.85714	-1.12264	0.848979	-0.648639	-0.129984	35	0	0	AACGTCCTCTCGGGAGCCTG	GeCKOv2	2	GenomeCRISPR
16	20465651	20465674	+	GCGTGGGGATCGTGTGGCAGTGG	ACSM2A	ENSG00000183747	20451461	20487667	+	20465650	ENST00000574251,ENST00000576361,ENST00000417235,ENST00000573854,ENST00000219054,ENST00000575690,ENST00000574692,ENST00000571894,ENST00000396104	16	9	7	0.695652	FALSE	1	9	0	5.58333	0.688669	1.96023	0.0475332	0.780678	23	0	0	GCGTGGGGATCGTGTGGCAG	Sabatini2015,Sabatini2017	2	GenomeCRISPR
16	20465612	20465635	+	GCAGGCAGCCAACGTCCTCTCGG	ACSM2A	ENSG00000183747	20451461	20487667	+	20465611	ENST00000574251,ENST00000576361,ENST00000417235,ENST00000573854,ENST00000219054,ENST00000575690,ENST00000574692,ENST00000571894,ENST00000396104	16	9	7	0.695652	FALSE	1	9	-3	6.7381	0.969784	1.70567	-0.245851	0.465497	336	0	0	GCAGGCAGCCAACGTCCTCT	Avana	2	GenomeCRISPR
16	20465609	20465632	-	AGAGGACGTTGGCTGCCTGCTGG	ACSM2A	ENSG00000183747	20451461	20487667	+	20465608	ENST00000574251,ENST00000576361,ENST00000417235,ENST00000573854,ENST00000219054,ENST00000575690,ENST00000574692,ENST00000571894,ENST00000396104	16	9	7	0.652174	FALSE	1	9	-7	2.87798	0.0300764	1.03694	-1.09926	0.162927	336	0	0	AGAGGACGTTGGCTGCCTGC	Avana	2	GenomeCRISPR
16	20559322	20559345	+	ACAGGCTCCCGAGAGGATGTTGG	ACSM2B	ENSG00000066813	20536226	20576427	-	17082	ENST00000329697,ENST00000565322,ENST00000565232,ENST00000567001,ENST00000569327,ENST00000568882,ENST00000566384,ENST00000569344,ENST00000414188	19	9	10	0.608696	FALSE	1	9	-6	2.78947	-0.22211	1.37525	-0.632249	0.278834	56	0	0	ACAGGCTCCCGAGAGGATGT	Sabatini2015,GeCKOv2,Sabatini2017	2	GenomeCRISPR
16	20559333	20559356	+	AGAGGATGTTGGCTGCCTGCTGG	ACSM2B	ENSG00000066813	20536226	20576427	-	17071	ENST00000329697,ENST00000565322,ENST00000565232,ENST00000567001,ENST00000569327,ENST00000568882,ENST00000566384,ENST00000569344,ENST00000414188	19	9	10	0.608696	FALSE	1	1	0	0.5	-1.14712	0.256707	0.0409235	0.148815	2	0	0	AGAGGATGTTGGCTGCCTGC		2	GenomeCRISPR
16	20564837	20564860	-	TTACAGGCCTGAACATGCATTGG	ACSM2B	ENSG00000066813	20536226	20576427	-	11567	ENST00000329697,ENST00000565232,ENST00000567001,ENST00000569327,ENST00000566384,ENST00000569344,ENST00000414188	19	7	12	0.478261	FALSE	1	9	-8	2.03966	-0.525057	1.41395	-0.960816	0.136256	352	0	0	TTACAGGCCTGAACATGCAT	Sabatini2015,Sabatini2017,Avana	1	GenomeCRISPR
16	20553770	20553793	+	AGCTTACCCAGCATCCATCTTGG	ACSM2B	ENSG00000066813	20536226	20576427	-	22634	ENST00000329697,ENST00000565322,ENST00000565232,ENST00000567001,ENST00000567288,ENST00000569163,ENST00000414188	19	7	12	0.521739	FALSE	1	8	0	4.08571	0.301609	0.959048	-0.041306	0.283685	35	0	0	AGCTTACCCAGCATCCATCT	GeCKOv2	1	GenomeCRISPR
16	20411531	20411554	-	ATGAGACCCACAGAATGCCCTGG	ACSM5	ENSG00000183549	20409534	20441336	+	20411530	ENST00000575584,ENST00000331849,ENST00000575070	7	3	4	0.565217	FALSE	1	7	-4	2.35294	0.206978	1.1009	-0.456504	0.292634	16	0	0	ATGAGACCCACAGAATGCCC	Sabatini2015,Sabatini2017	2	GenomeCRISPR
16	20411514	20411537	+	CCAGGCACTGAGGAACTCCAGGG	ACSM5	ENSG00000183549	20409534	20441336	+	20411513	ENST00000575584,ENST00000331849,ENST00000575070	7	3	4	0.652174	FALSE	1	9	-8	1.39286	-0.273823	1.07547	-2.58114	0.0469749	336	1	0.00297619	CCAGGCACTGAGGAACTCCA	Avana	2	GenomeCRISPR
16	20421303	20421326	-	TGGTAAAGTAGATGGCCAGCGGG	ACSM5	ENSG00000183549	20409534	20441336	+	20421302	ENST00000331849,ENST00000573920	7	2	5	0.565217	FALSE	0	8	-7	0.916667	-0.512294	1.30091	-1.48573	0.173553	24	0	0	TGGTAAAGTAGATGGCCAGC	TKOv1	1	GenomeCRISPR
16	20421307	20421330	+	CTGGCCATCTACTTTACCAGCGG	ACSM5	ENSG00000183549	20409534	20441336	+	20421306	ENST00000331849,ENST00000573920	7	2	5	0.565217	FALSE	0	9	-9	1.9375	-0.00107097	1.46884	-1.56226	0.112641	336	1	0.00297619	CTGGCCATCTACTTTACCAG	Avana	1	GenomeCRISPR
10	95202181	95202204	-	TGCCTCACCCAAGCGCACACAGG	ACSM6	ENSG00000173124	95194200	95228928	+	95202180	ENST00000327739,ENST00000394005,ENST00000341686	4	3	1	0.652174	FALSE	0	7	-4	3.6	0.772748	0.525396	-0.37793	0.228122	35	0	0	TGCCTCACCCAAGCGCACAC	GeCKOv2	2	GenomeCRISPR
10	95201976	95201999	+	CCTGCCTAGGACGGACTCAGAGG	ACSM6	ENSG00000173124	95194200	95228928	+	95201975	ENST00000327739,ENST00000394005,ENST00000341686	4	3	1	0.652174	FALSE	0	9	-3	4.71429	1.20673	1.16265	-0.199419	0.324257	35	0	0	CCTGCCTAGGACGGACTCAG	GeCKOv2,Brunello	2	GenomeCRISPR
10	95202010	95202033	-	TTTGGCACTAACCTTCCAGAGGG	ACSM6	ENSG00000173124	95194200	95228928	+	95202009	ENST00000327739,ENST00000394005,ENST00000341686	4	3	1	0.521739	FALSE	0	9	-7	0.678571	-0.365074	1.64248	-0.844209	0.032319	336	0	0	TTTGGCACTAACCTTCCAGA	Avana,TKOv3	2	GenomeCRISPR
10	95207257	95207280	+	CTATCAATTACGCATGTCTAAGG	ACSM6	ENSG00000173124	95194200	95228928	+	95207256	ENST00000394005,ENST00000341686	4	2	2	0.391304	FALSE	0	7	-6	0.114286	-0.584849	0.562244	-0.280321	0.051297	35	0	0	CTATCAATTACGCATGTCTA	GeCKOv2	3	GenomeCRISPR
20	25057810	25057833	-	TGGGACTGCGACTTCAGCACTGG	ACSS1	ENSG00000154930	25006230	25058980	-	1147	ENST00000323482,ENST00000376726,ENST00000432802	5	3	2	0.608696	FALSE	0	5	-5	1.41667	-0.504749	0.805233	-0.468975	0.199033	24	0	0	TGGGACTGCGACTTCAGCAC	TKOv1	1	GenomeCRISPR
20	25057858	25057881	+	ACGAGAGTGTCCCGCGCCAGAGG	ACSS1	ENSG00000154930	25006230	25058980	-	1099	ENST00000323482,ENST00000376726,ENST00000432802	5	3	2	0.695652	FALSE	0	9	-5	4.14286	0.629025	1.19613	-0.537131	0.285032	35	0	0	ACGAGAGTGTCCCGCGCCAG	GeCKOv2	1	GenomeCRISPR
20	25057854	25057877	-	TGGCGCGGGACACTCTCGTGTGG	ACSS1	ENSG00000154930	25006230	25058980	-	1103	ENST00000323482,ENST00000376726,ENST00000432802	5	3	2	0.695652	FALSE	0	7	-5	0.628571	-0.832504	0.652769	-0.222091	0.0640734	35	0	0	TGGCGCGGGACACTCTCGTG	GeCKOv2	1	GenomeCRISPR
20	25030896	25030919	-	AAGAGGCATGGAGTCCACCGTGG	ACSS1	ENSG00000154930	25006230	25058980	-	28061	ENST00000323482,ENST00000432802,ENST00000537502	5	3	2	0.608696	FALSE	0	8	-5	4	0.569614	1.10307	-0.615441	0.490072	16	0	0	AAGAGGCATGGAGTCCACCG	Sabatini2015,Sabatini2017,TKOv3	2	GenomeCRISPR
12	81134894	81134917	-	AACATGGTATACATCGCCTGTGG	ACSS3	ENSG00000111058	80936414	81261205	+	81134893	ENST00000549175,ENST00000548058,ENST00000261206	8	3	5	0.478261	FALSE	0	9	-1	5.17647	0.904974	1.50324	-0.0967081	0.656426	16	0	0	AACATGGTATACATCGCCTG	Sabatini2015,Sabatini2017,TKOv3	1	GenomeCRISPR
12	81134910	81134933	-	TATCCTTGCACATGCCAACATGG	ACSS3	ENSG00000111058	80936414	81261205	+	81134909	ENST00000549175,ENST00000548058,ENST00000261206	8	3	5	0.478261	FALSE	0	9	-4	4.70833	0.732609	3.10811	-0.81862	0.839228	24	0	0	TATCCTTGCACATGCCAACA	TKOv1	1	GenomeCRISPR
12	81134885	81134908	-	TACATCGCCTGTGGGATCATAGG	ACSS3	ENSG00000111058	80936414	81261205	+	81134884	ENST00000549175,ENST00000548058,ENST00000261206	8	3	5	0.521739	FALSE	0	9	-7	-0.285714	-1.10616	0.617225	-0.915283	-0.0164665	35	1	0.0285714	TACATCGCCTGTGGGATCAT	GeCKOv2	1	GenomeCRISPR
12	81109654	81109677	-	GTTGCTTTAGTGTTTGTAACAGG	ACSS3	ENSG00000111058	80936414	81261205	+	81109653	ENST00000549175,ENST00000548058,ENST00000261206	8	3	5	0.391304	FALSE	0	8	-5	2.33333	-0.141849	0.724993	-0.348155	0.175037	33	0	0	GTTGCTTTAGTGTTTGTAAC	GeCKOv2	2	GenomeCRISPR
5	57482590	57482613	+	GAGGACGCCCTATCATGGAGGGG	ACTBL2	ENSG00000169067	57480016	57482809	-	196	ENST00000423391	1	1	0	0.652174	FALSE	0	8	-5	2.59091	0.231854	2.01725	-0.670359	0.348332	21	0	0	GAGGACGCCCTATCATGGAG	Sabatini2015,Sabatini2017,Brunello	1	GenomeCRISPR
5	57481782	57481805	-	GGAGGGAGCACCATGTACCCAGG	ACTBL2	ENSG00000169067	57480016	57482809	-	1004	ENST00000423391	1	1	0	0.652174	FALSE	0	8	-7	0.780488	-0.357033	1.30956	-1.05275	0.0583213	40	0	0	GGAGGGAGCACCATGTACCC	Sabatini2015,TKOv1,Sabatini2017,TKOv3	1	GenomeCRISPR
5	57482479	57482502	-	GTATCCTATCGAGCATGGAGTGG	ACTBL2	ENSG00000169067	57480016	57482809	-	307	ENST00000423391	1	1	0	0.521739	FALSE	0	9	-7	1.94118	0.0205115	1.59316	-1.89854	0.156961	16	0	0	GTATCCTATCGAGCATGGAG	Sabatini2015,Sabatini2017,Yusa2016	1	GenomeCRISPR
5	57482374	57482397	+	TCAGGGGTGCCTCGGTGAGGAGG	ACTBL2	ENSG00000169067	57480016	57482809	-	412	ENST00000423391	1	1	0	0.695652	FALSE	0	9	-6	4.86364	0.971119	1.93376	-0.827803	0.664155	21	0	0	TCAGGGGTGCCTCGGTGAGG	Sabatini2015,Sabatini2017	1	GenomeCRISPR
15	34792400	34792423	+	ACACTCACCAGTGGTGACAAAGG	ACTC1	ENSG00000159251	34788096	34796139	-	3716	ENST00000290378	3	1	2	0.521739	FALSE	0	9	-8	0.916667	-0.118394	3.17203	-1.27059	0.235225	24	0	0	ACACTCACCAGTGGTGACAA	TKOv1	1	GenomeCRISPR
15	34792508	34792530	+	AAGCGTAGCCCTCATAGATGGGG	ACTC1	ENSG00000159251	34788096	34796139	-	3609	ENST00000290378	3	1	2	0.590909	FALSE	0	7	-8	-0.923077	-0.732139	0.650166	-2.42687	-0.254808	13	0	0	AAGCGTAGCCCTCATAGATG	Yusa2016	1	GenomeCRISPR
15	34794767	34794790	+	GTTGTCGCACACCAGGGCGGTGG	ACTC1	ENSG00000159251	34788096	34796139	-	1349	ENST00000290378	3	1	2	0.695652	FALSE	0	9	-2	3.36364	0.697923	1.29135	-0.2766	0.397114	21	0	0	GTTGTCGCACACCAGGGCGG	Sabatini2015,Sabatini2017	2	GenomeCRISPR
15	34792545	34792568	-	ATTGTTCTGGACTCTGGGGATGG	ACTC1	ENSG00000159251	34788096	34796139	-	3571	ENST00000290378	3	1	2	0.521739	FALSE	0	9	-5	3.70588	0.812097	1.46226	-0.733972	0.479633	16	0	0	ATTGTTCTGGACTCTGGGGA	Sabatini2015,Sabatini2017	2	GenomeCRISPR
7	100655415	100655438	+	CCTTACTCATGCCATTCTTGAGG	ACTL6B	ENSG00000077080	100643097	100656461	-	1023	ENST00000160382,ENST00000461605	6	2	4	0.478261	FALSE	0	7	-7	-1.57143	-0.868472	0.877475	-0.980309	-0.205952	7	0	0	CCTTACTCATGCCATTCTTG	Sabatini2014,Novartis	1	GenomeCRISPR
7	100655444	100655467	+	ATGACCTCCGCTCCATCCCGAGG	ACTL6B	ENSG00000077080	100643097	100656461	-	994	ENST00000160382,ENST00000461605	6	2	4	0.652174	FALSE	0	8	-6	1.07143	-0.071847	0.453165	-1.03504	0.0513361	42	0	0	ATGACCTCCGCTCCATCCCG	Sabatini2014,Novartis,GeCKOv2,TKOv3	1	GenomeCRISPR
7	100655426	100655449	-	GTCATGTCGCCCCTCAAGAATGG	ACTL6B	ENSG00000077080	100643097	100656461	-	1012	ENST00000160382,ENST00000461605	6	2	4	0.565217	FALSE	0	9	-6	5.17143	1.164	0.913389	-0.464164	0.341906	35	0	0	GTCATGTCGCCCCTCAAGAA	GeCKOv2	1	GenomeCRISPR
7	100655417	100655440	+	TTACTCATGCCATTCTTGAGGGG	ACTL6B	ENSG00000077080	100643097	100656461	-	1021	ENST00000160382,ENST00000461605	6	2	4	0.478261	FALSE	0	9	-8	1.91667	0.182929	1.20483	-2.02161	0.106693	336	3	0.00892857	TTACTCATGCCATTCTTGAG	Avana	1	GenomeCRISPR
9	108862352	108862375	+	GGATGGGCCCACCAAGAAGGTGG	ACTL7A	ENSG00000187003	108862266	108863759	+	108862351	ENST00000333999	1	1	0	0.652174	FALSE	0	9	-9	-0.210526	-0.331648	2.14317	-3.93953	-0.229834	18	0	0	GGATGGGCCCACCAAGAAGG	Sabatini2015,Sabatini2014,Sabatini2017	1	GenomeCRISPR
9	108862598	108862621	+	CCACAAGATCTCAACAACGGTGG	ACTL7A	ENSG00000187003	108862266	108863759	+	108862597	ENST00000333999	1	1	0	0.521739	FALSE	0	8	-3	1.35294	0.131011	1.05654	-0.367571	0.157668	16	0	0	CCACAAGATCTCAACAACGG	Sabatini2015,Sabatini2017,Yusa2016	1	GenomeCRISPR
9	108862787	108862810	+	ACAAGAGATGAAGATCGCCCCGG	ACTL7A	ENSG00000187003	108862266	108863759	+	108862786	ENST00000333999	1	1	0	0.565217	FALSE	0	9	-7	0.566572	-0.10169	1.99214	-1.34918	0.0187302	352	4	0.0113636	ACAAGAGATGAAGATCGCCC	Sabatini2015,Sabatini2017,Avana	1	GenomeCRISPR
9	108862982	108863005	-	GGACCACGTAGGACACGCCATGG	ACTL7A	ENSG00000187003	108862266	108863759	+	108862981	ENST00000333999	1	1	0	0.652174	FALSE	0	9	-9	-0.170732	-0.319872	1.28225	-5.30283	-0.317998	40	0	0	GGACCACGTAGGACACGCCA	Sabatini2015,TKOv1,Sabatini2017	1	GenomeCRISPR
1	17823335	17823358	+	GGACCGAAAGAAGATGCTGGAGG	ACTL8	ENSG00000117148	17755313	17827063	+	17823334	ENST00000375406,ENST00000617065	2	2	0	0.565217	FALSE	0	9	-1	2.90909	0.294628	1.66087	-0.159631	0.391353	21	0	0	GGACCGAAAGAAGATGCTGG	Sabatini2015,Sabatini2017,TKOv3	1	GenomeCRISPR
1	17823018	17823041	+	AGAACCGTTATCATTGACCACGG	ACTL8	ENSG00000117148	17755313	17827063	+	17823017	ENST00000375406,ENST00000617065	2	2	0	0.478261	FALSE	0	8	-5	3.11765	0.374944	1.63631	-0.653999	0.394273	16	0	0	AGAACCGTTATCATTGACCA	Sabatini2015,Sabatini2017	1	GenomeCRISPR
1	17823215	17823238	+	GGGCCGCATCCTCAACTGGGAGG	ACTL8	ENSG00000117148	17755313	17827063	+	17823214	ENST00000375406,ENST00000617065	2	2	0	0.695652	FALSE	0	7	-7	1.40909	-0.283031	0.692003	-1.20096	0.113397	21	0	0	GGGCCGCATCCTCAACTGGG	Sabatini2015,Sabatini2017	1	GenomeCRISPR
1	17823182	17823205	-	GGTAGCTAAAGGTGTCAGGATGG	ACTL8	ENSG00000117148	17755313	17827063	+	17823181	ENST00000375406,ENST00000617065	2	2	0	0.521739	FALSE	0	9	-7	3.52941	0.533517	2.3687	-1.40696	0.481247	16	0	0	GGTAGCTAAAGGTGTCAGGA	Sabatini2015,Sabatini2017	1	GenomeCRISPR
11	66547009	66547032	+	CGAGTACATGGAACAGGAGGAGG	ACTN3	ENSG00000248746	66546395	66563329	+	66547008	ENST00000513398,ENST00000511191	3	2	1	0.565217	FALSE	0	5	-8	-2.04167	-1.13043	0.494227	-1.21404	-0.251182	24	0	0	CGAGTACATGGAACAGGAGG	TKOv1	1	GenomeCRISPR
11	66551240	66551263	-	TGAGTTGCACCAGGCAGTGAAGG	ACTN3	ENSG00000248746	66546395	66563329	+	66551239	ENST00000502692,ENST00000513398	3	2	1	0.565217	FALSE	0	8	-3	2.61538	0.890922	0.987375	-0.430872	0.309145	12	0	0	TGAGTTGCACCAGGCAGTGA	Sabatini2017	2	GenomeCRISPR
11	66551265	66551288	-	TCTGGGTGCCTGCCTTGCGCAGG	ACTN3	ENSG00000248746	66546395	66563329	+	66551264	ENST00000502692,ENST00000513398	3	2	1	0.695652	FALSE	0	7	-7	-0.538462	-0.477979	0.763835	-1.48298	-0.178252	12	0	0	TCTGGGTGCCTGCCTTGCGC	Sabatini2017	2	GenomeCRISPR
11	66555172	66555195	-	CGTAGTCGATGAGGTCAGGGCGG	ACTN3	ENSG00000248746	66546395	66563329	+	66555171	ENST00000502692,ENST00000513398	3	2	1	0.652174	FALSE	0	8	-6	0.208333	-0.153839	1.09788	-0.797243	0.029855	24	0	0	CGTAGTCGATGAGGTCAGGG	TKOv1	6	GenomeCRISPR
1	3021913	3021936	+	AGCGTGGCCTGATCACAGGGTGG	ACTRT2	ENSG00000169717	3021483	3022903	+	3021912	ENST00000378404	1	1	0	0.652174	FALSE	0	9	-5	3.23529	0.177636	1.40289	-0.534879	0.414372	16	0	0	AGCGTGGCCTGATCACAGGG	Sabatini2015,Sabatini2017,Yusa2016	1	GenomeCRISPR
1	3021777	3021800	-	ATGGAGCTGACCATGTGCCGGGG	ACTRT2	ENSG00000169717	3021483	3022903	+	3021776	ENST00000378404	1	1	0	0.652174	FALSE	0	9	-8	3.91218	0.481921	1.07069	-2.35229	0.241035	352	1	0.00284091	ATGGAGCTGACCATGTGCCG	Sabatini2015,Sabatini2017,Avana,TKOv3	1	GenomeCRISPR
1	3021866	3021889	+	GGAGGCCCTGTACAAGCAGGAGG	ACTRT2	ENSG00000169717	3021483	3022903	+	3021865	ENST00000378404	1	1	0	0.652174	FALSE	0	9	-3	4.27273	0.643999	2.8553	-0.431617	0.576472	21	0	0	GGAGGCCCTGTACAAGCAGG	Sabatini2015,Sabatini2017	1	GenomeCRISPR
1	3022404	3022427	+	AGGGAGTACAAGCTGCCCGACGG	ACTRT2	ENSG00000169717	3021483	3022903	+	3022403	ENST00000378404	1	1	0	0.652174	FALSE	0	9	-8	3.23529	0.177636	1.93075	-1.70092	0.444116	16	0	0	AGGGAGTACAAGCTGCCCGA	Sabatini2015,Sabatini2017	1	GenomeCRISPR
3	169769361	169769384	-	GGGCGGGCTAGAACTCTGCGTGG	ACTRT3	ENSG00000184378	169766921	169769895	-	511	ENST00000330368	1	1	0	0.695652	FALSE	0	9	-9	-0.858247	-0.51388	1.84243	-1.17338	-0.0596773	387	2	0.00516796	GGGCGGGCTAGAACTCTGCG	Sabatini2015,GeCKOv2,Sabatini2017,Avana	1	GenomeCRISPR
3	169769478	169769501	-	GGTGGTGATCGACAACGGCTCGG	ACTRT3	ENSG00000184378	169766921	169769895	-	394	ENST00000330368	1	1	0	0.652174	FALSE	0	9	-8	2.23529	0.422957	1.79078	-2.00497	0.237991	16	0	0	GGTGGTGATCGACAACGGCT	Sabatini2015,Sabatini2017	1	GenomeCRISPR
3	169769420	169769443	+	ATGTTCGGGTAGATAAACTGGGG	ACTRT3	ENSG00000184378	169766921	169769895	-	452	ENST00000330368	1	1	0	0.478261	FALSE	0	9	-4	2.36364	0.461823	1.30869	-0.509104	0.310812	21	0	0	ATGTTCGGGTAGATAAACTG	Sabatini2015,Sabatini2017	1	GenomeCRISPR
3	169769403	169769426	-	GAACATTATCGGCCGCGCCAAGG	ACTRT3	ENSG00000184378	169766921	169769895	-	469	ENST00000330368	1	1	0	0.608696	FALSE	0	9	-6	1.47059	0.191376	1.15231	-0.900314	0.160692	16	0	0	GAACATTATCGGCCGCGCCA	Sabatini2015,Sabatini2017	1	GenomeCRISPR
2	157799447	157799470	+	AGAGCAATCATGATAAGCACAGG	ACVR1	ENSG00000115170	157736444	157875862	-	76392	ENST00000263640,ENST00000409283,ENST00000410057,ENST00000412025,ENST00000440523,ENST00000539637,ENST00000424669,ENST00000413751,ENST00000434821	10	9	1	0.434783	FALSE	0	9	-9	-0.319444	-0.782553	2.14345	-1.38402	-0.0180024	359	0	0	AGAGCAATCATGATAAGCAC	Sabatini2015,Sabatini2014,Novartis,Sabatini2017,Avana,TKOv3	2	GenomeCRISPR
2	157799417	157799440	+	AGTCACTTACCTTCCATACTAGG	ACVR1	ENSG00000115170	157736444	157875862	-	76422	ENST00000263640,ENST00000409283,ENST00000410057,ENST00000412025,ENST00000440523,ENST00000539637,ENST00000424669,ENST00000413751,ENST00000434821	10	9	1	0.434783	FALSE	0	9	0	4.80952	0.90789	1.04028	-0.148676	0.361811	42	0	0	AGTCACTTACCTTCCATACT	Sabatini2014,Novartis,GeCKOv2	2	GenomeCRISPR
2	157799483	157799506	-	TACAGTTGTACAATGGTAGATGG	ACVR1	ENSG00000115170	157736444	157875862	-	76356	ENST00000263640,ENST00000409283,ENST00000410057,ENST00000412025,ENST00000440523,ENST00000539637,ENST00000424669,ENST00000413751,ENST00000434821	10	9	1	0.391304	FALSE	0	4	-6	-0.857143	-0.959771	0.469613	-0.857837	-0.122379	7	0	0	TACAGTTGTACAATGGTAGA	Sabatini2014,Novartis	2	GenomeCRISPR
2	157799430	157799453	-	TGCTCTCCCCTCCCCTAGTATGG	ACVR1	ENSG00000115170	157736444	157875862	-	76409	ENST00000263640,ENST00000409283,ENST00000410057,ENST00000412025,ENST00000440523,ENST00000539637,ENST00000424669,ENST00000413751,ENST00000434821	10	9	1	0.608696	FALSE	0	6	-5	-0.285714	-0.771436	0.509584	-0.340749	-0.00588396	35	0	0	TGCTCTCCCCTCCCCTAGTA	GeCKOv2	2	GenomeCRISPR
2	157587175	157587198	+	TAAACCCCTTACCTGTTGGAAGG	ACVR1C	ENSG00000123612	157526767	157629005	-	41807	ENST00000243349,ENST00000409680,ENST00000348328,ENST00000335450	4	4	0	0.478261	FALSE	0	7	0	4	0.62297	0.918524	0.115286	0.471449	16	0	0	TAAACCCCTTACCTGTTGGA	Sabatini2015,Sabatini2017	2	GenomeCRISPR
2	157587270	157587293	+	AAGACTTGAGCATTCAGTTCTGG	ACVR1C	ENSG00000123612	157526767	157629005	-	41712	ENST00000243349,ENST00000409680,ENST00000348328,ENST00000335450	4	4	0	0.434783	FALSE	0	9	-3	3.10811	0.337743	1.27489	-0.13618	0.233995	37	0	0	AAGACTTGAGCATTCAGTTC	Sabatini2014,GeCKOv2	2	GenomeCRISPR
2	157587275	157587298	+	TTGAGCATTCAGTTCTGGAAGGG	ACVR1C	ENSG00000123612	157526767	157629005	-	41707	ENST00000243349,ENST00000409680,ENST00000348328,ENST00000335450	4	4	0	0.478261	FALSE	0	5	0	2.5	0.14327	0.512892	-0.0153749	0.248759	2	0	0	TTGAGCATTCAGTTCTGGAA	Sabatini2014	2	GenomeCRISPR
2	157587284	157587307	+	CAGTTCTGGAAGGGAGACACAGG	ACVR1C	ENSG00000123612	157526767	157629005	-	41698	ENST00000243349,ENST00000409680,ENST00000348328,ENST00000335450	4	4	0	0.565217	FALSE	1	6	0	3	0.30317	0.652365	-0.0192	0.316582	2	0	0	CAGTTCTGGAAGGGAGACAC	Sabatini2014	2	GenomeCRISPR
11	67645749	67645772	+	GCAGGTGCCCATGTTGGCCGTGG	ACY3	ENSG00000132744	67642555	67650659	-	4887	ENST00000255082,ENST00000529256	2	2	0	0.695652	FALSE	0	9	-8	2.66201	0.687092	4.32629	-1.04917	0.212522	357	0	0	GCAGGTGCCCATGTTGGCCG	Sabatini2015,Sabatini2017,Avana	3	GenomeCRISPR
11	67645330	67645353	-	TCTTCCTGTACCAGCGGTCTGGG	ACY3	ENSG00000132744	67642555	67650659	-	5306	ENST00000255082,ENST00000529256	2	2	0	0.608696	FALSE	0	8	-6	0.514286	-0.143024	0.47205	-0.550059	0.0282717	35	0	0	TCTTCCTGTACCAGCGGTCT	GeCKOv2	4	GenomeCRISPR
11	67645110	67645133	+	TCAGCCCGCAGCACACCCTGTGG	ACY3	ENSG00000132744	67642555	67650659	-	5526	ENST00000255082,ENST00000529256	2	2	0	0.695652	FALSE	0	7	-3	1.52941	0.249332	0.873426	-0.384716	0.197453	16	0	0	TCAGCCCGCAGCACACCCTG	Sabatini2015,Sabatini2017,TKOv3	5	GenomeCRISPR
11	67644808	67644831	+	GGGGAAGTCCACGACGCCCACGG	ACY3	ENSG00000132744	67642555	67650659	-	5828	ENST00000255082,ENST00000529256	2	2	0	0.73913	FALSE	0	9	-8	3.51923	1.01842	1.05714	-1.71024	0.263924	51	0	0	GGGGAAGTCCACGACGCCCA	Sabatini2015,GeCKOv2,Sabatini2017	6	GenomeCRISPR
14	75063463	75063486	+	CACATACCTGAGTATGCTTACGG	ACYP1	ENSG00000119640	75053221	75069483	-	5997	ENST00000238618,ENST00000555463,ENST00000357971,ENST00000555694,ENST00000555135,ENST00000553302	6	6	0	0.478261	FALSE	0	8	-4	1.51351	-0.369417	0.93	-0.237787	0.135114	37	0	0	CACATACCTGAGTATGCTTA	GeCKOv2	2	GenomeCRISPR
14	75053595	75053618	-	ACTGACCGGGGCACAGTGCAAGG	ACYP1	ENSG00000119640	75053221	75069483	-	15865	ENST00000238618,ENST00000555463,ENST00000555694	6	3	3	0.652174	FALSE	0	8	-7	3.17647	0.464746	1.17703	-1.33105	0.390001	16	0	0	ACTGACCGGGGCACAGTGCA	Sabatini2015,Sabatini2017	3	GenomeCRISPR
14	75053626	75053649	-	AAAGCTGGGATTGGTAGGCTGGG	ACYP1	ENSG00000119640	75053221	75069483	-	15834	ENST00000238618,ENST00000555463,ENST00000555694	6	3	3	0.565217	FALSE	0	9	-3	3.70588	0.730307	1.76103	-0.463056	0.500914	16	0	0	AAAGCTGGGATTGGTAGGCT	Sabatini2015,Sabatini2017	3	GenomeCRISPR
14	75053569	75053592	-	ATTGCAAGGTCCCATCTCCAAGG	ACYP1	ENSG00000119640	75053221	75069483	-	15891	ENST00000238618,ENST00000555463,ENST00000555694	6	3	3	0.521739	FALSE	0	9	-4	2.58824	0.169679	1.49434	-0.563589	0.300304	16	0	0	ATTGCAAGGTCCCATCTCCA	Sabatini2015,Sabatini2017,Yusa2016,TKOv3	3	GenomeCRISPR
2	54138701	54138724	+	CACCGTGACAGGCCAAGTGCAGG	ACYP2	ENSG00000170634	53970838	54305300	+	54138700	ENST00000607452,ENST00000406041,ENST00000303536,ENST00000394666,ENST00000494922,ENST00000606865	9	6	3	0.652174	FALSE	0	8	-3	3.11765	0.309213	1.08349	-0.374839	0.383864	16	0	0	CACCGTGACAGGCCAAGTGC	Sabatini2015,Sabatini2017	2	GenomeCRISPR
2	54138638	54138660	+	AGTATACAGAAGATGAAGCTAGG	ACYP2	ENSG00000170634	53970838	54305300	+	54138637	ENST00000607452,ENST00000406041,ENST00000303536,ENST00000394666,ENST00000494922,ENST00000606865	9	6	3	0.409091	FALSE	0	9	-3	3.46154	0.435349	2.11586	-0.434001	0.514957	13	0	0	AGTATACAGAAGATGAAGCT	Yusa2016	2	GenomeCRISPR
2	54138678	54138701	+	TGGGTGAAGAATACCAGCAAAGG	ACYP2	ENSG00000170634	53970838	54305300	+	54138677	ENST00000607452,ENST00000406041,ENST00000303536,ENST00000394666,ENST00000494922,ENST00000606865	9	6	3	0.478261	FALSE	1	9	-9	-1	-1.2011	1.38735	-2.5257	-0.0886859	56	0	0	TGGGTGAAGAATACCAGCAA	Sabatini2015,GeCKOv2,Sabatini2017,Yusa2016,TKOv3	2	GenomeCRISPR
2	54115734	54115757	+	CGAGGTGTTCGGAAGAGTGCAGG	ACYP2	ENSG00000170634	53970838	54305300	+	54115733	ENST00000406041,ENST00000303536,ENST00000394666,ENST00000494922	9	4	5	0.608696	FALSE	0	8	-7	0.859649	-0.519	2.90924	-0.764563	0.121978	56	0	0	CGAGGTGTTCGGAAGAGTGC	Sabatini2015,GeCKOv2,Sabatini2017	1	GenomeCRISPR
20	44651569	44651592	+	GCTCACTTTGGGCTTGTCGAAGG	ADA	ENSG00000196839	44619522	44652233	-	641	ENST00000372874,ENST00000536532,ENST00000539235,ENST00000537820	9	4	5	0.565217	FALSE	0	8	-6	3.34286	0.856811	0.912132	-0.460163	0.217281	35	0	0	GCTCACTTTGGGCTTGTCGA	GeCKOv2	1	GenomeCRISPR
20	44636263	44636286	-	GAACTGCATGTCCACCTAGACGG	ADA	ENSG00000196839	44619522	44652233	-	15947	ENST00000372874,ENST00000536532,ENST00000539235,ENST00000537820	9	4	5	0.565217	FALSE	0	8	-7	1.25714	0.00060632	0.543238	-0.428507	0.0849017	35	0	0	GAACTGCATGTCCACCTAGA	GeCKOv2	2	GenomeCRISPR
20	44629060	44629083	+	TGTAGTAGTCAAACTTGGCCAGG	ADA	ENSG00000196839	44619522	44652233	-	23150	ENST00000372874,ENST00000536532,ENST00000539235,ENST00000537820	9	4	5	0.478261	FALSE	0	9	-6	1.5	0.100301	2.36009	-0.692847	0.279014	24	0	0	TGTAGTAGTCAAACTTGGCC	TKOv1	3	GenomeCRISPR
20	44629055	44629078	+	AGGCATGTAGTAGTCAAACTTGG	ADA	ENSG00000196839	44619522	44652233	-	23155	ENST00000372874,ENST00000536532,ENST00000539235,ENST00000537820	9	4	5	0.434783	FALSE	0	5	-9	-1.65714	-1.19573	0.354475	-0.914279	-0.152435	35	0	0	AGGCATGTAGTAGTCAAACT	GeCKOv2,Yusa2016	3	GenomeCRISPR
4	122380164	122380187	+	CGATAACTACACCCACAGGATGG	ADAD1	ENSG00000164113	122378966	122429802	+	122380163	ENST00000446706,ENST00000296513,ENST00000439307,ENST00000388724,ENST00000388725	7	5	2	0.521739	FALSE	0	9	-7	1.86686	-0.156951	1.30365	-0.913608	0.128062	352	0	0	CGATAACTACACCCACAGGA	Sabatini2015,Sabatini2017,Avana,Brunello	2	GenomeCRISPR
4	122380181	122380204	+	GGATGGTCCTCAGAAAGTTACGG	ADAD1	ENSG00000164113	122378966	122429802	+	122380180	ENST00000446706,ENST00000296513,ENST00000439307,ENST00000388724,ENST00000388725	7	5	2	0.521739	FALSE	0	9	-7	5.48451	1.15004	1.99448	-0.936437	0.36574	354	0	0	GGATGGTCCTCAGAAAGTTA	Sabatini2015,Sabatini2014,Sabatini2017,Avana	2	GenomeCRISPR
4	122380138	122380161	-	TTGTCGCTGGTTGAACTGGCAGG	ADAD1	ENSG00000164113	122378966	122429802	+	122380137	ENST00000446706,ENST00000296513,ENST00000439307,ENST00000388724,ENST00000388725	7	5	2	0.565217	FALSE	0	6	-4	1	-0.470129	0.822106	-0.433252	0.194427	2	0	0	TTGTCGCTGGTTGAACTGGC	Sabatini2014	2	GenomeCRISPR
4	122380151	122380174	-	GTAGTTATCGTCTTTGTCGCTGG	ADAD1	ENSG00000164113	122378966	122429802	+	122380150	ENST00000446706,ENST00000296513,ENST00000439307,ENST00000388724,ENST00000388725	7	5	2	0.478261	FALSE	0	7	-3	2	-0.108848	0.937301	-0.357027	0.290137	2	0	0	GTAGTTATCGTCTTTGTCGC	Sabatini2014	2	GenomeCRISPR
15	43345920	43345943	+	GGAGTTCTTCCTTTCTACTGAGG	ADAL	ENSG00000168803	43330674	43354555	+	43345919	ENST00000428046,ENST00000389651,ENST00000562188,ENST00000566154,ENST00000422466,ENST00000610420	8	6	2	0.478261	FALSE	0	9	-5	3.13636	0.961001	2.97888	-0.778735	0.468484	21	0	0	GGAGTTCTTCCTTTCTACTG	Sabatini2015,Sabatini2017	1	GenomeCRISPR
15	43345962	43345985	-	TTACAGTAGGGTCTCCACTGAGG	ADAL	ENSG00000168803	43330674	43354555	+	43345961	ENST00000428046,ENST00000389651,ENST00000562188,ENST00000566154,ENST00000422466,ENST00000610420	8	6	2	0.521739	FALSE	1	7	-2	2.82353	0.806715	0.921348	-0.29311	0.318952	16	0	0	TTACAGTAGGGTCTCCACTG	Sabatini2015,Sabatini2017,TKOv3	1	GenomeCRISPR
15	43348972	43348995	+	AACATTTCTCAACTCCGGTGAGG	ADAL	ENSG00000168803	43330674	43354555	+	43348971	ENST00000428046,ENST00000389651,ENST00000562188,ENST00000566154,ENST00000422466,ENST00000610420	8	6	2	0.478261	FALSE	0	9	-3	1.94118	0.37155	1.14268	-0.463568	0.24181	16	0	0	AACATTTCTCAACTCCGGTG	Sabatini2015,Sabatini2017	2	GenomeCRISPR
15	43348993	43349016	+	GGGAGGATCCCTGGATCTGGTGG	ADAL	ENSG00000168803	43330674	43354555	+	43348992	ENST00000428046,ENST00000389651,ENST00000562188,ENST00000566154,ENST00000422466,ENST00000610420	8	6	2	0.652174	FALSE	0	7	-7	0.272727	-0.451309	1.9722	-1.32689	0.0107335	21	0	0	GGGAGGATCCCTGGATCTGG	Sabatini2015,Sabatini2017	2	GenomeCRISPR
15	58749495	58749518	-	GTTAATTCTGCTCCTCTCCTGGG	ADAM10	ENSG00000137845	58588807	58749978	-	460	ENST00000260408,ENST00000402627,ENST00000561288,ENST00000559053,ENST00000439637,ENST00000558004,ENST00000461408	17	7	10	0.521739	FALSE	0	-1	-2	-1.5	-0.914454	-0.150796	-0.252499	-0.201648	2	0	0	GTTAATTCTGCTCCTCTCCT	Sabatini2014	1	GenomeCRISPR
15	58749489	58749512	-	TCTGCTCCTCTCCTGGGCGGCGG	ADAM10	ENSG00000137845	58588807	58749978	-	466	ENST00000260408,ENST00000402627,ENST00000561288,ENST00000559053,ENST00000439637,ENST00000558004,ENST00000461408	17	7	10	0.73913	FALSE	1	9	-1	3.29412	0.74719	1.38193	-0.187568	0.400147	16	0	0	TCTGCTCCTCTCCTGGGCGG	Sabatini2015,Sabatini2017,TKOv3	1	GenomeCRISPR
15	58640788	58640811	-	GTACTTGGTCTGGCTTGGGTTGG	ADAM10	ENSG00000137845	58588807	58749978	-	109167	ENST00000260408,ENST00000402627,ENST00000559053	17	3	14	0.565217	FALSE	0	7	0	2.70588	0.543307	0.815238	0.0205005	0.339059	16	0	0	GTACTTGGTCTGGCTTGGGT	Sabatini2015,Sabatini2017	2	GenomeCRISPR
15	58717563	58717586	+	ATAAATTTACTTACCTTCCATGG	ADAM10	ENSG00000137845	58588807	58749978	-	32392	ENST00000260408,ENST00000439637,ENST00000558004	17	3	14	0.304348	FALSE	0	4	-6	-1	-0.741154	0.467127	-0.830159	-0.181516	2	0	0	ATAAATTTACTTACCTTCCA	Sabatini2014	2	GenomeCRISPR
10	126155223	126155246	+	TTACCGTGTAATTTCGAGCGAGG	ADAM12	ENSG00000148848	126012381	126388455	-	233209	ENST00000368679,ENST00000368676,ENST00000448723	7	3	4	0.478261	FALSE	0	7	-6	-0.583333	-0.823445	1.07757	-1.33781	-0.0662687	24	0	0	TTACCGTGTAATTTCGAGCG	TKOv1	1	GenomeCRISPR
10	126388050	126388073	+	CGACTTACCTCGGGCCTCGCAGG	ADAM12	ENSG00000148848	126012381	126388455	-	382	ENST00000368679,ENST00000368676,ENST00000448723	7	3	4	0.695652	FALSE	0	6	1	3.5	0.594139	0.800884	0.191021	0.495953	2	0	0	CGACTTACCTCGGGCCTCGC	Sabatini2014	1	GenomeCRISPR
10	126388064	126388087	-	TGCTCTGCTCGCGCCCTGCGAGG	ADAM12	ENSG00000148848	126012381	126388455	-	368	ENST00000368679,ENST00000368676,ENST00000448723	7	3	4	0.73913	FALSE	0	6	0	3	0.420557	0.683721	0.0275057	0.355614	2	0	0	TGCTCTGCTCGCGCCCTGCG	Sabatini2014	1	GenomeCRISPR
10	126155226	126155249	-	CTCCCTCGCTCGAAATTACACGG	ADAM12	ENSG00000148848	126012381	126388455	-	233206	ENST00000368679,ENST00000368676,ENST00000448723	7	3	4	0.565217	FALSE	0	9	0	4.5	0.941302	1.21162	0.133405	0.672514	2	0	0	CTCCCTCGCTCGAAATTACA		1	GenomeCRISPR
2	9555526	9555549	+	CCGAAGCCCGGGTCATCCGGAGG	ADAM17	ENSG00000151694	9488486	9555792	-	243	ENST00000310823,ENST00000497134,ENST00000618923	4	3	1	0.73913	FALSE	0	9	-8	3.09091	0.609676	3.34189	-1.8164	0.50721	21	0	0	CCGAAGCCCGGGTCATCCGG	Sabatini2015,Sabatini2017	1	GenomeCRISPR
2	9555558	9555581	+	CAGCACGAAAGGAACCACGCTGG	ADAM17	ENSG00000151694	9488486	9555792	-	211	ENST00000310823,ENST00000497134,ENST00000618923	4	3	1	0.608696	FALSE	0	9	-8	0.25	-0.506187	1.66008	-1.12888	0.101054	24	0	0	CAGCACGAAAGGAACCACGC	TKOv1,TKOv3	1	GenomeCRISPR
2	9536701	9536724	-	GGACTTCTTCACTGGACACGTGG	ADAM17	ENSG00000151694	9488486	9555792	-	19068	ENST00000310823,ENST00000497134,ENST00000618923	4	3	1	0.565217	FALSE	0	9	-8	4	0.966752	3.73034	-1.80248	0.429419	59	0	0	GGACTTCTTCACTGGACACG	TKOv1,GeCKOv2	3	GenomeCRISPR
2	9536791	9536814	+	AACGTTCAGTACTTGATGTCAGG	ADAM17	ENSG00000151694	9488486	9555792	-	18978	ENST00000310823,ENST00000497134,ENST00000618923	4	3	1	0.434783	FALSE	0	5	-6	-1.4	-1.15428	0.497687	-0.592776	-0.0741822	35	0	0	AACGTTCAGTACTTGATGTC	GeCKOv2	3	GenomeCRISPR
5	157570925	157570948	-	ATGAACTTATCATACCTCAGTGG	ADAM19	ENSG00000135074	157395534	157575775	-	4827	ENST00000517951,ENST00000257527,ENST00000517905	5	3	2	0.391304	FALSE	0	5	-8	0.714286	-0.554532	0.373673	-1.07603	0.032203	35	0	0	ATGAACTTATCATACCTCAG	GeCKOv2	2	GenomeCRISPR
5	157570937	157570960	+	GATAAGTTCATGCTGCAGCTTGG	ADAM19	ENSG00000135074	157395534	157575775	-	4815	ENST00000517951,ENST00000257527,ENST00000517905	5	3	2	0.478261	FALSE	0	6	-8	-0.485714	-1.13004	0.350859	-0.554735	-0.0193821	35	0	0	GATAAGTTCATGCTGCAGCT	GeCKOv2	2	GenomeCRISPR
5	157499612	157499635	-	CTAATTGTACCCTGAGGCCGGGG	ADAM19	ENSG00000135074	157395534	157575775	-	76140	ENST00000517374,ENST00000257527,ENST00000517905	5	3	2	0.608696	FALSE	0	3	0	1.5	-0.177713	0.647966	-0.101549	0.273209	2	0	0	CTAATTGTACCCTGAGGCCG		2	GenomeCRISPR
5	157564389	157564412	-	TGAGGGGCGAGAACTGATCCTGG	ADAM19	ENSG00000135074	157395534	157575775	-	11363	ENST00000517951,ENST00000257527,ENST00000517905	5	3	2	0.608696	FALSE	0	5	-4	1.17143	-0.335292	0.276172	-0.419339	0.071134	35	0	0	TGAGGGGCGAGAACTGATCC	GeCKOv2	3	GenomeCRISPR
14	70523583	70523606	-	TGGGACAGTACTATCAGTAGTGG	ADAM20	ENSG00000134007	70522358	70535015	-	11409	ENST00000256389	1	1	0	0.478261	FALSE	0	7	-3	2.88235	0.262064	0.853813	-0.451989	0.332046	16	0	0	TGGGACAGTACTATCAGTAG	Sabatini2015,Sabatini2017	2	GenomeCRISPR
14	70523515	70523538	-	GAAGTACTGTGGGAATCTAGTGG	ADAM20	ENSG00000134007	70522358	70535015	-	11477	ENST00000256389	1	1	0	0.478261	FALSE	0	9	-8	0.529412	-0.793568	4.49464	-3.23255	0.147019	16	0	0	GAAGTACTGTGGGAATCTAG	Sabatini2015,Sabatini2017	2	GenomeCRISPR
14	70524874	70524897	+	TCTGGGGATCTGTGTCCTGGTGG	ADAM20	ENSG00000134007	70522358	70535015	-	10118	ENST00000256389	1	1	0	0.608696	FALSE	0	8	-3	2.81818	0.233274	1.10012	-0.41877	0.33932	21	0	0	TCTGGGGATCTGTGTCCTGG	Sabatini2015,Sabatini2017	2	GenomeCRISPR
14	70524720	70524743	+	GTGACCCTGATGTGCACCAGGGG	ADAM20	ENSG00000134007	70522358	70535015	-	10272	ENST00000256389	1	1	0	0.652174	FALSE	0	5	-3	2.27273	-0.011441	0.664333	-0.391941	0.296606	21	0	0	GTGACCCTGATGTGCACCAG	Sabatini2015,Sabatini2017	2	GenomeCRISPR
2	206596067	206596090	-	GGTGAAATCACAAATGCAGGTGG	ADAM23	ENSG00000114948	206443539	206621130	+	206596066	ENST00000264377,ENST00000374415,ENST00000444281	3	3	0	0.478261	FALSE	1	9	-7	3.52941	0.704394	3.81477	-1.25844	0.713263	16	0	0	GGTGAAATCACAAATGCAGG	Sabatini2015,Sabatini2017	2	GenomeCRISPR
2	206444013	206444036	-	CGAGCGGAGGCAGCAGGAGAAGG	ADAM23	ENSG00000114948	206443539	206621130	+	206444012	ENST00000264377,ENST00000374415	3	2	1	0.695652	FALSE	0	7	-7	0.352941	-0.235967	0.906277	-1.28818	-0.0638811	16	0	0	CGAGCGGAGGCAGCAGGAGA	Sabatini2015,Sabatini2017	1	GenomeCRISPR
2	206443858	206443881	+	CTATGAGCCATGAAGCCGCCCGG	ADAM23	ENSG00000114948	206443539	206621130	+	206443857	ENST00000264377,ENST00000374415	3	2	1	0.652174	FALSE	0	9	-9	2.40278	0.370865	1.72197	-2.13478	0.149304	360	1	0.00277778	CTATGAGCCATGAAGCCGCC	TKOv1,Avana	1	GenomeCRISPR
2	206443915	206443938	+	AGCCTTGCCGGCGCTTCCTGCGG	ADAM23	ENSG00000114948	206443539	206621130	+	206443914	ENST00000264377,ENST00000374415	3	2	1	0.73913	FALSE	0	9	-7	-0.6	-0.518076	1.26258	-0.351341	0.0991883	5	0	0	AGCCTTGCCGGCGCTTCCTG	Novartis	1	GenomeCRISPR
8	24294182	24294205	-	AATATGTACCTGCAACAGAGAGG	ADAM28	ENSG00000042980	24294040	24359018	+	24294181	ENST00000265769,ENST00000523379,ENST00000520448,ENST00000437154	12	4	8	0.434783	FALSE	0	8	-4	3.14286	-0.798532	0.667508	-0.197826	0.237256	35	0	0	AATATGTACCTGCAACAGAG	GeCKOv2	1	GenomeCRISPR
8	24294174	24294197	+	AGTCTCCTCCTCTCTGTTGCAGG	ADAM28	ENSG00000042980	24294040	24359018	+	24294173	ENST00000265769,ENST00000523379,ENST00000520448,ENST00000437154	12	4	8	0.565217	FALSE	0	9	-2	6.25714	1.12562	1.1488	-0.131103	0.436774	35	0	0	AGTCTCCTCCTCTCTGTTGC	GeCKOv2	1	GenomeCRISPR
8	24299994	24300017	-	ACTTCATACTTCTTCACCCCAGG	ADAM28	ENSG00000042980	24294040	24359018	+	24299993	ENST00000265769,ENST00000523379,ENST00000520448,ENST00000437154	12	4	8	0.478261	FALSE	0	9	2	6.30303	1.15397	0.776088	0.147075	0.402649	33	0	0	ACTTCATACTTCTTCACCCC	GeCKOv2	1	GenomeCRISPR
8	24299993	24300016	-	CTTCATACTTCTTCACCCCAGGG	ADAM28	ENSG00000042980	24294040	24359018	+	24299992	ENST00000265769,ENST00000523379,ENST00000520448,ENST00000437154	12	4	8	0.521739	FALSE	0	9	-4	5.86486	0.883254	1.27123	-0.349607	0.391247	333	0	0	CTTCATACTTCTTCACCCCA	Avana	1	GenomeCRISPR
4	174975637	174975660	+	AGGATAACTGGCACCACCAGAGG	ADAM29	ENSG00000168594	174829668	174978180	+	174975636	ENST00000502940,ENST00000502305,ENST00000404450,ENST00000514159,ENST00000615367,ENST00000359240,ENST00000445694,ENST00000618444	14	8	6	0.565217	FALSE	0	9	-7	1.58696	-0.479113	1.94249	-1.62434	0.166913	45	1	0.0222222	AGGATAACTGGCACCACCAG	Sabatini2015,TKOv1,Sabatini2017,Yusa2016	2	GenomeCRISPR
4	174975631	174975654	-	GTGGTGCCAGTTATCCTCACAGG	ADAM29	ENSG00000168594	174829668	174978180	+	174975630	ENST00000502940,ENST00000502305,ENST00000404450,ENST00000514159,ENST00000615367,ENST00000359240,ENST00000445694,ENST00000618444	14	8	6	0.565217	FALSE	0	8	-1	3.8	0.509148	0.575545	-0.0718396	0.251102	35	0	0	GTGGTGCCAGTTATCCTCAC	GeCKOv2	2	GenomeCRISPR
4	174975613	174975636	-	ACAGGAATCACCACATCCGGAGG	ADAM29	ENSG00000168594	174829668	174978180	+	174975612	ENST00000502940,ENST00000502305,ENST00000404450,ENST00000514159,ENST00000615367,ENST00000359240,ENST00000445694,ENST00000618444	14	8	6	0.565217	FALSE	1	7	-8	0.634146	-0.904601	1.09041	-2.117	0.0219576	40	1	0.025	ACAGGAATCACCACATCCGG	Sabatini2015,TKOv1,Sabatini2017,TKOv3	2	GenomeCRISPR
4	174975690	174975713	-	GTTTCTGGCCTCCAAAGGGCAGG	ADAM29	ENSG00000168594	174829668	174978180	+	174975689	ENST00000502940,ENST00000404450,ENST00000514159,ENST00000615367,ENST00000359240,ENST00000445694,ENST00000618444	14	7	7	0.608696	FALSE	0	9	-3	3.88235	0.545924	1.93555	-0.282555	0.552083	16	0	0	GTTTCTGGCCTCCAAAGGGC	Sabatini2015,Sabatini2017	2	GenomeCRISPR
8	38997096	38997119	-	ACAGCAACCACCGGACACGAAGG	ADAM9	ENSG00000168615	38996869	39105144	+	38997095	ENST00000466936,ENST00000481513,ENST00000487273,ENST00000481873,ENST00000468065,ENST00000379917	9	6	3	0.608696	FALSE	0	9	-5	3.2439	0.980871	1.88835	-0.498249	0.472398	40	0	0	ACAGCAACCACCGGACACGA	Sabatini2015,TKOv1,Sabatini2017,TKOv3	1	GenomeCRISPR
8	38997085	38997108	-	CGGACACGAAGGGTCCCCGAGGG	ADAM9	ENSG00000168615	38996869	39105144	+	38997084	ENST00000466936,ENST00000481513,ENST00000487273,ENST00000481873,ENST00000468065,ENST00000379917	9	6	3	0.73913	FALSE	0	9	-9	0.705882	-0.356043	2.01886	-3.14054	0.0307766	16	0	0	CGGACACGAAGGGTCCCCGA	Sabatini2015,Sabatini2017	1	GenomeCRISPR
8	39007913	39007936	+	CTTATGAAATTATAACTCCTTGG	ADAM9	ENSG00000168615	38996869	39105144	+	39007912	ENST00000466936,ENST00000481513,ENST00000487273,ENST00000481873,ENST00000468065,ENST00000379917	9	6	3	0.304348	FALSE	0	8	-7	0.771429	-0.321516	0.890133	-0.356326	0.07085	35	0	0	CTTATGAAATTATAACTCCT	GeCKOv2	2	GenomeCRISPR
8	39007946	39007969	+	GAGAAAGAAGAGAAGCCCCTAGG	ADAM9	ENSG00000168615	38996869	39105144	+	39007945	ENST00000466936,ENST00000481513,ENST00000487273,ENST00000481873,ENST00000468065,ENST00000379917	9	6	3	0.521739	FALSE	0	9	-8	0.0654762	-0.69338	0.649577	-3.35519	-0.058581	336	2	0.00595238	GAGAAAGAAGAGAAGCCCCT	Avana	2	GenomeCRISPR
8	24384494	24384517	+	ACCACAACTTCATGCTGCGTGGG	ADAMDEC1	ENSG00000134028	24384285	24406013	+	24384493	ENST00000256412,ENST00000520193	4	2	2	0.565217	FALSE	0	6	-6	2.65714	0.117165	0.619094	-0.321285	0.194484	35	0	0	ACCACAACTTCATGCTGCGT	GeCKOv2	1	GenomeCRISPR
8	24393283	24393306	+	CAATATCAGATGATCTTAAATGG	ADAMDEC1	ENSG00000134028	24384285	24406013	+	24393282	ENST00000256412,ENST00000522298	4	2	2	0.304348	FALSE	0	9	-7	2.4	0.0159611	1.02281	-0.601971	0.188863	35	1	0.0285714	CAATATCAGATGATCTTAAA	GeCKOv2	2	GenomeCRISPR
8	24394094	24394117	+	GAAACATTGTACTCACCCAGAGG	ADAMDEC1	ENSG00000134028	24384285	24406013	+	24394093	ENST00000256412,ENST00000522298	4	2	2	0.478261	FALSE	0	9	-9	4.2801	0.755917	2.61486	-2.43862	0.31308	381	0	0	GAAACATTGTACTCACCCAG	Sabatini2015,TKOv1,Sabatini2017,Avana,TKOv3	3	GenomeCRISPR
8	24394136	24394159	-	TCGGACCCTACCATGTTCTCAGG	ADAMDEC1	ENSG00000134028	24384285	24406013	+	24394135	ENST00000256412,ENST00000522298	4	2	2	0.565217	FALSE	0	8	-8	3.28571	0.364553	0.687911	-0.870527	0.214135	35	0	0	TCGGACCCTACCATGTTCTC	GeCKOv2	3	GenomeCRISPR
5	5140660	5140683	+	GCAGGCACCTGCGTGCGCCATGG	ADAMTS16	ENSG00000145536	5140330	5320304	+	5140659	ENST00000511368,ENST00000274181	4	2	2	0.73913	FALSE	0	8	-7	-0.714286	-1.24723	0.761598	-0.690807	-0.0308435	35	0	0	GCAGGCACCTGCGTGCGCCA	GeCKOv2	2	GenomeCRISPR
5	5146161	5146184	-	GGGACACGTAATCGCCCCTGTGG	ADAMTS16	ENSG00000145536	5140330	5320304	+	5146160	ENST00000511368,ENST00000274181	4	2	2	0.652174	FALSE	0	8	0	4.42424	0.708927	0.591119	-0.0161906	0.28601	33	0	0	GGGACACGTAATCGCCCCTG	GeCKOv2,Brunello	3	GenomeCRISPR
5	5146359	5146382	+	TGTGCAGACTTTACCGCCAGAGG	ADAMTS16	ENSG00000145536	5140330	5320304	+	5146358	ENST00000511368,ENST00000274181	4	2	2	0.565217	FALSE	0	8	-1	4.48485	0.731999	0.721631	-0.0818839	0.283488	33	0	0	TGTGCAGACTTTACCGCCAG	GeCKOv2	3	GenomeCRISPR
5	5182241	5182264	+	GCACAGCAGCGACCTTCGCCTGG	ADAMTS16	ENSG00000145536	5140330	5320304	+	5182240	ENST00000511368,ENST00000274181	4	2	2	0.695652	FALSE	0	9	-9	3.33333	0.293635	2.36184	-3.09017	0.505084	24	0	0	GCACAGCAGCGACCTTCGCC	TKOv1	4	GenomeCRISPR
16	77431571	77431594	-	CAGTAGAAGTAGACTCAGCCGGG	ADAMTS18	ENSG00000140873	77247813	77435114	-	3520	ENST00000282849,ENST00000449265,ENST00000562345	9	3	6	0.565217	FALSE	0	9	-7	1.41667	-0.415259	1.53474	-1.38825	0.261397	24	1	0.0416667	CAGTAGAAGTAGACTCAGCC	TKOv1	1	GenomeCRISPR
16	77367580	77367603	-	CAGCAGAGGAGAAGATCCAGCGG	ADAMTS18	ENSG00000140873	77247813	77435114	-	67511	ENST00000282849,ENST00000449265,ENST00000562345	9	3	6	0.608696	FALSE	0	7	-7	-0.117647	-1.0713	0.743109	-1.37589	-0.0297697	16	0	0	CAGCAGAGGAGAAGATCCAG	Sabatini2015,Sabatini2017	2	GenomeCRISPR
16	77367546	77367569	+	GATAATTCCGGCCAGAGCCGGGG	ADAMTS18	ENSG00000140873	77247813	77435114	-	67545	ENST00000282849,ENST00000449265,ENST00000562345	9	3	6	0.652174	FALSE	0	9	-9	2.18156	-0.0882051	2.61292	-1.54453	0.152677	357	0	0	GATAATTCCGGCCAGAGCCG	Sabatini2015,Sabatini2017,Avana,TKOv3	2	GenomeCRISPR
16	77434663	77434686	+	GAAGGCACACGCGAGCAGGAGGG	ADAMTS18	ENSG00000140873	77247813	77435114	-	428	ENST00000282849,ENST00000449265	9	2	7	0.695652	FALSE	0	9	-8	2.0303	-0.152881	1.01749	-1.20757	0.132859	33	0	0	GAAGGCACACGCGAGCAGGA	GeCKOv2,TKOv3	1	GenomeCRISPR
5	129461715	129461738	-	TGAAAGAAGCCAGCGAGCCAGGG	ADAMTS19	ENSG00000145808	129460265	129738683	+	129461714	ENST00000274487,ENST00000502709,ENST00000638972	5	3	2	0.608696	FALSE	0	5	0	2.5	-0.189577	0.815307	-0.0242005	0.395553	2	0	0	TGAAAGAAGCCAGCGAGCCA	TKOv3	1	GenomeCRISPR
5	129461690	129461713	+	TCTACACCGGAGCTGTGCTGCGG	ADAMTS19	ENSG00000145808	129460265	129738683	+	129461689	ENST00000274487,ENST00000502709,ENST00000638972	5	3	2	0.652174	FALSE	0	7	-2	2.5	-0.189577	1.19111	-0.401601	0.394755	2	0	0	TCTACACCGGAGCTGTGCTG		1	GenomeCRISPR
5	129461535	129461558	-	ACAGGTCCCGAGAGAAGGCCGGG	ADAMTS19	ENSG00000145808	129460265	129738683	+	129461534	ENST00000274487,ENST00000638972	5	2	3	0.695652	FALSE	0	9	-8	0.294118	-1.17756	1.5567	-1.95658	-0.025171	16	0	0	ACAGGTCCCGAGAGAAGGCC	Sabatini2015,Sabatini2017	2	GenomeCRISPR
5	129461290	129461313	-	ACGGGCTCCTCCAAAGGCACCGG	ADAMTS19	ENSG00000145808	129460265	129738683	+	129461289	ENST00000274487,ENST00000638972	5	2	3	0.695652	FALSE	0	9	-3	4.11765	0.534942	1.14675	-0.458823	0.485377	16	0	0	ACGGGCTCCTCCAAAGGCAC	Sabatini2015,Sabatini2017	2	GenomeCRISPR
5	179344078	179344101	-	GGGCCGCTTGGTGTCCCACGTGG	ADAMTS2	ENSG00000087116	179110851	179345430	-	1329	ENST00000251582,ENST00000274609	5	2	3	0.73913	FALSE	0	9	-2	3	0.452035	1.00913	-0.207729	0.353767	16	0	0	GGGCCGCTTGGTGTCCCACG	Sabatini2015,Sabatini2017,Yusa2016	2	GenomeCRISPR
5	179344051	179344074	-	GGCAGCTACGTCCAGAGCAGGGG	ADAMTS2	ENSG00000087116	179110851	179345430	-	1356	ENST00000251582,ENST00000274609	5	2	3	0.695652	FALSE	0	9	-8	0.529412	-0.460104	1.94486	-2.29784	-0.0504387	16	0	0	GGCAGCTACGTCCAGAGCAG	Sabatini2015,Sabatini2017	2	GenomeCRISPR
5	179343831	179343854	+	TAGAGACAGCTCCCGAGCAGGGG	ADAMTS2	ENSG00000087116	179110851	179345430	-	1576	ENST00000251582,ENST00000274609	5	2	3	0.652174	FALSE	0	9	-5	1.70588	-0.0257523	1.75333	-0.671005	0.233107	16	0	0	TAGAGACAGCTCCCGAGCAG	Sabatini2015,Sabatini2017	2	GenomeCRISPR
5	179343856	179343879	-	CGAGAAGGGCACCACCCGCGTGG	ADAMTS2	ENSG00000087116	179110851	179345430	-	1551	ENST00000251582,ENST00000274609	5	2	3	0.73913	FALSE	0	8	-5	3.31429	0.568069	0.740214	-0.498325	0.209281	35	0	0	CGAGAAGGGCACCACCCGCG	GeCKOv2	2	GenomeCRISPR
12	43439676	43439699	+	TGTCACTCCTCTCTTCCAAAGGG	ADAMTS20	ENSG00000173157	43353866	43551921	-	112222	ENST00000389420,ENST00000549670,ENST00000553158,ENST00000395541	4	4	0	0.521739	FALSE	0	9	-9	5.03274	1.21713	1.07109	-2.13358	0.328315	336	1	0.00297619	TGTCACTCCTCTCTTCCAAA	Avana	1	GenomeCRISPR
12	43434279	43434302	+	CAAATGATGGAAGTGGCAAGTGG	ADAMTS20	ENSG00000173157	43353866	43551921	-	117619	ENST00000389420,ENST00000549670,ENST00000553158,ENST00000395541	4	4	0	0.478261	FALSE	0	9	-6	3.64706	0.814604	2.28356	-1.04381	0.557476	16	0	0	CAAATGATGGAAGTGGCAAG	Sabatini2015,Sabatini2017	2	GenomeCRISPR
12	43432672	43432695	+	TAAGCTGGTCACCACAGTAGTGG	ADAMTS20	ENSG00000173157	43353866	43551921	-	119226	ENST00000389420,ENST00000549670,ENST00000553158,ENST00000395541	4	4	0	0.521739	FALSE	0	9	-7	-2.47059	-0.96251	1.2216	-1.80762	-0.500683	16	0	0	TAAGCTGGTCACCACAGTAG	Sabatini2015,Sabatini2017	3	GenomeCRISPR
12	43431461	43431484	-	GTGGTAAAGGAACAAAGCAGCGG	ADAMTS20	ENSG00000173157	43353866	43551921	-	120437	ENST00000389420,ENST00000549670,ENST00000553158,ENST00000395541	4	4	0	0.521739	FALSE	1	9	-4	4.52941	1.07092	1.46054	-0.583135	0.573634	16	0	0	GTGGTAAAGGAACAAAGCAG	Sabatini2015,Sabatini2017	5	GenomeCRISPR
4	72568698	72568721	-	GAGGTTAGGACTTCAGCTGATGG	ADAMTS3	ENSG00000156140	72280969	72569386	-	665	ENST00000286657,ENST00000622135	4	2	2	0.521739	FALSE	0	8	-3	3.11765	0.649525	1.06531	-0.400641	0.359343	16	0	0	GAGGTTAGGACTTCAGCTGA	Sabatini2015,Sabatini2017	1	GenomeCRISPR
4	72568709	72568732	+	AGTCCTAACCTCTACCAGAGCGG	ADAMTS3	ENSG00000156140	72280969	72569386	-	654	ENST00000286657,ENST00000622135	4	2	2	0.565217	FALSE	0	8	-9	0.5	-0.265347	1.29441	-3.17534	-0.0530655	26	0	0	AGTCCTAACCTCTACCAGAG	TKOv1	1	GenomeCRISPR
4	72548849	72548872	-	GAGATATAGAGAGTATGAGCTGG	ADAMTS3	ENSG00000156140	72280969	72569386	-	20514	ENST00000286657,ENST00000622135	4	2	2	0.434783	FALSE	0	9	-2	4.05882	0.978468	2.44112	-0.210916	0.701804	16	0	0	GAGATATAGAGAGTATGAGC	Sabatini2015,Sabatini2017	3	GenomeCRISPR
4	72548593	72548616	-	CCCATTAACAACCATCAACCAGG	ADAMTS3	ENSG00000156140	72280969	72569386	-	20770	ENST00000286657,ENST00000622135	4	2	2	0.478261	FALSE	0	8	-6	1	-0.0905957	1.33038	-0.63128	0.22511	24	0	0	CCCATTAACAACCATCAACC	TKOv1	3	GenomeCRISPR
21	26965995	26966018	+	GATAGAAGCAGTGGCTCCGGTGG	ADAMTS5	ENSG00000154736	26917912	26966513	-	495	ENST00000284987	1	1	0	0.608696	FALSE	0	9	-5	0.454545	-0.587736	1.43065	-0.837111	0.0657356	21	0	0	GATAGAAGCAGTGGCTCCGG	Sabatini2015,Sabatini2017,TKOv3	1	GenomeCRISPR
21	26965483	26965506	+	GCTGTACAGCCTATTGGCGATGG	ADAMTS5	ENSG00000154736	26917912	26966513	-	1007	ENST00000284987	1	1	0	0.565217	FALSE	0	8	0	3.70588	0.705283	0.988636	-0.0729278	0.460835	16	0	0	GCTGTACAGCCTATTGGCGA	Sabatini2015,Sabatini2017	1	GenomeCRISPR
21	26966350	26966373	+	GCGGAACGCGCACAGCAGCAGGG	ADAMTS5	ENSG00000154736	26917912	26966513	-	140	ENST00000284987	1	1	0	0.73913	FALSE	0	9	-6	2.5	0.225717	2.18889	-0.66378	0.488583	24	0	0	GCGGAACGCGCACAGCAGCA	TKOv1	1	GenomeCRISPR
21	26966289	26966312	+	GAGGCTGCCCGGCTTTATCCTGG	ADAMTS5	ENSG00000154736	26917912	26966513	-	201	ENST00000284987	1	1	0	0.652174	FALSE	0	3	-2	0.5	-0.569659	0.32356	-0.262937	0.0303112	2	0	0	GAGGCTGCCCGGCTTTATCC	Sabatini2014	1	GenomeCRISPR
3	64655619	64655642	+	TGTTCTTCGAATGCTGCCACTGG	ADAMTS9	ENSG00000163638	64515654	64688000	-	32358	ENST00000498707,ENST00000295903,ENST00000459780	10	3	7	0.521739	FALSE	0	9	-9	2.08333	-0.191663	6.05367	-1.74993	1.20683	24	1	0.0416667	TGTTCTTCGAATGCTGCCAC	TKOv1	1	GenomeCRISPR
3	64681220	64681243	-	AGAGAGAGCCCTCAACAGGAAGG	ADAMTS9	ENSG00000163638	64515654	64688000	-	6757	ENST00000498707,ENST00000295903,ENST00000459780	10	3	7	0.565217	FALSE	0	8	-5	0.529412	-0.752524	1.15122	-0.840778	0.0294059	16	0	0	AGAGAGAGCCCTCAACAGGA	Sabatini2015,Sabatini2017	2	GenomeCRISPR
3	64654444	64654467	-	TCTAATAGGCCTGGCTGAACTGG	ADAMTS9	ENSG00000163638	64515654	64688000	-	33533	ENST00000498707,ENST00000295903,ENST00000459780	10	3	7	0.521739	FALSE	0	9	-7	-0.355932	-1.07207	1.68735	-0.853408	0.14038	59	0	0	TCTAATAGGCCTGGCTGAAC	TKOv1,GeCKOv2	2	GenomeCRISPR
3	64681299	64681322	+	TGTTCATCCATAGACTGTAGTGG	ADAMTS9	ENSG00000163638	64515654	64688000	-	6678	ENST00000498707,ENST00000295903,ENST00000459780	10	3	7	0.434783	FALSE	0	9	-7	-0.514286	-1.12923	0.779138	-0.649667	-0.0270914	35	0	0	TGTTCATCCATAGACTGTAG	GeCKOv2	2	GenomeCRISPR
9	133539782	133539805	+	GGACGGGAGGAGCTTCCGCGAGG	ADAMTSL2	ENSG00000197859	133532164	133575519	+	133539781	ENST00000354484,ENST00000393061,ENST00000393060	3	3	0	0.73913	FALSE	0	9	-9	2.983	0.618283	3.22918	-1.52689	0.204353	352	2	0.00568182	GGACGGGAGGAGCTTCCGCG	Sabatini2015,Sabatini2017,Avana,TKOv3	5	GenomeCRISPR
9	133539823	133539846	+	ACTCCCACGTGTACAACGGGCGG	ADAMTSL2	ENSG00000197859	133532164	133575519	+	133539822	ENST00000354484,ENST00000393061,ENST00000393060	3	3	0	0.652174	FALSE	0	9	-8	0.0982143	-0.332209	1.27253	-1.96673	-0.035569	336	1	0.00297619	ACTCCCACGTGTACAACGGG	Avana	5	GenomeCRISPR
9	133539826	133539848	-	CGTCCGCCCGTTGTACACGTGGG	ADAMTSL2	ENSG00000197859	133532164	133575519	+	133539825	ENST00000354484,ENST00000393061,ENST00000393060	3	3	0	0.681818	FALSE	0	5	-4	2.23077	0.370434	0.92948	-0.393659	0.264573	13	0	0	CGTCCGCCCGTTGTACACGT	Yusa2016,Brunello	5	GenomeCRISPR
9	133540949	133540972	+	TAGCAGCTGCACCCACGTGACGG	ADAMTSL2	ENSG00000197859	133532164	133575519	+	133540948	ENST00000354484,ENST00000393061,ENST00000393060	3	3	0	0.652174	FALSE	0	8	-4	1.41176	0.100585	0.978142	-0.434707	0.166247	16	0	0	TAGCAGCTGCACCCACGTGA	Sabatini2015,Sabatini2017	7	GenomeCRISPR
15	83870889	83870912	+	AATTTCAGAGGGGCTCCGAGAGG	ADAMTSL3	ENSG00000156218	83654086	84039842	+	83870888	ENST00000286744,ENST00000567476	8	2	6	0.565217	FALSE	0	9	-6	4.56845	0.968059	3.08619	-0.872093	0.312491	336	0	0	AATTTCAGAGGGGCTCCGAG	Avana	1	GenomeCRISPR
15	83655821	83655844	-	TATATGACCTTACCTGCGGGAGG	ADAMTSL3	ENSG00000156218	83654086	84039842	+	83655820	ENST00000286744,ENST00000567476	8	2	6	0.521739	FALSE	0	9	-5	2.41176	0.300973	1.50983	-0.789945	0.289468	16	0	0	TATATGACCTTACCTGCGGG	Sabatini2015,Sabatini2017	2	GenomeCRISPR
15	83704421	83704444	-	GAGAAAGTGCAAACTCGGGAAGG	ADAMTSL3	ENSG00000156218	83654086	84039842	+	83704420	ENST00000286744,ENST00000567476	8	2	6	0.521739	FALSE	0	9	-6	3.23529	0.555699	1.37638	-0.906891	0.402112	16	0	0	GAGAAAGTGCAAACTCGGGA	Sabatini2015,Sabatini2017,TKOv3	2	GenomeCRISPR
15	83655781	83655804	-	CATCCCTATCAGCACCCACCAGG	ADAMTSL3	ENSG00000156218	83654086	84039842	+	83655780	ENST00000286744,ENST00000567476	8	2	6	0.608696	FALSE	0	9	-4	2.71186	0.393797	1.66815	-0.413389	0.311034	59	0	0	CATCCCTATCAGCACCCACC	TKOv1,GeCKOv2	2	GenomeCRISPR
7	900553	900576	+	GGAATGCCACCTGCAGGTAGTGG	ADAP1	ENSG00000105963	897901	955407	-	54831	ENST00000265846,ENST00000446141,ENST00000453175,ENST00000437486,ENST00000454383,ENST00000453823,ENST00000449296,ENST00000539900,ENST00000611167,ENST00000617043	18	10	8	0.608696	FALSE	0	4	-3	0.25	0.0211821	0.532315	-0.366821	0.040879	4	0	0	GGAATGCCACCTGCAGGTAG	Sabatini2015	1	GenomeCRISPR
7	920032	920055	-	ACAGGCTCCTTCGAGAGCAGTGG	ADAP1	ENSG00000105963	897901	955407	-	35352	ENST00000265846,ENST00000446141,ENST00000437486,ENST00000454383,ENST00000453823,ENST00000435943,ENST00000449296,ENST00000539900,ENST00000611167,ENST00000617043	18	10	8	0.608696	FALSE	0	9	-9	-3.1454	-0.954984	1.36518	-3.10602	-0.333372	337	9	0.0267062	ACAGGCTCCTTCGAGAGCAG	Sabatini2015,Avana	2	GenomeCRISPR
7	920002	920025	+	GAACTCCTGTCGCTCGTACTTGG	ADAP1	ENSG00000105963	897901	955407	-	35382	ENST00000265846,ENST00000446141,ENST00000437486,ENST00000454383,ENST00000453823,ENST00000435943,ENST00000449296,ENST00000539900,ENST00000611167,ENST00000617043	18	10	8	0.565217	FALSE	0	8	-1	2.69697	0.724678	0.713781	-0.0623017	0.190074	33	0	0	GAACTCCTGTCGCTCGTACT	GeCKOv2	2	GenomeCRISPR
7	900131	900154	-	GCTCTCCAGGAACTACCTGAAGG	ADAP1	ENSG00000105963	897901	955407	-	55253	ENST00000265846,ENST00000446141,ENST00000453175,ENST00000437486,ENST00000454383,ENST00000449296,ENST00000539900,ENST00000611167,ENST00000617043	18	9	9	0.565217	FALSE	0	6	-4	2.25	0.596175	0.597777	-0.552183	0.221438	4	0	0	GCTCTCCAGGAACTACCTGA	Sabatini2015,TKOv3	2	GenomeCRISPR
10	1737055	1737078	-	GGAGGAGGCGGAGGTCCAAGCGG	ADARB2	ENSG00000185736	1177318	1737476	-	398	ENST00000381312	7	1	6	0.73913	FALSE	0	9	-7	3.27515	0.00649541	1.69028	-1.03864	0.190734	338	0	0	GGAGGAGGCGGAGGTCCAAG	Sabatini2014,Avana	1	GenomeCRISPR
10	1737070	1737093	-	GCAAGTCCAAGAGGAGGAGGAGG	ADARB2	ENSG00000185736	1177318	1737476	-	383	ENST00000381312	7	1	6	0.608696	FALSE	0	3	0	1.5	-0.772397	0.345178	0.0434544	0.194316	2	0	0	GCAAGTCCAAGAGGAGGAGG	Sabatini2014	1	GenomeCRISPR
10	1737076	1737099	-	TCAAATGCAAGTCCAAGAGGAGG	ADARB2	ENSG00000185736	1177318	1737476	-	377	ENST00000381312	7	1	6	0.478261	FALSE	0	7	-4	1.5	-0.772397	0.866367	-0.446114	0.210126	2	0	0	TCAAATGCAAGTCCAAGAGG	Sabatini2014	1	GenomeCRISPR
10	1737112	1737135	-	GGAGCGGCAGAGGGTCTGGAGGG	ADARB2	ENSG00000185736	1177318	1737476	-	341	ENST00000381312	7	1	6	0.73913	FALSE	0	9	-5	4.35503	0.480322	1.23566	-0.341387	0.275864	338	0	0	GGAGCGGCAGAGGGTCTGGA	Sabatini2014,Avana,TKOv3	1	GenomeCRISPR
16	75620770	75620793	+	TAGCTGAGCAATCTCATCCGCGG	ADAT1	ENSG00000065457	75596981	75623300	-	2507	ENST00000566445,ENST00000307921,ENST00000568001,ENST00000567281,ENST00000564657,ENST00000562374	10	6	4	0.565217	FALSE	0	9	-7	1.97765	0.03526	1.61107	-0.87025	0.146422	357	2	0.00560224	TAGCTGAGCAATCTCATCCG	Sabatini2015,Sabatini2017,Avana,TKOv3	2	GenomeCRISPR
16	75620732	75620755	-	GGGATCAGGCTGCCCAAGAAGGG	ADAT1	ENSG00000065457	75596981	75623300	-	2545	ENST00000566445,ENST00000307921,ENST00000568001,ENST00000567281,ENST00000564657	10	5	5	0.652174	FALSE	0	8	-8	-0.541667	-0.7803	0.944379	-2.37641	-0.155981	24	0	0	GGGATCAGGCTGCCCAAGAA	TKOv1	2	GenomeCRISPR
16	75620630	75620652	+	ACCTTGCACCGGCTTATCAGGGG	ADAT1	ENSG00000065457	75596981	75623300	-	2648	ENST00000566445,ENST00000307921,ENST00000568001,ENST00000567281,ENST00000564657	10	5	5	0.636364	FALSE	0	8	-4	3.84615	0.640135	0.801804	-0.332796	0.406248	13	0	0	ACCTTGCACCGGCTTATCAG	Yusa2016	2	GenomeCRISPR
16	75620691	75620714	-	TGAGTGGACATTATTGGCAGCGG	ADAT1	ENSG00000065457	75596981	75623300	-	2586	ENST00000566445,ENST00000307921,ENST00000568001,ENST00000567281,ENST00000564657	10	5	5	0.521739	FALSE	1	9	-8	0.150142	-0.556346	0.928156	-1.88136	-0.0276737	352	5	0.0142045	TGAGTGGACATTATTGGCAG	Sabatini2015,Sabatini2017,Avana	2	GenomeCRISPR
14	77818999	77819022	+	GCTTGCTTCGTGGACCAGCATGG	ADCK1	ENSG00000063761	77800083	77935012	+	77818998	ENST00000238561,ENST00000556048,ENST00000393639,ENST00000557501,ENST00000341211	8	5	3	0.608696	FALSE	0	9	-8	4.7619	0.651305	2.90671	-0.503174	0.537409	63	0	0	GCTTGCTTCGTGGACCAGCA	TKOv1,Sabatini2014,GeCKOv2	2	GenomeCRISPR
14	77819031	77819054	-	ACTGTAGAAGTAGATGCCAGAGG	ADCK1	ENSG00000063761	77800083	77935012	+	77819030	ENST00000238561,ENST00000556048,ENST00000393639,ENST00000557501,ENST00000341211	8	5	3	0.478261	FALSE	0	2	0	1	-1.00295	0.236581	-0.0329416	0.10182	2	0	0	ACTGTAGAAGTAGATGCCAG	Sabatini2014,TKOv3	2	GenomeCRISPR
14	77819060	77819083	+	TACTTGGACCCTAATGACTTTGG	ADCK1	ENSG00000063761	77800083	77935012	+	77819059	ENST00000238561,ENST00000556048,ENST00000393639,ENST00000557501,ENST00000341211	8	5	3	0.434783	FALSE	0	7	2	4.5	0.536135	0.931585	0.200142	0.565864	2	0	0	TACTTGGACCCTAATGACTT	Sabatini2014	2	GenomeCRISPR
14	77819068	77819091	-	TGACAGCGCCAAAGTCATTAGGG	ADCK1	ENSG00000063761	77800083	77935012	+	77819067	ENST00000238561,ENST00000556048,ENST00000393639,ENST00000557501,ENST00000341211	8	5	3	0.521739	FALSE	0	6	5	5.5	0.975874	0.677165	0.580099	0.628632	2	0	0	TGACAGCGCCAAAGTCATTA	Sabatini2014	2	GenomeCRISPR
7	140679160	140679183	-	GATTCTGAGCTTCGTAACGCAGG	ADCK2	ENSG00000133597	140673153	140696261	+	140679159	ENST00000473512,ENST00000483369,ENST00000476491,ENST00000072869	5	4	1	0.521739	FALSE	0	9	-8	2.72881	0.474043	1.561	-0.988394	0.301899	59	0	0	GATTCTGAGCTTCGTAACGC	TKOv1,GeCKOv2	1	GenomeCRISPR
7	140679231	140679254	-	GACAAAGGGGCGCAGAGGGGTGG	ADCK2	ENSG00000133597	140673153	140696261	+	140679230	ENST00000473512,ENST00000483369,ENST00000476491,ENST00000072869	5	4	1	0.695652	FALSE	1	9	-7	-0.823529	-0.719139	3.36947	-1.85207	-0.120502	16	0	0	GACAAAGGGGCGCAGAGGGG	Sabatini2015,Sabatini2017	1	GenomeCRISPR
7	140681065	140681088	+	CCAGCAGGCAGGAATTCCCGTGG	ADCK2	ENSG00000133597	140673153	140696261	+	140681064	ENST00000473512,ENST00000483369,ENST00000476491,ENST00000072869	5	4	1	0.652174	FALSE	0	9	-4	3.88235	0.861501	1.33317	-0.490808	0.53316	16	0	0	CCAGCAGGCAGGAATTCCCG	Sabatini2015,Sabatini2017	2	GenomeCRISPR
7	140681116	140681139	+	GATCAACATGCTCCTGAAGATGG	ADCK2	ENSG00000133597	140673153	140696261	+	140681115	ENST00000473512,ENST00000483369,ENST00000476491,ENST00000072869	5	4	1	0.478261	FALSE	0	9	-9	4.91667	1.20891	2.00049	-2.78657	0.655021	24	0	0	GATCAACATGCTCCTGAAGA	TKOv1	2	GenomeCRISPR
8	144374086	144374109	+	GTGGTCGGAGATGTGGCGACCGG	ADCK5	ENSG00000173137	144373101	144393242	+	144374085	ENST00000533715,ENST00000529654,ENST00000308860,ENST00000526833	8	4	4	0.695652	FALSE	0	3	-5	-1	-0.712819	0.355433	-0.649685	-0.147126	2	0	0	GTGGTCGGAGATGTGGCGAC	Sabatini2014	1	GenomeCRISPR
8	144379441	144379464	-	CTGAAGAACACAGCAGGGGACGG	ADCK5	ENSG00000173137	144373101	144393242	+	144379440	ENST00000533715,ENST00000529654,ENST00000308860,ENST00000526833	8	4	4	0.608696	FALSE	0	9	-6	2.70588	0.567932	1.12321	-0.898633	0.290926	16	0	0	CTGAAGAACACAGCAGGGGA	Sabatini2015,Sabatini2017	2	GenomeCRISPR
8	144379446	144379469	-	TTCTCCTGAAGAACACAGCAGGG	ADCK5	ENSG00000173137	144373101	144393242	+	144379445	ENST00000533715,ENST00000529654,ENST00000308860,ENST00000526833	8	4	4	0.521739	FALSE	0	2	-6	-2	-1.05842	0.204283	-0.718303	-0.25701	2	0	0	TTCTCCTGAAGAACACAGCA	Sabatini2014	2	GenomeCRISPR
8	144379454	144379477	+	TGTTCTTCAGGAGAAACGTCAGG	ADCK5	ENSG00000173137	144373101	144393242	+	144379453	ENST00000533715,ENST00000529654,ENST00000308860,ENST00000526833	8	4	4	0.478261	FALSE	0	2	1	1.5	0.15118	0.239761	0.118298	0.17903	2	0	0	TGTTCTTCAGGAGAAACGTC	Sabatini2014	2	GenomeCRISPR
7	45648702	45648725	+	GGACTGCTACTACTGCGTGTCGG	ADCY1	ENSG00000164742	45574140	45723116	+	45648701	ENST00000432715,ENST00000297323,ENST00000621543	4	3	1	0.608696	FALSE	1	8	-6	-0.285714	-0.4967	0.538664	-0.768815	-0.0352559	35	0	0	GGACTGCTACTACTGCGTGT	GeCKOv2	1	GenomeCRISPR
7	45648753	45648776	-	GTCCCATCTCCACACAGCAGTGG	ADCY1	ENSG00000164742	45574140	45723116	+	45648752	ENST00000432715,ENST00000297323,ENST00000621543	4	3	1	0.608696	FALSE	5	5	-7	-2.11765	-1.01735	0.715665	-1.21454	-0.340979	16	0	0	GTCCCATCTCCACACAGCAG	Sabatini2015,Sabatini2017	1	GenomeCRISPR
7	45657790	45657813	-	GCAAGCCCAGGACACCACAGAGG	ADCY1	ENSG00000164742	45574140	45723116	+	45657789	ENST00000432715,ENST00000297323,ENST00000621543	4	3	1	0.652174	FALSE	0	9	-5	2.41176	0.269949	1.42383	-0.603029	0.361879	16	0	0	GCAAGCCCAGGACACCACAG	Sabatini2015,Sabatini2017	2	GenomeCRISPR
7	45657854	45657877	+	GCCAATGTCATGGAAGCCGCTGG	ADCY1	ENSG00000164742	45574140	45723116	+	45657853	ENST00000432715,ENST00000297323,ENST00000621543	4	3	1	0.608696	FALSE	0	9	-9	5.125	1.04108	3.16523	-3.39999	0.961003	24	0	0	GCCAATGTCATGGAAGCCGC	TKOv1	2	GenomeCRISPR
16	3983231	3983254	-	TGTCCCTCGCGGTGTCCATCAGG	ADCY9	ENSG00000162104	3953387	4116185	-	132931	ENST00000576936,ENST00000294016	7	2	5	0.652174	FALSE	0	8	-7	1.6	-0.0298072	0.978431	-0.361852	0.124299	35	0	0	TGTCCCTCGCGGTGTCCATC	GeCKOv2	1	GenomeCRISPR
16	4007520	4007543	-	GATATCGGGTCAGAGAGCCAAGG	ADCY9	ENSG00000162104	3953387	4116185	-	108642	ENST00000294016,ENST00000572288	7	2	5	0.565217	FALSE	0	9	-8	1.5	-0.068345	1.37434	-1.31339	0.231371	24	0	0	GATATCGGGTCAGAGAGCCA	TKOv1,TKOv3,Brunello	2	GenomeCRISPR
16	4007417	4007440	-	GGACAGGGGACAGCGTCATCAGG	ADCY9	ENSG00000162104	3953387	4116185	-	108745	ENST00000294016,ENST00000572288	7	2	5	0.652174	FALSE	0	8	-4	2.08571	0.157376	0.811067	-0.303807	0.157595	35	0	0	GGACAGGGGACAGCGTCATC	GeCKOv2	2	GenomeCRISPR
16	3979164	3979187	+	TGCGGGAAGCGACACCAGGATGG	ADCY9	ENSG00000162104	3953387	4116185	-	136998	ENST00000576936,ENST00000294016	7	2	5	0.652174	FALSE	0	7	-5	1.83333	0.0601142	1.57435	-0.63299	0.258983	24	0	0	TGCGGGAAGCGACACCAGGA	TKOv1	3	GenomeCRISPR
18	907666	907689	+	GAAGAGGCGTACGGCGAGGACGG	ADCYAP1	ENSG00000141433	904943	912172	+	907665	ENST00000450565,ENST00000579794	4	2	2	0.695652	FALSE	0	9	-5	3.64706	0.287245	3.47756	-0.92697	0.617052	16	0	0	GAAGAGGCGTACGGCGAGGA	Sabatini2015,Sabatini2017	1	GenomeCRISPR
18	908305	908328	+	GTGCTGGACCAGCTGTCCGCCGG	ADCYAP1	ENSG00000141433	904943	912172	+	908304	ENST00000450565,ENST00000579794	4	2	2	0.73913	FALSE	0	8	-2	4.04545	0.43243	1.24117	-0.160272	0.531266	21	0	0	GTGCTGGACCAGCTGTCCGC	Sabatini2015,Sabatini2017	1	GenomeCRISPR
18	908352	908375	-	CAAACTCTTACCCCACGCCCCGG	ADCYAP1	ENSG00000141433	904943	912172	+	908351	ENST00000450565,ENST00000579794	4	2	2	0.652174	FALSE	0	7	-3	3.47059	0.222935	1.04294	-0.373382	0.399398	16	0	0	CAAACTCTTACCCCACGCCC	Sabatini2015,Sabatini2017	1	GenomeCRISPR
18	905415	905438	-	GATTATCCCATAGACCAGCAGGG	ADCYAP1	ENSG00000141433	904943	912172	+	905414	ENST00000450565,ENST00000579794	4	2	2	0.521739	FALSE	0	9	-8	4.93768	0.757577	1.82254	-1.0522	0.336452	352	1	0.00284091	GATTATCCCATAGACCAGCA	Sabatini2015,Sabatini2017,Avana	1	GenomeCRISPR
7	31064877	31064900	+	TGTGCCTGGAGAAGATCCAGAGG	ADCYAP1R1	ENSG00000078549	31052461	31111479	+	31064876	ENST00000304166,ENST00000409363,ENST00000431811,ENST00000396211,ENST00000409489,ENST00000614107	7	6	1	0.565217	FALSE	0	9	-1	3.13636	0.244394	1.30646	-0.161322	0.429075	21	0	0	TGTGCCTGGAGAAGATCCAG	Sabatini2015,Sabatini2017	2	GenomeCRISPR
7	31064878	31064901	+	GTGCCTGGAGAAGATCCAGAGGG	ADCYAP1R1	ENSG00000078549	31052461	31111479	+	31064877	ENST00000304166,ENST00000409363,ENST00000431811,ENST00000396211,ENST00000409489,ENST00000614107	7	6	1	0.608696	FALSE	0	9	-8	-0.443452	-1.11829	1.1281	-1.23322	-0.0333001	336	2	0.00595238	GTGCCTGGAGAAGATCCAGA	Avana,TKOv3	2	GenomeCRISPR
7	31064832	31064855	-	GCAGTCAGAATGCATGGCAGGGG	ADCYAP1R1	ENSG00000078549	31052461	31111479	+	31064831	ENST00000304166,ENST00000409363,ENST00000431811,ENST00000396211,ENST00000409489,ENST00000614107	7	6	1	0.608696	FALSE	1	9	-5	1.84211	-0.248274	1.2227	-0.663358	0.231799	18	0	0	GCAGTCAGAATGCATGGCAG	Sabatini2015,Sabatini2017	2	GenomeCRISPR
7	31078003	31078026	+	TGTGGGACAACATCACGTGTTGG	ADCYAP1R1	ENSG00000078549	31052461	31111479	+	31078002	ENST00000304166,ENST00000409363,ENST00000431811,ENST00000396211,ENST00000409489,ENST00000614107	7	6	1	0.521739	FALSE	0	9	-6	1.35294	-0.434477	1.1572	-0.934002	0.150485	16	0	0	TGTGGGACAACATCACGTGT	Sabatini2015,Sabatini2017,Brunello	3	GenomeCRISPR
10	133102753	133102776	+	CGCCAGGAACATCTACAAGCAGG	ADGRA1	ENSG00000197177	133070929	133131675	+	133102752	ENST00000607359,ENST00000392607,ENST00000392606	3	3	0	0.565217	FALSE	0	8	-8	0.393939	-0.739896	0.553179	-0.61472	0.0352356	33	0	0	CGCCAGGAACATCTACAAGC	GeCKOv2	2	GenomeCRISPR
10	133102806	133102829	+	CAGACCAGCCACCGTACCCCAGG	ADGRA1	ENSG00000197177	133070929	133131675	+	133102805	ENST00000607359,ENST00000392607,ENST00000392606	3	3	0	0.695652	FALSE	0	8	-7	0.969697	-0.47641	0.75504	-0.64687	0.0699596	33	0	0	CAGACCAGCCACCGTACCCC	GeCKOv2	2	GenomeCRISPR
10	133128463	133128486	+	GCACACAGCCCGAGGAGCAGCGG	ADGRA1	ENSG00000197177	133070929	133131675	+	133128462	ENST00000607359,ENST00000392607,ENST00000392606	3	3	0	0.73913	FALSE	0	9	-9	1.77083	-0.109782	1.64318	-1.50375	0.0942262	336	0	0	GCACACAGCCCGAGGAGCAG	Avana	4	GenomeCRISPR
10	133097024	133097047	-	CCGTGCACGCGTACACCACGGGG	ADGRA1	ENSG00000197177	133070929	133131675	+	133097023	ENST00000607359,ENST00000392607	3	2	1	0.73913	FALSE	0	9	-4	2.14286	0.0604686	1.82513	-0.336156	0.160577	35	0	0	CCGTGCACGCGTACACCACG	GeCKOv2	3	GenomeCRISPR
8	37830812	37830835	+	GCAACGACACCCGCATCCGCTGG	ADGRA2	ENSG00000020181	37784191	37844896	+	37830811	ENST00000315215,ENST00000412232	3	2	1	0.695652	FALSE	0	4	-8	-0.515152	-0.284668	0.221074	-0.76669	-0.0439283	33	0	0	GCAACGACACCCGCATCCGC	GeCKOv2	7	GenomeCRISPR
8	37830741	37830764	+	CATCCCGTCCCTACGCCAAGTGG	ADGRA2	ENSG00000020181	37784191	37844896	+	37830740	ENST00000315215,ENST00000412232	3	2	1	0.652174	FALSE	0	6	-8	-0.636364	-0.326027	0.411713	-0.771574	-0.0438948	33	0	0	CATCCCGTCCCTACGCCAAG	GeCKOv2	7	GenomeCRISPR
8	37831550	37831573	-	TTGTTGGCAACACGCTCGGCGGG	ADGRA2	ENSG00000020181	37784191	37844896	+	37831549	ENST00000315215,ENST00000412232	3	2	1	0.652174	FALSE	0	5	-8	-2.78788	-1.06015	0.366524	-0.63193	-0.176625	33	0	0	TTGTTGGCAACACGCTCGGC	GeCKOv2	8	GenomeCRISPR
8	37831573	37831596	-	GGCCAAACCTGAAGTCCCCGCGG	ADGRA2	ENSG00000020181	37784191	37844896	+	37831572	ENST00000315215,ENST00000412232	3	2	1	0.695652	FALSE	0	8	-8	1.31429	0.339557	1.39149	-0.775042	0.112386	35	0	0	GGCCAAACCTGAAGTCCCCG	GeCKOv2	8	GenomeCRISPR
1	31756365	31756388	+	CGAAGTTCTTGTCGAAGTGCAGG	ADGRB2	ENSG00000121753	31727117	31764893	-	8505	ENST00000398556,ENST00000398547,ENST00000373655,ENST00000398542,ENST00000527361,ENST00000398538,ENST00000420125,ENST00000533175,ENST00000373658	15	9	6	0.521739	FALSE	0	8	-5	1.75758	-0.220239	0.642644	-0.324461	0.120724	33	0	0	CGAAGTTCTTGTCGAAGTGC	GeCKOv2	1	GenomeCRISPR
1	31756612	31756635	+	GGTGGGGTCAGGGTTCTCCAGGG	ADGRB2	ENSG00000121753	31727117	31764893	-	8258	ENST00000398556,ENST00000398547,ENST00000373655,ENST00000398542,ENST00000527361,ENST00000398538,ENST00000420125,ENST00000533175,ENST00000373658	15	9	6	0.695652	FALSE	0	9	-8	-0.196429	-0.744056	0.703873	-2.51422	-0.105421	336	1	0.00297619	GGTGGGGTCAGGGTTCTCCA	Avana	1	GenomeCRISPR
1	31756369	31756392	+	GTTCTTGTCGAAGTGCAGGAAGG	ADGRB2	ENSG00000121753	31727117	31764893	-	8501	ENST00000398556,ENST00000398547,ENST00000373655,ENST00000398542,ENST00000527361,ENST00000398538,ENST00000420125,ENST00000533175,ENST00000373658	15	9	6	0.521739	FALSE	0	9	-7	2.52679	-0.0140347	1.27341	-0.864066	0.170115	336	1	0.00297619	GTTCTTGTCGAAGTGCAGGA	Avana	1	GenomeCRISPR
1	31756030	31756053	+	GCTGCTCCCCGAGTGCAAATCGG	ADGRB2	ENSG00000121753	31727117	31764893	-	8840	ENST00000398556,ENST00000398547,ENST00000373655,ENST00000398542,ENST00000527361,ENST00000398538,ENST00000420125,ENST00000533175,ENST00000373658	15	9	6	0.652174	FALSE	0	2	0	1	-0.423325	0.199484	0.0190999	0.109292	2	0	0	GCTGCTCCCCGAGTGCAAAT		1	GenomeCRISPR
6	68639385	68639408	+	CCCAAGTCTGCAATCTTACCAGG	ADGRB3	ENSG00000135298	68635367	69389511	+	68639384	ENST00000370598,ENST00000546190	5	2	3	0.521739	FALSE	0	9	-1	5.66667	1.2458	0.799348	-0.0518207	0.397516	33	0	0	CCCAAGTCTGCAATCTTACC	GeCKOv2	1	GenomeCRISPR
6	68639153	68639176	+	AAGGTCAGCCCAAGCCAGTTTGG	ADGRB3	ENSG00000135298	68635367	69389511	+	68639152	ENST00000370598,ENST00000546190	5	2	3	0.565217	FALSE	0	8	0	3.93939	0.597165	0.767555	-0.032938	0.265205	33	0	0	AAGGTCAGCCCAAGCCAGTT	GeCKOv2	1	GenomeCRISPR
6	68639336	68639359	+	CCCCTGAATGAGCAGACAGAGGG	ADGRB3	ENSG00000135298	68635367	69389511	+	68639335	ENST00000370598,ENST00000546190	5	2	3	0.608696	FALSE	0	9	-8	3.48512	0.426573	1.12482	-1.30825	0.222435	336	0	0	CCCCTGAATGAGCAGACAGA	Avana	1	GenomeCRISPR
6	68930638	68930661	+	AGCTGATGCTGCTAAATTTATGG	ADGRB3	ENSG00000135298	68635367	69389511	+	68930637	ENST00000370598,ENST00000546190	5	2	3	0.391304	FALSE	0	8	-8	0	-0.88218	0.809131	-0.514472	0.0322979	33	0	0	AGCTGATGCTGCTAAATTTA	GeCKOv2	2	GenomeCRISPR
12	130954629	130954652	+	TGGCGTCTACTCCAGATCGCAGG	ADGRD1	ENSG00000111452	130953907	131141469	+	130954628	ENST00000261654,ENST00000542091,ENST00000535015	16	3	13	0.608696	FALSE	0	3	-5	-0.545455	-0.811488	0.299567	-0.28723	-0.00768471	33	0	0	TGGCGTCTACTCCAGATCGC	GeCKOv2	2	GenomeCRISPR
12	130987254	130987277	-	AGCACCGTTCTCATAACACTTGG	ADGRD1	ENSG00000111452	130953907	131141469	+	130987253	ENST00000261654,ENST00000542091,ENST00000535015	16	3	13	0.478261	FALSE	0	8	0	4.72727	0.959521	0.509208	0.0697615	0.296687	33	0	0	AGCACCGTTCTCATAACACT	GeCKOv2	2	GenomeCRISPR
12	130954640	130954663	-	ACCTGGATGGTCCTGCGATCTGG	ADGRD1	ENSG00000111452	130953907	131141469	+	130954639	ENST00000261654,ENST00000542091,ENST00000535015	16	3	13	0.608696	FALSE	0	6	-6	1.0303	-0.282221	0.399746	-0.412459	0.0750037	33	0	0	ACCTGGATGGTCCTGCGATC	GeCKOv2	2	GenomeCRISPR
12	130971508	130971531	+	GGAGTCACGCTTCTCTATTACGG	ADGRD1	ENSG00000111452	130953907	131141469	+	130971507	ENST00000261654,ENST00000542091,ENST00000535015	16	3	13	0.521739	FALSE	0	8	-7	2.18182	0.104551	0.65871	-0.452296	0.14281	33	0	0	GGAGTCACGCTTCTCTATTA	GeCKOv2	2	GenomeCRISPR
19	6896523	6896546	-	TCACCTTTGCATCGCACTCCTGG	ADGRE1	ENSG00000174837	6887566	6940459	+	6896522	ENST00000250572,ENST00000381407,ENST00000312053,ENST00000450315,ENST00000381404,ENST00000595026	8	6	2	0.565217	FALSE	0	9	1	5.54545	0.845623	1.17559	0.0998636	0.360455	33	0	0	TCACCTTTGCATCGCACTCC	GeCKOv2	1	GenomeCRISPR
19	6906502	6906525	-	TGCATATGCAGGTTTCACTGCGG	ADGRE1	ENSG00000174837	6887566	6940459	+	6906501	ENST00000250572,ENST00000381407,ENST00000312053,ENST00000450315,ENST00000381404,ENST00000595026	8	6	2	0.521739	FALSE	0	9	-7	1.66964	-0.0767694	0.897133	-0.711974	0.105177	336	0	0	TGCATATGCAGGTTTCACTG	Avana	6	GenomeCRISPR
19	6906476	6906499	+	GCAGATCCAGCAATGCCAAGAGG	ADGRE1	ENSG00000174837	6887566	6940459	+	6906475	ENST00000250572,ENST00000381407,ENST00000312053,ENST00000450315,ENST00000381404,ENST00000595026	8	6	2	0.565217	FALSE	0	8	2	5	0.715812	0.76667	0.509044	0.637857	2	0	0	GCAGATCCAGCAATGCCAAG		6	GenomeCRISPR
19	6887623	6887646	-	ACTCACCCCAGAAGAGGAGCAGG	ADGRE1	ENSG00000174837	6887566	6940459	+	6887622	ENST00000250572,ENST00000381407,ENST00000312053,ENST00000450315,ENST00000381404	8	5	3	0.608696	FALSE	0	9	-9	-2.75758	-1.13039	0.741889	-2.86597	-0.604597	33	0	0	ACTCACCCCAGAAGAGGAGC	GeCKOv2	1	GenomeCRISPR
19	14772341	14772364	-	GAGAGCGAGAACACGTGTCAAGG	ADGRE2	ENSG00000127507	14732393	14778541	-	6177	ENST00000315576,ENST00000596991,ENST00000392965,ENST00000594294,ENST00000594076,ENST00000595839,ENST00000601345,ENST00000595208,ENST00000392962	13	9	4	0.565217	FALSE	1	0	-8	-2.90909	-0.950178	0.0276925	-0.882326	-0.192329	33	0	0	GAGAGCGAGAACACGTGTCA	GeCKOv2	1	GenomeCRISPR
19	14765551	14765574	-	CAGATATGACTTTCTCCACCTGG	ADGRE2	ENSG00000127507	14732393	14778541	-	12967	ENST00000315576,ENST00000596991,ENST00000392965,ENST00000594294,ENST00000594076,ENST00000595839,ENST00000601345,ENST00000595208,ENST00000392962	13	9	4	0.478261	FALSE	1	9	-1	3.33333	0.825047	0.842498	-0.0468266	0.224869	33	0	0	CAGATATGACTTTCTCCACC	GeCKOv2	4	GenomeCRISPR
19	14764464	14764487	-	TGAGCAAGAACCTTTCCAATGGG	ADGRE2	ENSG00000127507	14732393	14778541	-	14054	ENST00000315576,ENST00000596991,ENST00000392965,ENST00000594294,ENST00000594076,ENST00000595839,ENST00000601345,ENST00000595208,ENST00000392962	13	9	4	0.478261	FALSE	0	9	-8	-0.375	-0.229531	1.16047	-1.06681	-0.0481672	336	1	0.00297619	TGAGCAAGAACCTTTCCAAT	Avana	6	GenomeCRISPR
19	14764499	14764522	+	CATCCTCTAGGCCATCCAGCAGG	ADGRE2	ENSG00000127507	14732393	14778541	-	14019	ENST00000315576,ENST00000596991,ENST00000392965,ENST00000594294,ENST00000594076,ENST00000595839,ENST00000601345,ENST00000595208,ENST00000392962	13	9	4	0.608696	FALSE	0	0	0	0	-0.122888	0.0392151	0.0346984	0.0369567	2	0	0	CATCCTCTAGGCCATCCAGC		6	GenomeCRISPR
19	14388784	14388807	+	TGAGATCATCACCACCCCGACGG	ADGRE5	ENSG00000123146	14380501	14408725	+	14388783	ENST00000358600,ENST00000587606,ENST00000586517,ENST00000357355,ENST00000592261,ENST00000242786	16	6	10	0.608696	FALSE	0	9	-8	-1.81845	-0.865588	1.13283	-1.55366	-0.171569	336	0	0	TGAGATCATCACCACCCCGA	Avana	2	GenomeCRISPR
19	14390944	14390967	-	TTTCCGCATGACACTTTCGACGG	ADGRE5	ENSG00000123146	14380501	14408725	+	14390943	ENST00000358600,ENST00000587606,ENST00000586517,ENST00000357355,ENST00000592261,ENST00000242786	16	6	10	0.521739	FALSE	1	9	-4	3.625	0.901145	1.10232	-0.219974	0.253508	336	0	0	TTTCCGCATGACACTTTCGA	Avana	3	GenomeCRISPR
19	14388441	14388464	+	CTGTTGCAGCATTCTGTGTCTGG	ADGRE5	ENSG00000123146	14380501	14408725	+	14388440	ENST00000358600,ENST00000587606,ENST00000357355,ENST00000592261,ENST00000242786	16	5	11	0.521739	FALSE	1	6	-8	0.121212	-0.236049	0.631531	-0.436006	0.0482694	33	0	0	CTGTTGCAGCATTCTGTGTC	GeCKOv2	2	GenomeCRISPR
19	14398123	14398146	-	CCTTACCTGGATGGTGACCTCGG	ADGRE5	ENSG00000123146	14380501	14408725	+	14398122	ENST00000358600,ENST00000357355,ENST00000242786	16	3	13	0.608696	FALSE	0	8	-8	0.0606061	-0.255719	0.459473	-1.80911	-0.0804634	33	0	0	CCTTACCTGGATGGTGACCT	GeCKOv2	2	GenomeCRISPR
6	47025886	47025909	+	AGCCCATGTGACCATAATAATGG	ADGRF1	ENSG00000153292	46997703	47042363	-	16454	ENST00000371253,ENST00000475745,ENST00000487323,ENST00000371243	13	4	9	0.434783	FALSE	0	9	-9	-0.727273	-1.06306	0.809532	-1.66266	-0.111297	33	0	0	AGCCCATGTGACCATAATAA	GeCKOv2	1	GenomeCRISPR
6	47024199	47024222	-	GCAGACTGCAACAGCCTGAATGG	ADGRF1	ENSG00000153292	46997703	47042363	-	18141	ENST00000371253,ENST00000475745,ENST00000487323,ENST00000371243	13	4	9	0.565217	FALSE	0	9	1	5	0.646819	1.54913	0.09135	0.820242	2	0	0	GCAGACTGCAACAGCCTGAA		1	GenomeCRISPR
6	47025979	47026002	+	AGCAGCTGATATTCTTCGACTGG	ADGRF1	ENSG00000153292	46997703	47042363	-	16361	ENST00000371253,ENST00000475745,ENST00000371243	13	3	10	0.478261	FALSE	0	9	-6	2.81818	-0.00456253	1.0367	-0.31484	0.208954	33	0	0	AGCAGCTGATATTCTTCGAC	GeCKOv2	1	GenomeCRISPR
6	47029006	47029029	-	TTCACCTTCACTGACGGCCACGG	ADGRF1	ENSG00000153292	46997703	47042363	-	13334	ENST00000371253,ENST00000371243	13	2	11	0.608696	FALSE	0	7	1	4	0.348269	1.24452	0.120208	0.682364	2	0	0	TTCACCTTCACTGACGGCCA		1	GenomeCRISPR
2	26317504	26317527	-	CAGCTCCTGGACCAAGAGAATGG	ADGRF3	ENSG00000173567	26308173	26346817	-	29290	ENST00000433584,ENST00000421160,ENST00000311519,ENST00000447444,ENST00000333478	9	5	4	0.565217	FALSE	0	8	-6	2.42424	0.521899	0.623502	-0.466741	0.160537	33	0	0	CAGCTCCTGGACCAAGAGAA	GeCKOv2	2	GenomeCRISPR
2	26317527	26317550	-	CTGGAGGGGAATCTGGATCTGGG	ADGRF3	ENSG00000173567	26308173	26346817	-	29267	ENST00000433584,ENST00000421160,ENST00000311519,ENST00000447444,ENST00000333478	9	5	4	0.608696	FALSE	0	9	-9	1.60606	0.287916	0.520664	-2.35082	0.0364112	33	0	0	CTGGAGGGGAATCTGGATCT	GeCKOv2	2	GenomeCRISPR
2	26317496	26317519	-	GGACCAAGAGAATGGAGCAGGGG	ADGRF3	ENSG00000173567	26308173	26346817	-	29298	ENST00000433584,ENST00000421160,ENST00000311519,ENST00000447444,ENST00000333478	9	5	4	0.608696	FALSE	0	9	-9	-0.456456	-0.301918	0.776491	-2.15988	-0.0984718	333	3	0.00900901	GGACCAAGAGAATGGAGCAG	Avana	2	GenomeCRISPR
2	26317044	26317067	-	TGCTCCTGTAGAATCAGCGCTGG	ADGRF3	ENSG00000173567	26308173	26346817	-	29750	ENST00000433584,ENST00000421160,ENST00000311519,ENST00000447444,ENST00000333478	9	5	4	0.565217	FALSE	0	9	-6	2.15152	0.443904	0.652455	-0.507609	0.143529	33	0	0	TGCTCCTGTAGAATCAGCGC	GeCKOv2	3	GenomeCRISPR
6	47708230	47708253	+	GATAAACTTCAAAGCCCTGAAGG	ADGRF4	ENSG00000153294	47685864	47722021	+	47708229	ENST00000371220,ENST00000327753,ENST00000283303	3	3	0	0.434783	FALSE	0	9	-6	2.06061	0.31228	1.11988	-0.388438	0.134534	33	0	0	GATAAACTTCAAAGCCCTGA	GeCKOv2	3	GenomeCRISPR
6	47708231	47708254	+	ATAAACTTCAAAGCCCTGAAGGG	ADGRF4	ENSG00000153294	47685864	47722021	+	47708230	ENST00000371220,ENST00000327753,ENST00000283303	3	3	0	0.434783	FALSE	0	9	-8	1.90179	0.23888	1.87486	-0.618422	0.136062	336	0	0	ATAAACTTCAAAGCCCTGAA	Avana	3	GenomeCRISPR
6	47710779	47710802	-	CCATGAAAGTCCTTAGCACAGGG	ADGRF4	ENSG00000153294	47685864	47722021	+	47710778	ENST00000371220,ENST00000327753,ENST00000283303	3	3	0	0.521739	FALSE	0	9	-9	0.755952	-0.29068	1.50346	-0.598788	0.0452546	336	0	0	CCATGAAAGTCCTTAGCACA	Avana	4	GenomeCRISPR
6	47712435	47712458	+	ACCATTGAGAGTGTAGCTCAAGG	ADGRF4	ENSG00000153294	47685864	47722021	+	47712434	ENST00000371220,ENST00000327753,ENST00000283303	3	3	0	0.478261	FALSE	0	4	-7	-0.969697	-1.08821	0.204839	-0.768745	-0.0771719	33	0	0	ACCATTGAGAGTGTAGCTCA	GeCKOv2	5	GenomeCRISPR
6	46888334	46888357	-	TTGAGCATAAATGTGACAACAGG	ADGRF5	ENSG00000069122	46852512	46954943	-	66586	ENST00000265417,ENST00000283296	4	2	2	0.391304	FALSE	0	7	-4	0.333333	-0.248237	0.553603	-0.250429	0.0423408	33	0	0	TTGAGCATAAATGTGACAAC	GeCKOv2	1	GenomeCRISPR
6	46900058	46900081	-	CTTCATGAACATGAACCAGCTGG	ADGRF5	ENSG00000069122	46852512	46954943	-	54862	ENST00000265417,ENST00000283296	4	2	2	0.478261	FALSE	0	9	-1	3.84848	0.659134	0.72652	-0.0852197	0.264299	33	0	0	CTTCATGAACATGAACCAGC	GeCKOv2	3	GenomeCRISPR
6	46883580	46883603	+	GTAGGACCTATAGAGGGCGGAGG	ADGRF5	ENSG00000069122	46852512	46954943	-	71340	ENST00000265417,ENST00000283296	4	2	2	0.608696	FALSE	0	9	-9	-1.66071	-0.762964	1.38077	-1.13452	-0.134295	336	5	0.014881	GTAGGACCTATAGAGGGCGG	Avana,TKOv3	6	GenomeCRISPR
6	46883574	46883597	+	GGTCTTGTAGGACCTATAGAGGG	ADGRF5	ENSG00000069122	46852512	46954943	-	71346	ENST00000265417,ENST00000283296	4	2	2	0.521739	FALSE	0	7	4	5.5	1.08544	1.22189	0.357706	0.789797	2	0	0	GGTCTTGTAGGACCTATAGA		6	GenomeCRISPR
16	57651294	57651317	-	AGTTCTCGATGGAGATGCGCAGG	ADGRG1	ENSG00000205336	57610652	57665580	+	57651293	ENST00000568791,ENST00000570044,ENST00000567553,ENST00000565314,ENST00000564907,ENST00000568908,ENST00000568909,ENST00000566778,ENST00000561988,ENST00000567835,ENST00000569372,ENST00000563548,ENST00000562003,ENST00000561833,ENST00000569531,ENST00000565013,ENST00000561696,ENST00000561969,ENST00000562631,ENST00000563445,ENST00000565338,ENST00000567702,ENST00000567154,ENST00000388813,ENST00000563007…	77	58	19	0.565217	FALSE	0	9	-5	3.75758	1.06222	1.0495	-0.344038	0.264682	33	0	0	AGTTCTCGATGGAGATGCGC	GeCKOv2	3	GenomeCRISPR
16	57653230	57653253	-	GAGCTCGCACATGTCCACCGAGG	ADGRG1	ENSG00000205336	57610652	57665580	+	57653229	ENST00000568908,ENST00000568909,ENST00000561988,ENST00000567835,ENST00000562631,ENST00000388813,ENST00000562558,ENST00000566271,ENST00000540164,ENST00000568531,ENST00000569101,ENST00000565391,ENST00000456916	77	13	64	0.652174	FALSE	0	4	1	2.5	0.563653	0.676141	0.0793872	0.377764	2	0	0	GAGCTCGCACATGTCCACCG	TKOv3,Brunello	1	GenomeCRISPR
16	57654052	57654075	+	GGAGGACCGGATCAACGCCACGG	ADGRG1	ENSG00000205336	57610652	57665580	+	57654051	ENST00000568908,ENST00000568909,ENST00000561988,ENST00000567835,ENST00000562631,ENST00000388813,ENST00000562558,ENST00000540164,ENST00000565391,ENST00000456916	77	10	67	0.695652	FALSE	0	9	-9	0.880952	-0.0782233	1.31336	-1.58428	0.0270331	336	2	0.00595238	GGAGGACCGGATCAACGCCA	Avana,TKOv3,Brunello	2	GenomeCRISPR
16	57655444	57655467	+	ACACTCTTCCAGAGGACGAAAGG	ADGRG1	ENSG00000205336	57610652	57665580	+	57655443	ENST00000568908,ENST00000568909,ENST00000567835,ENST00000562631,ENST00000388813,ENST00000562558,ENST00000540164,ENST00000565391,ENST00000456916	77	9	68	0.521739	FALSE	0	1	0	0.5	-0.229253	0.152259	-0.123559	0.0143502	2	0	0	ACACTCTTCCAGAGGACGAA		3	GenomeCRISPR
X	19031005	19031028	+	ACAAATTGCAGATATTTCTCTGG	ADGRG2	ENSG00000173698	18989309	19122637	-	91609	ENST00000356606,ENST00000340581,ENST00000379876,ENST00000379878,ENST00000354791,ENST00000357544,ENST00000379869,ENST00000360279,ENST00000357991,ENST00000379873	11	10	1	0.347826	FALSE	0	8	-7	3.06061	-0.183219	0.910154	-0.641311	0.200886	33	0	0	ACAAATTGCAGATATTTCTC	GeCKOv2	1	GenomeCRISPR
X	19040187	19040210	+	ACCAGGTGGTGGTGACAAACTGG	ADGRG2	ENSG00000173698	18989309	19122637	-	82427	ENST00000356606,ENST00000340581,ENST00000379876,ENST00000379878,ENST00000354791,ENST00000357544,ENST00000379869,ENST00000360279,ENST00000357991,ENST00000379873	11	10	1	0.565217	FALSE	0	7	-6	1.06061	-0.822015	0.750833	-0.289556	0.1024	33	0	0	ACCAGGTGGTGGTGACAAAC	GeCKOv2	3	GenomeCRISPR
X	19040188	19040211	-	TCCAGTTTGTCACCACCACCTGG	ADGRG2	ENSG00000173698	18989309	19122637	-	82426	ENST00000356606,ENST00000340581,ENST00000379876,ENST00000379878,ENST00000354791,ENST00000357544,ENST00000379869,ENST00000360279,ENST00000357991,ENST00000379873	11	10	1	0.565217	FALSE	1	8	1	5.09091	0.465256	0.866655	0.0697383	0.336424	33	0	0	TCCAGTTTGTCACCACCACC	GeCKOv2	3	GenomeCRISPR
X	19013708	19013731	+	GGTAGTGTTGACATTCGCAGGGG	ADGRG2	ENSG00000173698	18989309	19122637	-	108906	ENST00000356606,ENST00000340581,ENST00000379876,ENST00000379878,ENST00000354791,ENST00000357544,ENST00000379869,ENST00000360279,ENST00000357991,ENST00000379873	11	10	1	0.565217	FALSE	0	9	-8	1.49702	-0.682624	0.875935	-1.11254	0.0973941	336	0	0	GGTAGTGTTGACATTCGCAG	Avana,TKOv3,Brunello	13	GenomeCRISPR
16	57668340	57668363	+	GGCCAAGGATGGCGACGCCCAGG	ADGRG3	ENSG00000182885	57668187	57689378	+	57668339	ENST00000568245,ENST00000333493,ENST00000567991	7	3	4	0.73913	FALSE	0	5	-9	-1.78788	-1.10452	0.366251	-1.04565	-0.128765	33	0	0	GGCCAAGGATGGCGACGCCC	GeCKOv2	1	GenomeCRISPR
16	57668384	57668407	+	CTCCTCCTGCTCCCGACCTCAGG	ADGRG3	ENSG00000182885	57668187	57689378	+	57668383	ENST00000568245,ENST00000333493,ENST00000567991	7	3	4	0.695652	FALSE	0	7	-4	1.12121	0.18799	0.419809	-0.405652	0.0665895	33	0	0	CTCCTCCTGCTCCCGACCTC	GeCKOv2	1	GenomeCRISPR
16	57679829	57679852	-	AGTCACATCCCAGAATACACAGG	ADGRG3	ENSG00000182885	57668187	57689378	+	57679828	ENST00000333493,ENST00000567991,ENST00000450388	7	3	4	0.478261	FALSE	0	9	-8	-1.23214	-0.857607	0.686613	-1.6377	-0.134927	336	3	0.00892857	AGTCACATCCCAGAATACAC	Avana	1	GenomeCRISPR
16	57673358	57673381	-	CGTACATGTTGTTGCTCCCCAGG	ADGRG3	ENSG00000182885	57668187	57689378	+	57673357	ENST00000568245,ENST00000333493,ENST00000567991	7	3	4	0.565217	FALSE	0	8	-7	2.93939	0.99581	0.504615	-0.357804	0.194672	33	0	0	CGTACATGTTGTTGCTCCCC	GeCKOv2	2	GenomeCRISPR
X	136350383	136350406	-	CGATGCTTCCGTAGATAGAAAGG	ADGRG4	ENSG00000156920	136300963	136416888	+	136350382	ENST00000394143,ENST00000394141,ENST00000370652	3	3	0	0.478261	FALSE	0	9	-8	2.63636	-0.137654	0.876829	-0.919913	0.167351	33	0	0	CGATGCTTCCGTAGATAGAA	GeCKOv2	3	GenomeCRISPR
X	136346978	136347001	-	CTTCCTGACAGAGATTACCGTGG	ADGRG4	ENSG00000156920	136300963	136416888	+	136346977	ENST00000394143,ENST00000394141,ENST00000370652	3	3	0	0.521739	FALSE	0	9	-7	3.37669	0.199406	1.20868	-1.12832	0.215234	369	0	0	CTTCCTGACAGAGATTACCG	GeCKOv2,Avana	3	GenomeCRISPR
X	136347349	136347372	-	TTATTGGCAGAGATGTGTGAGGG	ADGRG4	ENSG00000156920	136300963	136416888	+	136347348	ENST00000394143,ENST00000394141,ENST00000370652	3	3	0	0.478261	FALSE	0	9	-6	3.30655	0.167469	1.70004	-0.823221	0.222112	336	1	0.00297619	TTATTGGCAGAGATGTGTGA	Avana	3	GenomeCRISPR
X	136347326	136347349	-	TGTGGTCTCATCAACAACAGAGG	ADGRG4	ENSG00000156920	136300963	136416888	+	136347325	ENST00000394143,ENST00000394141,ENST00000370652	3	3	0	0.478261	FALSE	0	8	3	5.5	1.16611	0.760028	0.646845	0.703436	2	0	0	TGTGGTCTCATCAACAACAG		3	GenomeCRISPR
6	142367573	142367596	+	GGGATGTGCCAACTGCCGAGTGG	ADGRG6	ENSG00000112414	142301854	142446266	+	142367572	ENST00000230173,ENST00000367608,ENST00000296932,ENST00000367609,ENST00000541199,ENST00000435011	14	6	8	0.652174	FALSE	0	6	0	3	0.115514	1.0324	0.0311995	0.5318	2	0	0	GGGATGTGCCAACTGCCGAG		3	GenomeCRISPR
6	142403890	142403913	+	AGCGTATCATCCCTGTTACCAGG	ADGRG6	ENSG00000112414	142301854	142446266	+	142403889	ENST00000230173,ENST00000367608,ENST00000296932,ENST00000367609,ENST00000540208	14	5	9	0.521739	FALSE	0	8	0	4.69697	0.594022	0.638612	0.0489939	0.299032	33	0	0	AGCGTATCATCCCTGTTACC	GeCKOv2	2	GenomeCRISPR
6	142400493	142400516	+	CTTGCCATGGAGGAACCCAAAGG	ADGRG6	ENSG00000112414	142301854	142446266	+	142400492	ENST00000230173,ENST00000367608,ENST00000296932,ENST00000367609,ENST00000508295	14	5	9	0.565217	FALSE	0	9	-6	5.58929	0.845635	1.28125	-1.00383	0.389507	336	0	0	CTTGCCATGGAGGAACCCAA	Avana	5	GenomeCRISPR
6	142370772	142370795	+	GCTGAAAGCAACCTAAGCTGTGG	ADGRG6	ENSG00000112414	142301854	142446266	+	142370771	ENST00000230173,ENST00000367608,ENST00000296932,ENST00000367609	14	4	10	0.521739	FALSE	0	7	4	5.5	0.820459	1.20911	0.404047	0.806578	2	0	0	GCTGAAAGCAACCTAAGCTG	TKOv3	4	GenomeCRISPR
3	100646597	100646620	-	ATTCCAATAGACACAGGCATAGG	ADGRG7	ENSG00000144820	100609589	100695479	+	100646596	ENST00000273352,ENST00000475887	5	2	3	0.434783	FALSE	0	9	-7	3.08929	0.64434	1.0388	-0.738597	0.199532	336	0	0	ATTCCAATAGACACAGGCAT	Avana,Brunello	4	GenomeCRISPR
3	100609939	100609962	+	GCATCTGGAGGATTGTGATCAGG	ADGRG7	ENSG00000144820	100609589	100695479	+	100609938	ENST00000273352	5	1	4	0.521739	FALSE	0	9	-5	2.42424	0.400842	1.23836	-0.352316	0.193107	33	0	0	GCATCTGGAGGATTGTGATC	GeCKOv2	1	GenomeCRISPR
3	100609880	100609903	-	CGACAGCCACCAGCACCCTAAGG	ADGRG7	ENSG00000144820	100609589	100695479	+	100609879	ENST00000273352	5	1	4	0.652174	FALSE	0	9	-3	3.30303	0.722599	0.708769	-0.187876	0.213077	33	0	0	CGACAGCCACCAGCACCCTA	GeCKOv2	1	GenomeCRISPR
3	100609950	100609973	+	ATTGTGATCAGGATCCAAAGAGG	ADGRG7	ENSG00000144820	100609589	100695479	+	100609949	ENST00000273352	5	1	4	0.434783	FALSE	0	9	-8	1.5744	0.0896851	1.16286	-2.17215	0.0854468	336	0	0	ATTGTGATCAGGATCCAAAG	Avana	1	GenomeCRISPR
19	14159746	14159769	-	CAAGCGAGAGAGAACTTGTAAGG	ADGRL1	ENSG00000072071	14147743	14206187	-	46418	ENST00000340736,ENST00000361434,ENST00000589616	8	3	5	0.478261	FALSE	0	6	-5	1	-0.4303	0.420143	-0.530251	0.0658081	33	0	0	CAAGCGAGAGAGAACTTGTA	GeCKOv2	2	GenomeCRISPR
19	14177616	14177639	-	GAATGCCAACTACGGGCGCACGG	ADGRL1	ENSG00000072071	14147743	14206187	-	28548	ENST00000340736,ENST00000361434	8	2	6	0.652174	FALSE	0	8	-7	1.24242	-0.349066	0.45446	-1.05657	0.0636395	33	0	0	GAATGCCAACTACGGGCGCA	GeCKOv2	1	GenomeCRISPR
19	14177611	14177634	+	GTCGTCCGTGCGCCCGTAGTTGG	ADGRL1	ENSG00000072071	14147743	14206187	-	28553	ENST00000340736,ENST00000361434	8	2	6	0.695652	FALSE	0	9	-5	4.09091	0.605429	0.82461	-0.559781	0.287703	33	0	0	GTCGTCCGTGCGCCCGTAGT	GeCKOv2	1	GenomeCRISPR
19	14170691	14170714	+	CACAGTCGTACTGCACCTCCAGG	ADGRL1	ENSG00000072071	14147743	14206187	-	35473	ENST00000340736,ENST00000361434	8	2	6	0.608696	FALSE	0	9	-5	2.0303	-0.0850568	1.13024	-0.380502	0.155719	33	0	0	CACAGTCGTACTGCACCTCC	GeCKOv2	1	GenomeCRISPR
1	81943601	81943624	+	TATAATACCCGATTAAACCGAGG	ADGRL2	ENSG00000117114	81306160	81992436	+	81943600	ENST00000370721,ENST00000370727,ENST00000370725,ENST00000370723,ENST00000370728,ENST00000370730,ENST00000359929,ENST00000370715,ENST00000370713,ENST00000319517,ENST00000449420,ENST00000627151,ENST00000370717	22	13	9	0.391304	FALSE	0	8	-9	-1.55285	-0.498913	0.785485	-1.70899	-0.0951071	369	1	0.00271003	TATAATACCCGATTAAACCG	GeCKOv2,Avana	1	GenomeCRISPR
1	81943230	81943253	+	TCTTTAACAAAGAAAGAACGAGG	ADGRL2	ENSG00000117114	81306160	81992436	+	81943229	ENST00000370721,ENST00000370727,ENST00000370725,ENST00000370723,ENST00000370728,ENST00000370730,ENST00000359929,ENST00000370715,ENST00000370713,ENST00000319517,ENST00000449420,ENST00000627151,ENST00000370717	22	13	9	0.347826	FALSE	0	9	-9	1.02381	0.39518	2.13525	-4.88285	0.0245049	336	3	0.00892857	TCTTTAACAAAGAAAGAACG	Avana,Brunello	1	GenomeCRISPR
1	81951994	81952017	+	AACTGGCTAAACATACCAAAGGG	ADGRL2	ENSG00000117114	81306160	81992436	+	81951993	ENST00000370721,ENST00000370727,ENST00000370725,ENST00000370723,ENST00000370728,ENST00000370730,ENST00000359929,ENST00000370715,ENST00000370713,ENST00000319517,ENST00000449420,ENST00000627151,ENST00000370717	22	13	9	0.434783	FALSE	0	9	-9	3.00595	1.08298	2.29923	-0.865445	0.215216	336	1	0.00297619	AACTGGCTAAACATACCAAA	Avana	4	GenomeCRISPR
1	81950275	81950298	+	CCCATGAGCACAACTGTAGCTGG	ADGRL2	ENSG00000117114	81306160	81992436	+	81950274	ENST00000370727,ENST00000370725,ENST00000370723,ENST00000370728,ENST00000370730,ENST00000359929,ENST00000370715,ENST00000370713,ENST00000319517,ENST00000449420,ENST00000627151,ENST00000370717	22	12	10	0.565217	FALSE	0	8	-3	2.81818	1.01782	0.672258	-0.105689	0.20288	33	0	0	CCCATGAGCACAACTGTAGC	GeCKOv2	2	GenomeCRISPR
4	61587379	61587402	-	CGGATATTCTCCATCTGAGCAGG	ADGRL3	ENSG00000150471	61201258	62078335	+	61587378	ENST00000512091,ENST00000514591,ENST00000509896,ENST00000511324,ENST00000506700,ENST00000507164,ENST00000508693,ENST00000507625,ENST00000514157,ENST00000504896,ENST00000508946,ENST00000506720,ENST00000506746,ENST00000514996	18	14	4	0.521739	FALSE	0	8	-6	1.45455	-0.192043	0.685713	-0.50753	0.110669	33	0	0	CGGATATTCTCCATCTGAGC	GeCKOv2	1	GenomeCRISPR
4	61587289	61587312	+	CCTATAGAGCTTCGCTGTCCAGG	ADGRL3	ENSG00000150471	61201258	62078335	+	61587288	ENST00000512091,ENST00000514591,ENST00000509896,ENST00000511324,ENST00000506700,ENST00000507164,ENST00000508693,ENST00000507625,ENST00000514157,ENST00000504896,ENST00000508946,ENST00000506720,ENST00000506746,ENST00000514996	18	14	4	0.565217	FALSE	0	4	-6	-1.63636	-1.17281	0.398277	-0.312801	-0.0701141	33	0	0	CCTATAGAGCTTCGCTGTCC	GeCKOv2	2	GenomeCRISPR
4	61676881	61676904	-	TATTTATAGGTTCCTGGACACGG	ADGRL3	ENSG00000150471	61201258	62078335	+	61676880	ENST00000512091,ENST00000514591,ENST00000509896,ENST00000511324,ENST00000506700,ENST00000507164,ENST00000508693,ENST00000507625,ENST00000514157,ENST00000504896,ENST00000508946,ENST00000506720,ENST00000506746,ENST00000514996	18	14	4	0.434783	FALSE	0	8	-6	-0.484848	-0.807427	0.445313	-0.508143	-0.0375375	33	0	0	TATTTATAGGTTCCTGGACA	GeCKOv2	2	GenomeCRISPR
4	61676904	61676927	-	CACATTCATACTGCACTTCAAGG	ADGRL3	ENSG00000150471	61201258	62078335	+	61676903	ENST00000512091,ENST00000514591,ENST00000509896,ENST00000511324,ENST00000506700,ENST00000507164,ENST00000508693,ENST00000507625,ENST00000514157,ENST00000504896,ENST00000508946,ENST00000506720,ENST00000506746,ENST00000514996	18	14	4	0.434783	FALSE	0	8	0	4.27273	0.702187	0.954686	0.0284538	0.295921	33	0	0	CACATTCATACTGCACTTCA	GeCKOv2	2	GenomeCRISPR
1	79006620	79006643	+	GCTGAGCACTCACCTAGGAGCGG	ADGRL4	ENSG00000162618	78889764	79006718	-	75	ENST00000370742,ENST00000640664	3	2	1	0.652174	FALSE	0	9	-9	0.0416667	-0.985797	1.36552	-2.81514	-0.0797587	336	0	0	GCTGAGCACTCACCTAGGAG	Avana,TKOv3	1	GenomeCRISPR
1	79005103	79005126	-	TGAAGCCTGCTATTGCAACATGG	ADGRL4	ENSG00000162618	78889764	79006718	-	1592	ENST00000370742,ENST00000640664	3	2	1	0.478261	FALSE	0	9	2	7.39394	1.09247	1.08703	0.13126	0.541096	33	0	0	TGAAGCCTGCTATTGCAACA	GeCKOv2,Brunello	2	GenomeCRISPR
1	79005098	79005121	+	AAATCCCATGTTGCAATAGCAGG	ADGRL4	ENSG00000162618	78889764	79006718	-	1597	ENST00000370742,ENST00000640664	3	2	1	0.434783	FALSE	0	9	-1	6.42424	0.81837	1.0266	-0.10564	0.448006	33	0	0	AAATCCCATGTTGCAATAGC	GeCKOv2	2	GenomeCRISPR
1	79005188	79005211	+	ATAGGAACAATTCAACAAAGTGG	ADGRL4	ENSG00000162618	78889764	79006718	-	1507	ENST00000370742,ENST00000640664	3	2	1	0.347826	FALSE	0	9	-7	5.28274	0.4957	1.30201	-2.37268	0.349357	336	0	0	ATAGGAACAATTCAACAAAG	Avana	2	GenomeCRISPR
5	90675243	90675266	+	GCTTGCTGCAGTTCTCCACAGGG	ADGRV1	ENSG00000164199	90529344	91164437	+	90675242	ENST00000405460,ENST00000640403	37	2	35	0.608696	FALSE	0	9	-7	2.7619	0.170845	1.09271	-0.739543	0.17733	336	0	0	GCTTGCTGCAGTTCTCCACA	Avana	4	GenomeCRISPR
5	90651683	90651706	+	GGAGCCCATAGACAAAGCAGTGG	ADGRV1	ENSG00000164199	90529344	91164437	+	90651682	ENST00000405460,ENST00000640403	37	2	35	0.565217	FALSE	0	-2	-3	-2.5	-1.14669	-0.375119	-0.533853	-0.454486	2	0	0	GGAGCCCATAGACAAAGCAG		6	GenomeCRISPR
5	90653610	90653633	-	GCAATTGTATTATTCCTGGAGGG	ADGRV1	ENSG00000164199	90529344	91164437	+	90653609	ENST00000405460,ENST00000640403	37	2	35	0.434783	FALSE	0	9	-8	2.66071	0.145508	1.50525	-1.54377	0.182263	336	0	0	GCAATTGTATTATTCCTGGA	Avana	8	GenomeCRISPR
5	90653249	90653272	-	GAACCATTACTGTCACCTGGAGG	ADGRV1	ENSG00000164199	90529344	91164437	+	90653248	ENST00000405460,ENST00000640403	37	2	35	0.521739	FALSE	0	9	-8	2.5625	0.120916	1.39674	-1.40887	0.145764	336	0	0	GAACCATTACTGTCACCTGG	Avana	8	GenomeCRISPR
4	99290901	99290924	-	AGAATCAACATGAGCACAGCAGG	ADH1A	ENSG00000187758	99276367	99291028	-	104	ENST00000209668	3	1	2	0.478261	FALSE	1	9	-9	0.4	-0.611892	1.12583	-1.37865	-0.00843617	35	0	0	AGAATCAACATGAGCACAGC	GeCKOv2	1	GenomeCRISPR
4	99287560	99287583	+	TCACCTTAATACGAACTTCATGG	ADH1A	ENSG00000187758	99276367	99291028	-	3445	ENST00000209668	3	1	2	0.391304	FALSE	0	9	-3	4.51429	0.972254	0.790423	-0.197793	0.307831	35	0	0	TCACCTTAATACGAACTTCA	GeCKOv2,Yusa2016	2	GenomeCRISPR
4	99287584	99287607	-	GGTGGAGGTTGCACCTCCTAAGG	ADH1A	ENSG00000187758	99276367	99291028	-	3421	ENST00000209668	3	1	2	0.608696	FALSE	1	7	-4	0.485714	-0.578889	0.79178	-0.316312	0.0403728	35	0	0	GGTGGAGGTTGCACCTCCTA	GeCKOv2	2	GenomeCRISPR
4	99286934	99286957	+	CCATGGTACCACTAACCACGTGG	ADH1A	ENSG00000187758	99276367	99291028	-	4071	ENST00000209668	3	1	2	0.565217	FALSE	0	9	-8	1.28866	-0.269727	2.71559	-1.2033	0.101338	387	0	0	CCATGGTACCACTAACCACG	Sabatini2015,GeCKOv2,Sabatini2017,Avana,Brunello	3	GenomeCRISPR
4	99318130	99318153	+	CCAGGTTGCCACTAACCACGTGG	ADH1B	ENSG00000196616	99304964	99352760	-	34607	ENST00000305046,ENST00000506651,ENST00000625860,ENST00000639454	7	4	3	0.608696	FALSE	0	9	-6	3.24173	0.616192	2.3086	-0.65982	0.244376	392	0	0	CCAGGTTGCCACTAACCACG	Sabatini2015,GeCKOv2,Sabatini2017,Avana,TKOv3	1	GenomeCRISPR
4	99318145	99318168	-	CTGTCACACAGATGACCACGTGG	ADH1B	ENSG00000196616	99304964	99352760	-	34592	ENST00000305046,ENST00000506651,ENST00000625860,ENST00000639454	7	4	3	0.565217	FALSE	0	8	-4	3.38462	0.67178	1.11401	-0.46424	0.279484	51	0	0	CTGTCACACAGATGACCACG	Sabatini2015,GeCKOv2,Sabatini2017,Brunello	1	GenomeCRISPR
4	99315897	99315920	-	GTCTGCAGTTAACGTTGCCAAGG	ADH1B	ENSG00000196616	99304964	99352760	-	36840	ENST00000305046,ENST00000506651,ENST00000625860,ENST00000639454	7	4	3	0.521739	FALSE	0	9	-7	1	-0.255932	2.04556	-0.92401	0.131667	51	0	0	GTCTGCAGTTAACGTTGCCA	Sabatini2015,GeCKOv2,Sabatini2017,Yusa2016,Brunello	1	GenomeCRISPR
4	99316033	99316056	+	GGTGCCAAGGAAGTGGTGAATGG	ADH1B	ENSG00000196616	99304964	99352760	-	36704	ENST00000305046,ENST00000506651,ENST00000625860,ENST00000639454	7	4	3	0.565217	FALSE	0	9	-9	0.647059	-0.393241	2.59659	-4.44208	-0.289881	16	0	0	GGTGCCAAGGAAGTGGTGAA	Sabatini2015,Sabatini2017	1	GenomeCRISPR
4	99347090	99347113	-	GCATGTGGTTAGTGGCAACCTGG	ADH1C	ENSG00000248144	99336492	99353027	-	5914	ENST00000515683,ENST00000510055,ENST00000511397	4	3	1	0.565217	FALSE	0	9	-3	3	-0.0495537	1.47455	-0.352516	0.39438	12	0	0	GCATGTGGTTAGTGGCAACC	Sabatini2017	2	GenomeCRISPR
4	99344990	99345013	+	AGGTGCTGACGCCGACGAAGTGG	ADH1C	ENSG00000248144	99336492	99353027	-	8014	ENST00000515683,ENST00000510055,ENST00000511397	4	3	1	0.652174	FALSE	0	9	-5	4.41667	0.682756	1.09148	-1.10749	0.600233	24	0	0	AGGTGCTGACGCCGACGAAG	TKOv1	4	GenomeCRISPR
4	99344993	99345016	+	TGCTGACGCCGACGAAGTGGTGG	ADH1C	ENSG00000248144	99336492	99353027	-	8011	ENST00000515683,ENST00000510055,ENST00000511397	4	3	1	0.652174	FALSE	0	8	-2	2.84615	-0.129081	1.11977	-0.244687	0.321629	12	0	0	TGCTGACGCCGACGAAGTGG	Sabatini2017	4	GenomeCRISPR
4	99345024	99345047	-	CCAGGAGGTTCACCTGCAGCGGG	ADH1C	ENSG00000248144	99336492	99353027	-	7980	ENST00000515683,ENST00000510055,ENST00000511397	4	3	1	0.695652	FALSE	0	9	-6	2.92308	-0.0893171	1.27846	-1.03252	0.330799	12	0	0	CCAGGAGGTTCACCTGCAGC	Sabatini2017	4	GenomeCRISPR
4	99136465	99136488	-	GGCTGCAATCAACAATGCCAAGG	ADH4	ENSG00000198099	99123657	99157792	-	21304	ENST00000508393,ENST00000265512,ENST00000509471,ENST00000505590,ENST00000512499,ENST00000504125,ENST00000629236	12	7	5	0.521739	FALSE	1	9	-9	1.29412	-0.591334	1.7114	-4.06665	-0.0649147	16	0	0	GGCTGCAATCAACAATGCCA	Sabatini2015,Sabatini2017,TKOv3	1	GenomeCRISPR
4	99131737	99131760	+	AGACAGCACAAGTCGAACCAGGG	ADH4	ENSG00000198099	99123657	99157792	-	26032	ENST00000508393,ENST00000265512,ENST00000509471,ENST00000505590,ENST00000512499,ENST00000504125,ENST00000629236	12	7	5	0.565217	FALSE	0	8	-6	2.70732	0.0589915	1.30807	-0.746119	0.351962	40	0	0	AGACAGCACAAGTCGAACCA	Sabatini2015,TKOv1,Sabatini2017	2	GenomeCRISPR
4	99142716	99142739	+	TCAACCTCTTCAATGCAAAGGGG	ADH4	ENSG00000198099	99123657	99157792	-	15053	ENST00000508393,ENST00000265512,ENST00000505590,ENST00000512499,ENST00000504125,ENST00000629236	12	6	6	0.478261	FALSE	0	9	-7	3.69643	0.514161	1.73412	-1.61815	0.244635	336	0	0	TCAACCTCTTCAATGCAAAG	Avana,Brunello	1	GenomeCRISPR
4	99142720	99142743	-	CAAGCCCCTTTGCATTGAAGAGG	ADH4	ENSG00000198099	99123657	99157792	-	15049	ENST00000508393,ENST00000265512,ENST00000505590,ENST00000512499,ENST00000504125,ENST00000629236	12	6	6	0.521739	FALSE	1	9	-6	2.47059	-0.0499463	1.43016	-1.19837	0.268814	16	0	0	CAAGCCCCTTTGCATTGAAG	Sabatini2015,Sabatini2017	1	GenomeCRISPR
4	99208668	99208691	+	CAGAACGTCCAGATTTCCAATGG	ADH6	ENSG00000172955	99202638	99219537	-	10846	ENST00000394897,ENST00000394899,ENST00000512708,ENST00000237653,ENST00000508558	8	5	3	0.478261	FALSE	0	8	-8	1.64706	-0.639855	1.02235	-1.48654	0.126025	16	0	0	CAGAACGTCCAGATTTCCAA	Sabatini2015,Sabatini2017	1	GenomeCRISPR
4	99208814	99208837	-	CATTGGAGTGGATGTCAACAAGG	ADH6	ENSG00000172955	99202638	99219537	-	10700	ENST00000394897,ENST00000394899,ENST00000512708,ENST00000237653,ENST00000508558	8	5	3	0.478261	FALSE	0	9	-5	1.66667	-0.630836	3.12571	-0.99533	0.321925	24	0	0	CATTGGAGTGGATGTCAACA	TKOv1	1	GenomeCRISPR
4	99208793	99208816	-	GGAGAAATTTAAGAAGGCACAGG	ADH6	ENSG00000172955	99202638	99219537	-	10721	ENST00000394897,ENST00000394899,ENST00000512708,ENST00000237653,ENST00000508558	8	5	3	0.434783	FALSE	1	9	-7	0.588235	-1.12688	1.28017	-1.53025	-0.0148031	16	0	0	GGAGAAATTTAAGAAGGCAC	Sabatini2015,Sabatini2017,TKOv3	1	GenomeCRISPR
4	99216175	99216198	-	AGTGGCCCCACCAAAGGCAAAGG	ADH6	ENSG00000172955	99202638	99219537	-	3339	ENST00000394897,ENST00000394899,ENST00000507484,ENST00000237653,ENST00000508558	8	5	3	0.608696	FALSE	0	9	-7	5.42493	1.09784	1.56204	-0.68049	0.401601	352	0	0	AGTGGCCCCACCAAAGGCAA	Sabatini2015,Sabatini2017,Avana	2	GenomeCRISPR
4	99428491	99428514	-	GGAGTGACTACAGTGAAACCAGG	ADH7	ENSG00000196344	99412261	99435737	-	7223	ENST00000437033,ENST00000482593,ENST00000476959,ENST00000474027,ENST00000209665	6	5	1	0.521739	FALSE	0	8	-6	2.23529	0.290221	1.37126	-1.00756	0.284398	16	0	0	GGAGTGACTACAGTGAAACC	Sabatini2015,Sabatini2017	3	GenomeCRISPR
4	99428535	99428558	-	TTGTGGGACATGAGGCAACTGGG	ADH7	ENSG00000196344	99412261	99435737	-	7179	ENST00000437033,ENST00000482593,ENST00000476959,ENST00000474027,ENST00000209665	6	5	1	0.565217	FALSE	0	4	0	2	0.179078	0.476285	-0.0186651	0.22881	2	0	0	TTGTGGGACATGAGGCAACT	Sabatini2014	3	GenomeCRISPR
4	99428542	99428565	+	GCCTCATGTCCCACAATCACTGG	ADH7	ENSG00000196344	99412261	99435737	-	7172	ENST00000437033,ENST00000482593,ENST00000476959,ENST00000474027,ENST00000209665	6	5	1	0.565217	FALSE	0	8	0	4	1.12379	1.05723	0.00817311	0.5327	2	0	0	GCCTCATGTCCCACAATCAC	Sabatini2014	3	GenomeCRISPR
4	99428550	99428573	+	TCCCACAATCACTGGAAACTTGG	ADH7	ENSG00000196344	99412261	99435737	-	7164	ENST00000437033,ENST00000482593,ENST00000476959,ENST00000474027,ENST00000209665	6	5	1	0.478261	FALSE	0	6	-8	-1	-1.23799	0.653896	-1.29705	-0.321575	2	0	0	TCCCACAATCACTGGAAACT	Sabatini2014	3	GenomeCRISPR
2	3500810	3500833	-	CTTCACGGTGGACGAGAAGGTGG	ADI1	ENSG00000182551	3497361	3519736	-	18903	ENST00000327435,ENST00000382093,ENST00000415131	3	3	0	0.608696	FALSE	0	8	-9	0.166667	-0.576919	1.84515	-3.54869	-0.034648	24	0	0	CTTCACGGTGGACGAGAAGG	TKOv1	1	GenomeCRISPR
2	3500813	3500836	-	CCGCTTCACGGTGGACGAGAAGG	ADI1	ENSG00000182551	3497361	3519736	-	18900	ENST00000327435,ENST00000382093,ENST00000415131	3	3	0	0.652174	FALSE	0	9	-4	3.625	0.438313	1.68727	-0.363859	0.5672	24	0	0	CCGCTTCACGGTGGACGAGA	TKOv1	1	GenomeCRISPR
2	3498981	3499004	+	AAATTTCACGTACTGCCCGCGGG	ADI1	ENSG00000182551	3497361	3519736	-	20732	ENST00000327435,ENST00000382093,ENST00000415131	3	3	0	0.565217	FALSE	0	9	-8	0.125	-0.589151	4.94725	-2.17836	0.123497	24	0	0	AAATTTCACGTACTGCCCGC	TKOv1,TKOv3	2	GenomeCRISPR
2	3499024	3499047	+	CGGTTGTACGCTGTCCACACCGG	ADI1	ENSG00000182551	3497361	3519736	-	20689	ENST00000327435,ENST00000382093,ENST00000415131	3	3	0	0.652174	FALSE	0	8	-5	2.91667	0.230374	1.61687	-1.01305	0.445485	24	0	0	CGGTTGTACGCTGTCCACAC	TKOv1	2	GenomeCRISPR
3	186853162	186853185	-	GCCCGCCATCCAACCTGTGCAGG	ADIPOQ	ENSG00000181092	186842690	186858463	+	186853161	ENST00000320741,ENST00000444204	2	2	0	0.695652	FALSE	0	9	-2	5.0303	0.930455	0.960249	-0.133259	0.331456	33	0	0	GCCCGCCATCCAACCTGTGC	GeCKOv2	2	GenomeCRISPR
3	186854207	186854230	+	ATCGGTGAAACCGGAGTACCCGG	ADIPOQ	ENSG00000181092	186842690	186858463	+	186854206	ENST00000320741,ENST00000444204	2	2	0	0.608696	FALSE	0	6	-6	-0.0909091	-0.948524	0.520836	-0.295015	0.0115735	33	0	0	ATCGGTGAAACCGGAGTACC	GeCKOv2	3	GenomeCRISPR
3	186854590	186854613	+	GGGCGACCAAGTCTGGCTCCAGG	ADIPOQ	ENSG00000181092	186842690	186858463	+	186854589	ENST00000320741,ENST00000444204	2	2	0	0.695652	FALSE	0	9	-8	3.24242	0.27448	1.03947	-0.377102	0.26481	33	0	0	GGGCGACCAAGTCTGGCTCC	GeCKOv2	3	GenomeCRISPR
3	186854299	186854322	+	ATACCGCTCAGCATTCAGTGTGG	ADIPOQ	ENSG00000181092	186842690	186858463	+	186854298	ENST00000320741,ENST00000444204	2	2	0	0.521739	FALSE	0	7	-6	0.212121	-0.837342	0.476118	-0.463158	0.0180153	33	0	0	ATACCGCTCAGCATTCAGTG	GeCKOv2	3	GenomeCRISPR
10	86968543	86968566	-	CTGCAAGCCCTTGCTTGCCATGG	ADIRF	ENSG00000148671	86968192	86983934	+	86968542	ENST00000561504,ENST00000416348,ENST00000372013	3	3	0	0.608696	FALSE	0	9	-9	-3.2037	-1.24267	1.25893	-0.925013	-0.22016	53	1	0.0188679	CTGCAAGCCCTTGCTTGCCA	Sabatini2015,Sabatini2014,GeCKOv2,Sabatini2017	1	GenomeCRISPR
10	86968559	86968582	+	CTTGCAGGACCTGAAGCAACAGG	ADIRF	ENSG00000148671	86968192	86983934	+	86968558	ENST00000561504,ENST00000416348,ENST00000372013	3	3	0	0.565217	FALSE	0	7	-7	-0.0384615	-0.2111	1.01465	-1.23707	-0.00914874	26	0	0	CTTGCAGGACCTGAAGCAAC	TKOv1,Sabatini2014	1	GenomeCRISPR
10	86968567	86968590	+	ACCTGAAGCAACAGGTGGAGGGG	ADIRF	ENSG00000148671	86968192	86983934	+	86968566	ENST00000561504,ENST00000416348,ENST00000372013	3	3	0	0.608696	FALSE	0	8	-8	-0.416667	-0.334359	1.37432	-1.92993	-0.0900121	24	0	0	ACCTGAAGCAACAGGTGGAG	TKOv1	1	GenomeCRISPR
10	86968591	86968614	-	ATCCTCACCGGCTTCCTGGGCGG	ADIRF	ENSG00000148671	86968192	86983934	+	86968590	ENST00000561504,ENST00000416348,ENST00000372013	3	3	0	0.695652	FALSE	1	9	-6	2.14286	0.499804	1.25285	-0.764729	0.271125	20	0	0	ATCCTCACCGGCTTCCTGGG	Sabatini2015,Sabatini2014,Sabatini2017	1	GenomeCRISPR
1	203129032	203129055	-	AATGTTGATGAGGATGGCGAGGG	ADORA1	ENSG00000163485	203090654	203167405	+	203129031	ENST00000309502,ENST00000367236,ENST00000367235,ENST00000337894,ENST00000640524	9	5	4	0.521739	FALSE	0	9	-9	-0.515581	-0.780967	1.62452	-2.25089	-0.0511095	352	3	0.00852273	AATGTTGATGAGGATGGCGA	Sabatini2015,Sabatini2017,Avana,TKOv3	2	GenomeCRISPR
1	203129092	203129115	-	GGTGAGGATGAGGACCGGACAGG	ADORA1	ENSG00000163485	203090654	203167405	+	203129091	ENST00000309502,ENST00000367236,ENST00000367235,ENST00000337894,ENST00000640524	9	5	4	0.652174	FALSE	0	9	-9	-0.705882	-0.841092	1.40028	-4.28143	-0.619893	16	0	0	GGTGAGGATGAGGACCGGAC	Sabatini2015,Sabatini2017	2	GenomeCRISPR
1	203128942	203128965	+	TGAAGGTGAACCAGGCGCTGCGG	ADORA1	ENSG00000163485	203090654	203167405	+	203128941	ENST00000309502,ENST00000367236,ENST00000367235,ENST00000337894,ENST00000640524	9	5	4	0.652174	FALSE	0	9	-7	2.23529	0.0881613	1.86661	-1.21823	0.310408	16	0	0	TGAAGGTGAACCAGGCGCTG	Sabatini2015,Sabatini2017	2	GenomeCRISPR
1	203129081	203129104	-	GGACCGGACAGGCAACCATGAGG	ADORA1	ENSG00000163485	203090654	203167405	+	203129080	ENST00000309502,ENST00000367236,ENST00000367235,ENST00000337894,ENST00000640524	9	5	4	0.652174	FALSE	0	9	-7	1.85185	-0.0329858	1.68742	-0.709649	0.195045	53	0	0	GGACCGGACAGGCAACCATG	Sabatini2015,GeCKOv2,Sabatini2017	2	GenomeCRISPR
22	24433419	24433442	+	CTCCTCGGTGTACATCACGGTGG	ADORA2A	ENSG00000128271	24417879	24442360	+	24433418	ENST00000424232,ENST00000486108,ENST00000464977,ENST00000444262,ENST00000496258,ENST00000337539,ENST00000472248,ENST00000436735,ENST00000439591,ENST00000610595,ENST00000618076,ENST00000611543	15	12	3	0.608696	FALSE	0	8	-7	0.757576	-0.187699	0.770171	-0.547181	0.0483902	33	0	0	CTCCTCGGTGTACATCACGG	GeCKOv2	2	GenomeCRISPR
22	24433421	24433444	-	CTCCACCGTGATGTACACCGAGG	ADORA2A	ENSG00000128271	24417879	24442360	+	24433420	ENST00000424232,ENST00000486108,ENST00000464977,ENST00000444262,ENST00000496258,ENST00000337539,ENST00000472248,ENST00000436735,ENST00000439591,ENST00000610595,ENST00000618076,ENST00000611543	15	12	3	0.608696	FALSE	0	9	-9	1.6612	0.539988	0.997231	-1.17378	0.0880816	366	1	0.00273224	CTCCACCGTGATGTACACCG	GeCKOv2,Avana	2	GenomeCRISPR
22	24433707	24433730	-	GGATGCGGATGGCAATGTAGCGG	ADORA2A	ENSG00000128271	24417879	24442360	+	24433706	ENST00000486108,ENST00000444262,ENST00000337539,ENST00000610595,ENST00000618076,ENST00000611543	15	6	9	0.608696	FALSE	0	9	-8	1.17117	0.145367	0.869078	-1.00698	0.0496613	333	2	0.00600601	GGATGCGGATGGCAATGTAG	Avana	2	GenomeCRISPR
22	24441120	24441143	-	TCTGGCGGAACTCGCGGATACGG	ADORA2A	ENSG00000128271	24417879	24442360	+	24441119	ENST00000444262,ENST00000337539,ENST00000610595,ENST00000618076,ENST00000611543	15	5	10	0.652174	FALSE	0	7	-7	0.0606061	-0.748966	0.392232	-0.684912	0.00220125	33	0	0	TCTGGCGGAACTCGCGGATA	GeCKOv2	2	GenomeCRISPR
17	15945301	15945324	-	GTTGCCCGCCACCGAAAGCGCGG	ADORA2B	ENSG00000170425	15944917	15975746	+	15945300	ENST00000304222	2	1	1	0.73913	FALSE	0	9	-8	3.34536	0.419928	1.67603	-1.16938	0.241281	387	0	0	GTTGCCCGCCACCGAAAGCG	Sabatini2015,GeCKOv2,Sabatini2017,Avana	1	GenomeCRISPR
17	15945293	15945316	+	GGTCATCGCCGCGCTTTCGGTGG	ADORA2B	ENSG00000170425	15944917	15975746	+	15945292	ENST00000304222	2	1	1	0.695652	FALSE	0	9	-5	1.77273	-0.127995	1.48518	-0.96345	0.234955	21	0	0	GGTCATCGCCGCGCTTTCGG	Sabatini2015,Sabatini2017	1	GenomeCRISPR
17	15945560	15945583	-	TGAGCGGGACACAGATGGCCAGG	ADORA2B	ENSG00000170425	15944917	15975746	+	15945559	ENST00000304222	2	1	1	0.652174	FALSE	0	9	-1	5.52941	1.18088	1.57267	-0.0966241	0.727071	16	0	0	TGAGCGGGACACAGATGGCC	Sabatini2015,Sabatini2017	1	GenomeCRISPR
17	15945266	15945289	+	GGACGCGCTGTACGTGGCGCTGG	ADORA2B	ENSG00000170425	15944917	15975746	+	15945265	ENST00000304222	2	1	1	0.73913	FALSE	0	9	-6	2.95455	0.283764	3.68728	-1.14515	0.537961	21	0	0	GGACGCGCTGTACGTGGCGC	Sabatini2015,Sabatini2017	1	GenomeCRISPR
1	111503046	111503069	+	GGCCAGCAAGGACATGATGGAGG	ADORA3	ENSG00000282608					ENST00000241356,ENST00000632535,ENST00000369716		3		0.608696	FALSE	0	9	-8	0.136364	-0.433383	2.98403	-2.74751	-0.0128076	21	1	0.047619	GGCCAGCAAGGACATGATGG	Sabatini2015,Sabatini2017	1	GenomeCRISPR
1	111500320	111500343	+	ATGGCGCACATGACAACCAGGGG	ADORA3	ENSG00000282608	111499429	111503760	-	3417	ENST00000241356	4	1	3	0.608696	FALSE	0	5	-9	-3	-1.12552	0.867927	-1.61579	-0.487874	24	0	0	ATGGCGCACATGACAACCAG	TKOv1,Brunello	2	GenomeCRISPR
1	111500061	111500084	+	ATAGACGATAGGGTTCATCATGG	ADORA3	ENSG00000282608	111499429	111503760	-	3676	ENST00000241356	4	1	3	0.434783	FALSE	0	6	-8	-2.94286	-1.11031	0.302853	-0.634306	-0.212039	35	0	0	ATAGACGATAGGGTTCATCA	GeCKOv2	2	GenomeCRISPR
1	111500319	111500341	+	AGATGGCGCACATGACAACCAGG	ADORA3	ENSG00000282608	111499429	111503760	-	3419	ENST00000241356	4	1	3	0.590909	FALSE	0	8	-1	3.53846	0.615429	1.25999	-0.203584	0.421746	13	0	0	AGATGGCGCACATGACAACC	Yusa2016	2	GenomeCRISPR
15	72783451	72783474	+	GCACTCACCCCACTGCCACGCGG	ADPGK	ENSG00000159322	72751369	72785846	-	2372	ENST00000567941,ENST00000569534,ENST00000311669,ENST00000563907,ENST00000569517,ENST00000562286,ENST00000562823	14	7	7	0.73913	FALSE	0	9	-9	2.97297	0.796189	1.60288	-2.13165	0.184954	333	5	0.015015	GCACTCACCCCACTGCCACG	Avana	1	GenomeCRISPR
15	72760442	72760465	+	ACTTCCTGCAATGACTCTGGTGG	ADPGK	ENSG00000159322	72751369	72785846	-	25381	ENST00000569534,ENST00000311669,ENST00000563907,ENST00000565814	14	4	10	0.521739	FALSE	0	8	-3	2.05882	0.197431	1.1743	-0.487272	0.247842	16	0	0	ACTTCCTGCAATGACTCTGG	Sabatini2015,Sabatini2017	2	GenomeCRISPR
15	72760446	72760469	-	TGTTCCACCAGAGTCATTGCAGG	ADPGK	ENSG00000159322	72751369	72785846	-	25377	ENST00000569534,ENST00000311669,ENST00000563907,ENST00000565814	14	4	10	0.521739	FALSE	0	8	-8	3.62857	1.2256	0.586229	-0.872921	0.225878	35	0	0	TGTTCCACCAGAGTCATTGC	GeCKOv2	2	GenomeCRISPR
15	72760505	72760527	-	GTTCTTCTTTGCGGTCCAGTTGG	ADPGK	ENSG00000159322	72751369	72785846	-	25319	ENST00000569534,ENST00000311669,ENST00000563907,ENST00000565814	14	4	10	0.5	FALSE	0	7	-7	0.461538	-0.848774	0.898047	-0.605881	0.118905	13	0	0	GTTCTTCTTTGCGGTCCAGT	Yusa2016	2	GenomeCRISPR
3	119582201	119582224	+	GTGCAGCTGGAGATGCCCTGGGG	ADPRH	ENSG00000144843	119579268	119589945	+	119582200	ENST00000478399,ENST00000481816,ENST00000478927,ENST00000357003,ENST00000465513	7	5	2	0.695652	FALSE	0	9	-9	-1.50838	-0.74735	1.0269	-2.44884	-0.182553	357	12	0.0336134	GTGCAGCTGGAGATGCCCTG	Sabatini2015,Sabatini2017,Avana	1	GenomeCRISPR
3	119582219	119582242	+	TGGGGTACTACAATGGGAAGTGG	ADPRH	ENSG00000144843	119579268	119589945	+	119582218	ENST00000478399,ENST00000481816,ENST00000478927,ENST00000357003,ENST00000465513	7	5	2	0.521739	FALSE	0	8	-4	3.82353	0.922498	0.992371	-0.549729	0.460453	16	0	0	TGGGGTACTACAATGGGAAG	Sabatini2015,Sabatini2017	1	GenomeCRISPR
3	119582236	119582259	+	AAGTGGGAGTTCCTCCAGGATGG	ADPRH	ENSG00000144843	119579268	119589945	+	119582235	ENST00000478399,ENST00000481816,ENST00000478927,ENST00000357003,ENST00000465513	7	5	2	0.565217	FALSE	0	6	-3	1.94118	0.332983	0.742295	-0.319192	0.21468	16	0	0	AAGTGGGAGTTCCTCCAGGA	Sabatini2015,Sabatini2017	1	GenomeCRISPR
3	119582292	119582315	+	CGGCTTGGATGCCCTAGACGTGG	ADPRH	ENSG00000144843	119579268	119589945	+	119582291	ENST00000478399,ENST00000481816,ENST00000478927,ENST00000357003,ENST00000465513	7	5	2	0.652174	FALSE	0	9	-7	3.82857	0.924077	0.836607	-0.871648	0.253431	35	0	0	CGGCTTGGATGCCCTAGACG	GeCKOv2	1	GenomeCRISPR
13	113444437	113444460	+	ACGGTGTGTGCCAGGCGAGAAGG	ADPRHL1	ENSG00000153531	113399610	113453524	-	9064	ENST00000612156,ENST00000356501,ENST00000375418,ENST00000413169	4	4	0	0.652174	FALSE	0	4	-5	-0.916667	-0.866862	0.697443	-0.938212	-0.111995	24	0	0	ACGGTGTGTGCCAGGCGAGA	TKOv1	2	GenomeCRISPR
13	113444499	113444522	+	GCTGGGTCTGGCCGGCGTTCTGG	ADPRHL1	ENSG00000153531	113399610	113453524	-	9002	ENST00000612156,ENST00000356501,ENST00000375418,ENST00000413169	4	4	0	0.73913	FALSE	0	9	-9	-1.11429	-0.935043	1.0708	-2.4965	-0.195992	35	0	0	GCTGGGTCTGGCCGGCGTTC	GeCKOv2	2	GenomeCRISPR
13	113444510	113444533	-	TTGAGAAGCTTCCAGAACGCCGG	ADPRHL1	ENSG00000153531	113399610	113453524	-	8991	ENST00000612156,ENST00000356501,ENST00000375418,ENST00000413169	4	4	0	0.565217	FALSE	0	8	-9	-1.24405	-0.979813	0.972149	-1.31974	-0.113601	336	3	0.00892857	TTGAGAAGCTTCCAGAACGC	Avana,TKOv3	2	GenomeCRISPR
13	113444447	113444469	-	CCAATAACTACCTTCTCGCCTGG	ADPRHL1	ENSG00000153531	113399610	113453524	-	9055	ENST00000612156,ENST00000356501,ENST00000375418,ENST00000413169	4	4	0	0.5	FALSE	0	2	-6	-2	-1.24063	0.24817	-1.25106	-0.275536	13	0	0	CCAATAACTACCTTCTCGCC	Yusa2016	2	GenomeCRISPR
17	10705506	10705529	+	ACGGAACTGAATAGTCCTCAAGG	ADPRM	ENSG00000170222	10697594	10711233	+	10705505	ENST00000379774,ENST00000468843,ENST00000609540	4	3	1	0.478261	FALSE	0	5	0	1.75	-0.613966	0.505557	0.0105581	0.21148	4	0	0	ACGGAACTGAATAGTCCTCA	Sabatini2015	1	GenomeCRISPR
17	10705386	10705409	-	ATGAACCGGAATTTAGGGAATGG	ADPRM	ENSG00000170222	10697594	10711233	+	10705385	ENST00000379774,ENST00000468843,ENST00000609540	4	3	1	0.434783	FALSE	0	9	-7	4.5	0.639522	1.51045	-1.53142	0.510504	4	0	0	ATGAACCGGAATTTAGGGAA	Sabatini2015	1	GenomeCRISPR
17	10704940	10704963	-	GTCACTTAGGGCTTCAGGATTGG	ADPRM	ENSG00000170222	10697594	10711233	+	10704939	ENST00000379774,ENST00000468843,ENST00000609540	4	3	1	0.521739	FALSE	0	7	0	2.75	-0.158152	0.874503	0.0592521	0.362909	4	0	0	GTCACTTAGGGCTTCAGGAT	Sabatini2015	1	GenomeCRISPR
17	10705230	10705253	+	GTTCCAGTTCATCATACATGGGG	ADPRM	ENSG00000170222	10697594	10711233	+	10705229	ENST00000379774,ENST00000468843,ENST00000609540	4	3	1	0.478261	FALSE	0	5	0	3	-0.0441985	0.700569	0.0578696	0.402106	4	0	0	GTTCCAGTTCATCATACATG	Sabatini2015	1	GenomeCRISPR
8	26864600	26864623	+	GGTCGATGGAGATGATGCAGAGG	ADRA1A	ENSG00000120907	26748150	26867273	-	2650	ENST00000380586,ENST00000519096,ENST00000380582,ENST00000521711,ENST00000519229,ENST00000354550,ENST00000276393,ENST00000380573,ENST00000380572	11	9	2	0.565217	FALSE	0	9	-8	0.545455	-0.534848	1.78263	-2.55251	-0.0100355	21	0	0	GGTCGATGGAGATGATGCAG	Sabatini2015,Sabatini2017	1	GenomeCRISPR
8	26864557	26864580	+	ACGATGGTTGGGTAGCGCAGCGG	ADRA1A	ENSG00000120907	26748150	26867273	-	2693	ENST00000380586,ENST00000519096,ENST00000380582,ENST00000521711,ENST00000519229,ENST00000354550,ENST00000276393,ENST00000380573,ENST00000380572	11	9	2	0.652174	FALSE	0	8	-2	3.35294	0.366231	1.03397	-0.279837	0.403791	16	0	0	ACGATGGTTGGGTAGCGCAG	Sabatini2015,Sabatini2017	1	GenomeCRISPR
8	26864487	26864510	+	GGGTCCAATGGATATGACCAGGG	ADRA1A	ENSG00000120907	26748150	26867273	-	2763	ENST00000380586,ENST00000519096,ENST00000380582,ENST00000521711,ENST00000519229,ENST00000354550,ENST00000276393,ENST00000380573,ENST00000380572	11	9	2	0.565217	FALSE	0	8	-8	-0.666667	-0.923886	1.58479	-1.44812	-0.0795031	24	0	0	GGGTCCAATGGATATGACCA	TKOv1,Brunello	1	GenomeCRISPR
8	26864707	26864730	+	ACCTCGAAGATGGCGGAGAAGGG	ADRA1A	ENSG00000120907	26748150	26867273	-	2543	ENST00000380586,ENST00000519096,ENST00000380582,ENST00000521711,ENST00000519229,ENST00000354550,ENST00000276393,ENST00000380573,ENST00000380572	11	9	2	0.608696	FALSE	0	9	-1	5.58333	1.08209	1.59245	-0.142583	0.814462	24	0	0	ACCTCGAAGATGGCGGAGAA	TKOv1	1	GenomeCRISPR
5	159917199	159917222	-	CTAGGGCCGCTGAGAAGGGCAGG	ADRA1B	ENSG00000170214	159916783	159972544	+	159917198	ENST00000306675	1	1	0	0.695652	FALSE	0	9	-6	1.29412	-0.17584	1.3083	-1.01813	0.113978	16	0	0	CTAGGGCCGCTGAGAAGGGC	Sabatini2015,Sabatini2017	1	GenomeCRISPR
5	159917598	159917621	+	GAGAACCACCAAGAACCTAGAGG	ADRA1B	ENSG00000170214	159916783	159972544	+	159917597	ENST00000306675	1	1	0	0.521739	FALSE	0	9	-6	2.625	0.211698	1.32135	-1.06242	0.318992	23	0	0	GAGAACCACCAAGAACCTAG	Sabatini2015,Sabatini2017	1	GenomeCRISPR
5	159916997	159917020	-	GGGCAGTGTGGAGTTGCTCGAGG	ADRA1B	ENSG00000170214	159916783	159972544	+	159916996	ENST00000306675	1	1	0	0.652174	FALSE	0	9	-9	0.947368	-0.276809	1.81655	-2.5003	0.0399357	18	0	0	GGGCAGTGTGGAGTTGCTCG	Sabatini2015,Sabatini2014,Sabatini2017	1	GenomeCRISPR
5	159917016	159917039	+	GCCCCAGCTGGACATCACCAGGG	ADRA1B	ENSG00000170214	159916783	159972544	+	159917015	ENST00000306675	1	1	0	0.695652	FALSE	0	9	-5	5.16431	0.951115	1.98483	-0.791497	0.356895	352	0	0	GCCCCAGCTGGACATCACCA	Sabatini2015,Sabatini2017,Avana	1	GenomeCRISPR
10	111078480	111078503	-	ATGATGGCCTTGATGCGGCGCGG	ADRA2A	ENSG00000150594	111077163	111080907	+	111078479	ENST00000280155	1	1	0	0.652174	FALSE	0	9	-9	-0.0878187	-0.733372	1.31208	-1.39286	-0.0340752	352	1	0.00284091	ATGATGGCCTTGATGCGGCG	Sabatini2015,Sabatini2017,Avana,Brunello	1	GenomeCRISPR
10	111078329	111078352	+	GGGCTACTGGTACTTCGGCAAGG	ADRA2A	ENSG00000150594	111077163	111080907	+	111078328	ENST00000280155	1	1	0	0.608696	FALSE	0	8	-5	2.58824	0.363684	0.987698	-0.713295	0.290068	16	0	0	GGGCTACTGGTACTTCGGCA	Sabatini2015,Sabatini2017	1	GenomeCRISPR
10	111077999	111078022	+	GTTCCGCCAGGAGCAGCCGTTGG	ADRA2A	ENSG00000150594	111077163	111080907	+	111077998	ENST00000280155	1	1	0	0.695652	FALSE	0	7	-7	0.411765	-0.528567	1.06556	-1.28862	0.00984656	16	0	0	GTTCCGCCAGGAGCAGCCGT	Sabatini2015,Sabatini2017	1	GenomeCRISPR
10	111078160	111078183	-	GGTGAGCAGCATGAGCAGGCCGG	ADRA2A	ENSG00000150594	111077163	111080907	+	111078159	ENST00000280155	1	1	0	0.695652	FALSE	0	9	-8	-0.588235	-0.938519	4.70385	-2.43703	0.0560592	16	0	0	GGTGAGCAGCATGAGCAGGC	Sabatini2015,Sabatini2017	1	GenomeCRISPR
10	114045235	114045258	-	GATGGGGTTGAAGGCCGAGTTGG	ADRB1	ENSG00000043591	114044056	114046908	+	114045234	ENST00000369295	1	1	0	0.608696	FALSE	0	9	-9	-1.70588	-0.945037	3.86661	-4.39009	-0.797722	16	0	0	GATGGGGTTGAAGGCCGAGT	Sabatini2015,Sabatini2017	1	GenomeCRISPR
10	114044377	114044400	-	CAGCCGCGGCGTCTTGGCGATGG	ADRB1	ENSG00000043591	114044056	114046908	+	114044376	ENST00000369295	1	1	0	0.73913	FALSE	0	9	-4	3.29412	0.432427	1.63325	-0.634317	0.396126	16	0	0	CAGCCGCGGCGTCTTGGCGA	Sabatini2015,Sabatini2017,TKOv3	1	GenomeCRISPR
10	114044482	114044505	-	CCAGCGGCCCCACACCACGATGG	ADRB1	ENSG00000043591	114044056	114046908	+	114044481	ENST00000369295	1	1	0	0.73913	FALSE	0	8	-4	4	0.626892	1.01954	-0.493995	0.459248	16	0	0	CCAGCGGCCCCACACCACGA	Sabatini2015,Sabatini2017	1	GenomeCRISPR
10	114044498	114044521	-	AGAAGGAGCCGTACTCCCAGCGG	ADRB1	ENSG00000043591	114044056	114046908	+	114044497	ENST00000369295	1	1	0	0.652174	FALSE	0	9	-9	1.73611	0.00320739	1.88237	-3.48231	0.0998125	360	1	0.00277778	AGAAGGAGCCGTACTCCCAG	TKOv1,Avana,TKOv3	1	GenomeCRISPR
7	44109141	44109164	+	GGAGACCGACAAGTGGGCAGTGG	AEBP1	ENSG00000106624	44104361	44114562	+	44109140	ENST00000223357,ENST00000455443,ENST00000453052	9	3	6	0.652174	FALSE	0	8	-5	0.136364	-0.104194	1.26934	-0.875106	0.0478011	21	0	0	GGAGACCGACAAGTGGGCAG	Sabatini2015,Sabatini2017	1	GenomeCRISPR
7	44110898	44110921	-	TGAAAGGTCTGGGGAGAGGCAGG	AEBP1	ENSG00000106624	44104361	44114562	+	44110897	ENST00000223357,ENST00000434445,ENST00000450684	9	3	6	0.608696	FALSE	0	9	-9	-0.428571	-0.277883	0.983435	-1.46628	-0.0558301	35	0	0	TGAAAGGTCTGGGGAGAGGC	GeCKOv2	1	GenomeCRISPR
7	44108919	44108942	-	GCATCGGGCTTCTGGGGCGGAGG	AEBP1	ENSG00000106624	44104361	44114562	+	44108918	ENST00000223357,ENST00000455443,ENST00000453052	9	3	6	0.73913	FALSE	1	9	-1	3.05882	0.794317	1.46281	-0.178864	0.400524	16	0	0	GCATCGGGCTTCTGGGGCGG	Sabatini2015,Sabatini2017	1	GenomeCRISPR
7	44106634	44106657	+	CAGGCCGCCCAAGAAGGGGAAGG	AEBP1	ENSG00000106624	44104361	44114562	+	44106633	ENST00000223357,ENST00000455443,ENST00000449162	9	3	6	0.695652	FALSE	0	9	0	3.82353	1.02943	1.43692	-0.0762847	0.496951	16	0	0	CAGGCCGCCCAAGAAGGGGA	Sabatini2015,Sabatini2017	2	GenomeCRISPR
19	3055687	3055710	-	GCTGAACGGGATTTGTGCCCAGG	AES	ENSG00000104964	3052910	3063107	-	7397	ENST00000221561,ENST00000586742,ENST00000327141,ENST00000586839,ENST00000585557	12	5	7	0.608696	FALSE	0	9	-9	2.68293	0.593183	6.01831	-4.61967	0.653847	40	1	0.025	GCTGAACGGGATTTGTGCCC	Sabatini2015,TKOv1,Sabatini2017,Yusa2016,TKOv3	1	GenomeCRISPR
19	3061201	3061224	+	GCGGTCGCAGGAGTCCGAGGTGG	AES	ENSG00000104964	3052910	3063107	-	1883	ENST00000221561,ENST00000586742,ENST00000327141,ENST00000585557	12	4	8	0.73913	FALSE	0	5	-9	-2	-1.10718	0.533104	-2.43545	-0.360963	21	0	0	GCGGTCGCAGGAGTCCGAGG	Sabatini2015,Sabatini2017	1	GenomeCRISPR
19	3061220	3061243	+	GTGGTGAATTTGAGTTGCTGGGG	AES	ENSG00000104964	3052910	3063107	-	1864	ENST00000221561,ENST00000586742,ENST00000327141,ENST00000585557	12	4	8	0.521739	FALSE	0	8	-3	3.95455	1.05491	1.57887	-0.467268	0.521365	21	0	0	GTGGTGAATTTGAGTTGCTG	Sabatini2015,Sabatini2017,Brunello	1	GenomeCRISPR
19	3061231	3061254	+	GAGTTGCTGGGGTAGGTGCGAGG	AES	ENSG00000104964	3052910	3063107	-	1853	ENST00000221561,ENST00000586742,ENST00000327141,ENST00000585557	12	4	8	0.652174	FALSE	0	9	-5	2.47059	0.516083	1.73657	-0.914351	0.351588	16	0	0	GAGTTGCTGGGGTAGGTGCG	Sabatini2015,Sabatini2017	1	GenomeCRISPR
5	149301216	149301239	-	TGACTCACGTTTCTCAGGCGTGG	AFAP1L1	ENSG00000157510	149271871	149341802	+	149301215	ENST00000296721,ENST00000515000	6	2	4	0.565217	FALSE	0	8	-2	2.25	0.658105	1.99813	-0.222453	0.355533	24	0	0	TGACTCACGTTTCTCAGGCG	TKOv1	1	GenomeCRISPR
5	149301215	149301237	-	GACTCACGTTTCTCAGGCGTGGG	AFAP1L1	ENSG00000157510	149271871	149341802	+	149301214	ENST00000296721,ENST00000515000	6	2	4	0.590909	FALSE	0	5	-1	1.38462	0.404492	0.689686	-0.0759547	0.174018	13	0	0	GACTCACGTTTCTCAGGCGT	Yusa2016	1	GenomeCRISPR
5	149299628	149299651	-	GCTGGCGGCTAACCTGGAAGGGG	AFAP1L1	ENSG00000157510	149271871	149341802	+	149299627	ENST00000296721,ENST00000515000	6	2	4	0.695652	FALSE	0	9	-9	0.713528	0.207821	3.00592	-2.36316	0.0241696	376	1	0.00265957	GCTGGCGGCTAACCTGGAAG	Sabatini2015,TKOv1,Sabatini2017,Avana	2	GenomeCRISPR
5	149302479	149302502	-	CTTGCCGGGTCCCAGAGGAAGGG	AFAP1L1	ENSG00000157510	149271871	149341802	+	149302478	ENST00000296721,ENST00000515000	6	2	4	0.695652	FALSE	0	6	-8	-2	-0.587417	0.82975	-2.14104	-0.334477	24	0	0	CTTGCCGGGTCCCAGAGGAA	TKOv1	2	GenomeCRISPR
6	167952166	167952189	+	GGAGGCTGAACGAAGAGCGAGGG	AFDN	ENSG00000130396	167826922	167972023	+	167952165	ENST00000344191,ENST00000351017,ENST00000392108,ENST00000447894,ENST00000400822,ENST00000507704,ENST00000476946,ENST00000392112,ENST00000366806	22	9	13	0.652174	FALSE	0	9	-8	2.79104	0.252338	1.61544	-1.74909	0.287029	65	0	0	GGAGGCTGAACGAAGAGCGA	Sabatini2015,Sabatini2017	1	GenomeCRISPR
6	167952148	167952171	+	GCTGATCATGCAGCGCCTGGAGG	AFDN	ENSG00000130396	167826922	167972023	+	167952147	ENST00000344191,ENST00000351017,ENST00000392108,ENST00000447894,ENST00000400822,ENST00000507704,ENST00000476946,ENST00000392112,ENST00000366806	22	9	13	0.652174	FALSE	0	9	-8	4.13333	0.697689	1.35359	-2.27017	0.471226	44	0	0	GCTGATCATGCAGCGCCTGG	Sabatini2017	1	GenomeCRISPR
6	167951953	167951976	+	GCAGCAGCAGATGCACATCGTGG	AFDN	ENSG00000130396	167826922	167972023	+	167951952	ENST00000344191,ENST00000351017,ENST00000392108,ENST00000447894,ENST00000400822,ENST00000507704,ENST00000476946,ENST00000392112,ENST00000366806	22	9	13	0.608696	FALSE	1	8	-5	3.53333	0.498618	1.59593	-0.863987	0.433267	44	0	0	GCAGCAGCAGATGCACATCG	Sabatini2017	1	GenomeCRISPR
6	167864725	167864748	+	TATGAAGTGCATGTCAGCGGAGG	AFDN	ENSG00000130396	167826922	167972023	+	167864724	ENST00000400825,ENST00000344191,ENST00000351017,ENST00000392108,ENST00000400824,ENST00000447894,ENST00000400822,ENST00000392112,ENST00000366806	22	9	13	0.521739	FALSE	0	9	-9	2.24176	0.0700937	2.6346	-3.27469	0.191314	89	0	0	TATGAAGTGCATGTCAGCGG	Sabatini2015,TKOv1,Sabatini2017,TKOv3	2	GenomeCRISPR
5	132934206	132934229	+	GCTCAGTCATGCTGTTGCCATGG	AFF4	ENSG00000072364	132875379	132963634	-	29405	ENST00000265343,ENST00000378595,ENST00000425658	9	3	6	0.565217	FALSE	0	9	-1	5.4	1.23415	1.32955	-0.177881	0.581711	5	0	0	GCTCAGTCATGCTGTTGCCA	Novartis	1	GenomeCRISPR
5	132937071	132937094	+	TTGTATGGCTCTGCAAAGAGAGG	AFF4	ENSG00000072364	132875379	132963634	-	26540	ENST00000265343,ENST00000378595,ENST00000421773	9	3	6	0.478261	FALSE	0	8	-7	2.42857	0.29388	1.20809	-0.92642	0.222616	7	0	0	TTGTATGGCTCTGCAAAGAG	Sabatini2014,Novartis	2	GenomeCRISPR
5	132937132	132937155	-	AGAACGGGAAAGGCGGAATCAGG	AFF4	ENSG00000072364	132875379	132963634	-	26479	ENST00000265343,ENST00000378595,ENST00000421773	9	3	6	0.565217	FALSE	0	8	0	3.71429	0.70073	0.947572	0.0215579	0.413237	7	0	0	AGAACGGGAAAGGCGGAATC	Sabatini2014,Novartis	2	GenomeCRISPR
5	132937147	132937170	-	TGTGCTGCGTATGAAAGAACGGG	AFF4	ENSG00000072364	132875379	132963634	-	26464	ENST00000265343,ENST00000378595,ENST00000421773	9	3	6	0.521739	FALSE	0	7	-7	1.28571	-0.0677637	0.514867	-0.779011	0.119099	7	0	0	TGTGCTGCGTATGAAAGAAC	Sabatini2014,Novartis	2	GenomeCRISPR
4	73481834	73481857	+	TAACCCTGCCCACACAACCTCGG	AFM	ENSG00000079557	73481683	73504001	+	73481833	ENST00000226355	2	1	1	0.608696	FALSE	0	9	-8	1.98077	0.031795	1.8292	-1.85297	0.122036	51	0	0	TAACCCTGCCCACACAACCT	Sabatini2015,GeCKOv2,Sabatini2017,TKOv3	1	GenomeCRISPR
4	73495409	73495432	-	GCGTAACGGTAACAACCTGGAGG	AFM	ENSG00000079557	73481683	73504001	+	73495408	ENST00000226355	2	1	1	0.565217	FALSE	1	9	-9	2.29412	0.135327	3.30444	-3.02225	0.258367	16	0	0	GCGTAACGGTAACAACCTGG	Sabatini2015,Sabatini2017	1	GenomeCRISPR
4	73497711	73497734	+	ACATTTCCAGAATTTGGGGAAGG	AFM	ENSG00000079557	73481683	73504001	+	73497710	ENST00000226355	2	1	1	0.434783	FALSE	0	9	-3	4	0.698957	1.36551	-0.41047	0.512512	16	0	0	ACATTTCCAGAATTTGGGGA	Sabatini2015,Sabatini2017	2	GenomeCRISPR
4	73484267	73484290	+	TGCATTTGCTCAGTATGTTCAGG	AFM	ENSG00000079557	73481683	73504001	+	73484266	ENST00000226355	2	1	1	0.434783	FALSE	0	8	-6	0.628571	-0.414976	0.519772	-0.464368	0.0425197	35	0	0	TGCATTTGCTCAGTATGTTC	GeCKOv2	3	GenomeCRISPR
2	235709182	235709205	+	CCTTCGTGAACAGCCAGGAATGG	AGAP1	ENSG00000157985	235494089	236131800	+	235709181	ENST00000336665,ENST00000304032,ENST00000635100,ENST00000402604,ENST00000409538,ENST00000619456,ENST00000428334,ENST00000614409,ENST00000409457	14	9	5	0.565217	FALSE	0	8	-1	3.04167	0.180901	0.931761	-0.168412	0.402916	24	0	0	CCTTCGTGAACAGCCAGGAA	TKOv1	1	GenomeCRISPR
2	235709177	235709200	+	AGATGCCTTCGTGAACAGCCAGG	AGAP1	ENSG00000157985	235494089	236131800	+	235709176	ENST00000336665,ENST00000304032,ENST00000635100,ENST00000402604,ENST00000409538,ENST00000619456,ENST00000428334,ENST00000614409,ENST00000409457	14	9	5	0.565217	FALSE	0	9	0	4.77143	1.0025	0.971787	-0.0116302	0.326003	35	0	0	AGATGCCTTCGTGAACAGCC	GeCKOv2,Yusa2016	1	GenomeCRISPR
2	235709223	235709246	-	CCACTCACCACTTTGAGCTCCGG	AGAP1	ENSG00000157985	235494089	236131800	+	235709222	ENST00000336665,ENST00000304032,ENST00000635100,ENST00000402604,ENST00000409538,ENST00000619456,ENST00000428334,ENST00000614409,ENST00000409457	14	9	5	0.608696	FALSE	0	9	0	4.08571	0.676798	0.60506	0.0101052	0.27186	35	0	0	CCACTCACCACTTTGAGCTC	GeCKOv2	1	GenomeCRISPR
2	235717610	235717633	+	GACGGGCACATATGTCCAGGAGG	AGAP1	ENSG00000157985	235494089	236131800	+	235717609	ENST00000336665,ENST00000304032,ENST00000635100,ENST00000402604,ENST00000409538,ENST00000619456,ENST00000428334,ENST00000614409,ENST00000409457	14	9	5	0.608696	FALSE	0	9	-6	3.5	0.398598	2.78783	-0.873659	0.467071	21	0	0	GACGGGCACATATGTCCAGG	Sabatini2015,Sabatini2017	2	GenomeCRISPR
7	151118230	151118253	-	CTGCTGTCGTCGATAACCCGGGG	AGAP3	ENSG00000133612	151085831	151144436	+	151118229	ENST00000463381,ENST00000473312,ENST00000479901,ENST00000397238,ENST00000469901,ENST00000335367,ENST00000467724,ENST00000468796,ENST00000622464	26	9	17	0.652174	FALSE	0	6	-6	-1.08333	-1.09398	1.22931	-0.551269	-0.0764512	24	0	0	CTGCTGTCGTCGATAACCCG	TKOv1,Yusa2016,Brunello	1	GenomeCRISPR
7	151118267	151118289	-	GGTGCACCGCTTCAGATCTGTGG	AGAP3	ENSG00000133612	151085831	151144436	+	151118266	ENST00000463381,ENST00000473312,ENST00000479901,ENST00000397238,ENST00000469901,ENST00000335367,ENST00000467724,ENST00000468796,ENST00000622464	26	9	17	0.590909	FALSE	0	8	0	4.92308	1.04879	1.24188	-0.0170541	0.515568	13	0	0	GGTGCACCGCTTCAGATCTG	Yusa2016	1	GenomeCRISPR
7	151117737	151117760	+	CAACGCCAGCGAGGTGCCCATGG	AGAP3	ENSG00000133612	151085831	151144436	+	151117736	ENST00000463381,ENST00000473312,ENST00000479901,ENST00000397238,ENST00000469901,ENST00000335367,ENST00000467724,ENST00000622464	26	8	18	0.695652	FALSE	0	9	-7	4	0.719484	1.82085	-0.748191	0.680675	24	0	0	CAACGCCAGCGAGGTGCCCA	TKOv1	1	GenomeCRISPR
7	151118295	151118317	+	ATGAGACGTGCGCGACCTACGGG	AGAP3	ENSG00000133612	151085831	151144436	+	151118294	ENST00000463381,ENST00000473312,ENST00000479901,ENST00000397238,ENST00000335367,ENST00000467724,ENST00000468796,ENST00000622464	26	8	18	0.681818	FALSE	0	4	-5	-0.538462	-0.899598	0.548919	-0.50937	-0.0034022	13	0	0	ATGAGACGTGCGCGACCTAC	Yusa2016	1	GenomeCRISPR
1	48663151	48663174	+	CCTTGGCACACAAATGATGAGGG	AGBL4	ENSG00000186094	48532855	50023913	-	1360739	ENST00000371839,ENST00000416121,ENST00000371838,ENST00000334103	6	4	2	0.521739	FALSE	0	5	5	5	0.966823	0.842036	0.472263	0.65715	2	0	0	CCTTGGCACACAAATGATGA		1	GenomeCRISPR
1	48663180	48663202	-	TCACAGGACGAGTCCACCCAGGG	AGBL4	ENSG00000186094	48532855	50023913	-	1360711	ENST00000371839,ENST00000416121,ENST00000371838,ENST00000334103	6	4	2	0.681818	FALSE	0	9	-4	5.23077	1.02716	2.02464	-1.10227	0.580753	13	0	0	TCACAGGACGAGTCCACCCA	Yusa2016	1	GenomeCRISPR
1	48867190	48867212	-	CTCCTGACGATAACCAGCCCTGG	AGBL4	ENSG00000186094	48532855	50023913	-	1156701	ENST00000371839,ENST00000416121,ENST00000371836,ENST00000371838	6	4	2	0.590909	FALSE	0	8	-6	1.38462	0.0215162	1.66173	-0.785998	0.196384	13	0	0	CTCCTGACGATAACCAGCCC	Yusa2016	2	GenomeCRISPR
1	48634539	48634562	+	GTAGGATGGACCCATGGAGAGGG	AGBL4	ENSG00000186094	48532855	50023913	-	1389351	ENST00000371839,ENST00000416121,ENST00000371838,ENST00000334103	6	4	2	0.608696	FALSE	0	9	-7	0.411765	-0.232853	2.55697	-1.14596	0.0722799	16	0	0	GTAGGATGGACCCATGGAGA	Sabatini2015,Sabatini2017,TKOv3	3	GenomeCRISPR
6	32184200	32184223	-	ATGGCTGCCGGAACAGCAGTTGG	AGER	ENSG00000204305	32180968	32184324	-	101	ENST00000375067,ENST00000375055,ENST00000375076,ENST00000450110,ENST00000375056,ENST00000438221,ENST00000375069,ENST00000538695,ENST00000620802	15	9	6	0.608696	FALSE	0	8	-7	2	0.0477404	0.604229	-0.732657	0.116591	35	0	0	ATGGCTGCCGGAACAGCAGT	GeCKOv2	1	GenomeCRISPR
6	32183975	32183998	-	TATCTCCCAGGGGCAGTAGTAGG	AGER	ENSG00000204305	32180968	32184324	-	326	ENST00000375067,ENST00000375055,ENST00000375076,ENST00000450110,ENST00000375056,ENST00000438221,ENST00000375069,ENST00000538695,ENST00000620802	15	9	6	0.565217	FALSE	0	7	-6	0.914286	-0.255339	0.498317	-0.595899	0.0532838	35	0	0	TATCTCCCAGGGGCAGTAGT	GeCKOv2	1	GenomeCRISPR
6	32183970	32183993	+	GAGCACCTACTACTGCCCCTGGG	AGER	ENSG00000204305	32180968	32184324	-	331	ENST00000375067,ENST00000375055,ENST00000375076,ENST00000450110,ENST00000375056,ENST00000438221,ENST00000375069,ENST00000538695,ENST00000620802	15	9	6	0.652174	FALSE	0	9	-6	4.88095	0.851965	1.26599	-0.470705	0.307899	336	0	0	GAGCACCTACTACTGCCCCT	Avana	1	GenomeCRISPR
6	32183892	32183914	-	CAAGAAACCACCCCAGCGGCTGG	AGER	ENSG00000204305	32180968	32184324	-	410	ENST00000375067,ENST00000375055,ENST00000375076,ENST00000450110,ENST00000375056,ENST00000438221,ENST00000375069,ENST00000538695,ENST00000620802	15	9	6	0.636364	FALSE	0	9	0	5.30769	0.97109	1.09744	0.0286347	0.591994	13	0	0	CAAGAAACCACCCCAGCGGC	Yusa2016	1	GenomeCRISPR
1	99861519	99861542	+	CCGATTAGGCCCAACTTTACAGG	AGL	ENSG00000162688	99850084	99924023	+	99861518	ENST00000361915,ENST00000370165,ENST00000370163,ENST00000294724,ENST00000370161	8	5	3	0.521739	FALSE	0	2	-5	-1.5	-0.710675	0.237673	-0.752739	-0.257533	2	1	0	CCGATTAGGCCCAACTTTAC	Sabatini2014	1	GenomeCRISPR
1	99861559	99861582	+	TATACAAATTACCCATTTCCTGG	AGL	ENSG00000162688	99850084	99924023	+	99861558	ENST00000361915,ENST00000370165,ENST00000370163,ENST00000294724,ENST00000370161	8	5	3	0.347826	FALSE	0	9	-8	0.5	-0.175196	2.44779	-2.05854	0.194626	2	1	0	TATACAAATTACCCATTTCC	Sabatini2014	1	GenomeCRISPR
1	99861691	99861714	+	TTTCAGTATTATTTCCTTCAAGG	AGL	ENSG00000162688	99850084	99924023	+	99861690	ENST00000361915,ENST00000370165,ENST00000370163,ENST00000294724,ENST00000370161	8	5	3	0.304348	FALSE	0	6	-7	-0.5	-0.442936	0.674817	-1.05882	-0.191999	2	1	0	TTTCAGTATTATTTCCTTCA	Sabatini2014	1	GenomeCRISPR
1	99874735	99874758	+	TTCAAGATCCTGAATACAGACGG	AGL	ENSG00000162688	99850084	99924023	+	99874734	ENST00000361915,ENST00000370165,ENST00000370163,ENST00000294724,ENST00000370161	8	5	3	0.434783	FALSE	0	0	-6	-3	-1.11228	-0.0773176	-1.97552	-1.02642	2	0	0	TTCAAGATCCTGAATACAGA		1	GenomeCRISPR
7	15366180	15366203	+	TAATGAAGCAAACCCTCAGAAGG	AGMO	ENSG00000187546	15200318	15562015	-	195812	ENST00000342526,ENST00000407277,ENST00000418075	4	3	1	0.434783	FALSE	0	8	-3	1.76471	-0.316054	1.15126	-0.459432	0.203785	16	0	0	TAATGAAGCAAACCCTCAGA	Sabatini2015,Sabatini2017,TKOv3	1	GenomeCRISPR
7	15561806	15561829	+	GGGAAACTGAAACATCCTGCTGG	AGMO	ENSG00000187546	15200318	15562015	-	186	ENST00000342526	4	1	3	0.521739	FALSE	0	9	-8	3.58824	0.556815	1.64997	-2.02225	0.449696	16	0	0	GGGAAACTGAAACATCCTGC	Sabatini2015,Sabatini2017	1	GenomeCRISPR
7	15561751	15561774	+	GTTTGGAATGAAGTTTCACTGGG	AGMO	ENSG00000187546	15200318	15562015	-	241	ENST00000342526	4	1	3	0.434783	FALSE	0	9	-1	4	0.753914	0.951416	-0.338991	0.306212	2	0	0	GTTTGGAATGAAGTTTCACT	Brunello	1	GenomeCRISPR
7	15561821	15561844	-	GAAGAACCCAGAAGCCCAGCAGG	AGMO	ENSG00000187546	15200318	15562015	-	171	ENST00000342526	4	1	3	0.608696	FALSE	1	9	-2	4	0.753914	1.47133	-0.28913	0.525498	16	0	0	GAAGAACCCAGAAGCCCAGC	Sabatini2015,Sabatini2017	1	GenomeCRISPR
1	35931424	35931447	+	TGAATGGAAATCGGCTCCGCAGG	AGO3	ENSG00000126070	35930718	36072500	+	35931423	ENST00000324350,ENST00000373191,ENST00000634486,ENST00000397828	7	4	3	0.565217	FALSE	0	9	-9	-1.20833	-1.08558	2.2814	-2.63777	-0.10342	24	0	0	TGAATGGAAATCGGCTCCGC	TKOv1,TKOv3	1	GenomeCRISPR
1	35945842	35945865	+	AGTGTCCTAGGAGAGTGAACAGG	AGO3	ENSG00000126070	35930718	36072500	+	35945841	ENST00000324350,ENST00000373191,ENST00000634486,ENST00000397828	7	4	3	0.521739	FALSE	0	9	-7	0.916667	-0.0945667	2.15328	-1.66528	0.251437	24	0	0	AGTGTCCTAGGAGAGTGAAC	TKOv1	2	GenomeCRISPR
1	35945710	35945733	-	TCTTCTGGGCACCATGAGTAGGG	AGO3	ENSG00000126070	35930718	36072500	+	35945709	ENST00000324350,ENST00000373191,ENST00000634486,ENST00000397828	7	4	3	0.565217	FALSE	0	8	-6	1.94286	0.384007	0.603296	-0.659766	0.101986	35	0	0	TCTTCTGGGCACCATGAGTA	GeCKOv2	2	GenomeCRISPR
1	35945801	35945824	+	GATTGATGTCTACCTCTATGAGG	AGO3	ENSG00000126070	35930718	36072500	+	35945800	ENST00000324350,ENST00000373191,ENST00000634486,ENST00000397828	7	4	3	0.434783	FALSE	1	7	-5	0	-0.522063	0.636729	-0.525496	0.00863374	35	0	0	GATTGATGTCTACCTCTATG	GeCKOv2	2	GenomeCRISPR
6	161232186	161232209	+	GAGACTTCAGCAGTCCCGCGAGG	AGPAT4	ENSG00000026652	161129979	161274061	-	41852	ENST00000320285,ENST00000436279,ENST00000366905,ENST00000366911	5	4	1	0.652174	FALSE	0	9	-9	1.05666	-0.763932	1.62817	-1.32225	0.0796385	352	1	0.00284091	GAGACTTCAGCAGTCCCGCG	Sabatini2015,Sabatini2017,Avana,TKOv3	1	GenomeCRISPR
6	161232081	161232104	+	GCTGCTTGTTAATGGGCCAGAGG	AGPAT4	ENSG00000026652	161129979	161274061	-	41957	ENST00000320285,ENST00000436279,ENST00000366905,ENST00000366911	5	4	1	0.565217	FALSE	0	9	-3	3.27273	0.309142	3.62932	-0.464462	0.534057	21	0	0	GCTGCTTGTTAATGGGCCAG	Sabatini2015,Sabatini2017	1	GenomeCRISPR
6	161232124	161232147	+	GGTGTTGATGATTAGCCCTGAGG	AGPAT4	ENSG00000026652	161129979	161274061	-	41914	ENST00000320285,ENST00000436279,ENST00000366905,ENST00000366911	5	4	1	0.521739	FALSE	0	9	-8	1.20238	-0.693369	1.52339	-0.651407	0.0782716	336	1	0.00297619	GGTGTTGATGATTAGCCCTG	Avana	1	GenomeCRISPR
6	161232032	161232054	+	CTTACGGCTTGAGATGCAATAGG	AGPAT4	ENSG00000026652	161129979	161274061	-	42007	ENST00000320285,ENST00000436279,ENST00000366905,ENST00000366911	5	4	1	0.454545	FALSE	0	9	-5	0.923077	-0.828614	2.16506	-0.61773	0.200562	13	0	0	CTTACGGCTTGAGATGCAAT	Yusa2016	1	GenomeCRISPR
7	16873821	16873844	-	GATGGGGAGATGACATCACTTGG	AGR3	ENSG00000173467	16859405	16881987	-	8143	ENST00000310398,ENST00000402239,ENST00000414935	4	3	1	0.521739	FALSE	0	9	-9	3.92308	0.375931	1.62237	-2.36268	0.302428	51	0	0	GATGGGGAGATGACATCACT	Sabatini2015,GeCKOv2,Sabatini2017	2	GenomeCRISPR
7	16873820	16873843	-	ATGGGGAGATGACATCACTTGGG	AGR3	ENSG00000173467	16859405	16881987	-	8144	ENST00000310398,ENST00000402239,ENST00000414935	4	3	1	0.521739	FALSE	0	9	-5	4.87798	0.793666	1.17596	-0.575861	0.301783	336	0	0	ATGGGGAGATGACATCACTT	Avana	2	GenomeCRISPR
7	16873801	16873823	-	TGGGTACAAACTTATGAAGAAGG	AGR3	ENSG00000173467	16859405	16881987	-	8164	ENST00000310398,ENST00000402239,ENST00000414935	4	3	1	0.409091	FALSE	0	9	-9	0.615385	-1.07107	1.16553	-3.95139	-0.30163	13	0	0	TGGGTACAAACTTATGAAGA	Yusa2016	2	GenomeCRISPR
7	16862609	16862632	-	GAGGATTGTCAATACTCTCAAGG	AGR3	ENSG00000173467	16859405	16881987	-	19355	ENST00000310398,ENST00000402239,ENST00000414935	4	3	1	0.434783	FALSE	0	9	-7	4.48077	0.619902	1.19046	-1.18552	0.361779	51	0	0	GAGGATTGTCAATACTCTCA	Sabatini2015,GeCKOv2,Sabatini2017,Yusa2016,Brunello	3	GenomeCRISPR
1	1040696	1040719	+	CGTGTGCGAGCCCAACGCGGAGG	AGRN	ENSG00000188157	1020123	1056118	+	1040695	ENST00000477585,ENST00000379370,ENST00000620552	10	3	7	0.73913	FALSE	0	9	-9	1.45455	0.317465	4.21453	-3.92551	0.0275525	21	0	0	CGTGTGCGAGCCCAACGCGG	Sabatini2015,Sabatini2017,TKOv3	2	GenomeCRISPR
1	1045377	1045399	-	GGTGCCGCCGTAAGAGCCATGGG	AGRN	ENSG00000188157	1020123	1056118	+	1045376	ENST00000379370,ENST00000620552	10	2	8	0.681818	FALSE	0	4	-5	-0.461538	-0.386903	0.403882	-0.67693	-0.0364634	13	0	0	GGTGCCGCCGTAAGAGCCAT	Yusa2016	1	GenomeCRISPR
1	1045494	1045516	+	ATCGTCACCGATGGCCGGAGTGG	AGRN	ENSG00000188157	1020123	1056118	+	1045493	ENST00000379370,ENST00000620552	10	2	8	0.681818	FALSE	0	6	-3	2.30769	0.631089	1.09799	-0.231285	0.297213	13	0	0	ATCGTCACCGATGGCCGGAG	Yusa2016	1	GenomeCRISPR
1	1040759	1040782	-	ACACAGGCGCCACCACGCTGGGG	AGRN	ENSG00000188157	1020123	1056118	+	1040758	ENST00000379370,ENST00000620552	10	2	8	0.73913	FALSE	0	9	-9	-1.82353	-0.887582	1.68283	-3.16462	-0.576307	16	0	0	ACACAGGCGCCACCACGCTG	Sabatini2015,Sabatini2017	2	GenomeCRISPR
16	67483369	67483392	+	GGCACAGCTCAGCACCGCTGCGG	AGRP	ENSG00000159723	67482571	67483813	-	421	ENST00000290953	1	1	0	0.73913	FALSE	0	9	-9	0.111732	-0.287169	1.90058	-2.23146	-0.0268061	357	1	0.00280112	GGCACAGCTCAGCACCGCTG	Sabatini2015,Sabatini2017,Avana,TKOv3	2	GenomeCRISPR
16	67483348	67483371	+	GGCAGGCAGTGCCAGCAGCAGGG	AGRP	ENSG00000159723	67482571	67483813	-	442	ENST00000290953	1	1	0	0.73913	FALSE	0	9	-7	2.60057	0.619118	1.77231	-1.51773	0.158083	352	1	0.00284091	GGCAGGCAGTGCCAGCAGCA	Sabatini2015,Sabatini2017,Avana	2	GenomeCRISPR
16	67483297	67483320	+	AGGCCTTCTGATGCCCTCCATGG	AGRP	ENSG00000159723	67482571	67483813	-	493	ENST00000290953	1	1	0	0.608696	FALSE	0	6	-3	2.23529	0.486107	0.78788	-0.432538	0.260936	16	0	0	AGGCCTTCTGATGCCCTCCA	Sabatini2015,Sabatini2017	2	GenomeCRISPR
16	67483329	67483352	-	TGCCACGCGAGGAGCCCAGATGG	AGRP	ENSG00000159723	67482571	67483813	-	461	ENST00000290953	1	1	0	0.695652	FALSE	0	8	-9	1.0678	0.0609736	1.18339	-2.5823	0.0746831	59	0	0	TGCCACGCGAGGAGCCCAGA	TKOv1,GeCKOv2	2	GenomeCRISPR
X	116172774	116172797	-	ACAGGCCATACACCAAACAAGGG	AGTR2	ENSG00000180772	116170722	116174972	+	116172773	ENST00000371906	1	1	0	0.521739	FALSE	0	9	-5	3.26316	0.182047	1.63518	-0.754841	0.398116	18	0	0	ACAGGCCATACACCAAACAA	Sabatini2015,Sabatini2017,Yusa2016,TKOv3,Brunello	3	GenomeCRISPR
X	116173091	116173114	-	AGGAAGGTCAGAACATGGAAGGG	AGTR2	ENSG00000180772	116170722	116174972	+	116173090	ENST00000371906	1	1	0	0.521739	FALSE	0	9	-3	3.76471	0.393345	1.4957	-0.300706	0.574567	16	0	0	AGGAAGGTCAGAACATGGAA	Sabatini2015,Sabatini2017	3	GenomeCRISPR
X	116172523	116172546	+	ATACATCTTCAACCTCGCTGTGG	AGTR2	ENSG00000180772	116170722	116174972	+	116172522	ENST00000371906	1	1	0	0.478261	FALSE	0	9	-6	1.91667	-0.385218	0.964237	-1.82903	0.115813	23	0	0	ATACATCTTCAACCTCGCTG	Sabatini2015,Sabatini2017,TKOv3	3	GenomeCRISPR
X	116172709	116172732	-	GAAAGGGGTAGATGACAGATTGG	AGTR2	ENSG00000180772	116170722	116174972	+	116172708	ENST00000371906	1	1	0	0.478261	FALSE	0	9	-2	3.70588	0.368563	1.2253	-0.263256	0.428728	16	0	0	GAAAGGGGTAGATGACAGAT	Sabatini2015,Sabatini2017	3	GenomeCRISPR
1	11736217	11736240	+	GCCTGCTGTGAACCTGAAGGTGG	AGTRAP	ENSG00000177674	11736084	11754802	+	11736216	ENST00000376637,ENST00000476512,ENST00000400895,ENST00000376629,ENST00000376627,ENST00000314340,ENST00000452018,ENST00000510878	14	8	6	0.608696	FALSE	0	9	-9	2.70833	0.40377	1.27266	-5.2871	0.138217	360	1	0.00277778	GCCTGCTGTGAACCTGAAGG	TKOv1,Avana,Brunello	1	GenomeCRISPR
1	11748459	11748482	+	CATCAGCATCTTCTACCCGCGGG	AGTRAP	ENSG00000177674	11736084	11754802	+	11748458	ENST00000376637,ENST00000400895,ENST00000376629,ENST00000376627,ENST00000314340,ENST00000452018,ENST00000510878	14	7	7	0.608696	FALSE	0	8	-5	-0.588235	-0.683562	1.29824	-1.04307	-0.130615	16	0	0	CATCAGCATCTTCTACCCGC	Sabatini2015,Sabatini2017	2	GenomeCRISPR
1	11748492	11748515	+	GGACACGGGCCGCTTTGGCGTGG	AGTRAP	ENSG00000177674	11736084	11754802	+	11748491	ENST00000376637,ENST00000400895,ENST00000376629,ENST00000376627,ENST00000314340,ENST00000452018,ENST00000510878	14	7	7	0.73913	FALSE	0	9	-5	4.22727	0.904773	2.4037	-0.704085	0.586032	21	0	0	GGACACGGGCCGCTTTGGCG	Sabatini2015,Sabatini2017	2	GenomeCRISPR
1	11748544	11748567	-	TAGACGAAGCAGCAGGAGAGCGG	AGTRAP	ENSG00000177674	11736084	11754802	+	11748543	ENST00000376637,ENST00000400895,ENST00000376629,ENST00000376627,ENST00000314340,ENST00000452018,ENST00000510878	14	7	7	0.608696	FALSE	0	9	-9	0.647059	-0.276115	3.21453	-5.17399	-0.537895	16	0	0	TAGACGAAGCAGCAGGAGAG	Sabatini2015,Sabatini2017	2	GenomeCRISPR
5	35025823	35025846	-	GAGTTGTCCAGTACCCAAAGGGG	AGXT2	ENSG00000113492	34998101	35048135	-	22289	ENST00000231420,ENST00000510428,ENST00000618015	6	3	3	0.565217	FALSE	0	9	-4	1.58824	-0.195883	1.68846	-0.55462	0.236338	16	0	0	GAGTTGTCCAGTACCCAAAG	Sabatini2015,Sabatini2017	1	GenomeCRISPR
5	35025824	35025847	-	GGAGTTGTCCAGTACCCAAAGGG	AGXT2	ENSG00000113492	34998101	35048135	-	22288	ENST00000231420,ENST00000510428,ENST00000618015	6	3	3	0.565217	FALSE	0	7	-4	1.25	-0.321648	1.10295	-0.734536	0.203099	24	0	0	GGAGTTGTCCAGTACCCAAA	TKOv1	1	GenomeCRISPR
5	35047839	35047862	+	AGCGGAAGTGACCAGGCACAAGG	AGXT2	ENSG00000113492	34998101	35048135	-	273	ENST00000231420,ENST00000510428,ENST00000618015	6	3	3	0.608696	FALSE	0	7	-7	-0.208333	-0.863899	1.26033	-1.25789	0.0134143	24	0	0	AGCGGAAGTGACCAGGCACA	TKOv1	1	GenomeCRISPR
5	35047840	35047863	+	GCGGAAGTGACCAGGCACAAGGG	AGXT2	ENSG00000113492	34998101	35048135	-	272	ENST00000231420,ENST00000510428,ENST00000618015	6	3	3	0.652174	FALSE	0	9	-9	3.22321	0.41205	1.97145	-4.54408	0.212771	336	2	0.00595238	GCGGAAGTGACCAGGCACAA	Avana,TKOv3	1	GenomeCRISPR
1	27552031	27552054	+	GGTAGTACTTGGGTTCCCGGAGG	AHDC1	ENSG00000126705	27534035	27604431	-	52377	ENST00000247087,ENST00000374011	5	2	3	0.608696	FALSE	0	9	-9	-1.17598	-1.19686	2.38745	-1.43989	-0.108893	357	4	0.0112045	GGTAGTACTTGGGTTCCCGG	Sabatini2015,Sabatini2017,Avana	4	GenomeCRISPR
1	27551199	27551222	+	GGATCAGCAAGAGGTTGCAGGGG	AHDC1	ENSG00000126705	27534035	27604431	-	53209	ENST00000247087,ENST00000374011	5	2	3	0.608696	FALSE	0	8	-6	1.29412	-0.371021	1.01796	-0.974469	0.104696	16	0	0	GGATCAGCAAGAGGTTGCAG	Sabatini2015,Sabatini2017	5	GenomeCRISPR
1	27551932	27551955	+	GTGGGTTCTCGGAGAAGGCGTGG	AHDC1	ENSG00000126705	27534035	27604431	-	52476	ENST00000247087,ENST00000374011	5	2	3	0.652174	FALSE	0	9	-4	3.76471	0.454985	1.44539	-0.472454	0.496073	16	0	0	GTGGGTTCTCGGAGAAGGCG	Sabatini2015,Sabatini2017	5	GenomeCRISPR
1	27551838	27551861	+	GAGACAGGACGGGCTGCCCGTGG	AHDC1	ENSG00000126705	27534035	27604431	-	52570	ENST00000247087,ENST00000374011	5	2	3	0.73913	FALSE	0	9	-3	2.52941	0.041982	1.42553	-0.403257	0.33716	16	0	0	GAGACAGGACGGGCTGCCCG	Sabatini2015,Sabatini2017,TKOv3	5	GenomeCRISPR
6	135442601	135442624	-	TAGCAGCAGCTTGTGCCAGCCGG	AHI1	ENSG00000135541	135283532	135497776	-	55152	ENST00000367800,ENST00000457866,ENST00000475846,ENST00000367799,ENST00000265602,ENST00000531788,ENST00000327035	17	7	10	0.652174	FALSE	0	9	-8	1.95833	-0.0635408	2.10025	-2.15415	0.249366	24	0	0	TAGCAGCAGCTTGTGCCAGC	TKOv1	1	GenomeCRISPR
6	135394775	135394798	-	CAGTTTGGTTTCACTCAGACCGG	AHI1	ENSG00000135541	135283532	135497776	-	102978	ENST00000367800,ENST00000457866,ENST00000475846,ENST00000367799,ENST00000265602,ENST00000327035,ENST00000529865	17	7	10	0.521739	FALSE	0	8	-6	2.54167	0.127267	2.03494	-1.3017	0.432123	24	0	0	CAGTTTGGTTTCACTCAGAC	TKOv1	3	GenomeCRISPR
6	135448362	135448385	-	TTGTTGAGGCATTTGAATGGTGG	AHI1	ENSG00000135541	135283532	135497776	-	49391	ENST00000367800,ENST00000457866,ENST00000367799,ENST00000265602,ENST00000531788,ENST00000327035	17	6	11	0.434783	FALSE	0	5	-4	1.52941	-0.203841	0.584283	-0.576856	0.177561	16	0	0	TTGTTGAGGCATTTGAATGG	Sabatini2015,Sabatini2017	1	GenomeCRISPR
6	135448382	135448404	+	ACAACACTTAATGGGGATCGAGG	AHI1	ENSG00000135541	135283532	135497776	-	49372	ENST00000367800,ENST00000457866,ENST00000367799,ENST00000265602,ENST00000531788,ENST00000327035	17	6	11	0.5	FALSE	0	9	-4	0.923077	-0.402172	1.53347	-0.66758	0.135207	13	0	0	ACAACACTTAATGGGGATCG	Yusa2016	1	GenomeCRISPR
11	62536039	62536062	+	GGAGCCACTACCCTGCCAGTTGG	AHNAK	ENSG00000124942	62433542	62556235	-	20173	ENST00000530124,ENST00000257247,ENST00000533365,ENST00000378024,ENST00000530285,ENST00000528508,ENST00000531324	8	7	1	0.652174	FALSE	0	7	-5	0.315789	-0.540461	0.663365	-0.687711	0.0177988	18	0	0	GGAGCCACTACCCTGCCAGT	Sabatini2015,Sabatini2014,Sabatini2017	1	GenomeCRISPR
11	62536006	62536029	+	GCCGTCGTCCCTCTGGGCGATGG	AHNAK	ENSG00000124942	62433542	62556235	-	20206	ENST00000530124,ENST00000257247,ENST00000533365,ENST00000378024,ENST00000530285,ENST00000528508,ENST00000531324	8	7	1	0.73913	FALSE	0	9	-8	1	-0.293768	1.68926	-1.60722	0.123821	23	0	0	GCCGTCGTCCCTCTGGGCGA	Sabatini2015,Sabatini2014,Sabatini2017	1	GenomeCRISPR
11	62535993	62536016	-	GGACGACGGCGTCTTTGTGCAGG	AHNAK	ENSG00000124942	62433542	62556235	-	20219	ENST00000530124,ENST00000257247,ENST00000533365,ENST00000378024,ENST00000530285,ENST00000528508,ENST00000531324	8	7	1	0.652174	FALSE	0	8	-3	3.05882	0.448542	1.00397	-0.3785	0.334407	16	0	0	GGACGACGGCGTCTTTGTGC	Sabatini2015,Sabatini2017	1	GenomeCRISPR
11	62536033	62536056	-	GGCAGGGTAGTGGCTCCCACGGG	AHNAK	ENSG00000124942	62433542	62556235	-	20179	ENST00000530124,ENST00000257247,ENST00000533365,ENST00000378024,ENST00000530285,ENST00000528508,ENST00000531324	8	7	1	0.73913	FALSE	0	9	-9	-1.26036	-1.10874	3.33958	-3.38439	-0.105173	338	3	0.00887574	GGCAGGGTAGTGGCTCCCAC	Sabatini2014,Avana	1	GenomeCRISPR
2	61185597	61185620	+	TAGCATCTTCACTGTAAAGGAGG	AHSA2	ENSG00000173209	61177418	61191203	+	61185596	ENST00000357022,ENST00000394457,ENST00000410073	11	3	8	0.434783	FALSE	0	9	-6	1.45455	0.358881	2.95004	-0.670968	0.280796	21	0	0	TAGCATCTTCACTGTAAAGG	Sabatini2015,Sabatini2017,Brunello	1	GenomeCRISPR
2	61184779	61184802	+	ACTGAGTGGGAATACCCTGCAGG	AHSA2	ENSG00000173209	61177418	61191203	+	61184778	ENST00000357022,ENST00000394457,ENST00000410073	11	3	8	0.565217	FALSE	0	8	-6	1	0.208561	1.0656	-1.07694	0.120956	16	0	0	ACTGAGTGGGAATACCCTGC	Sabatini2015,Sabatini2017,TKOv3	1	GenomeCRISPR
2	61184737	61184760	+	AACGAAAGCTATGGCAACCCAGG	AHSA2	ENSG00000173209	61177418	61191203	+	61184736	ENST00000357022,ENST00000394457,ENST00000410073	11	3	8	0.521739	FALSE	0	8	-8	1.78049	0.466672	1.51409	-2.15204	0.197197	40	0	0	AACGAAAGCTATGGCAACCC	Sabatini2015,TKOv1,Sabatini2017,TKOv3,Brunello	1	GenomeCRISPR
2	61185528	61185551	+	GGGTGTAAGGATTCCCACTGTGG	AHSA2	ENSG00000173209	61177418	61191203	+	61185527	ENST00000357022,ENST00000394457,ENST00000410073	11	3	8	0.565217	FALSE	0	9	-5	1.95833	0.525486	1.12251	-0.821128	0.256491	23	0	0	GGGTGTAAGGATTCCCACTG	Sabatini2015,Sabatini2017,Yusa2016,TKOv3,Brunello	1	GenomeCRISPR
3	186613208	186613231	-	GGTTGTCTATAAATCAGCCCTGG	AHSG	ENSG00000145192	186612923	186621318	+	186613207	ENST00000411641,ENST00000273784	3	2	1	0.478261	FALSE	0	9	-9	3.55263	0.296641	4.15752	-3.4114	0.483403	75	0	0	GGTTGTCTATAAATCAGCCC	Sabatini2015,TKOv1,GeCKOv2,Sabatini2017	1	GenomeCRISPR
3	186613149	186613172	-	AAGACAAAGGAGCAGGACGAGGG	AHSG	ENSG00000145192	186612923	186621318	+	186613148	ENST00000411641,ENST00000273784	3	2	1	0.565217	FALSE	0	9	-1	4.23529	0.563462	1.43474	-0.182448	0.55809	16	0	0	AAGACAAAGGAGCAGGACGA	Sabatini2015,Sabatini2017,TKOv3	1	GenomeCRISPR
3	186613298	186613321	-	AAGGTGTGTTTGTATCCCCAAGG	AHSG	ENSG00000145192	186612923	186621318	+	186613297	ENST00000411641,ENST00000273784	3	2	1	0.478261	FALSE	0	7	-3	3.58824	0.310557	1.08979	-0.313416	0.423033	16	0	0	AAGGTGTGTTTGTATCCCCA	Sabatini2015,Sabatini2017	1	GenomeCRISPR
3	186615688	186615711	-	ATCTCAAACAGCTCTCCGGAGGG	AHSG	ENSG00000145192	186612923	186621318	+	186615687	ENST00000411641,ENST00000273784	3	2	1	0.565217	FALSE	0	8	-9	-0.0361111	-1.10603	1.73451	-3.88331	-0.0229125	360	1	0.00277778	ATCTCAAACAGCTCTCCGGA	TKOv1,Avana	2	GenomeCRISPR
16	31528133	31528156	+	CAGGCAGATGGCTCTTCTTAAGG	AHSP	ENSG00000169877	31527864	31528803	+	31528132	ENST00000302312,ENST00000564707	3	2	1	0.521739	FALSE	0	9	-6	1.88571	0.0616708	0.774018	-0.317935	0.126728	35	0	0	CAGGCAGATGGCTCTTCTTA	GeCKOv2	2	GenomeCRISPR
16	31528166	31528189	+	TCTCATTTCCGCAGGATTGAAGG	AHSP	ENSG00000169877	31527864	31528803	+	31528165	ENST00000302312,ENST00000564707	3	2	1	0.478261	FALSE	0	9	-9	1.94048	0.0874401	5.34587	-4.40764	0.151076	336	6	0.0178571	TCTCATTTCCGCAGGATTGA	Avana	2	GenomeCRISPR
16	31528156	31528179	-	TGCGGAAATGAGATCCTTATTGG	AHSP	ENSG00000169877	31527864	31528803	+	31528155	ENST00000302312,ENST00000564707	3	2	1	0.434783	FALSE	0	8	-3	2.5	0.350735	0.943764	-0.567357	0.188203	2	0	0	TGCGGAAATGAGATCCTTAT		2	GenomeCRISPR
16	31528193	31528216	+	CAGCGTTCTGCTGAATCAGCAGG	AHSP	ENSG00000169877	31527864	31528803	+	31528192	ENST00000302312,ENST00000564707	3	2	1	0.565217	FALSE	0	6	2	4	1.05659	0.560887	0.430903	0.495895	2	0	0	CAGCGTTCTGCTGAATCAGC		2	GenomeCRISPR
12	8606949	8606972	-	ATGTCCGCTGGGCTAAGGGTCGG	AICDA	ENSG00000111732	8602166	8612871	-	5899	ENST00000229335,ENST00000543081,ENST00000544516,ENST00000537228,ENST00000545512	6	5	1	0.652174	FALSE	0	9	-8	-0.181818	-1.10828	2.26719	-2.46579	-0.13481	21	0	0	ATGTCCGCTGGGCTAAGGGT	Sabatini2015,Novartis,Sabatini2017	1	GenomeCRISPR
12	8606945	8606968	+	CACGCCGACCCTTAGCCCAGCGG	AICDA	ENSG00000111732	8602166	8612871	-	5903	ENST00000229335,ENST00000543081,ENST00000544516,ENST00000537228,ENST00000545512	6	5	1	0.73913	FALSE	0	9	-6	3.68966	0.276311	2.52804	-0.616665	0.650709	29	0	0	CACGCCGACCCTTAGCCCAG	TKOv1,Novartis	1	GenomeCRISPR
12	8606916	8606939	-	ACCTGTGCTACGTAGTGAAGAGG	AICDA	ENSG00000111732	8602166	8612871	-	5932	ENST00000229335,ENST00000543081,ENST00000544516,ENST00000537228,ENST00000545512	6	5	1	0.521739	FALSE	0	8	0	5.4	0.887997	0.952886	0.0850065	0.514678	5	0	0	ACCTGTGCTACGTAGTGAAG	Novartis	1	GenomeCRISPR
12	8606864	8606887	-	CTTTGGTTATCTTCGCAATAAGG	AICDA	ENSG00000111732	8602166	8612871	-	5984	ENST00000229335,ENST00000543081,ENST00000544516,ENST00000537228,ENST00000545512	6	5	1	0.391304	FALSE	0	7	-8	0.0285714	-1.03304	0.757083	-0.433656	0.0450752	35	0	0	CTTTGGTTATCTTCGCAATA	GeCKOv2,Yusa2016	1	GenomeCRISPR
1	222712243	222712266	-	GAGGCGCCGACTTCGACTCTTGG	AIDA	ENSG00000186063	222668013	222713210	-	944	ENST00000340020,ENST00000355727	6	2	4	0.652174	FALSE	2	9	-3	3.05882	0.63827	1.30035	-0.381195	0.378398	16	0	0	GAGGCGCCGACTTCGACTCT	Sabatini2015,Sabatini2017,TKOv3	1	GenomeCRISPR
1	222712218	222712241	+	CGTCTATCGCCTCCACCAGCTGG	AIDA	ENSG00000186063	222668013	222713210	-	969	ENST00000340020,ENST00000355727	6	2	4	0.652174	FALSE	2	7	-6	0.545455	0.119199	0.979141	-1.03969	0.0272734	21	0	0	CGTCTATCGCCTCCACCAGC	Sabatini2015,Sabatini2017	1	GenomeCRISPR
1	222712308	222712331	-	GTGGGGACCGGCCATGTCGGAGG	AIDA	ENSG00000186063	222668013	222713210	-	879	ENST00000340020,ENST00000355727	6	2	4	0.73913	FALSE	3	7	-6	-1.29412	-0.260716	1.12964	-0.802328	-0.14432	16	0	0	GTGGGGACCGGCCATGTCGG	Sabatini2015,Sabatini2017	1	GenomeCRISPR
1	222712297	222712320	+	ACTCCGGGTCACCTCCGACATGG	AIDA	ENSG00000186063	222668013	222713210	-	890	ENST00000340020,ENST00000355727	6	2	4	0.652174	FALSE	3	1	-7	-2.23529	-0.455092	0.203256	-1.23102	-0.370412	16	0	0	ACTCCGGGTCACCTCCGACA	Sabatini2015,Sabatini2017,TKOv3	1	GenomeCRISPR
1	159066203	159066226	-	TGAGACCCAAGAAGGCAAGCAGG	AIM2	ENSG00000163568	159062484	159147096	-	80870	ENST00000368130,ENST00000368129	4	2	2	0.565217	FALSE	0	8	-5	2.94118	0.0119011	1.01332	-0.687072	0.332124	16	0	0	TGAGACCCAAGAAGGCAAGC	Sabatini2015,Sabatini2017	2	GenomeCRISPR
1	159066254	159066277	-	GAAGCGCTGTTTGCCAGTTATGG	AIM2	ENSG00000163568	159062484	159147096	-	80819	ENST00000368130,ENST00000368129	4	2	2	0.521739	FALSE	0	9	-4	1.29412	-0.569385	1.04846	-0.501891	0.177512	16	0	0	GAAGCGCTGTTTGCCAGTTA	Sabatini2015,Sabatini2017	2	GenomeCRISPR
1	159066211	159066234	-	TTCACGTTTGAGACCCAAGAAGG	AIM2	ENSG00000163568	159062484	159147096	-	80862	ENST00000368130,ENST00000368129	4	2	2	0.478261	FALSE	0	8	-7	2.84746	-0.0211745	1.02326	-1.91747	0.198761	59	0	0	TTCACGTTTGAGACCCAAGA	TKOv1,GeCKOv2,Yusa2016	2	GenomeCRISPR
1	159066214	159066237	+	TCTTGGGTCTCAAACGTGAAGGG	AIM2	ENSG00000163568	159062484	159147096	-	80859	ENST00000368130,ENST00000368129	4	2	2	0.521739	FALSE	0	9	-8	5.22917	0.819387	1.78278	-0.771298	0.35554	336	0	0	TCTTGGGTCTCAAACGTGAA	Avana	2	GenomeCRISPR
7	6009445	6009468	-	TAGCTCCTGCCGTGCACGTTGGG	AIMP2	ENSG00000106305	6009245	6023834	+	6009444	ENST00000223029,ENST00000415999,ENST00000395236	4	3	1	0.652174	FALSE	0	5	2	3.5	0.685068	0.562912	0.238774	0.400843	2	0	0	TAGCTCCTGCCGTGCACGTT	Sabatini2014	1	GenomeCRISPR
7	6009446	6009469	-	GTAGCTCCTGCCGTGCACGTTGG	AIMP2	ENSG00000106305	6009245	6023834	+	6009445	ENST00000223029,ENST00000415999,ENST00000395236	4	3	1	0.652174	FALSE	1	9	-4	1.88235	0.234358	1.19029	-0.600817	0.233237	16	0	0	GTAGCTCCTGCCGTGCACGT	Sabatini2015,Sabatini2017,TKOv3	1	GenomeCRISPR
7	6017873	6017896	-	GCAGCCTGTGCAGCACAAGCAGG	AIMP2	ENSG00000106305	6009245	6023834	+	6017872	ENST00000223029,ENST00000400479,ENST00000395236	4	3	1	0.652174	FALSE	0	9	-2	5.23529	1.16856	1.7712	-0.251253	0.712989	16	0	0	GCAGCCTGTGCAGCACAAGC	Sabatini2015,Sabatini2017	2	GenomeCRISPR
7	6017963	6017986	-	GTTCTCCAAAGCACTTGAGAAGG	AIMP2	ENSG00000106305	6009245	6023834	+	6017962	ENST00000223029,ENST00000400479,ENST00000395236	4	3	1	0.478261	FALSE	0	8	-8	0.588235	-0.12621	0.924393	-1.57264	0.0304416	16	0	0	GTTCTCCAAAGCACTTGAGA	Sabatini2015,Sabatini2017,Yusa2016	2	GenomeCRISPR
17	6435010	6435033	+	CGGGATCCGGTGATGAAGTTTGG	AIPL1	ENSG00000129221	6393693	6435199	-	166	ENST00000570584,ENST00000381128,ENST00000381129,ENST00000250087,ENST00000574506,ENST00000575265,ENST00000570466,ENST00000576776,ENST00000576307,ENST00000571740,ENST00000574913	11	11	0	0.565217	FALSE	0	2	-3	-0.5	-0.340156	0.210068	-0.363235	-0.0765837	2	0	0	CGGGATCCGGTGATGAAGTT	Sabatini2014	1	GenomeCRISPR
17	6435016	6435039	-	GAGCTCCCAAACTTCATCACCGG	AIPL1	ENSG00000129221	6393693	6435199	-	160	ENST00000570584,ENST00000381128,ENST00000381129,ENST00000250087,ENST00000574506,ENST00000575265,ENST00000570466,ENST00000576776,ENST00000576307,ENST00000571740,ENST00000574913	11	11	0	0.565217	FALSE	0	1	0	0.5	0.0342022	0.119233	-0.0148594	0.0521869	2	0	0	GAGCTCCCAAACTTCATCAC	Sabatini2014,Yusa2016,TKOv3	1	GenomeCRISPR
17	6435071	6435094	-	TCTGCTCCTGAACGTGGAAGGGG	AIPL1	ENSG00000129221	6393693	6435199	-	105	ENST00000570584,ENST00000381128,ENST00000381129,ENST00000250087,ENST00000574506,ENST00000575265,ENST00000570466,ENST00000576776,ENST00000576307,ENST00000571740,ENST00000574913	11	11	0	0.608696	FALSE	0	6	-7	-2.51488	-1.09444	0.670835	-1.33722	-0.199668	336	0	0	TCTGCTCCTGAACGTGGAAG	Avana	1	GenomeCRISPR
17	6434057	6434080	-	CCATGAAATGTGATGAGGAGCGG	AIPL1	ENSG00000129221	6393693	6435199	-	1119	ENST00000570584,ENST00000381128,ENST00000381129,ENST00000250087,ENST00000574506,ENST00000575265,ENST00000576776,ENST00000571740,ENST00000574913	11	9	2	0.521739	FALSE	0	9	-4	1.96154	0.581342	1.16937	-0.803664	0.222467	26	0	0	CCATGAAATGTGATGAGGAG	TKOv1	2	GenomeCRISPR
21	44286030	44286053	-	TGCGGTGCAGCCTCAGAAGCCGG	AIRE	ENSG00000160224	44285838	44298648	+	44286029	ENST00000291582	5	1	4	0.695652	FALSE	0	9	-7	1.77419	0.023164	1.21935	-0.842362	0.222715	31	0	0	TGCGGTGCAGCCTCAGAAGC	TKOv1,Sabatini2014,Novartis	1	GenomeCRISPR
21	44286020	44286043	+	CGGCGCTACGCCGGCTTCTGAGG	AIRE	ENSG00000160224	44285838	44298648	+	44286019	ENST00000291582	5	1	4	0.73913	FALSE	0	8	-8	-1.57143	-0.996393	0.905532	-1.18705	-0.237799	7	0	0	CGGCGCTACGCCGGCTTCTG	Sabatini2014,Novartis	1	GenomeCRISPR
21	44286042	44286065	+	GCTGCACCGCACGGAGATCGCGG	AIRE	ENSG00000160224	44285838	44298648	+	44286041	ENST00000291582	5	1	4	0.73913	FALSE	0	8	-6	4.28571	0.788534	1.11471	-0.757078	0.473028	7	0	0	GCTGCACCGCACGGAGATCG	Sabatini2014,Novartis	1	GenomeCRISPR
21	44286068	44286091	-	CAGTGGGAAGGCGCTGTCCACGG	AIRE	ENSG00000160224	44285838	44298648	+	44286067	ENST00000291582	5	1	4	0.695652	FALSE	0	3	-1	1.28571	-0.125697	0.544949	-0.36758	0.112575	7	0	0	CAGTGGGAAGGCGCTGTCCA	Sabatini2014,Novartis	1	GenomeCRISPR
14	22975052	22975075	+	ACAATGCATCGGAAACAGCCTGG	AJUBA	ENSG00000129474	22971174	22982642	-	7567	ENST00000553592,ENST00000262713,ENST00000553911,ENST00000556731,ENST00000361265,ENST00000397388	8	6	2	0.521739	FALSE	0	9	-7	2.73684	0.195721	2.34058	-1.42435	0.46442	18	0	0	ACAATGCATCGGAAACAGCC	Sabatini2015,Sabatini2014,Sabatini2017	1	GenomeCRISPR
14	22975031	22975054	-	GTTTGCAACAAGTGCCTGGATGG	AJUBA	ENSG00000129474	22971174	22982642	-	7588	ENST00000553592,ENST00000262713,ENST00000553911,ENST00000556731,ENST00000361265,ENST00000397388	8	6	2	0.521739	FALSE	0	8	-7	0	-0.732405	1.01023	-1.20468	-0.0279334	18	0	0	GTTTGCAACAAGTGCCTGGA	Sabatini2015,Sabatini2014,Sabatini2017	1	GenomeCRISPR
14	22975089	22975112	-	GAGCCAGATCCTACAAGCAATGG	AJUBA	ENSG00000129474	22971174	22982642	-	7530	ENST00000553592,ENST00000262713,ENST00000553911,ENST00000556731,ENST00000361265,ENST00000397388	8	6	2	0.521739	FALSE	0	9	-1	4.45833	0.779519	2.27436	-0.112662	0.743584	24	0	0	GAGCCAGATCCTACAAGCAA	TKOv1	1	GenomeCRISPR
14	22974981	22975004	+	AGTCGGTGACACAGTATACTTGG	AJUBA	ENSG00000129474	22971174	22982642	-	7638	ENST00000553592,ENST00000262713,ENST00000553911,ENST00000556731,ENST00000361265,ENST00000397388	8	6	2	0.478261	FALSE	0	7	3	5	0.963211	0.829927	0.348044	0.588986	2	0	0	AGTCGGTGACACAGTATACT	Sabatini2014	1	GenomeCRISPR
9	127871856	127871879	-	TCCTGATTGATGGCTACCCGCGG	AK1	ENSG00000106992	127866480	127877743	-	5864	ENST00000373176,ENST00000550143,ENST00000413016,ENST00000373156,ENST00000223836	6	5	1	0.608696	FALSE	0	8	-7	0.978979	0.4397	0.851805	-1.14225	0.0452696	333	1	0.003003	TCCTGATTGATGGCTACCCG	Avana	2	GenomeCRISPR
9	127871855	127871878	-	CCTGATTGATGGCTACCCGCGGG	AK1	ENSG00000106992	127866480	127877743	-	5865	ENST00000373176,ENST00000550143,ENST00000413016,ENST00000373156,ENST00000223836	6	5	1	0.652174	FALSE	0	9	-9	-2.73874	-0.840545	0.667112	-1.6039	-0.236926	333	7	0.021021	CCTGATTGATGGCTACCCGC	Avana	2	GenomeCRISPR
9	127873024	127873047	+	ACCCACCACAAAGATGATCTTGG	AK1	ENSG00000106992	127866480	127877743	-	4696	ENST00000373176,ENST00000413016,ENST00000373156,ENST00000223836	6	4	2	0.478261	FALSE	0	5	-7	-2.78788	-0.857467	0.371576	-0.510098	-0.169706	33	0	0	ACCCACCACAAAGATGATCT	GeCKOv2	1	GenomeCRISPR
9	127868411	127868434	+	ATTGTCGTCCACACGCCCGCTGG	AK1	ENSG00000106992	127866480	127877743	-	9309	ENST00000373176,ENST00000413016,ENST00000373156,ENST00000223836	6	4	2	0.652174	FALSE	0	5	-5	0.242424	0.186058	0.383468	-0.239699	0.0434821	33	0	0	ATTGTCGTCCACACGCCCGC	GeCKOv2	3	GenomeCRISPR
1	77535918	77535941	+	GAGCCGGAGCAGCCTGCCTGTGG	AK5	ENSG00000154027	77282051	77559969	+	77535917	ENST00000354567,ENST00000344720,ENST00000527263,ENST00000478255	13	4	9	0.73913	FALSE	0	9	-4	0.727273	-0.300115	1.27652	-0.639396	0.0893554	21	0	0	GAGCCGGAGCAGCCTGCCTG	Sabatini2015,Sabatini2017	2	GenomeCRISPR
1	77293814	77293837	+	TTCCATATCGGCGGTATGACCGG	AK5	ENSG00000154027	77282051	77559969	+	77293813	ENST00000354567,ENST00000344720,ENST00000478407	13	3	10	0.565217	FALSE	0	3	-7	-2	-1.08437	0.217449	-0.919455	-0.309907	5	0	0	TTCCATATCGGCGGTATGAC	Novartis	1	GenomeCRISPR
1	77293859	77293882	-	GAGATCCGTGTCACTTTCTATGG	AK5	ENSG00000154027	77282051	77559969	+	77293858	ENST00000354567,ENST00000344720,ENST00000478407	13	3	10	0.478261	FALSE	0	6	0	2.6	0.238405	0.41661	0.0360468	0.268602	5	0	0	GAGATCCGTGTCACTTTCTA	Novartis	1	GenomeCRISPR
1	77293805	77293828	+	ACTCAAACTTTCCATATCGGCGG	AK5	ENSG00000154027	77282051	77559969	+	77293804	ENST00000354567,ENST00000344720,ENST00000478407	13	3	10	0.478261	FALSE	0	9	-8	-1.33036	-0.891805	0.793776	-1.766	-0.131398	336	0	0	ACTCAAACTTTCCATATCGG	Avana,TKOv3,Brunello	1	GenomeCRISPR
14	96392238	96392261	+	CAGCAGCGGAAACATCGGGAAGG	AK7	ENSG00000140057	96392111	96489427	+	96392237	ENST00000267584,ENST00000555570	5	2	3	0.608696	FALSE	0	9	-7	1.82353	0.0448005	1.41968	-1.32552	0.212451	16	0	0	CAGCAGCGGAAACATCGGGA	Sabatini2015,Sabatini2017,TKOv3	1	GenomeCRISPR
14	96398230	96398253	+	CCCGCGGCCTGACTTTGCGGTGG	AK7	ENSG00000140057	96392111	96489427	+	96398229	ENST00000267584,ENST00000555570	5	2	3	0.73913	FALSE	0	9	-6	3.22727	0.648393	3.1505	-0.768579	0.502988	21	0	0	CCCGCGGCCTGACTTTGCGG	Sabatini2015,Sabatini2017,Yusa2016,TKOv3	1	GenomeCRISPR
14	96483105	96483128	+	AGAGGAGCGGAAGGCTGCGGAGG	AK7	ENSG00000140057	96392111	96489427	+	96483104	ENST00000267584,ENST00000554706	5	2	3	0.695652	FALSE	0	8	-7	1.68182	-0.0161336	0.894331	-1.17014	0.185944	21	0	0	AGAGGAGCGGAAGGCTGCGG	Sabatini2015,Sabatini2017	1	GenomeCRISPR
14	96392190	96392213	+	GAAGGTTATCCGGACCCAGAGGG	AK7	ENSG00000140057	96392111	96489427	+	96392189	ENST00000267584,ENST00000555570	5	2	3	0.608696	FALSE	0	7	-8	-1	-1.16928	0.905484	-1.76647	-0.202826	18	0	0	GAAGGTTATCCGGACCCAGA	Sabatini2015,Sabatini2017	1	GenomeCRISPR
9	132878198	132878221	-	CGAGATGCCCCAGTACGGGGAGG	AK8	ENSG00000165695	132725578	132878777	-	556	ENST00000298545	5	1	4	0.695652	FALSE	0	9	-7	3	0.599865	5.86661	-1.70311	1.71543	4	0	0	CGAGATGCCCCAGTACGGGG	Sabatini2015	1	GenomeCRISPR
9	132863683	132863706	-	ATACGGCCACCGAAGCCAGAAGG	AK8	ENSG00000165695	132725578	132878777	-	15071	ENST00000298545	5	1	4	0.608696	FALSE	0	9	-7	3.20556	0.6683	5.89178	-0.883746	0.292842	360	0	0	ATACGGCCACCGAAGCCAGA	TKOv1,Avana	1	GenomeCRISPR
9	132878171	132878194	-	CCACATCTTCGAGTTGATGCAGG	AK8	ENSG00000165695	132725578	132878777	-	583	ENST00000298545	5	1	4	0.521739	FALSE	0	8	-1	4.93939	1.24554	0.546999	-0.0359089	0.307108	33	0	0	CCACATCTTCGAGTTGATGC	GeCKOv2	1	GenomeCRISPR
9	132875137	132875160	+	GTGCTGGATCATGAAGGGGATGG	AK8	ENSG00000165695	132725578	132878777	-	3617	ENST00000298545	5	1	4	0.565217	FALSE	0	9	-8	-0.588235	-0.594754	1.70326	-2.33902	-0.162257	16	0	0	GTGCTGGATCATGAAGGGGA	Sabatini2015,Sabatini2017	2	GenomeCRISPR
18	5145615	5145638	-	AGAGAGAATCAGTGACAACCGGG	AKAIN1	ENSG00000231824	5145285	5197503	-	51865	ENST00000580650,ENST00000434239	2	2	0	0.521739	FALSE	0	9	-1	4.47059	0.0823485	1.99923	-0.1666	0.607094	16	0	0	AGAGAGAATCAGTGACAACC	Sabatini2015,Sabatini2017,TKOv3	2	GenomeCRISPR
18	5145600	5145623	-	CAACCGGGACCACATCCAACTGG	AKAIN1	ENSG00000231824	5145285	5197503	-	51880	ENST00000580650,ENST00000434239	2	2	0	0.608696	FALSE	0	9	0	6	0.82191	1.15616	0.052621	0.741015	16	0	0	CAACCGGGACCACATCCAAC	Sabatini2015,Sabatini2017	2	GenomeCRISPR
18	5145591	5145614	+	CCCCAACGCCCAGTTGGATGTGG	AKAIN1	ENSG00000231824	5145285	5197503	-	51889	ENST00000580650,ENST00000434239	2	2	0	0.652174	FALSE	0	9	-3	5.59091	0.62409	1.48115	-0.35948	0.714533	21	0	0	CCCCAACGCCCAGTTGGATG	Sabatini2015,Sabatini2017	2	GenomeCRISPR
18	5145585	5145608	+	TTAACTCCCCAACGCCCAGTTGG	AKAIN1	ENSG00000231824	5145285	5197503	-	51895	ENST00000580650,ENST00000434239	2	2	0	0.565217	FALSE	0	8	-5	5.2807	0.474086	2.34117	-0.850884	0.456506	56	0	0	TTAACTCCCCAACGCCCAGT	Sabatini2015,GeCKOv2,Sabatini2017	2	GenomeCRISPR
6	151350933	151350956	-	ACAGCATCATACTCAGACAGAGG	AKAP12	ENSG00000131016	151239999	151358557	+	151350932	ENST00000253332,ENST00000354675,ENST00000402676,ENST00000359755	5	4	1	0.478261	FALSE	0	8	-1	3.29412	0.599143	0.953505	-0.136564	0.369939	16	0	0	ACAGCATCATACTCAGACAG	Sabatini2015,Sabatini2017	2	GenomeCRISPR
6	151348991	151349014	+	TGTGAAGAAAGATGAAGGGGAGG	AKAP12	ENSG00000131016	151239999	151358557	+	151348990	ENST00000253332,ENST00000354675,ENST00000402676,ENST00000359755	5	4	1	0.478261	FALSE	0	7	-7	-0.0909091	-0.452743	0.784171	-2.27592	-0.0990814	21	0	0	TGTGAAGAAAGATGAAGGGG	Sabatini2015,Sabatini2017	2	GenomeCRISPR
6	151349612	151349635	+	AATAGAAGTCCACCAAGAAGAGG	AKAP12	ENSG00000131016	151239999	151358557	+	151349611	ENST00000253332,ENST00000354675,ENST00000402676,ENST00000359755	5	4	1	0.434783	FALSE	0	9	-4	3.17647	0.562585	1.62148	-0.438045	0.427441	16	0	0	AATAGAAGTCCACCAAGAAG	Sabatini2015,Sabatini2017	2	GenomeCRISPR
6	151350389	151350412	+	GGAAGAACCAAAGCGCAAGGTGG	AKAP12	ENSG00000131016	151239999	151358557	+	151350388	ENST00000253332,ENST00000354675,ENST00000402676,ENST00000359755	5	4	1	0.565217	FALSE	0	9	-9	1.36364	-0.000747522	0.94622	-2.44372	0.0959259	21	0	0	GGAAGAACCAAAGCGCAAGG	Sabatini2015,Sabatini2017	2	GenomeCRISPR
X	119903301	119903324	+	TACACAAGACAAGAACTACGAGG	AKAP14	ENSG00000186471	119895837	119920716	+	119903300	ENST00000371431,ENST00000371422,ENST00000334356,ENST00000371425	5	4	1	0.434783	FALSE	0	9	-9	0.679389	-0.680759	1.527	-2.40626	0.0435492	392	0	0	TACACAAGACAAGAACTACG	Sabatini2015,GeCKOv2,Sabatini2017,Avana,TKOv3	2	GenomeCRISPR
X	119903331	119903354	+	GACTCAAGTAGCTCTAGCTCTGG	AKAP14	ENSG00000186471	119895837	119920716	+	119903330	ENST00000371431,ENST00000371422,ENST00000334356,ENST00000371425	5	4	1	0.521739	FALSE	0	9	-1	5.68182	1.16497	2.39517	-0.179335	0.749773	21	0	0	GACTCAAGTAGCTCTAGCTC	Sabatini2015,Sabatini2017,Yusa2016,TKOv3	2	GenomeCRISPR
X	119903247	119903270	+	AAGCCAGAAAGCAATGGATGAGG	AKAP14	ENSG00000186471	119895837	119920716	+	119903246	ENST00000371431,ENST00000371422,ENST00000334356,ENST00000371425	5	4	1	0.478261	FALSE	0	9	-5	3.53571	0.373131	1.57107	-0.692862	0.223973	336	0	0	AAGCCAGAAAGCAATGGATG	Avana	2	GenomeCRISPR
X	119903250	119903273	-	TATCCTCATCCATTGCTTTCTGG	AKAP14	ENSG00000186471	119895837	119920716	+	119903249	ENST00000371431,ENST00000371422,ENST00000334356,ENST00000371425	5	4	1	0.434783	FALSE	0	9	-7	5.39583	1.05945	1.15899	-0.370518	0.378283	336	0	0	TATCCTCATCCATTGCTTTC	Avana	2	GenomeCRISPR
X	50198716	50198739	-	TGACTGGTTACGCAGCCACAGGG	AKAP4	ENSG00000147081	50190768	50201013	-	2274	ENST00000358526,ENST00000376064,ENST00000448865,ENST00000437370	6	4	2	0.608696	FALSE	0	9	-3	5.375	0.732335	3.18778	-0.505481	0.881266	24	0	0	TGACTGGTTACGCAGCCACA	TKOv1	2	GenomeCRISPR
X	50198732	50198755	-	AGATGTCTGATGATATTGACTGG	AKAP4	ENSG00000147081	50190768	50201013	-	2258	ENST00000358526,ENST00000376064,ENST00000448865,ENST00000437370	6	4	2	0.391304	FALSE	0	4	-6	-0.571429	-0.993941	0.369512	-0.227315	-0.0134051	35	0	0	AGATGTCTGATGATATTGAC	GeCKOv2	2	GenomeCRISPR
X	50198668	50198691	-	CCCAGAAGGACAGCAAGATCAGG	AKAP4	ENSG00000147081	50190768	50201013	-	2322	ENST00000358526,ENST00000376064,ENST00000448865,ENST00000437370	6	4	2	0.565217	FALSE	0	7	-1	2.82857	-0.00690523	0.565572	-0.0974641	0.180971	35	0	0	CCCAGAAGGACAGCAAGATC	GeCKOv2	2	GenomeCRISPR
X	50198682	50198705	-	GTAGATCTCTACAACCCAGAAGG	AKAP4	ENSG00000147081	50190768	50201013	-	2308	ENST00000358526,ENST00000376064,ENST00000448865,ENST00000437370	6	4	2	0.478261	FALSE	0	6	-5	0.5	-0.6829	0.560519	-1.30258	-0.371031	2	0	0	GTAGATCTCTACAACCCAGA		2	GenomeCRISPR
14	64468434	64468457	+	GATGAGAAGAGATCAGCAGAAGG	AKAP5	ENSG00000179841	64465499	64474503	+	64468433	ENST00000394718,ENST00000320636	2	2	0	0.478261	FALSE	0	9	-8	4.31818	1.12901	1.6971	-2.68306	0.499449	21	0	0	GATGAGAAGAGATCAGCAGA	Sabatini2015,Sabatini2017	1	GenomeCRISPR
14	64468627	64468650	-	AAGACGTTTGAGTGAGGCCCAGG	AKAP5	ENSG00000179841	64465499	64474503	+	64468626	ENST00000394718,ENST00000320636	2	2	0	0.565217	FALSE	0	9	-8	3.56098	0.838311	2.4571	-2.47624	0.494663	40	0	0	AAGACGTTTGAGTGAGGCCC	Sabatini2015,TKOv1,Sabatini2017	1	GenomeCRISPR
14	64468709	64468732	+	GCAACCTGCAATAAATGCTGAGG	AKAP5	ENSG00000179841	64465499	64474503	+	64468708	ENST00000394718,ENST00000320636	2	2	0	0.478261	FALSE	0	9	-8	0.375	-0.384815	1.15561	-2.0819	-0.185997	23	0	0	GCAACCTGCAATAAATGCTG	Sabatini2015,Sabatini2017	1	GenomeCRISPR
14	64468944	64468967	+	GAAGGCATCTCACGGAAAGATGG	AKAP5	ENSG00000179841	64465499	64474503	+	64468943	ENST00000394718,ENST00000320636	2	2	0	0.521739	FALSE	0	9	-8	2.90909	0.588046	1.83245	-2.11375	0.266007	21	0	0	GAAGGCATCTCACGGAAAGA	Sabatini2015,Sabatini2017	1	GenomeCRISPR
14	32545449	32545472	+	CCTGAGCTTATCCGAAGTGTTGG	AKAP6	ENSG00000151320	32329273	32837681	+	32545448	ENST00000280979,ENST00000557354,ENST00000557272,ENST00000553547,ENST00000554410,ENST00000556638	15	6	9	0.521739	FALSE	0	7	-7	1.11429	-0.135848	0.44436	-0.714149	0.0562331	35	0	0	CCTGAGCTTATCCGAAGTGT	GeCKOv2	3	GenomeCRISPR
14	32545407	32545430	-	CTGTAGCTCCAAGAGTCAAAGGG	AKAP6	ENSG00000151320	32329273	32837681	+	32545406	ENST00000280979,ENST00000557354,ENST00000557272,ENST00000553547,ENST00000554410,ENST00000556638	15	6	9	0.521739	FALSE	0	9	-8	2.99107	0.491205	1.49347	-1.34688	0.199856	336	1	0.00297619	CTGTAGCTCCAAGAGTCAAA	Avana	3	GenomeCRISPR
14	32545449	32545471	-	CCAACACTTCGGATAAGCTCAGG	AKAP6	ENSG00000151320	32329273	32837681	+	32545448	ENST00000280979,ENST00000557354,ENST00000557272,ENST00000553547,ENST00000554410,ENST00000556638	15	6	9	0.5	FALSE	0	9	0	4.23077	0.9054	1.10183	-0.0626851	0.414621	13	0	0	CCAACACTTCGGATAAGCTC	Yusa2016	3	GenomeCRISPR
14	32433546	32433569	-	GGGTGAAGCATCAGTAGCCATGG	AKAP6	ENSG00000151320	32329273	32837681	+	32433545	ENST00000280979,ENST00000557354,ENST00000557102,ENST00000557272	15	4	11	0.565217	FALSE	0	9	-6	2.94118	0.474534	1.1125	-1.10567	0.352581	16	0	0	GGGTGAAGCATCAGTAGCCA	Sabatini2015,Sabatini2017	1	GenomeCRISPR
6	131281570	131281593	+	AAGGCTCAGTAAGAGGCTGGTGG	AKAP7	ENSG00000118507	131135666	131283535	+	131281569	ENST00000431975,ENST00000263050,ENST00000342266,ENST00000474850	10	4	6	0.565217	FALSE	0	9	-4	3.22727	0.718711	4.04195	-0.531428	0.519765	21	0	0	AAGGCTCAGTAAGAGGCTGG	Sabatini2015,Sabatini2017,Yusa2016,TKOv3	2	GenomeCRISPR
6	131281609	131281632	+	GGCTGTCCAGCAGTATCTGGAGG	AKAP7	ENSG00000118507	131135666	131283535	+	131281608	ENST00000431975,ENST00000263050,ENST00000342266,ENST00000474850	10	4	6	0.608696	FALSE	0	8	-6	1.72727	0.106759	1.16358	-0.861112	0.243776	21	0	0	GGCTGTCCAGCAGTATCTGG	Sabatini2015,Sabatini2017	2	GenomeCRISPR
6	131281698	131281721	+	GCAATGACAATGAGAACAACAGG	AKAP7	ENSG00000118507	131135666	131283535	+	131281697	ENST00000431975,ENST00000263050,ENST00000342266,ENST00000474850	10	4	6	0.434783	FALSE	0	9	-8	2.29412	0.338014	1.35701	-2.2671	0.211599	16	0	0	GCAATGACAATGAGAACAAC	Sabatini2015,Sabatini2017	2	GenomeCRISPR
6	131281588	131281611	+	GGTGGAGAACGCGGTGCTCAAGG	AKAP7	ENSG00000118507	131135666	131283535	+	131281587	ENST00000431975,ENST00000263050,ENST00000342266,ENST00000474850	10	4	6	0.652174	FALSE	0	7	-4	0.882353	-0.237942	0.806242	-0.601764	0.0755017	16	0	0	GGTGGAGAACGCGGTGCTCA	Sabatini2015,Sabatini2017,Yusa2016	2	GenomeCRISPR
7	134459042	134459065	+	GAGCAGGAGACGGCTTGCCATGG	AKR1B1	ENSG00000085662	134442350	134459284	-	219	ENST00000285930,ENST00000434222,ENST00000426422	14	3	11	0.652174	FALSE	0	9	-8	0.0416667	-0.517125	1.53655	-2.26524	-0.0225644	23	0	0	GAGCAGGAGACGGCTTGCCA	Sabatini2015,Sabatini2014,Sabatini2017	1	GenomeCRISPR
7	134459008	134459031	-	CAAGATGCCCATCCTGGGGTTGG	AKR1B1	ENSG00000085662	134442350	134459284	-	253	ENST00000285930,ENST00000434222,ENST00000426422	14	3	11	0.608696	FALSE	0	8	-3	2.70588	0.354559	1.01348	-0.320506	0.317405	16	0	0	CAAGATGCCCATCCTGGGGT	Sabatini2015,Sabatini2017	1	GenomeCRISPR
7	134451678	134451701	+	CATGGGCACAGTCGATGTGGCGG	AKR1B1	ENSG00000085662	134442350	134459284	-	7583	ENST00000285930,ENST00000434222,ENST00000426422	14	3	11	0.652174	FALSE	0	9	-9	-0.125	-0.571655	2.49993	-4.72087	-0.478601	23	0	0	CATGGGCACAGTCGATGTGG	Sabatini2015,Sabatini2014,Sabatini2017,Brunello	1	GenomeCRISPR
7	134459026	134459049	+	TCTTGGCGCCGTTGTTGAGCAGG	AKR1B1	ENSG00000085662	134442350	134459284	-	235	ENST00000285930,ENST00000434222,ENST00000426422	14	3	11	0.608696	FALSE	0	9	-7	-0.884615	-0.820188	1.407	-1.48576	-0.157616	26	0	0	TCTTGGCGCCGTTGTTGAGC	TKOv1,Sabatini2014	1	GenomeCRISPR
7	134527910	134527933	-	GAGCTCCACAAACGTGGCCATGG	AKR1B10	ENSG00000198074	134527592	134541408	+	134527909	ENST00000359579	4	1	3	0.608696	FALSE	1	6	-5	0.5	-0.69669	0.974101	-0.877071	0.048515	2	0	0	GAGCTCCACAAACGTGGCCA		1	GenomeCRISPR
7	134538214	134538237	-	GGATGACAATCACATTCCTCTGG	AKR1B10	ENSG00000198074	134527592	134541408	+	134538213	ENST00000359579	4	1	3	0.478261	FALSE	0	9	-3	3.47059	0.360138	1.40336	-0.354936	0.45834	16	0	0	GGATGACAATCACATTCCTC	Sabatini2015,Sabatini2017	2	GenomeCRISPR
7	134530680	134530703	-	GTGCCGATATCCTGCATCAATGG	AKR1B10	ENSG00000198074	134527592	134541408	+	134530679	ENST00000359579	4	1	3	0.521739	FALSE	0	8	-2	3.25714	0.284202	0.695758	-0.121087	0.216102	35	0	0	GTGCCGATATCCTGCATCAA	GeCKOv2,Yusa2016	2	GenomeCRISPR
7	134530654	134530677	+	CAAAGTGAAAGAAGCAGTGAAGG	AKR1B10	ENSG00000198074	134527592	134541408	+	134530653	ENST00000359579	4	1	3	0.434783	FALSE	1	8	-1	4.82353	0.841466	1.14431	-0.188547	0.5792	16	0	0	CAAAGTGAAAGAAGCAGTGA	Sabatini2015,Sabatini2017	2	GenomeCRISPR
10	4965941	4965964	+	ACCAAATTGGCAATTGAAGCTGG	AKR1C1	ENSG00000187134	4963253	4983283	+	4965940	ENST00000380872,ENST00000380859	5	2	3	0.434783	FALSE	0	8	-5	3.14286	0.385722	0.753503	-0.357727	0.240064	35	0	0	ACCAAATTGGCAATTGAAGC	GeCKOv2,Yusa2016	1	GenomeCRISPR
10	4965967	4965990	-	AATGAGCAGAATCAATATGGCGG	AKR1C1	ENSG00000187134	4963253	4983283	+	4965966	ENST00000380872,ENST00000380859	5	2	3	0.434783	FALSE	2	9	-8	-0.666667	-0.948741	0.856326	-1.53096	-0.0993029	336	0	0	AATGAGCAGAATCAATATGG	Avana,Brunello	1	GenomeCRISPR
10	4972289	4972312	+	GATCCCACCGAGAAGAACCATGG	AKR1C1	ENSG00000187134	4963253	4983283	+	4972288	ENST00000380872,ENST00000442997	5	2	3	0.565217	FALSE	1	8	-4	2.65714	0.215578	0.945703	-0.209187	0.193661	35	0	0	GATCCCACCGAGAAGAACCA	GeCKOv2	5	GenomeCRISPR
10	4972672	4972695	+	CTGCGCTACCAGCTACAGCGTGG	AKR1C1	ENSG00000187134	4963253	4983283	+	4972671	ENST00000380872,ENST00000442997	5	2	3	0.652174	FALSE	3	9	-9	2.88235	0.294468	3.5771	-3.61356	0.443273	16	0	0	CTGCGCTACCAGCTACAGCG	Sabatini2015,Sabatini2017	6	GenomeCRISPR
10	5096409	5096432	+	GGTTCCGAGAAGTAAAGCTTTGG	AKR1C3	ENSG00000196139	5035354	5107686	+	5096408	ENST00000602997,ENST00000439082,ENST00000605149,ENST00000380554	11	4	7	0.478261	FALSE	0	9	-5	5.23077	0.888194	1.09343	-0.709638	0.403151	51	0	0	GGTTCCGAGAAGTAAAGCTT	Sabatini2015,GeCKOv2,Sabatini2017	1	GenomeCRISPR
10	5096406	5096429	-	AAGCTTTACTTCTCGGAACCTGG	AKR1C3	ENSG00000196139	5035354	5107686	+	5096405	ENST00000602997,ENST00000439082,ENST00000605149,ENST00000380554	11	4	7	0.478261	FALSE	0	7	-5	1	-0.658052	0.977032	-0.699678	0.138677	2	0	0	AAGCTTTACTTCTCGGAACC	Sabatini2014	1	GenomeCRISPR
10	5096463	5096486	-	AATGAGCAGAATCTATATGGCGG	AKR1C3	ENSG00000196139	5035354	5107686	+	5096462	ENST00000602997,ENST00000439082,ENST00000605149,ENST00000380554	11	4	7	0.434783	FALSE	1	9	-5	1.97337	-0.302307	1.08759	-1.37023	0.11956	338	0	0	AATGAGCAGAATCTATATGG	Sabatini2014,Avana,Brunello	1	GenomeCRISPR
10	5097484	5097507	+	CTCACTGAAGAAAGCTCAATTGG	AKR1C3	ENSG00000196139	5035354	5107686	+	5097483	ENST00000602997,ENST00000439082,ENST00000605149,ENST00000380554	11	4	7	0.434783	FALSE	0	6	-1	2.5	-0.109837	0.6707	-0.157826	0.256437	2	0	0	CTCACTGAAGAAAGCTCAAT	Sabatini2014	2	GenomeCRISPR
10	4833453	4833476	-	GAACGGTACCTTGAAACCCATGG	AKR1E2	ENSG00000165568	4786629	4848062	+	4833452	ENST00000533295,ENST00000474119,ENST00000463345,ENST00000298375,ENST00000532248,ENST00000345253,ENST00000334019,ENST00000525572	13	8	5	0.521739	FALSE	0	9	-5	3.86538	0.81754	1.23443	-0.797918	0.291769	51	0	0	GAACGGTACCTTGAAACCCA	Sabatini2015,GeCKOv2,Sabatini2017,Yusa2016	1	GenomeCRISPR
10	4833452	4833475	-	AACGGTACCTTGAAACCCATGGG	AKR1E2	ENSG00000165568	4786629	4848062	+	4833451	ENST00000533295,ENST00000474119,ENST00000463345,ENST00000298375,ENST00000532248,ENST00000345253,ENST00000334019,ENST00000525572	13	8	5	0.521739	FALSE	0	9	-7	2.06548	-0.107257	1.71863	-0.871255	0.130424	336	0	0	AACGGTACCTTGAAACCCAT	Avana	1	GenomeCRISPR
10	4833437	4833460	+	TACCTCATACACTGGCCCATGGG	AKR1E2	ENSG00000165568	4786629	4848062	+	4833436	ENST00000533295,ENST00000474119,ENST00000463345,ENST00000298375,ENST00000532248,ENST00000345253,ENST00000334019,ENST00000525572	13	8	5	0.565217	FALSE	0	5	2	3.5	0.629805	0.875786	0.206575	0.541181	2	0	0	TACCTCATACACTGGCCCAT		1	GenomeCRISPR
10	4835675	4835698	-	ATGATCCATTCTGGATGAGGAGG	AKR1E2	ENSG00000165568	4786629	4848062	+	4835674	ENST00000533295,ENST00000474119,ENST00000463345,ENST00000298375,ENST00000532248,ENST00000345253,ENST00000334019,ENST00000525572	13	8	5	0.478261	FALSE	0	8	-8	0.708333	-0.804559	1.95218	-1.59678	0.0940441	24	0	0	ATGATCCATTCTGGATGAGG	TKOv1	2	GenomeCRISPR
1	19308479	19308502	+	ATGCAGCGTCTCTTCCACCGGGG	AKR7A2	ENSG00000053371	19303965	19312146	-	3644	ENST00000235835,ENST00000330072,ENST00000489286,ENST00000481966	5	4	1	0.652174	FALSE	0	6	-5	0.352941	-0.601696	0.696028	-0.702677	0.0229093	16	0	0	ATGCAGCGTCTCTTCCACCG	Sabatini2015,Sabatini2017	1	GenomeCRISPR
1	19308467	19308490	-	AGACGCTGCATGCCTGCCAGCGG	AKR7A2	ENSG00000053371	19303965	19312146	-	3656	ENST00000235835,ENST00000330072,ENST00000489286,ENST00000481966	5	4	1	0.695652	FALSE	0	9	-9	3.35119	0.578137	1.30986	-2.6544	0.202249	336	1	0.00297619	AGACGCTGCATGCCTGCCAG	Avana	1	GenomeCRISPR
1	19311902	19311925	+	AGGCCGTGTCCAGTTCGGTGTGG	AKR7A2	ENSG00000053371	19303965	19312146	-	221	ENST00000235835,ENST00000330072,ENST00000489286	5	3	2	0.652174	FALSE	0	9	-5	1.70588	-0.0693034	1.64704	-0.59252	0.228178	16	0	0	AGGCCGTGTCCAGTTCGGTG	Sabatini2015,Sabatini2017,Yusa2016,Brunello	1	GenomeCRISPR
1	19308221	19308244	-	GCCTCTCCAACTATGCTAGCTGG	AKR7A2	ENSG00000053371	19303965	19312146	-	3902	ENST00000235835,ENST00000489286,ENST00000481966	5	3	2	0.565217	FALSE	0	9	-6	4.17143	0.900907	1.08453	-0.437309	0.320218	35	0	0	GCCTCTCCAACTATGCTAGC	GeCKOv2	2	GenomeCRISPR
X	55024730	55024753	-	AGAAGTCCAGGAAGATGTGAAGG	ALAS2	ENSG00000158578	55009055	55031064	-	6311	ENST00000396198,ENST00000330807,ENST00000335854,ENST00000455688	8	4	4	0.478261	FALSE	0	9	-5	3.76471	0.41334	1.21761	-0.683849	0.439832	16	0	0	AGAAGTCCAGGAAGATGTGA	Sabatini2015,Sabatini2017	2	GenomeCRISPR
X	55024783	55024806	-	ATGCTGTCGGAACTCCAGGATGG	ALAS2	ENSG00000158578	55009055	55031064	-	6258	ENST00000396198,ENST00000330807,ENST00000335854,ENST00000455688	8	4	4	0.565217	FALSE	0	9	-6	2.58824	-0.04842	1.32726	-0.836448	0.286131	16	0	0	ATGCTGTCGGAACTCCAGGA	Sabatini2015,Sabatini2017,TKOv3	2	GenomeCRISPR
X	55024760	55024783	-	GAAGAGCAAGATTGTGCAGAAGG	ALAS2	ENSG00000158578	55009055	55031064	-	6281	ENST00000396198,ENST00000330807,ENST00000335854,ENST00000455688	8	4	4	0.478261	FALSE	0	9	-3	4.11765	0.551868	1.81849	-0.362311	0.533214	16	0	0	GAAGAGCAAGATTGTGCAGA	Sabatini2015,Sabatini2017	2	GenomeCRISPR
X	55024742	55024765	-	GAAGGCAGCCCCAGAAGTCCAGG	ALAS2	ENSG00000158578	55009055	55031064	-	6299	ENST00000396198,ENST00000330807,ENST00000335854,ENST00000455688	8	4	4	0.652174	FALSE	0	7	0	3.58824	0.344076	0.935409	-0.0986519	0.420594	16	0	0	GAAGGCAGCCCCAGAAGTCC	Sabatini2015,Sabatini2017	2	GenomeCRISPR
4	73419615	73419638	+	TAAGGAGACCTGCTTTGCCGAGG	ALB	ENSG00000163631	73397114	73421412	+	73419614	ENST00000295897,ENST00000415165,ENST00000503124,ENST00000509063,ENST00000401494,ENST00000511370,ENST00000621085,ENST00000621628	20	8	12	0.565217	FALSE	0	8	-5	2.77273	0.0963491	1.34067	-0.719029	0.332333	21	0	0	TAAGGAGACCTGCTTTGCCG	Sabatini2015,Sabatini2017	1	GenomeCRISPR
4	73404380	73404403	-	ATCTCGACGAAACACACCCCTGG	ALB	ENSG00000163631	73397114	73421412	+	73404379	ENST00000441319,ENST00000295897,ENST00000415165,ENST00000476441,ENST00000509063,ENST00000401494,ENST00000621085,ENST00000621628	20	8	12	0.565217	FALSE	0	7	-2	2.58824	0.0444397	0.866962	-0.21046	0.305274	16	0	0	ATCTCGACGAAACACACCCC	Sabatini2015,Sabatini2017	1	GenomeCRISPR
4	73418170	73418193	-	GCATGGTCGCCTGTTCACCAAGG	ALB	ENSG00000163631	73397114	73421412	+	73418169	ENST00000295897,ENST00000415165,ENST00000503124,ENST00000509063,ENST00000401494,ENST00000511370,ENST00000621085,ENST00000621628	20	8	12	0.608696	FALSE	0	8	-2	4.35294	0.540964	1.13076	-0.201324	0.529511	16	0	0	GCATGGTCGCCTGTTCACCA	Sabatini2015,Sabatini2017,TKOv3	1	GenomeCRISPR
4	73404364	73404387	+	TTTAGCTCGGCTTATTCCAGGGG	ALB	ENSG00000163631	73397114	73421412	+	73404363	ENST00000441319,ENST00000295897,ENST00000415165,ENST00000476441,ENST00000509063,ENST00000401494,ENST00000621085,ENST00000621628	20	8	12	0.521739	FALSE	0	9	-9	-1.125	-1.00033	3.41653	-1.69795	0.00510167	24	0	0	TTTAGCTCGGCTTATTCCAG	TKOv1,TKOv3	1	GenomeCRISPR
3	105533669	105533692	+	GTGCTACATCCCCTTGAAGGAGG	ALCAM	ENSG00000170017	105366909	105576900	+	105533668	ENST00000306107,ENST00000472644,ENST00000486979,ENST00000465413	9	4	5	0.565217	FALSE	0	9	-5	1	-0.162797	0.833292	-0.729287	0.0640401	21	0	0	GTGCTACATCCCCTTGAAGG	Sabatini2015,Sabatini2017	1	GenomeCRISPR
3	105545282	105545305	-	GCAGATATTGTGCATGACACGGG	ALCAM	ENSG00000170017	105366909	105576900	+	105545281	ENST00000306107,ENST00000472644,ENST00000486979,ENST00000465413	9	4	5	0.521739	FALSE	0	9	-6	2.34146	0.356578	1.8534	-1.05478	0.314685	40	1	0.025	GCAGATATTGTGCATGACAC	Sabatini2015,TKOv1,Sabatini2017	1	GenomeCRISPR
3	105533666	105533689	+	AAAGTGCTACATCCCCTTGAAGG	ALCAM	ENSG00000170017	105366909	105576900	+	105533665	ENST00000306107,ENST00000472644,ENST00000486979,ENST00000465413	9	4	5	0.478261	FALSE	0	9	0	4.22857	1.08721	0.709532	-0.0620852	0.264376	35	0	0	AAAGTGCTACATCCCCTTGA	GeCKOv2	1	GenomeCRISPR
3	105533678	105533701	-	TCACACCCACCTCCTTCAAGGGG	ALCAM	ENSG00000170017	105366909	105576900	+	105533677	ENST00000306107,ENST00000472644,ENST00000486979,ENST00000465413	9	4	5	0.608696	FALSE	0	7	-7	-1.60119	-1.1699	0.573261	-0.958464	-0.148643	336	0	0	TCACACCCACCTCCTTCAAG	Avana	1	GenomeCRISPR
9	72952951	72952974	+	TTCAAATCGGTGAGTAGGACAGG	ALDH1A1	ENSG00000165092	72900662	73080442	-	127468	ENST00000297785,ENST00000376939,ENST00000419959,ENST00000446946	7	4	3	0.478261	FALSE	0	9	-5	4.625	0.996591	1.54129	-0.964381	0.66098	24	0	0	TTCAAATCGGTGAGTAGGAC	TKOv1	1	GenomeCRISPR
9	72940170	72940193	+	CAGAGCTCCTCCTCAGTTGCAGG	ALDH1A1	ENSG00000165092	72900662	73080442	-	140249	ENST00000297785,ENST00000376939,ENST00000419959,ENST00000446946	7	4	3	0.608696	FALSE	0	6	-2	2.05714	-0.0237451	0.500173	-0.0862654	0.153787	35	0	0	CAGAGCTCCTCCTCAGTTGC	GeCKOv2	2	GenomeCRISPR
9	72930995	72931018	-	GGATGTTGACAAGGCAGTGAAGG	ALDH1A1	ENSG00000165092	72900662	73080442	-	149424	ENST00000297785,ENST00000376939,ENST00000419959,ENST00000446946	7	4	3	0.521739	FALSE	0	9	-2	3.64706	0.608007	1.3022	-0.345865	0.446717	16	0	0	GGATGTTGACAAGGCAGTGA	Sabatini2015,Sabatini2017	3	GenomeCRISPR
9	72930943	72930966	+	GAAGCATCCATAGTACGCCACGG	ALDH1A1	ENSG00000165092	72900662	73080442	-	149476	ENST00000297785,ENST00000376939,ENST00000419959,ENST00000446946	7	4	3	0.565217	FALSE	0	9	-8	4.17318	0.817062	3.4046	-1.37497	0.263988	357	1	0.00280112	GAAGCATCCATAGTACGCCA	Sabatini2015,Sabatini2017,Avana	3	GenomeCRISPR
15	57995084	57995107	+	GATCTGTCCACACACTCCAATGG	ALDH1A2	ENSG00000128918	57953424	58497866	-	502759	ENST00000249750,ENST00000347587,ENST00000558231,ENST00000559517,ENST00000561070,ENST00000537372	25	6	19	0.521739	FALSE	0	8	-7	-1.01923	-0.768229	0.98852	-0.877937	-0.0439864	51	0	0	GATCTGTCCACACACTCCAA	Sabatini2015,GeCKOv2,Sabatini2017	1	GenomeCRISPR
15	57995100	57995123	-	TTTACAAGACATGAACCCATTGG	ALDH1A2	ENSG00000128918	57953424	58497866	-	502743	ENST00000249750,ENST00000347587,ENST00000558231,ENST00000559517,ENST00000561070,ENST00000537372	25	6	19	0.391304	FALSE	0	7	-5	0.918919	-0.0894778	0.795076	-0.370022	0.0793259	37	0	0	TTTACAAGACATGAACCCAT	Sabatini2014,GeCKOv2	1	GenomeCRISPR
15	57995086	57995108	+	ATCTGTCCACACACTCCAATGGG	ALDH1A2	ENSG00000128918	57953424	58497866	-	502758	ENST00000249750,ENST00000347587,ENST00000558231,ENST00000559517,ENST00000561070,ENST00000537372	25	6	19	0.545455	FALSE	0	9	-7	2.46154	0.450756	1.81124	-1.0267	0.261722	13	0	0	ATCTGTCCACACACTCCAAT	Yusa2016	1	GenomeCRISPR
15	58010648	58010671	-	CATGGGATGACCATTCCTGTAGG	ALDH1A2	ENSG00000128918	57953424	58497866	-	487195	ENST00000249750,ENST00000347587,ENST00000558231,ENST00000559517,ENST00000561070,ENST00000537372	25	6	19	0.521739	FALSE	0	5	-8	-2.11243	-1.15107	0.520499	-1.0932	-0.159982	338	1	0.00295858	CATGGGATGACCATTCCTGT	Sabatini2014,Avana	2	GenomeCRISPR
15	100885327	100885350	-	CATATTTGCTCCCGAGTTGAAGG	ALDH1A3	ENSG00000184254	100877714	100916626	+	100885326	ENST00000561338,ENST00000329841,ENST00000558033,ENST00000346623	7	4	3	0.478261	FALSE	0	9	0	5.60606	1.15922	1.04469	-0.0485321	0.381415	33	0	0	CATATTTGCTCCCGAGTTGA	GeCKOv2	2	GenomeCRISPR
15	100885316	100885339	+	CTACATGTAACCCTTCAACTCGG	ALDH1A3	ENSG00000184254	100877714	100916626	+	100885315	ENST00000561338,ENST00000329841,ENST00000558033,ENST00000346623	7	4	3	0.478261	FALSE	0	9	-6	3.63934	0.47631	0.900846	-0.352069	0.229511	366	1	0.00273224	CTACATGTAACCCTTCAACT	GeCKOv2,Avana	2	GenomeCRISPR
15	100887667	100887690	+	GCACCAGCTGGCTGACCTGGTGG	ALDH1A3	ENSG00000184254	100877714	100916626	+	100887666	ENST00000561338,ENST00000329841,ENST00000558033,ENST00000346623	7	4	3	0.695652	FALSE	0	9	-6	1.31818	-0.329677	1.27701	-1.12613	0.132124	21	0	0	GCACCAGCTGGCTGACCTGG	Sabatini2015,Sabatini2017	3	GenomeCRISPR
15	100887565	100887588	+	CGCTCAGCCCGACGTGGACAAGG	ALDH1A3	ENSG00000184254	100877714	100916626	+	100887564	ENST00000561338,ENST00000329841,ENST00000558033,ENST00000346623	7	4	3	0.695652	FALSE	0	9	-6	3.54286	0.442806	1.74094	-0.433361	0.288618	35	0	0	CGCTCAGCCCGACGTGGACA	GeCKOv2	3	GenomeCRISPR
12	105084423	105084446	-	CTCTCCAGCATGCTGCGGCGGGG	ALDH1L2	ENSG00000136010	105019784	105084577	-	131	ENST00000258494,ENST00000552270	5	2	3	0.73913	FALSE	0	9	-8	-1.125	-0.891492	2.27544	-1.95081	-0.122843	24	0	0	CTCTCCAGCATGCTGCGGCG	TKOv1	1	GenomeCRISPR
12	105084393	105084416	-	GCGCTCCGGCGCTTCTCCACTGG	ALDH1L2	ENSG00000136010	105019784	105084577	-	161	ENST00000258494,ENST00000552270	5	2	3	0.73913	FALSE	0	9	-7	1.25714	-0.0333697	0.778202	-0.557874	0.0888488	35	0	0	GCGCTCCGGCGCTTCTCCAC	GeCKOv2	1	GenomeCRISPR
12	105073846	105073869	+	CCAAGATGCACTCACCCAGAGGG	ALDH1L2	ENSG00000136010	105019784	105084577	-	10708	ENST00000258494,ENST00000552270	5	2	3	0.608696	FALSE	0	8	-6	0.321321	-0.370482	0.606008	-0.935597	0.0040032	333	0	0	CCAAGATGCACTCACCCAGA	Avana	2	GenomeCRISPR
12	105070752	105070775	-	TGTTCAAGCTTCCTAAATGGAGG	ALDH1L2	ENSG00000136010	105019784	105084577	-	13802	ENST00000258494,ENST00000552270	5	2	3	0.434783	FALSE	0	7	-5	1.23529	-0.0412403	0.837939	-0.854793	0.128004	16	0	0	TGTTCAAGCTTCCTAAATGG	Sabatini2015,Sabatini2017	3	GenomeCRISPR
12	111792620	111792643	-	GGTTGAAGAACAGGGCGAAGTGG	ALDH2	ENSG00000111275	111766887	111817529	+	111792619	ENST00000416293,ENST00000261733,ENST00000549106	5	3	2	0.565217	FALSE	0	9	-4	1.76471	0.0243296	1.72496	-0.705396	0.265004	16	0	0	GGTTGAAGAACAGGGCGAAG	Sabatini2015,Sabatini2017	1	GenomeCRISPR
12	111798215	111798238	+	GGATGGCATGACCATCGCCAAGG	ALDH2	ENSG00000111275	111766887	111817529	+	111798214	ENST00000416293,ENST00000261733,ENST00000549106	5	3	2	0.608696	FALSE	0	8	-6	1.05882	-0.387677	1.54468	-1.06087	0.0665277	16	0	0	GGATGGCATGACCATCGCCA	Sabatini2015,Sabatini2017,TKOv3	2	GenomeCRISPR
12	111799932	111799955	+	GAAGTTCAAGACCATAGAGGAGG	ALDH2	ENSG00000111275	111766887	111817529	+	111799931	ENST00000416293,ENST00000261733	5	2	3	0.478261	FALSE	0	9	-9	0.636364	-0.634256	1.1489	-2.6983	-0.116992	21	0	0	GAAGTTCAAGACCATAGAGG	Sabatini2015,Sabatini2017	10	GenomeCRISPR
17	19745009	19745032	-	GCAGCGCCTGATCCAGGAGCAGG	ALDH3A1	ENSG00000108602	19737984	19748943	-	3911	ENST00000468746,ENST00000395555,ENST00000225740,ENST00000457500,ENST00000439102,ENST00000426645,ENST00000574162,ENST00000573368,ENST00000570414,ENST00000444455	17	10	7	0.695652	FALSE	0	8	-7	1.58824	-0.299708	1.1301	-1.65153	0.150575	16	0	0	GCAGCGCCTGATCCAGGAGC	Sabatini2015,Sabatini2017	1	GenomeCRISPR
17	19745070	19745093	+	GGTCCTGCCCGAGCTGAAGGCGG	ALDH3A1	ENSG00000108602	19737984	19748943	-	3850	ENST00000468746,ENST00000395555,ENST00000225740,ENST00000457500,ENST00000439102,ENST00000426645,ENST00000574162,ENST00000573368,ENST00000570414,ENST00000444455	17	10	7	0.73913	FALSE	0	9	-8	1	-0.536302	2.3663	-2.66665	0.0226418	21	0	0	GGTCCTGCCCGAGCTGAAGG	Sabatini2015,Sabatini2017	1	GenomeCRISPR
17	19745048	19745071	+	GGATCCGGAACTGCAGCGGACGG	ALDH3A1	ENSG00000108602	19737984	19748943	-	3872	ENST00000468746,ENST00000395555,ENST00000225740,ENST00000457500,ENST00000439102,ENST00000426645,ENST00000574162,ENST00000573368,ENST00000570414,ENST00000444455	17	10	7	0.695652	FALSE	0	8	-3	2	-0.134092	1.16801	-0.440822	0.262708	16	0	0	GGATCCGGAACTGCAGCGGA	Sabatini2015,Sabatini2017,TKOv3	1	GenomeCRISPR
17	19743280	19743303	+	AGTTCCAGGTGCCAATGACGAGG	ALDH3A1	ENSG00000108602	19737984	19748943	-	5640	ENST00000468746,ENST00000395555,ENST00000494157,ENST00000225740,ENST00000457500,ENST00000439102,ENST00000426645,ENST00000574162,ENST00000573368,ENST00000444455	17	10	7	0.565217	FALSE	0	7	-8	1.22034	-0.447679	1.59097	-0.937112	0.167445	59	0	0	AGTTCCAGGTGCCAATGACG	TKOv1,GeCKOv2	1	GenomeCRISPR
17	19649067	19649090	+	GATGGTGCAGGAGCGCGAGAAGG	ALDH3A2	ENSG00000072210	19648136	19677598	+	19649066	ENST00000446398,ENST00000580550,ENST00000176643,ENST00000582991,ENST00000581518,ENST00000395575,ENST00000584332,ENST00000339618,ENST00000579855,ENST00000578614,ENST00000472059,ENST00000631291,ENST00000626500	26	13	13	0.652174	FALSE	0	9	-6	2.45455	-0.0967	1.81355	-0.796499	0.363605	21	0	0	GATGGTGCAGGAGCGCGAGA	Sabatini2015,Sabatini2017,TKOv3	1	GenomeCRISPR
17	19649115	19649138	-	CACGCGTGCGTACCTTGCACAGG	ALDH3A2	ENSG00000072210	19648136	19677598	+	19649114	ENST00000446398,ENST00000580550,ENST00000176643,ENST00000582991,ENST00000581518,ENST00000395575,ENST00000584332,ENST00000339618,ENST00000579855,ENST00000578614,ENST00000472059,ENST00000631291,ENST00000626500	26	13	13	0.652174	FALSE	0	7	-9	0.666667	-0.843787	0.88608	-2.40436	0.00821026	24	0	0	CACGCGTGCGTACCTTGCAC	TKOv1,Yusa2016	1	GenomeCRISPR
17	19649079	19649102	+	GCGCGAGAAGGATATCCTGACGG	ALDH3A2	ENSG00000072210	19648136	19677598	+	19649078	ENST00000446398,ENST00000580550,ENST00000176643,ENST00000582991,ENST00000581518,ENST00000395575,ENST00000584332,ENST00000339618,ENST00000579855,ENST00000578614,ENST00000472059,ENST00000631291,ENST00000626500	26	13	13	0.608696	FALSE	0	0	0	0	-1.12236	0.0121815	-0.0040209	0.00408028	2	0	0	GCGCGAGAAGGATATCCTGA		1	GenomeCRISPR
17	19648970	19648993	+	CCATGGAGCTCGAAGTCCGGCGG	ALDH3A2	ENSG00000072210	19648136	19677598	+	19648969	ENST00000446398,ENST00000580550,ENST00000176643,ENST00000582991,ENST00000581518,ENST00000395575,ENST00000339618,ENST00000579855,ENST00000578614,ENST00000472059,ENST00000631291,ENST00000626500	26	12	14	0.695652	FALSE	0	9	-6	3.18182	0.2072	1.34383	-0.886275	0.448478	21	0	0	CCATGGAGCTCGAAGTCCGG	Sabatini2015,Sabatini2017	1	GenomeCRISPR
11	67666918	67666941	-	CCTGGATGAAGGATGAACCACGG	ALDH3B2	ENSG00000132746	67662162	67681200	-	14259	ENST00000530069,ENST00000525827,ENST00000528756,ENST00000349015	8	4	4	0.565217	FALSE	0	9	-9	1.83036	0.187975	1.00113	-1.4324	0.0845448	336	9	0.0267857	CCTGGATGAAGGATGAACCA	Avana,TKOv3	2	GenomeCRISPR
11	67666626	67666649	-	TGGTCCTCATCATCGCACCCTGG	ALDH3B2	ENSG00000132746	67662162	67681200	-	14551	ENST00000530069,ENST00000525827,ENST00000528756,ENST00000349015	8	4	4	0.608696	FALSE	0	9	-2	3.31429	0.765872	1.13597	-0.0882386	0.220837	35	0	0	TGGTCCTCATCATCGCACCC	GeCKOv2,Brunello	3	GenomeCRISPR
11	67666362	67666385	-	AAGCCGTCAGAAATCAGCCAGGG	ALDH3B2	ENSG00000132746	67662162	67681200	-	14815	ENST00000530069,ENST00000525827,ENST00000528756,ENST00000349015	8	4	4	0.565217	FALSE	0	9	-9	0.0397878	-0.50934	6.31407	-1.66332	-0.00473126	376	8	0.0212766	AAGCCGTCAGAAATCAGCCA	Sabatini2015,TKOv1,Sabatini2017,Avana,TKOv3,Brunello	4	GenomeCRISPR
11	67666351	67666374	-	AATCAGCCAGGGCACAGAGAAGG	ALDH3B2	ENSG00000132746	67662162	67681200	-	14826	ENST00000530069,ENST00000525827,ENST00000528756,ENST00000349015	8	4	4	0.565217	FALSE	0	8	-7	1.41667	0.0268682	1.66294	-1.6745	0.25111	24	0	0	AATCAGCCAGGGCACAGAGA	TKOv1	4	GenomeCRISPR
1	18885554	18885577	-	ACCTGAAGCCTATTGCAGACCGG	ALDH4A1	ENSG00000159423	18871430	18902781	-	17204	ENST00000290597,ENST00000375341,ENST00000538309,ENST00000432718,ENST00000538839	6	5	1	0.565217	FALSE	0	8	-1	3.54167	0.788478	2.2797	-0.108859	0.540588	24	0	0	ACCTGAAGCCTATTGCAGAC	TKOv1	1	GenomeCRISPR
1	18885546	18885569	+	ATCTGGGCCCGGTCTGCAATAGG	ALDH4A1	ENSG00000159423	18871430	18902781	-	17212	ENST00000290597,ENST00000375341,ENST00000538309,ENST00000432718,ENST00000538839	6	5	1	0.608696	FALSE	0	9	-4	3.77143	0.872703	0.748557	-0.24789	0.245561	35	0	0	ATCTGGGCCCGGTCTGCAAT	GeCKOv2,Yusa2016	1	GenomeCRISPR
1	18885492	18885515	+	GCGAGGATCTCAGCCCTGCGCGG	ALDH4A1	ENSG00000159423	18871430	18902781	-	17266	ENST00000290597,ENST00000375341,ENST00000538309,ENST00000432718,ENST00000538839	6	5	1	0.73913	FALSE	0	5	2	3.5	0.773205	0.888102	0.173786	0.530944	2	0	0	GCGAGGATCTCAGCCCTGCG		1	GenomeCRISPR
1	18885478	18885501	-	GATCCTCGCCAAGACCATGGTGG	ALDH4A1	ENSG00000159423	18871430	18902781	-	17280	ENST00000290597,ENST00000375341,ENST00000538309,ENST00000432718,ENST00000538839	6	5	1	0.608696	FALSE	1	6	-5	1.94118	0.201782	0.876208	-0.639237	0.228139	16	0	0	GATCCTCGCCAAGACCATGG	Sabatini2015,Sabatini2017	1	GenomeCRISPR
6	24495329	24495352	+	CTGGAGGGAGGTCTCCGCCAAGG	ALDH5A1	ENSG00000112294	24494852	24537207	+	24495328	ENST00000357578,ENST00000491546,ENST00000348925	5	3	2	0.695652	FALSE	0	9	-9	2.52941	0.138279	2.99214	-3.25929	0.298631	16	0	0	CTGGAGGGAGGTCTCCGCCA	Sabatini2015,Sabatini2017,TKOv3	1	GenomeCRISPR
6	24532113	24532136	+	TGGCAGGTTCGATACAGAGGAGG	ALDH5A1	ENSG00000112294	24494852	24537207	+	24532112	ENST00000357578,ENST00000491546,ENST00000348925	5	3	2	0.565217	FALSE	0	9	-9	2.31818	0.0675034	1.96094	-2.8689	0.199727	21	0	0	TGGCAGGTTCGATACAGAGG	Sabatini2015,Sabatini2017	1	GenomeCRISPR
6	24495004	24495027	-	ACAGCTCCGCAGCCAAATGCAGG	ALDH5A1	ENSG00000112294	24494852	24537207	+	24495003	ENST00000357578,ENST00000491546,ENST00000348925	5	3	2	0.608696	FALSE	0	9	-9	0.176471	-0.650113	4.26239	-4.1479	-0.180201	16	0	0	ACAGCTCCGCAGCCAAATGC	Sabatini2015,Sabatini2017	1	GenomeCRISPR
6	24495298	24495321	-	AGCCTCGTAGGCAGCGCGCACGG	ALDH5A1	ENSG00000112294	24494852	24537207	+	24495297	ENST00000357578,ENST00000491546,ENST00000348925	5	3	2	0.73913	FALSE	0	9	-6	2.33333	0.0725801	1.96483	-0.761183	0.382176	24	0	0	AGCCTCGTAGGCAGCGCGCA	TKOv1,Yusa2016	1	GenomeCRISPR
14	74067536	74067559	+	CATCTGGCATGACTACCCCATGG	ALDH6A1	ENSG00000119711	74056850	74084493	-	16934	ENST00000553458,ENST00000350259,ENST00000555126	7	3	4	0.565217	FALSE	0	8	-3	2.82353	0.867045	0.992253	-0.456665	0.331393	16	0	0	CATCTGGCATGACTACCCCA	Sabatini2015,Sabatini2017	2	GenomeCRISPR
14	74065220	74065243	+	GGCTCCATTGGTGGTGAAGATGG	ALDH6A1	ENSG00000119711	74056850	74084493	-	19250	ENST00000553458,ENST00000350259,ENST00000555126	7	3	4	0.565217	FALSE	0	9	-7	-0.625	-0.310468	2.7201	-1.26241	-0.0397966	24	0	0	GGCTCCATTGGTGGTGAAGA	TKOv1	4	GenomeCRISPR
14	74064877	74064900	+	GAGAACATTGGCAAAGGCACTGG	ALDH6A1	ENSG00000119711	74056850	74084493	-	19593	ENST00000553458,ENST00000350259,ENST00000555126	7	3	4	0.521739	FALSE	0	8	-6	1	0.244394	1.01957	-1.15466	0.0526651	16	0	0	GAGAACATTGGCAAAGGCAC	Sabatini2015,Sabatini2017	5	GenomeCRISPR
14	74064865	74064888	+	GAGCCGGTGAATGAGAACATTGG	ALDH6A1	ENSG00000119711	74056850	74084493	-	19605	ENST00000553458,ENST00000350259,ENST00000555126	7	3	4	0.521739	FALSE	0	6	-2	0.529412	0.0837103	0.650627	-0.355169	0.0517982	16	0	0	GAGCCGGTGAATGAGAACAT	Sabatini2015,Sabatini2017	5	GenomeCRISPR
6	134942507	134942530	+	CTGAAGTTCTGCACAGACCGGGG	ALDH8A1	ENSG00000118514	134917390	134950122	-	7592	ENST00000265605,ENST00000367845,ENST00000349305,ENST00000367847,ENST00000534012	6	5	1	0.608696	FALSE	0	9	-9	0.968839	0.0107939	1.37159	-1.43207	0.0465708	352	1	0.00284091	CTGAAGTTCTGCACAGACCG	Sabatini2015,Sabatini2017,Avana	2	GenomeCRISPR
6	134942471	134942493	+	CTCTGACGTGTGGTGCAGGCTGG	ALDH8A1	ENSG00000118514	134917390	134950122	-	7629	ENST00000265605,ENST00000367845,ENST00000349305,ENST00000367847,ENST00000534012	6	5	1	0.636364	FALSE	0	8	-5	0.538462	-0.149637	0.71584	-0.888758	0.0610222	13	0	0	CTCTGACGTGTGGTGCAGGC	Yusa2016	2	GenomeCRISPR
6	134943861	134943884	+	GCTCCAGCAAATCCGCCACCTGG	ALDH8A1	ENSG00000118514	134917390	134950122	-	6238	ENST00000265605,ENST00000367845,ENST00000349305,ENST00000367847	6	4	2	0.652174	FALSE	0	9	-8	2.58333	0.612628	1.47037	-2.08973	0.288385	24	0	0	GCTCCAGCAAATCCGCCACC	TKOv1	1	GenomeCRISPR
6	134949956	134949979	-	GATTCTTACGACCCATCAACAGG	ALDH8A1	ENSG00000118514	134917390	134950122	-	143	ENST00000265605,ENST00000367845,ENST00000349305,ENST00000367847	6	4	2	0.478261	FALSE	0	9	-9	0.875	-0.0241862	1.42394	-2.91747	-0.064388	24	0	0	GATTCTTACGACCCATCAAC	TKOv1	1	GenomeCRISPR
9	101429871	101429894	+	TGGAACTGTCCACAGAGAAGAGG	ALDOB	ENSG00000136872	101420578	101435823	-	5929	ENST00000374855,ENST00000616752	3	2	1	0.521739	FALSE	0	9	-2	4.89474	1.18849	1.46472	-0.276471	0.623775	18	0	0	TGGAACTGTCCACAGAGAAG	Sabatini2015,Sabatini2017	1	GenomeCRISPR
9	101429808	101429831	-	CCTCTACCAGAAGGACAGCCAGG	ALDOB	ENSG00000136872	101420578	101435823	-	5992	ENST00000374855,ENST00000616752	3	2	1	0.608696	FALSE	0	9	-7	3.5	0.559233	3.50419	-1.23398	0.865769	24	0	0	CCTCTACCAGAAGGACAGCC	TKOv1	1	GenomeCRISPR
9	101426608	101426631	-	GGTACCTATTGTTGAACCAGAGG	ALDOB	ENSG00000136872	101420578	101435823	-	9192	ENST00000374855,ENST00000616752	3	2	1	0.478261	FALSE	0	9	-8	0.557692	-0.768239	1.41567	-1.06724	0.0879545	51	1	0.0196078	GGTACCTATTGTTGAACCAG	Sabatini2015,GeCKOv2,Sabatini2017,Brunello	2	GenomeCRISPR
9	101426595	101426618	-	GAACCAGAGGTAATTCCTGATGG	ALDOB	ENSG00000136872	101420578	101435823	-	9205	ENST00000374855,ENST00000616752	3	2	1	0.478261	FALSE	0	9	-5	2.41176	0.0682573	1.11254	-0.598654	0.285195	16	0	0	GAACCAGAGGTAATTCCTGA	Sabatini2015,Sabatini2017	2	GenomeCRISPR
12	34023997	34024020	-	TGATCACTCCAATTGACACCAGG	ALG10	ENSG00000139133	34022281	34029694	+	34023996	ENST00000266483,ENST00000538927,ENST00000541875	4	3	1	0.478261	FALSE	0	8	-8	1.79235	0.75825	0.655837	-0.802277	0.106105	366	2	0.00546448	TGATCACTCCAATTGACACC	GeCKOv2,Avana,Brunello	1	GenomeCRISPR
12	34022590	34022613	+	GGGAGCTGGAATGGCGCAGCTGG	ALG10	ENSG00000139133	34022281	34029694	+	34022589	ENST00000266483,ENST00000538927,ENST00000541875	4	3	1	0.695652	FALSE	0	8	-8	-0.484848	-0.168136	0.561484	-1.20778	-0.066204	33	0	0	GGGAGCTGGAATGGCGCAGC	GeCKOv2	1	GenomeCRISPR
12	34022676	34022699	-	CTCTCGCAACGCCCGGCTGAAGG	ALG10	ENSG00000139133	34022281	34029694	+	34022675	ENST00000266483,ENST00000538927,ENST00000541875	4	3	1	0.695652	FALSE	1	9	-9	-2.9697	-1.179	0.89344	-4.4935	-0.545766	33	0	0	CTCTCGCAACGCCCGGCTGA	GeCKOv2	1	GenomeCRISPR
12	34024026	34024049	-	AGACCATCCAAAGATCCAAATGG	ALG10	ENSG00000139133	34022281	34029694	+	34024025	ENST00000266483,ENST00000538927,ENST00000541875	4	3	1	0.434783	FALSE	1	9	-9	-1.61261	-0.626921	0.797347	-2.75737	-0.223331	333	8	0.024024	AGACCATCCAAAGATCCAAA	Avana	1	GenomeCRISPR
11	111857673	111857696	+	GTCCATATACCATCCAGTCATGG	ALG9	ENSG00000086848					ENST00000614444,ENST00000531154,ENST00000398006,ENST00000616540,ENST00000622211		5		0.478261	FALSE	0	9	-7	0.515152	-0.18597	0.655336	-0.506658	0.0254877	33	0	0	GTCCATATACCATCCAGTCA	GeCKOv2,Brunello		GenomeCRISPR
2	3695732	3695754	+	CGACTTAGAGTATTCGGTACTGG	ALLC	ENSG00000151360	3658195	3702671	+	3695731	ENST00000252505	3	1	2	0.454545	FALSE	0	8	-6	-1	-1.09404	1.36592	-0.663276	-0.0846126	13	0	0	CGACTTAGAGTATTCGGTAC	Yusa2016	1	GenomeCRISPR
2	3696279	3696302	+	TGGCGGGGCAAAGTCTATGGCGG	ALLC	ENSG00000151360	3658195	3702671	+	3696278	ENST00000252505	3	1	2	0.652174	FALSE	0	8	-5	3.09091	0.747692	1.32733	-0.455302	0.385831	21	1	0.047619	TGGCGGGGCAAAGTCTATGG	Sabatini2015,Sabatini2017,Brunello	2	GenomeCRISPR
2	3696302	3696325	+	ATGGTTGGGAAACTGCAAGAAGG	ALLC	ENSG00000151360	3658195	3702671	+	3696301	ENST00000252505	3	1	2	0.478261	FALSE	0	7	-4	2.82353	0.627317	0.914719	-0.516926	0.334307	16	0	0	ATGGTTGGGAAACTGCAAGA	Sabatini2015,Sabatini2017,TKOv3	2	GenomeCRISPR
2	3696311	3696334	+	AAACTGCAAGAAGGCTGGACCGG	ALLC	ENSG00000151360	3658195	3702671	+	3696310	ENST00000252505	3	1	2	0.565217	FALSE	0	9	-6	2.125	0.312838	1.1718	-0.991718	0.338692	24	0	0	AAACTGCAAGAAGGCTGGAC	TKOv1	2	GenomeCRISPR
17	6996965	6996988	+	TGGCCTTCCCGTGCTACCGCTGG	ALOX12	ENSG00000108839	6996065	7010736	+	6996964	ENST00000251535,ENST00000480801	3	2	1	0.695652	FALSE	0	5	-3	2.06061	-0.814708	0.358051	-0.114659	0.133663	33	0	0	TGGCCTTCCCGTGCTACCGC	GeCKOv2	1	GenomeCRISPR
17	6998543	6998566	-	GTTCCTTCTCTCGATGCTTCTGG	ALOX12	ENSG00000108839	6996065	7010736	+	6998542	ENST00000251535,ENST00000480801	3	2	1	0.521739	FALSE	0	9	-1	6.09091	1.19597	1.20537	-0.0593485	0.414317	33	0	0	GTTCCTTCTCTCGATGCTTC	GeCKOv2	2	GenomeCRISPR
17	6999419	6999442	-	TGAAGCTCTTCCATCCCCGAGGG	ALOX12	ENSG00000108839	6996065	7010736	+	6999418	ENST00000251535,ENST00000480801	3	2	1	0.608696	FALSE	0	9	-7	3.55856	-0.0673939	1.3844	-0.843641	0.247544	333	1	0.003003	TGAAGCTCTTCCATCCCCGA	Avana,Brunello	4	GenomeCRISPR
17	6996170	6996193	+	CGTACAACCGCGTGCAGCTTTGG	ALOX12	ENSG00000108839	6996065	7010736	+	6996169	ENST00000251535	3	1	2	0.608696	FALSE	0	9	-3	3.42424	-0.134403	0.907882	-0.243736	0.232693	33	0	0	CGTACAACCGCGTGCAGCTT	GeCKOv2	1	GenomeCRISPR
17	8087304	8087327	+	TTGCAAAGTCTCTCCCAAAGTGG	ALOX12B	ENSG00000179477	8072636	8087703	-	376	ENST00000319144	4	1	3	0.478261	FALSE	0	7	-2	1.75	0.118756	1.22293	-0.230832	0.27059	24	0	0	TTGCAAAGTCTCTCCCAAAG	TKOv1	1	GenomeCRISPR
17	8079870	8079893	+	GGCCGGGGTTGACGCCGTTGAGG	ALOX12B	ENSG00000179477	8072636	8087703	-	7810	ENST00000319144	4	1	3	0.73913	FALSE	0	8	-6	2.12121	0.259525	0.559533	-0.63317	0.11664	33	0	0	GGCCGGGGTTGACGCCGTTG	GeCKOv2	1	GenomeCRISPR
17	8079395	8079418	-	GATGATGCCCATCGCCATCCAGG	ALOX12B	ENSG00000179477	8072636	8087703	-	8285	ENST00000319144	4	1	3	0.608696	FALSE	0	7	-6	3.42857	0.755295	0.71284	-0.604902	0.211822	35	0	0	GATGATGCCCATCGCCATCC	GeCKOv2	1	GenomeCRISPR
17	8087418	8087441	-	GGCCACCTACAAAGTCAGGGTGG	ALOX12B	ENSG00000179477	8072636	8087703	-	262	ENST00000319144	4	1	3	0.608696	FALSE	1	6	-7	2	0.21356	0.783819	-1.18813	0.227973	16	0	0	GGCCACCTACAAAGTCAGGG	Sabatini2015,Sabatini2017	1	GenomeCRISPR
17	4641522	4641545	-	GAAGCGACTGTGGCCCGCACGGG	ALOX15	ENSG00000161905	4630902	4642294	-	749	ENST00000570836,ENST00000574640,ENST00000576394,ENST00000293761	7	4	3	0.73913	FALSE	0	7	-7	-0.421053	-0.342664	0.876771	-1.44558	-0.149722	18	0	0	GAAGCGACTGTGGCCCGCAC	Sabatini2015,Sabatini2014,Sabatini2017	1	GenomeCRISPR
17	4641559	4641582	-	TGTGGCTGGTCGGCCAGCACGGG	ALOX15	ENSG00000161905	4630902	4642294	-	712	ENST00000570836,ENST00000574640,ENST00000576394,ENST00000293761	7	4	3	0.73913	FALSE	0	1	-1	0	-0.219175	0.17644	-0.162459	0.00699034	2	0	0	TGTGGCTGGTCGGCCAGCAC	Sabatini2014	1	GenomeCRISPR
17	4641569	4641592	-	CAGGTGCAGCTGTGGCTGGTCGG	ALOX15	ENSG00000161905	4630902	4642294	-	702	ENST00000570836,ENST00000574640,ENST00000576394,ENST00000293761	7	4	3	0.695652	FALSE	0	3	1	2	0.367396	0.311491	0.172582	0.242036	2	0	0	CAGGTGCAGCTGTGGCTGGT	Sabatini2014	1	GenomeCRISPR
17	4641583	4641606	+	CTGCACCTGGTTGTTGGAACCGG	ALOX15	ENSG00000161905	4630902	4642294	-	688	ENST00000570836,ENST00000574640,ENST00000576394,ENST00000293761	7	4	3	0.608696	FALSE	0	2	-6	-2	-0.805746	0.271565	-0.773396	-0.250915	2	0	0	CTGCACCTGGTTGTTGGAAC	Sabatini2014	1	GenomeCRISPR
17	8039577	8039600	+	GGGGACCCTGGTGCTGCAGGAGG	ALOX15B	ENSG00000179593	8039017	8049134	+	8039576	ENST00000380183,ENST00000572022,ENST00000573359,ENST00000380173	5	4	1	0.73913	FALSE	0	8	-9	-1.40909	-0.951282	1.3925	-3.59676	-0.370079	21	0	0	GGGGACCCTGGTGCTGCAGG	Sabatini2015,Sabatini2017	2	GenomeCRISPR
17	8039394	8039417	+	CTTCCAGGTGACGCTCCCGGAGG	ALOX15B	ENSG00000179593	8039017	8049134	+	8039393	ENST00000380183,ENST00000572022,ENST00000573359,ENST00000380173	5	4	1	0.695652	FALSE	0	9	-8	0.532738	-0.260115	1.31238	-0.852483	0.0102272	336	0	0	CTTCCAGGTGACGCTCCCGG	Avana,Yusa2016	2	GenomeCRISPR
17	8039512	8039535	+	TTCCAGCTGACACCGCCGCGGGG	ALOX15B	ENSG00000179593	8039017	8049134	+	8039511	ENST00000380183,ENST00000572022,ENST00000573359,ENST00000380173	5	4	1	0.73913	FALSE	0	1	0	0.5	-0.271768	0.254712	-0.00927927	0.122716	2	0	0	TTCCAGCTGACACCGCCGCG		2	GenomeCRISPR
17	8039505	8039528	-	GCGGTGTCAGCTGGAACCAGCGG	ALOX15B	ENSG00000179593	8039017	8049134	+	8039504	ENST00000380183,ENST00000572022,ENST00000573359,ENST00000380173	5	4	1	0.695652	FALSE	1	9	-4	4.29412	1.07869	1.34319	-0.413828	0.560525	16	0	0	GCGGTGTCAGCTGGAACCAG	Sabatini2015,Sabatini2017	2	GenomeCRISPR
13	30735620	30735643	+	TGTAGGCAATGTTGTCCTGTTGG	ALOX5AP	ENSG00000132965	30713478	30764426	+	30735619	ENST00000380490,ENST00000617770	3	2	1	0.478261	FALSE	0	7	-3	2.78947	0.422078	0.945265	-0.459984	0.324319	18	0	0	TGTAGGCAATGTTGTCCTGT	Sabatini2015,Sabatini2014,Sabatini2017	1	GenomeCRISPR
13	30735635	30735658	-	TGAGGGTGACGATGGCCAACAGG	ALOX5AP	ENSG00000132965	30713478	30764426	+	30735634	ENST00000380490,ENST00000617770	3	2	1	0.608696	FALSE	0	9	-6	2.46154	0.308469	2.9714	-0.899924	0.467343	26	0	0	TGAGGGTGACGATGGCCAAC	TKOv1,Sabatini2014	1	GenomeCRISPR
13	30735644	30735667	+	CATCGTCACCCTCATCAGCGTGG	ALOX5AP	ENSG00000132965	30713478	30764426	+	30735643	ENST00000380490,ENST00000617770	3	2	1	0.608696	FALSE	0	9	-9	4.03038	0.851973	2.03437	-0.895848	0.309171	395	0	0	CATCGTCACCCTCATCAGCG	TKOv1,GeCKOv2,Avana,TKOv3	1	GenomeCRISPR
13	30735654	30735677	+	CTCATCAGCGTGGTCCAGAATGG	ALOX5AP	ENSG00000132965	30713478	30764426	+	30735653	ENST00000380490,ENST00000617770	3	2	1	0.565217	FALSE	0	8	-4	1.79167	0.0764004	2.31729	-0.659009	0.283657	24	0	0	CTCATCAGCGTGGTCCAGAA	TKOv1	1	GenomeCRISPR
2	232456250	232456273	-	CATTACCTGGGATGACGCCCAGG	ALPI	ENSG00000163295	232456123	232460032	+	232456249	ENST00000295463,ENST00000457560	2	2	0	0.608696	FALSE	2	4	-9	-2.08571	-1.19498	0.402555	-1.42698	-0.146044	35	1	0.0285714	CATTACCTGGGATGACGCCC	GeCKOv2	1	GenomeCRISPR
2	232456245	232456268	+	CTCTCCCTGGGCGTCATCCCAGG	ALPI	ENSG00000163295	232456123	232460032	+	232456244	ENST00000295463,ENST00000457560	2	2	0	0.695652	FALSE	2	6	-7	2.82857	0.0692263	0.53947	-0.610129	0.176635	35	1	0.0285714	CTCTCCCTGGGCGTCATCCC	GeCKOv2	1	GenomeCRISPR
2	232456367	232456390	-	AGCTGCCTGGCGGTTCCAGAAGG	ALPI	ENSG00000163295	232456123	232460032	+	232456366	ENST00000295463	2	1	1	0.652174	FALSE	0	7	-5	1.45714	-0.283576	0.465882	-0.240113	0.0925177	35	0	0	AGCTGCCTGGCGGTTCCAGA	GeCKOv2	1	GenomeCRISPR
2	232456449	232456472	-	ACTCACCATCGCCCAGGAAGAGG	ALPI	ENSG00000163295	232456123	232460032	+	232456448	ENST00000295463	2	1	1	0.608696	FALSE	1	9	2	7.4	1.24523	1.36804	0.51019	0.945382	5	0	0	ACTCACCATCGCCCAGGAAG	Novartis	1	GenomeCRISPR
4	112411823	112411846	-	TGGAGGCCCTCAGGGACGCCTGG	ALPK1	ENSG00000073331	112285509	112442620	+	112411822	ENST00000177648,ENST00000509722,ENST00000505127,ENST00000515330,ENST00000515106,ENST00000504176,ENST00000458497	18	7	11	0.73913	FALSE	0	5	-2	1.5	-0.0411613	0.605381	-0.269515	0.167933	2	0	0	TGGAGGCCCTCAGGGACGCC	Sabatini2014	2	GenomeCRISPR
4	112411831	112411854	-	AGCGAGGATGGAGGCCCTCAGGG	ALPK1	ENSG00000073331	112285509	112442620	+	112411830	ENST00000177648,ENST00000509722,ENST00000505127,ENST00000515330,ENST00000515106,ENST00000504176,ENST00000458497	18	7	11	0.695652	FALSE	0	7	3	5	1.14274	0.883741	0.367465	0.625603	2	0	0	AGCGAGGATGGAGGCCCTCA	Sabatini2014	2	GenomeCRISPR
4	112411840	112411863	-	ACAGTCCCGAGCGAGGATGGAGG	ALPK1	ENSG00000073331	112285509	112442620	+	112411839	ENST00000177648,ENST00000509722,ENST00000505127,ENST00000515330,ENST00000515106,ENST00000504176,ENST00000458497	18	7	11	0.652174	FALSE	0	7	2	4.5	0.973608	1.00941	0.267889	0.638648	2	0	0	ACAGTCCCGAGCGAGGATGG	Sabatini2014	2	GenomeCRISPR
4	112411847	112411870	-	CAGCCGCACAGTCCCGAGCGAGG	ALPK1	ENSG00000073331	112285509	112442620	+	112411846	ENST00000177648,ENST00000509722,ENST00000505127,ENST00000515330,ENST00000515106,ENST00000504176,ENST00000458497	18	7	11	0.73913	FALSE	0	4	4	4	0.80448	0.522207	0.448737	0.485472	2	0	0	CAGCCGCACAGTCCCGAGCG	Sabatini2014	2	GenomeCRISPR
2	232381759	232381782	+	GACCCTGCTGCTGCTGGAGACGG	ALPP	ENSG00000163283	232378534	232382889	+	232381758	ENST00000392027	3	1	2	0.695652	FALSE	0	8	-7	0	-1.172	2.316	-1.2873	0.00330263	21	0	0	GACCCTGCTGCTGCTGGAGA	Sabatini2015,Sabatini2017	2	GenomeCRISPR
2	232378984	232379007	+	CCCGGACTTCTGGAACCGCGAGG	ALPP	ENSG00000163283	232378534	232382889	+	232378983	ENST00000392027	3	1	2	0.695652	FALSE	0	9	-7	3.63636	0.179207	3.61362	-1.41595	0.564753	21	0	0	CCCGGACTTCTGGAACCGCG	Sabatini2015,Sabatini2017,Yusa2016,Brunello	2	GenomeCRISPR
2	232379065	232379088	-	CATCGCCCAGGAAGATGATGAGG	ALPP	ENSG00000163283	232378534	232382889	+	232379064	ENST00000392027	3	1	2	0.565217	FALSE	1	9	-5	2.21154	-0.350234	1.56544	-0.453964	0.265627	51	0	0	CATCGCCCAGGAAGATGATG	Sabatini2015,GeCKOv2,Sabatini2017	2	GenomeCRISPR
2	232378993	232379016	+	CTGGAACCGCGAGGCAGCCGAGG	ALPP	ENSG00000163283	232378534	232382889	+	232378992	ENST00000392027	3	1	2	0.73913	FALSE	1	9	-4	6.37143	1.19551	1.19946	-0.297227	0.517137	35	0	0	CTGGAACCGCGAGGCAGCCG	GeCKOv2	2	GenomeCRISPR
2	232406879	232406902	-	CCTGCATGTCTGGAAGCAGTCGG	ALPPL2	ENSG00000163286	232406843	232410714	+	232406878	ENST00000295453	1	1	0	0.608696	FALSE	0	5	-7	0	-0.926947	0.203346	-0.378495	-0.0540189	5	0	0	CCTGCATGTCTGGAAGCAGT	Novartis	1	GenomeCRISPR
2	232406879	232406902	+	CCGACTGCTTCCAGACATGCAGG	ALPPL2	ENSG00000163286	232406843	232410714	+	232406878	ENST00000295453	1	1	0	0.608696	FALSE	0	8	0	4.6	0.568484	0.556953	-0.100064	0.305932	5	0	0	CCGACTGCTTCCAGACATGC	Novartis	1	GenomeCRISPR
2	232407163	232407186	-	TGGCTCACTCACCGTCACCCAGG	ALPPL2	ENSG00000163286	232406843	232410714	+	232407162	ENST00000295453	1	1	0	0.652174	FALSE	0	9	-4	5.36364	0.816738	1.51234	-0.671596	0.631635	21	0	0	TGGCTCACTCACCGTCACCC	Sabatini2015,Novartis,Sabatini2017,Brunello	2	GenomeCRISPR
2	232407071	232407094	-	GCCTGGCGGTTCCAGAAGTCCGG	ALPPL2	ENSG00000163286	232406843	232410714	+	232407070	ENST00000295453	1	1	0	0.695652	FALSE	2	9	-7	0.742857	-0.685449	0.661443	-0.51646	0.052831	35	0	0	GCCTGGCGGTTCCAGAAGTC	GeCKOv2	2	GenomeCRISPR
2	201768865	201768888	-	CGATGGACTCAAAGAAGAGAAGG	ALS2	ENSG00000003393	201700554	201781189	-	12301	ENST00000264276,ENST00000467448,ENST00000409632,ENST00000410052	12	4	8	0.478261	FALSE	0	9	-9	-0.0487805	-0.372596	2.34881	-4.02333	-0.11933	40	0	0	CGATGGACTCAAAGAAGAGA	Sabatini2015,TKOv1,Sabatini2017	2	GenomeCRISPR
2	201768873	201768896	+	TCTTTGAGTCCATCGGTCAGTGG	ALS2	ENSG00000003393	201700554	201781189	-	12293	ENST00000264276,ENST00000467448,ENST00000409632,ENST00000410052	12	4	8	0.521739	FALSE	0	3	-8	-1.2	-0.728204	0.484316	-1.11775	-0.13142	5	0	0	TCTTTGAGTCCATCGGTCAG	Novartis	2	GenomeCRISPR
2	201767358	201767381	-	AACAGAGGCAGAAGGATCCAAGG	ALS2	ENSG00000003393	201700554	201781189	-	13808	ENST00000264276,ENST00000467448,ENST00000409632,ENST00000410052	12	4	8	0.521739	FALSE	0	8	-6	0.529412	-0.193994	0.989088	-1.44459	0.00194106	16	0	0	AACAGAGGCAGAAGGATCCA	Sabatini2015,Sabatini2017	3	GenomeCRISPR
2	201767242	201767265	+	AACTCCATGTTTCACTCCGAGGG	ALS2	ENSG00000003393	201700554	201781189	-	13924	ENST00000264276,ENST00000467448,ENST00000409632,ENST00000410052	12	4	8	0.521739	FALSE	0	9	-9	-0.833333	-0.614942	6.60393	-3.73982	-0.00104909	24	0	0	AACTCCATGTTTCACTCCGA	TKOv1,TKOv3	3	GenomeCRISPR
2	201351328	201351351	+	GGGGTCTTGATTAGCTTCCGTGG	ALS2CR12	ENSG00000155749	201288271	201357398	-	6047	ENST00000286190,ENST00000392257,ENST00000439709,ENST00000418364,ENST00000405148	10	5	5	0.565217	FALSE	0	8	-1	4.22727	0.86835	2.84444	-0.17897	0.601828	21	0	0	GGGGTCTTGATTAGCTTCCG	Sabatini2015,Sabatini2017	1	GenomeCRISPR
2	201289695	201289718	-	CCAGTTGGAACTCCAGAAAGAGG	ALS2CR12	ENSG00000155749	201288271	201357398	-	67680	ENST00000286190,ENST00000415745,ENST00000392257,ENST00000439709,ENST00000405148	10	5	5	0.521739	FALSE	0	9	-3	4.64706	1.02757	1.26181	-0.35225	0.579026	16	0	0	CCAGTTGGAACTCCAGAAAG	Sabatini2015,Sabatini2017	1	GenomeCRISPR
2	201351307	201351330	+	GAGTTCTTGCGTGGTAGTTGAGG	ALS2CR12	ENSG00000155749	201288271	201357398	-	6068	ENST00000286190,ENST00000392257,ENST00000439709,ENST00000418364,ENST00000405148	10	5	5	0.521739	FALSE	0	7	-5	3.76471	0.692902	0.849014	-0.687614	0.44673	16	0	0	GAGTTCTTGCGTGGTAGTTG	Sabatini2015,Sabatini2017	1	GenomeCRISPR
2	201351300	201351323	-	TACCACGCAAGAACTCCACAGGG	ALS2CR12	ENSG00000155749	201288271	201357398	-	6075	ENST00000286190,ENST00000392257,ENST00000439709,ENST00000418364,ENST00000405148	10	5	5	0.565217	FALSE	0	9	-9	0.866667	-0.406302	0.90897	-1.8465	0.0358215	360	0	0	TACCACGCAAGAACTCCACA	TKOv1,Avana,TKOv3	1	GenomeCRISPR
12	85280345	85280368	+	GGAGCACGTTATGGAGACGCTGG	ALX1	ENSG00000180318	85280107	85301784	+	85280344	ENST00000316824	1	1	0	0.608696	FALSE	0	9	-8	1.95833	-0.190434	3.13577	-1.51161	0.244396	47	0	0	GGAGCACGTTATGGAGACGC	Sabatini2015,TKOv1,Sabatini2014,Sabatini2017	1	GenomeCRISPR
12	85280393	85280416	+	GTCTGCAGGCAAATGCGTGCAGG	ALX1	ENSG00000180318	85280107	85301784	+	85280392	ENST00000316824	1	1	0	0.608696	FALSE	0	9	-4	3.70833	0.517156	1.2342	-0.462933	0.441816	23	0	0	GTCTGCAGGCAAATGCGTGC	Sabatini2015,Sabatini2014,Sabatini2017	1	GenomeCRISPR
12	85280469	85280492	-	TCACCGCTGCTGTCCTGACAGGG	ALX1	ENSG00000180318	85280107	85301784	+	85280468	ENST00000316824	1	1	0	0.652174	FALSE	0	8	-5	1.20833	-0.493686	2.26319	-0.535623	0.262778	24	0	0	TCACCGCTGCTGTCCTGACA	TKOv1	1	GenomeCRISPR
12	85280287	85280310	-	TTTACTCGGAGGGCTCTTGAGGG	ALX1	ENSG00000180318	85280107	85301784	+	85280286	ENST00000316824	1	1	0	0.565217	FALSE	0	6	0	3	0.230751	0.704159	0.0412682	0.372714	2	0	0	TTTACTCGGAGGGCTCTTGA	Sabatini2014	1	GenomeCRISPR
11	44309606	44309629	+	GAACCTGCAAGGCCGCGCTGTGG	ALX4	ENSG00000052850	44260444	44310166	-	537	ENST00000329255	1	1	0	0.695652	FALSE	0	8	-6	3.04545	0.43644	1.08828	-0.786451	0.392604	21	0	0	GAACCTGCAAGGCCGCGCTG	Sabatini2015,Sabatini2017	1	GenomeCRISPR
11	44309638	44309661	-	GGCAGCCTCAAACTCCAGGAAGG	ALX4	ENSG00000052850	44260444	44310166	-	505	ENST00000329255	1	1	0	0.608696	FALSE	0	9	-5	3.94118	0.740666	1.75374	-1.03329	0.531779	16	0	0	GGCAGCCTCAAACTCCAGGA	Sabatini2015,Sabatini2017	1	GenomeCRISPR
11	44310000	44310023	+	GTAGTAGGCGTCCATGGCAGCGG	ALX4	ENSG00000052850	44260444	44310166	-	143	ENST00000329255	1	1	0	0.652174	FALSE	0	9	-9	-0.841096	-0.883604	0.947261	-1.76772	-0.0891036	364	3	0.00824176	GTAGTAGGCGTCCATGGCAG	Sabatini2015,Sabatini2014,Novartis,Sabatini2017,Avana,TKOv3	1	GenomeCRISPR
11	44309892	44309915	+	GAATCCCTGTGCTTTGGCGGCGG	ALX4	ENSG00000052850	44260444	44310166	-	251	ENST00000329255	1	1	0	0.652174	FALSE	0	9	-6	2.77273	0.34381	1.20926	-0.987989	0.345422	21	0	0	GAATCCCTGTGCTTTGGCGG	Sabatini2015,Sabatini2017	1	GenomeCRISPR
4	70593353	70593376	+	GATACTGATCCTATGCCTCCTGG	AMBN	ENSG00000178522	70592256	70607288	+	70593352	ENST00000322937,ENST00000449493,ENST00000613447	3	3	0	0.521739	FALSE	0	8	-8	0.485714	-0.136267	0.687935	-0.769222	0.0328598	35	0	0	GATACTGATCCTATGCCTCC	GeCKOv2	2	GenomeCRISPR
4	70597023	70597046	-	AGGCTCAAACTAGCCATACCCGG	AMBN	ENSG00000178522	70592256	70607288	+	70597022	ENST00000322937,ENST00000449493,ENST00000613447	3	3	0	0.565217	FALSE	0	7	-8	0.714286	-0.0645428	0.572396	-1.05834	0.0432904	35	0	0	AGGCTCAAACTAGCCATACC	GeCKOv2,Yusa2016	3	GenomeCRISPR
4	70597028	70597051	+	TATGGCTAGTTTGAGCCTTGAGG	AMBN	ENSG00000178522	70592256	70607288	+	70597027	ENST00000322937,ENST00000449493,ENST00000613447	3	3	0	0.478261	FALSE	0	4	-8	-2.85714	-1.18524	0.286417	-0.599964	-0.17497	35	0	0	TATGGCTAGTTTGAGCCTTG	GeCKOv2	3	GenomeCRISPR
4	70597005	70597027	+	TCCTCAGCAATCTGGAACACCGG	AMBN	ENSG00000178522	70592256	70607288	+	70597004	ENST00000322937,ENST00000449493,ENST00000613447	3	3	0	0.590909	FALSE	0	9	-5	2.38462	0.459598	2.86885	-0.384033	0.619047	13	0	0	TCCTCAGCAATCTGGAACAC	Yusa2016	3	GenomeCRISPR
9	114074037	114074060	+	GTAGAGCTTGGCAGTAATGGTGG	AMBP	ENSG00000106927	114060127	114078472	-	4412	ENST00000265132,ENST00000466610,ENST00000603230	4	3	1	0.521739	FALSE	0	9	-8	-0.590909	-0.661319	2.86084	-1.94961	-0.123477	21	0	0	GTAGAGCTTGGCAGTAATGG	Sabatini2015,Sabatini2017	2	GenomeCRISPR
9	114074135	114074158	-	TGCAGAATGGAACATAACCATGG	AMBP	ENSG00000106927	114060127	114078472	-	4314	ENST00000265132,ENST00000466610,ENST00000603230	4	3	1	0.434783	FALSE	0	9	-8	0.181548	-0.392426	0.851073	-1.70942	-0.0130803	336	4	0.0119048	TGCAGAATGGAACATAACCA	Avana,TKOv3,Brunello	2	GenomeCRISPR
9	114074026	114074048	+	TGAGCCTTTACCGTAGAGCTTGG	AMBP	ENSG00000106927	114060127	114078472	-	4424	ENST00000265132,ENST00000466610,ENST00000603230	4	3	1	0.545455	FALSE	0	9	-4	4.30769	1.04389	1.66694	-0.318775	0.448555	13	0	0	TGAGCCTTTACCGTAGAGCT	Yusa2016	2	GenomeCRISPR
9	114072934	114072957	-	TGAGGACTCCATCTTCACCATGG	AMBP	ENSG00000106927	114060127	114078472	-	5515	ENST00000265132,ENST00000466610,ENST00000603230	4	3	1	0.521739	FALSE	0	9	-5	3.45833	0.748224	1.25541	-0.694463	0.444469	24	0	0	TGAGGACTCCATCTTCACCA	TKOv1,TKOv3	3	GenomeCRISPR
12	95956780	95956803	-	GGAGCCGTTGCTGCAAGGAGCGG	AMDHD1	ENSG00000139344	95943293	95968716	+	95956779	ENST00000266736,ENST00000548310	4	2	2	0.695652	FALSE	0	9	0	3.11765	0.594036	1.30183	-0.071506	0.3962	16	0	0	GGAGCCGTTGCTGCAAGGAG	Sabatini2015,Sabatini2017	1	GenomeCRISPR
12	95956747	95956770	+	GCGCACGCGCCAAGCCACAGAGG	AMDHD1	ENSG00000139344	95943293	95968716	+	95956746	ENST00000266736,ENST00000548310	4	2	2	0.73913	FALSE	0	9	-9	1.82353	0.0696428	3.99214	-3.00905	0.246918	16	0	0	GCGCACGCGCCAAGCCACAG	Sabatini2015,Sabatini2017	1	GenomeCRISPR
12	95956824	95956847	-	ACTCTTGCACTCCACCAGCGTGG	AMDHD1	ENSG00000139344	95943293	95968716	+	95956823	ENST00000266736,ENST00000548310	4	2	2	0.608696	FALSE	0	8	-4	2	0.141151	1.33811	-0.703202	0.317454	2	0	0	ACTCTTGCACTCCACCAGCG		1	GenomeCRISPR
12	95956844	95956866	+	GAGTGGATATGGCCTCGACCTGG	AMDHD1	ENSG00000139344	95943293	95968716	+	95956843	ENST00000266736,ENST00000548310	4	2	2	0.590909	FALSE	0	6	-4	2.15385	0.203491	0.760111	-0.961121	0.196898	13	0	0	GAGTGGATATGGCCTCGACC	Yusa2016	1	GenomeCRISPR
X	11298259	11298282	-	ATACCGGTGGCCTTATGCTCTGG	AMELX	ENSG00000125363	11293413	11300761	+	11298258	ENST00000380714,ENST00000380712,ENST00000348912	3	3	0	0.565217	FALSE	0	9	-7	2.88571	0.0976596	0.78565	-0.634841	0.203993	35	0	0	ATACCGGTGGCCTTATGCTC	GeCKOv2	3	GenomeCRISPR
X	11298256	11298279	+	GTACCAGAGCATAAGGCCACCGG	AMELX	ENSG00000125363	11293413	11300761	+	11298255	ENST00000380714,ENST00000380712,ENST00000348912	3	3	0	0.608696	FALSE	0	7	0	3.5	0.258151	1.21802	-0.00792728	0.605049	2	0	0	GTACCAGAGCATAAGGCCAC	TKOv3	3	GenomeCRISPR
X	11298234	11298257	+	AGGTGCTTACCCCTTTGAAGTGG	AMELX	ENSG00000125363	11293413	11300761	+	11298233	ENST00000380714,ENST00000380712,ENST00000348912	3	3	0	0.521739	FALSE	1	8	-6	2.59459	0.0216003	1.06035	-0.352137	0.187977	37	0	0	AGGTGCTTACCCCTTTGAAG	GeCKOv2	3	GenomeCRISPR
X	11298908	11298931	-	AGAGTCAGATCAGGAAGCATGGG	AMELX	ENSG00000125363	11293413	11300761	+	11298907	ENST00000380714,ENST00000380712,ENST00000348912	3	3	0	0.521739	FALSE	0	9	-5	2.76471	0.0660444	2.55719	-0.700011	0.472057	16	0	0	AGAGTCAGATCAGGAAGCAT	Sabatini2015,Sabatini2017,TKOv3	4	GenomeCRISPR
Y	6870011	6870034	+	AGCTGAAGTTGATATAACCAGGG	AMELY	ENSG00000099721	6865918	6874027	-	3993	ENST00000215479,ENST00000383036	2	2	0	0.434783	FALSE	1	9	-8	3.8631	0.224236	1.42391	-1.29161	0.244943	336	0	0	AGCTGAAGTTGATATAACCA	Avana	2	GenomeCRISPR
Y	6870005	6870028	-	TTATATCAACTTCAGCTATGAGG	AMELY	ENSG00000099721	6865918	6874027	-	3999	ENST00000215479,ENST00000383036	2	2	0	0.347826	FALSE	1	8	-7	0.5	-0.738017	0.921506	-2.52379	-0.80114	2	0	0	TTATATCAACTTCAGCTATG		2	GenomeCRISPR
Y	6868731	6868754	+	CTGGTGGTCTTATCATGCTCTGG	AMELY	ENSG00000099721	6865918	6874027	-	5273	ENST00000215479,ENST00000383036	2	2	0	0.521739	FALSE	0	9	-3	3.71429	0.181659	0.885659	-0.144123	0.263559	35	0	0	CTGGTGGTCTTATCATGCTC	GeCKOv2,Yusa2016	4	GenomeCRISPR
Y	6868756	6868779	-	AGGTGCTCACCCCTTTGAAGTGG	AMELY	ENSG00000099721	6865918	6874027	-	5248	ENST00000215479,ENST00000383036	2	2	0	0.565217	FALSE	1	9	-6	3.62857	0.157134	1.13587	-0.660038	0.251572	35	0	0	AGGTGCTCACCCCTTTGAAG	GeCKOv2	4	GenomeCRISPR
2	130762311	130762334	-	TTTGAAGGTGGCTCCACAGAGGG	AMER3	ENSG00000178171	130755435	130768134	+	130762310	ENST00000321420,ENST00000431758,ENST00000458606,ENST00000423981	4	4	0	0.565217	FALSE	0	0	-5	-2.5	-0.935214	0.100771	-0.997153	-0.448191	2	0	0	TTTGAAGGTGGCTCCACAGA		2	GenomeCRISPR
2	130762323	130762345	-	CTTTCGCACCGGTTTGAAGGTGG	AMER3	ENSG00000178171	130755435	130768134	+	130762322	ENST00000321420,ENST00000431758,ENST00000458606,ENST00000423981	4	4	0	0.545455	FALSE	0	8	-2	1.07692	0.271622	0.607765	-0.201683	0.0975768	13	0	0	CTTTCGCACCGGTTTGAAGG	Yusa2016	2	GenomeCRISPR
2	130762459	130762482	-	GCATCTGGGGCACAAAGTGGCGG	AMER3	ENSG00000178171	130755435	130768134	+	130762458	ENST00000321420,ENST00000431758,ENST00000458606,ENST00000423981	4	4	0	0.652174	FALSE	1	8	-6	0.647059	0.126588	1.05573	-1.10242	0.0119984	16	0	0	GCATCTGGGGCACAAAGTGG	Sabatini2015,Sabatini2017	2	GenomeCRISPR
2	130762564	130762586	-	CAGTCTTGTTTCTCCGAATGTGG	AMER3	ENSG00000178171	130755435	130768134	+	130762563	ENST00000321420,ENST00000458606,ENST00000423981	4	3	1	0.454545	FALSE	0	3	-6	-1.76923	-0.688656	0.356331	-0.643148	-0.166469	13	0	0	CAGTCTTGTTTCTCCGAATG	Yusa2016	2	GenomeCRISPR
1	109508759	109508782	+	GCTGCTGCTTGGAGCAGCTGAGG	AMIGO1	ENSG00000181754	109504175	109509738	-	956	ENST00000369864,ENST00000369862	2	2	0	0.652174	FALSE	0	9	-9	3.90909	0.941631	2.5771	-2.36696	0.553767	21	0	0	GCTGCTGCTTGGAGCAGCTG	Sabatini2015,Sabatini2017	2	GenomeCRISPR
1	109508015	109508038	-	CAAGCAGCAAGGGATGACCAAGG	AMIGO1	ENSG00000181754	109504175	109509738	-	1700	ENST00000369864,ENST00000369862	2	2	0	0.565217	FALSE	0	8	-7	-2.43902	-0.946873	1.77944	-1.84438	-0.40545	40	1	0.025	CAAGCAGCAAGGGATGACCA	Sabatini2015,TKOv1,Sabatini2017	2	GenomeCRISPR
1	109508025	109508048	-	AGTGTGACACCAAGCAGCAAGGG	AMIGO1	ENSG00000181754	109504175	109509738	-	1690	ENST00000369864,ENST00000369862	2	2	0	0.565217	FALSE	0	9	-7	0.882353	0.0412051	1.3538	-1.16563	0.0771728	16	0	0	AGTGTGACACCAAGCAGCAA	Sabatini2015,Sabatini2017	2	GenomeCRISPR
1	109508882	109508905	+	AGAGGCCTCTCGGGTCACGGTGG	AMIGO1	ENSG00000181754	109504175	109509738	-	833	ENST00000369864,ENST00000369862	2	2	0	0.695652	FALSE	0	9	-8	1.86364	0.333128	5.26516	-1.84623	0.435655	21	0	0	AGAGGCCTCTCGGGTCACGG	Sabatini2015,Sabatini2017	2	GenomeCRISPR
12	47077991	47078014	-	GCTAGAGCCGGATAAAGAGATGG	AMIGO2	ENSG00000139211	47075707	47079951	-	1937	ENST00000266581,ENST00000550413,ENST00000429635	3	3	0	0.521739	FALSE	0	9	-6	3.35294	0.783128	1.23824	-0.743247	0.415154	16	0	0	GCTAGAGCCGGATAAAGAGA	Sabatini2015,Sabatini2017	2	GenomeCRISPR
12	47078955	47078978	+	GACGACGGCTCCAAGCAGGGTGG	AMIGO2	ENSG00000139211	47075707	47079951	-	973	ENST00000266581,ENST00000550413,ENST00000429635	3	3	0	0.695652	FALSE	0	9	-9	-0.173913	-0.773834	2.126	-2.89146	-0.177967	45	1	0.0222222	GACGACGGCTCCAAGCAGGG	Sabatini2015,TKOv1,Sabatini2017	2	GenomeCRISPR
12	47078879	47078902	+	GGCACACCCCAGAGGCACCAGGG	AMIGO2	ENSG00000139211	47075707	47079951	-	1049	ENST00000266581,ENST00000550413,ENST00000429635	3	3	0	0.73913	FALSE	0	9	-9	3.58924	0.887442	1.54419	-1.63308	0.244497	352	0	0	GGCACACCCCAGAGGCACCA	Sabatini2015,Sabatini2017,Avana	2	GenomeCRISPR
12	47078509	47078532	+	GAGAGCCCTCCAAACGCTGAAGG	AMIGO2	ENSG00000139211	47075707	47079951	-	1419	ENST00000266581,ENST00000550413,ENST00000429635	3	3	0	0.608696	FALSE	0	8	-8	-1.11538	-1.18945	1.01043	-0.955536	-0.0913539	51	1	0.0196078	GAGAGCCCTCCAAACGCTGA	Sabatini2015,GeCKOv2,Sabatini2017	2	GenomeCRISPR
3	49719365	49719388	+	CAGTTGTGGAGCGCACGGGGCGG	AMIGO3	ENSG00000176020	49716834	49719695	-	307	ENST00000320431	1	1	0	0.73913	FALSE	0	6	1	3.5	0.72575	0.995696	0.188002	0.495595	4	0	0	CAGTTGTGGAGCGCACGGGG	Sabatini2015	1	GenomeCRISPR
3	49718935	49718958	+	CAGGTGGTCGAAGGAGAACGAGG	AMIGO3	ENSG00000176020	49716834	49719695	-	737	ENST00000320431	1	1	0	0.608696	FALSE	0	7	4	5.25	1.14403	1.24223	0.417616	0.691397	4	0	0	CAGGTGGTCGAAGGAGAACG	Sabatini2015	1	GenomeCRISPR
3	49718674	49718697	+	GAAGAAGCGCACGCGGGACGCGG	AMIGO3	ENSG00000176020	49716834	49719695	-	998	ENST00000320431	1	1	0	0.73913	FALSE	0	7	-1	3.25	0.665995	0.776372	-0.124348	0.375324	4	0	0	GAAGAAGCGCACGCGGGACG	Sabatini2015	1	GenomeCRISPR
3	49718486	49718509	-	AGGGCGCCAGGATCCCGCGATGG	AMIGO3	ENSG00000176020	49716834	49719695	-	1186	ENST00000320431	1	1	0	0.73913	FALSE	0	0	-5	-1.5	-0.469349	0.0395475	-0.680287	-0.201023	4	0	0	AGGGCGCCAGGATCCCGCGA	Sabatini2015	1	GenomeCRISPR
X	110317625	110317648	-	TGTATGGATACCAGCAGCCCCGG	AMMECR1	ENSG00000101935	110194186	110440233	-	122585	ENST00000262844,ENST00000372059,ENST00000372057	5	3	2	0.608696	FALSE	0	9	-4	4.41176	0.380811	2.30026	-0.695875	0.624908	16	0	0	TGTATGGATACCAGCAGCCC	Sabatini2015,Sabatini2017	1	GenomeCRISPR
X	110317599	110317622	+	TAGGGCTCGTTGGTGAATCGGGG	AMMECR1	ENSG00000101935	110194186	110440233	-	122611	ENST00000262844,ENST00000372059,ENST00000372057	5	3	2	0.608696	FALSE	0	9	-4	5.22727	0.729757	3.40168	-0.708433	0.762365	21	0	0	TAGGGCTCGTTGGTGAATCG	Sabatini2015,Sabatini2017	1	GenomeCRISPR
X	110317589	110317612	+	CGGTACTCACTAGGGCTCGTTGG	AMMECR1	ENSG00000101935	110194186	110440233	-	122621	ENST00000262844,ENST00000372059,ENST00000372057	5	3	2	0.608696	FALSE	0	9	-2	5	0.63251	1.36264	-0.247386	0.619729	16	0	0	CGGTACTCACTAGGGCTCGT	Sabatini2015,Sabatini2017	1	GenomeCRISPR
X	110317696	110317719	-	GCCGGGCTCCCGGAAGATGGTGG	AMMECR1	ENSG00000101935	110194186	110440233	-	122514	ENST00000262844,ENST00000372059,ENST00000372057	5	3	2	0.73913	FALSE	0	8	-5	1.5	-0.865097	1.3892	-0.825656	0.281771	2	0	0	GCCGGGCTCCCGGAAGATGG		1	GenomeCRISPR
2	127874090	127874113	+	GAGGTCCTGAACTAGAGCCGGGG	AMMECR1L	ENSG00000144233	127861630	127885922	-	11809	ENST00000272647,ENST00000393001	2	2	0	0.652174	FALSE	0	9	-9	0.402235	-0.451103	2.54994	-1.8257	0.00770653	357	1	0.00280112	GAGGTCCTGAACTAGAGCCG	Sabatini2015,Sabatini2017,Avana,TKOv3	3	GenomeCRISPR
2	127874027	127874050	-	GAATGTGTCAGACTTAACTCTGG	AMMECR1L	ENSG00000144233	127861630	127885922	-	11872	ENST00000272647,ENST00000393001	2	2	0	0.434783	FALSE	0	9	-3	3.23529	0.500781	1.55249	-0.365448	0.41045	16	0	0	GAATGTGTCAGACTTAACTC	Sabatini2015,Sabatini2017,Yusa2016,TKOv3	3	GenomeCRISPR
2	127874191	127874214	+	GCCAACTTGGGCTCGAGTGGAGG	AMMECR1L	ENSG00000144233	127861630	127885922	-	11708	ENST00000272647,ENST00000393001	2	2	0	0.652174	FALSE	0	9	-8	1.09091	-0.219714	2.8487	-1.63879	0.21015	21	0	0	GCCAACTTGGGCTCGAGTGG	Sabatini2015,Sabatini2017	3	GenomeCRISPR
2	127874131	127874154	-	GGAAGTGGAACGCACAGTCACGG	AMMECR1L	ENSG00000144233	127861630	127885922	-	11768	ENST00000272647,ENST00000393001	2	2	0	0.608696	FALSE	0	8	0	4.35294	0.876301	1.31387	0.0646119	0.567589	16	0	0	GGAAGTGGAACGCACAGTCA	Sabatini2015,Sabatini2017	3	GenomeCRISPR
12	31709292	31709315	-	AACAGATTCAAATATAAGTGAGG	AMN1	ENSG00000151743	31671137	31729174	-	19859	ENST00000281471,ENST00000537562,ENST00000536761,ENST00000535408,ENST00000537960,ENST00000506446,ENST00000457428	12	7	5	0.304348	FALSE	0	9	-8	-0.71131	-1.08442	1.00641	-3.23483	-0.0817393	336	5	0.014881	AACAGATTCAAATATAAGTG	Avana	2	GenomeCRISPR
12	31701968	31701991	+	AGCTCCGTAGATCTAGAGTTTGG	AMN1	ENSG00000151743	31671137	31729174	-	27183	ENST00000281471,ENST00000537562,ENST00000536761,ENST00000535408,ENST00000537960,ENST00000506446	12	6	6	0.478261	FALSE	0	9	-9	2.14825	-0.125776	1.67493	-1.07377	0.133395	371	0	0	AGCTCCGTAGATCTAGAGTT	GeCKOv2,Avana	2	GenomeCRISPR
12	31701972	31701995	-	AAGTCCAAACTCTAGATCTACGG	AMN1	ENSG00000151743	31671137	31729174	-	27179	ENST00000281471,ENST00000537562,ENST00000536761,ENST00000535408,ENST00000537960,ENST00000506446	12	6	6	0.434783	FALSE	0	9	-9	4.06199	0.515795	1.51746	-2.09368	0.263286	371	2	0.00539084	AAGTCCAAACTCTAGATCTA	GeCKOv2,Avana,Yusa2016,Brunello	2	GenomeCRISPR
12	31701924	31701946	+	TTCTACAGTTAGACAGGTGCAGG	AMN1	ENSG00000151743	31671137	31729174	-	27228	ENST00000281471,ENST00000537562,ENST00000536761,ENST00000535408,ENST00000537960,ENST00000506446	12	6	6	0.5	FALSE	0	5	-5	-0.538462	-1.02648	0.324021	-0.676284	-0.0953842	13	0	0	TTCTACAGTTAGACAGGTGC	Yusa2016	2	GenomeCRISPR
X	112815497	112815520	+	GCAGAGGATGGCTGAGCCCGAGG	AMOT	ENSG00000126016	112774503	112840815	-	25295	ENST00000371962,ENST00000524145,ENST00000371958,ENST00000371959,ENST00000304758	6	5	1	0.695652	FALSE	0	9	-4	4.25	0.709302	1.9993	-0.519404	0.593053	23	0	0	GCAGAGGATGGCTGAGCCCG	Sabatini2015,Sabatini2014,Sabatini2017,TKOv3	2	GenomeCRISPR
X	112815426	112815449	+	AGAGGATCTCAACCATCTGCTGG	AMOT	ENSG00000126016	112774503	112840815	-	25366	ENST00000371962,ENST00000524145,ENST00000371958,ENST00000371959,ENST00000304758	6	5	1	0.521739	FALSE	0	9	-9	2.35185	0.000811408	1.99382	-1.24056	0.242702	53	0	0	AGAGGATCTCAACCATCTGC	Sabatini2015,Sabatini2014,GeCKOv2,Sabatini2017	2	GenomeCRISPR
X	112815357	112815380	-	GAAGGTGGCAAGACTGCAGAAGG	AMOT	ENSG00000126016	112774503	112840815	-	25435	ENST00000371962,ENST00000524145,ENST00000371958,ENST00000371959,ENST00000304758	6	5	1	0.565217	FALSE	0	7	-1	3	0.242735	0.853858	-0.0997552	0.377052	2	0	0	GAAGGTGGCAAGACTGCAGA	Sabatini2014	2	GenomeCRISPR
X	112815372	112815395	-	GGAAGGATGCTATGAGAAGGTGG	AMOT	ENSG00000126016	112774503	112840815	-	25420	ENST00000371962,ENST00000524145,ENST00000371958,ENST00000371959,ENST00000304758	6	5	1	0.521739	FALSE	0	4	-3	0.5	-0.690399	0.463711	-0.315706	0.0740024	2	0	0	GGAAGGATGCTATGAGAAGG	Sabatini2014	2	GenomeCRISPR
3	134371392	134371415	+	GCGGTGCAGGACTGTCCCCGAGG	AMOTL2	ENSG00000114019	134355874	134375479	-	4064	ENST00000249883,ENST00000422605,ENST00000514516,ENST00000513145,ENST00000510560,ENST00000504234,ENST00000505596,ENST00000506107,ENST00000515172,ENST00000502491	13	10	3	0.73913	FALSE	0	8	-7	2.68182	0.0566602	2.01187	-1.39908	0.314068	21	0	0	GCGGTGCAGGACTGTCCCCG	Sabatini2015,Sabatini2017	2	GenomeCRISPR
3	134371373	134371396	+	GCAGCTGCTCCTGGATGAGGCGG	AMOTL2	ENSG00000114019	134355874	134375479	-	4083	ENST00000249883,ENST00000422605,ENST00000514516,ENST00000513145,ENST00000510560,ENST00000504234,ENST00000505596,ENST00000506107,ENST00000515172,ENST00000502491	13	10	3	0.695652	FALSE	0	9	-5	2.77273	0.0845907	1.52288	-0.578343	0.371494	21	0	0	GCAGCTGCTCCTGGATGAGG	Sabatini2015,Sabatini2017	2	GenomeCRISPR
3	134371309	134371332	-	CAGCAGCAGGCCCTGAGGGGTGG	AMOTL2	ENSG00000114019	134355874	134375479	-	4147	ENST00000249883,ENST00000422605,ENST00000514516,ENST00000513145,ENST00000510560,ENST00000504234,ENST00000505596,ENST00000506107,ENST00000515172	13	9	4	0.73913	FALSE	0	9	-3	2.94118	0.136344	1.37523	-0.476969	0.346399	16	0	0	CAGCAGCAGGCCCTGAGGGG	Sabatini2015,Sabatini2017	2	GenomeCRISPR
3	134371076	134371099	+	GGGCCGCATAGTACTGCGAGTGG	AMOTL2	ENSG00000114019	134355874	134375479	-	4380	ENST00000249883,ENST00000422605,ENST00000514516,ENST00000513145,ENST00000510560,ENST00000504234,ENST00000505596,ENST00000506107,ENST00000515172	13	9	4	0.652174	FALSE	0	9	0	5.35294	0.877324	1.9891	-0.0906263	0.723404	16	0	0	GGGCCGCATAGTACTGCGAG	Sabatini2015,Sabatini2017	2	GenomeCRISPR
11	10482170	10482193	+	CCAGTACCTGGGTCATCCGCGGG	AMPD3	ENSG00000133805	10308313	10507579	+	10482169	ENST00000396554,ENST00000524866,ENST00000534047,ENST00000396553,ENST00000529834,ENST00000528723,ENST00000529507,ENST00000444303	18	8	10	0.695652	FALSE	0	7	-3	3.17647	0.62162	0.834836	-0.347257	0.38108	16	0	0	CCAGTACCTGGGTCATCCGC	Sabatini2015,Sabatini2017	1	GenomeCRISPR
11	10482139	10482162	+	TCGCCTACCACCGCTTCCCGCGG	AMPD3	ENSG00000133805	10308313	10507579	+	10482138	ENST00000396554,ENST00000524866,ENST00000534047,ENST00000396553,ENST00000529834,ENST00000528723,ENST00000529507,ENST00000444303	18	8	10	0.73913	FALSE	0	7	-7	-0.166667	-0.736714	2.05853	-0.809634	0.0610222	24	1	0.0416667	TCGCCTACCACCGCTTCCCG	TKOv1,TKOv3	1	GenomeCRISPR
11	10482204	10482227	-	CCTGGAAGGCCCTCTTCCGGAGG	AMPD3	ENSG00000133805	10308313	10507579	+	10482203	ENST00000396554,ENST00000524866,ENST00000534047,ENST00000396553,ENST00000529834,ENST00000528723,ENST00000529507,ENST00000444303	18	8	10	0.695652	FALSE	1	9	-3	1.94118	0.119714	2.86997	-0.412054	0.32604	16	0	0	CCTGGAAGGCCCTCTTCCGG	Sabatini2015,Sabatini2017	1	GenomeCRISPR
11	10482146	10482169	-	ATGTGATCCGCGGGAAGCGGTGG	AMPD3	ENSG00000133805	10308313	10507579	+	10482145	ENST00000396554,ENST00000524866,ENST00000534047,ENST00000396553,ENST00000529834,ENST00000528723,ENST00000529507,ENST00000444303	18	8	10	0.652174	FALSE	1	9	-9	2.23529	0.239215	1.66583	-2.29445	0.262827	16	0	0	ATGTGATCCGCGGGAAGCGG	Sabatini2015,Sabatini2017	1	GenomeCRISPR
7	38463034	38463057	+	GACTTGCTGTCGGGCTCGGGAGG	AMPH	ENSG00000078053	38383704	38631567	-	168510	ENST00000325590,ENST00000356264,ENST00000441628	9	3	6	0.695652	FALSE	0	9	-8	2.41667	0.250624	1.77763	-1.05658	0.485564	24	1	0.0416667	GACTTGCTGTCGGGCTCGGG	TKOv1	1	GenomeCRISPR
7	38462970	38462993	+	CCTACCTGTGAAGGTGACCGAGG	AMPH	ENSG00000078053	38383704	38631567	-	168574	ENST00000325590,ENST00000356264,ENST00000441628	9	3	6	0.608696	FALSE	0	9	-9	0.0327381	-0.467571	1.19823	-1.50732	-0.0261754	336	1	0.00297619	CCTACCTGTGAAGGTGACCG	Avana	1	GenomeCRISPR
7	38463099	38463121	+	GAGAGGACCCGAATCACTAGAGG	AMPH	ENSG00000078053	38383704	38631567	-	168446	ENST00000325590,ENST00000356264,ENST00000441628	9	3	6	0.545455	FALSE	0	9	-6	3.46154	0.565408	2.65769	-0.635521	0.444806	13	0	0	GAGAGGACCCGAATCACTAG	Yusa2016	1	GenomeCRISPR
7	38391915	38391938	-	AGAGCCCAAGGAGACCACCGAGG	AMPH	ENSG00000078053	38383704	38631567	-	239629	ENST00000325590,ENST00000356264,ENST00000441628	9	3	6	0.652174	FALSE	0	9	-8	3.05882	0.444084	1.53029	-2.10729	0.35433	16	0	0	AGAGCCCAAGGAGACCACCG	Sabatini2015,Sabatini2017	2	GenomeCRISPR
4	70522820	70522843	-	TTACCTGATTTGACTGCTGTTGG	AMTN	ENSG00000187689	70518540	70532742	+	70522819	ENST00000339336,ENST00000504451	2	2	0	0.434783	FALSE	0	9	0	5.48571	1.2218	0.762954	-0.0316232	0.37933	35	0	0	TTACCTGATTTGACTGCTGT	GeCKOv2	3	GenomeCRISPR
4	70522818	70522840	+	AAACCAACAGCAGTCAAATCAGG	AMTN	ENSG00000187689	70518540	70532742	+	70522817	ENST00000339336,ENST00000504451	2	2	0	0.454545	FALSE	0	8	-6	2.07692	-0.0936848	1.65032	-0.604653	0.306756	13	0	0	AAACCAACAGCAGTCAAATC	Yusa2016	3	GenomeCRISPR
4	70523896	70523919	+	TAACACAGATGCTCACACTGGGG	AMTN	ENSG00000187689	70518540	70532742	+	70523895	ENST00000339336,ENST00000504451	2	2	0	0.521739	FALSE	0	9	-5	2.70588	0.149037	1.50822	-0.721106	0.366129	16	0	0	TAACACAGATGCTCACACTG	Sabatini2015,Sabatini2017,TKOv3,Brunello	4	GenomeCRISPR
4	70523892	70523915	-	AGTGTGAGCATCTGTGTTAATGG	AMTN	ENSG00000187689	70518540	70532742	+	70523891	ENST00000339336,ENST00000504451	2	2	0	0.434783	FALSE	0	7	-7	1.82857	-0.189526	0.495669	-0.412562	0.129379	35	0	0	AGTGTGAGCATCTGTGTTAA	GeCKOv2	4	GenomeCRISPR
10	72224035	72224058	+	GGAGCTGGAGAGATGTTAGAAGG	ANAPC16	ENSG00000166295	72216000	72235860	+	72224034	ENST00000299381,ENST00000615507,ENST00000621663	5	3	2	0.521739	FALSE	0	9	-7	3.27606	0.728108	1.50017	-1.00935	0.222374	354	1	0.00282486	GGAGCTGGAGAGATGTTAGA	Sabatini2015,Sabatini2014,Sabatini2017,Avana,TKOv3	1	GenomeCRISPR
10	72223927	72223950	+	TCATCATCCTCCTCAGCTGGTGG	ANAPC16	ENSG00000166295	72216000	72235860	+	72223926	ENST00000299381,ENST00000615507,ENST00000621663	5	3	2	0.565217	FALSE	0	9	-8	0.681818	-0.368736	1.73326	-1.42652	0.093083	21	0	0	TCATCATCCTCCTCAGCTGG	Sabatini2015,Sabatini2017	1	GenomeCRISPR
10	72223988	72224011	+	TCTCAGACCTTGCCCCACCACGG	ANAPC16	ENSG00000166295	72216000	72235860	+	72223987	ENST00000299381,ENST00000615507,ENST00000621663	5	3	2	0.652174	FALSE	0	9	-8	2.83247	0.540562	1.10935	-1.05633	0.183786	387	1	0.00258398	TCTCAGACCTTGCCCCACCA	Sabatini2015,GeCKOv2,Sabatini2017,Avana	1	GenomeCRISPR
10	72223957	72223980	+	GGAAGTTCTGTCACTGGATCTGG	ANAPC16	ENSG00000166295	72216000	72235860	+	72223956	ENST00000299381,ENST00000615507,ENST00000621663	5	3	2	0.521739	FALSE	0	8	-5	3	0.611391	1.19435	-0.662022	0.353307	18	0	0	GGAAGTTCTGTCACTGGATC	Sabatini2015,Sabatini2014,Sabatini2017	1	GenomeCRISPR
14	20693923	20693946	-	AACGTTTCTGAACCCCGCTGTGG	ANG	ENSG00000214274	20684177	20698971	+	20693922	ENST00000336811,ENST00000397990	3	2	1	0.565217	FALSE	0	9	-9	1.15152	0.364026	0.933323	-1.17412	0.0188809	33	0	0	AACGTTTCTGAACCCCGCTG	GeCKOv2	2	GenomeCRISPR
14	20693872	20693895	-	ACCTCCATGTAGCTTGCAAGTGG	ANG	ENSG00000214274	20684177	20698971	+	20693871	ENST00000336811,ENST00000397990	3	2	1	0.521739	FALSE	0	5	-8	-1.78788	-0.382753	0.190356	-0.890146	-0.166046	33	0	0	ACCTCCATGTAGCTTGCAAG	GeCKOv2	2	GenomeCRISPR
14	20693748	20693771	-	AATGTGTTGATGTCTTTGCAGGG	ANG	ENSG00000214274	20684177	20698971	+	20693747	ENST00000336811,ENST00000397990	3	2	1	0.434783	FALSE	0	8	-9	-1.36937	-0.276427	0.849316	-1.3061	-0.113792	333	0	0	AATGTGTTGATGTCTTTGCA	Avana,Brunello	2	GenomeCRISPR
14	20693673	20693696	+	CACTATGATGCCAAACCACAGGG	ANG	ENSG00000214274	20684177	20698971	+	20693672	ENST00000336811,ENST00000397990	3	2	1	0.521739	FALSE	1	9	-9	-0.288288	-0.00176863	1.97583	-3.84518	-0.0810806	333	0	0	CACTATGATGCCAAACCACA	Avana,Brunello	2	GenomeCRISPR
14	76803370	76803393	-	GGAGTGACAGATACTAAGCCAGG	ANGEL1	ENSG00000013523	76786178	76826246	-	22853	ENST00000251089,ENST00000557179,ENST00000555079	6	3	3	0.521739	FALSE	0	8	-4	2.95833	0.882797	1.27776	-0.693916	0.424599	24	0	0	GGAGTGACAGATACTAAGCC	TKOv1	2	GenomeCRISPR
14	76803900	76803923	-	TTCCACCCAGGTATCTGGACAGG	ANGEL1	ENSG00000013523	76786178	76826246	-	22323	ENST00000251089,ENST00000557179	6	2	4	0.565217	FALSE	0	8	-8	-0.625	-0.407517	1.99414	-2.36692	-0.0959241	24	0	0	TTCCACCCAGGTATCTGGAC	TKOv1	1	GenomeCRISPR
14	76809566	76809589	-	GGTAGAGGGCGACTTTGCCATGG	ANGEL1	ENSG00000013523	76786178	76826246	-	16657	ENST00000251089,ENST00000556298	6	2	4	0.608696	FALSE	0	8	-5	1.35294	0.304715	1.11713	-0.751702	0.145318	16	0	0	GGTAGAGGGCGACTTTGCCA	Sabatini2015,Sabatini2017,TKOv3	2	GenomeCRISPR
14	76809220	76809243	+	GCAGCACAGTCTGCATACTGGGG	ANGEL1	ENSG00000013523	76786178	76826246	-	17003	ENST00000251089,ENST00000556298	6	2	4	0.608696	FALSE	0	9	-6	2.36364	0.668654	1.10837	-1.87068	0.229924	21	0	0	GCAGCACAGTCTGCATACTG	Sabatini2015,Sabatini2017,Brunello	2	GenomeCRISPR
8	107321947	107321970	-	TGTCCTTCAGAAGCAGCAACTGG	ANGPT1	ENSG00000154188	107249482	107498055	-	176085	ENST00000517746,ENST00000297450,ENST00000520734,ENST00000520052	8	4	4	0.521739	FALSE	0	8	-5	1.16667	-0.100696	1.45372	-0.639529	0.180081	24	0	0	TGTCCTTCAGAAGCAGCAAC	TKOv1	1	GenomeCRISPR
8	107321938	107321961	-	GAAGCAGCAACTGGAGCTGATGG	ANGPT1	ENSG00000154188	107249482	107498055	-	176094	ENST00000517746,ENST00000297450,ENST00000520734,ENST00000520052	8	4	4	0.565217	FALSE	1	9	-7	1.23529	-0.0767193	4.93074	-2.25458	0.265799	16	0	0	GAAGCAGCAACTGGAGCTGA	Sabatini2015,Sabatini2017	1	GenomeCRISPR
8	107284813	107284836	+	CCCCAGCCAATATTCACCGGAGG	ANGPT1	ENSG00000154188	107249482	107498055	-	213219	ENST00000517746,ENST00000297450,ENST00000520734,ENST00000520052	8	4	4	0.608696	FALSE	0	9	-5	2.95455	0.523933	1.35359	-0.690779	0.357719	21	0	0	CCCCAGCCAATATTCACCGG	Sabatini2015,Sabatini2017	2	GenomeCRISPR
8	107264319	107264342	-	AAAGGTCACACTGGGACAGCAGG	ANGPT1	ENSG00000154188	107249482	107498055	-	233713	ENST00000517746,ENST00000297450,ENST00000520734,ENST00000520052	8	4	4	0.565217	FALSE	0	9	-4	2.41667	0.336015	2.20854	-0.625153	0.43762	24	0	0	AAAGGTCACACTGGGACAGC	TKOv1	3	GenomeCRISPR
8	6562794	6562817	+	CAGGAGGAAAGTGTAGCTGCAGG	ANGPT2	ENSG00000091879	6499651	6563409	-	592	ENST00000325203,ENST00000629816,ENST00000338312,ENST00000523120	4	4	0	0.565217	FALSE	0	7	-4	2.78947	0.427911	1.0262	-0.48332	0.319187	18	0	0	CAGGAGGAAAGTGTAGCTGC	Sabatini2015,Sabatini2014,Sabatini2017	1	GenomeCRISPR
8	6562673	6562696	-	GCAAGTGCTGGAGAACATCATGG	ANGPT2	ENSG00000091879	6499651	6563409	-	713	ENST00000325203,ENST00000629816,ENST00000338312,ENST00000523120	4	4	0	0.521739	FALSE	0	9	-2	3.41176	0.67507	1.47433	-0.196519	0.434465	16	0	0	GCAAGTGCTGGAGAACATCA	Sabatini2015,Sabatini2017	1	GenomeCRISPR
8	6562846	6562869	-	CGGAAGAGCATGGACAGCATAGG	ANGPT2	ENSG00000091879	6499651	6563409	-	540	ENST00000325203,ENST00000629816,ENST00000338312,ENST00000523120	4	4	0	0.565217	FALSE	0	9	-7	1.63158	-0.0319752	1.81189	-1.23098	0.247959	18	0	0	CGGAAGAGCATGGACAGCAT	Sabatini2015,Sabatini2014,Sabatini2017	1	GenomeCRISPR
8	6562705	6562728	+	ACCGAGTCATCGTATTCGAGCGG	ANGPT2	ENSG00000091879	6499651	6563409	-	681	ENST00000325203,ENST00000629816,ENST00000338312,ENST00000523120	4	4	0	0.565217	FALSE	0	9	-8	2.36667	0.259983	1.73283	-1.18012	0.169992	360	1	0.00277778	ACCGAGTCATCGTATTCGAG	TKOv1,Avana,Yusa2016,Brunello	1	GenomeCRISPR
20	916027	916050	+	CTGGAGACCTCAGGCCCCGGAGG	ANGPT4	ENSG00000101280	869899	916317	-	267	ENST00000381922	1	1	0	0.73913	FALSE	0	8	-2	3.31818	0.280571	1.6454	-0.169209	0.445584	21	0	0	CTGGAGACCTCAGGCCCCGG	Sabatini2015,Sabatini2017	1	GenomeCRISPR
20	915938	915961	-	GCAGGTGAAACAGCTGGAGCAGG	ANGPT4	ENSG00000101280	869899	916317	-	356	ENST00000381922	1	1	0	0.608696	FALSE	0	8	-7	2.17647	-0.156603	1.05294	-1.40472	0.226234	16	0	0	GCAGGTGAAACAGCTGGAGC	Sabatini2015,Sabatini2017	1	GenomeCRISPR
20	915915	915938	-	CACTGCAGAACAACACGCAGTGG	ANGPT4	ENSG00000101280	869899	916317	-	379	ENST00000381922	1	1	0	0.565217	FALSE	0	9	-8	4.5625	0.757034	1.56928	-2.08109	0.32321	336	0	0	CACTGCAGAACAACACGCAG	Avana	1	GenomeCRISPR
20	916028	916051	+	TGGAGACCTCAGGCCCCGGAGGG	ANGPT4	ENSG00000101280	869899	916317	-	266	ENST00000381922	1	1	0	0.73913	FALSE	0	7	-8	-0.5	-1.18145	1.26637	-2.32843	-0.53103	2	0	0	TGGAGACCTCAGGCCCCGGA		1	GenomeCRISPR
1	11189831	11189854	+	GGAGAGCAACAGCAAGCGCATGG	ANGPTL7	ENSG00000171819	11189341	11195981	+	11189830	ENST00000376819	2	1	1	0.608696	FALSE	0	8	-3	4.41176	1.18039	0.894766	-0.356338	0.521085	16	0	0	GGAGAGCAACAGCAAGCGCA	Sabatini2015,Sabatini2017	1	GenomeCRISPR
1	11189934	11189957	+	ACGGTCACTCAGACCTCCGCAGG	ANGPTL7	ENSG00000171819	11189341	11195981	+	11189933	ENST00000376819	2	1	1	0.652174	FALSE	0	9	-8	0.230769	-0.496068	1.54219	-1.17264	0.0697213	51	0	0	ACGGTCACTCAGACCTCCGC	Sabatini2015,GeCKOv2,Sabatini2017	1	GenomeCRISPR
1	11189768	11189791	+	GAGTGAACTGAACAAGAAGCAGG	ANGPTL7	ENSG00000171819	11189341	11195981	+	11189767	ENST00000376819	2	1	1	0.478261	FALSE	0	9	-7	0.589235	-0.352333	1.63772	-0.910481	0.0559273	352	1	0.00284091	GAGTGAACTGAACAAGAAGC	Sabatini2015,Sabatini2017,Avana	1	GenomeCRISPR
1	11189632	11189655	-	CCACGCTGGGTGGCTGACAAAGG	ANGPTL7	ENSG00000171819	11189341	11195981	+	11189631	ENST00000376819	2	1	1	0.652174	FALSE	0	7	-4	3.95833	0.99858	0.933698	-0.609975	0.53183	24	0	0	CCACGCTGGGTGGCTGACAA	TKOv1	1	GenomeCRISPR
19	11241465	11241488	-	CTGTGAGGGCCCATAGGATGTGG	ANGPTL8	ENSG00000130173	11237450	11241943	+	11241464	ENST00000591200,ENST00000252453,ENST00000587543,ENST00000616433	4	4	0	0.608696	FALSE	0	3	-9	-4.22857	-1.1067	0.20922	-0.91652	-0.316067	35	0	0	CTGTGAGGGCCCATAGGATG	GeCKOv2	2	GenomeCRISPR
19	11241455	11241478	+	ACAAGCAGAGCCACATCCTATGG	ANGPTL8	ENSG00000130173	11237450	11241943	+	11241454	ENST00000591200,ENST00000252453,ENST00000587543,ENST00000616433	4	4	0	0.521739	FALSE	0	4	-8	-3.2	-0.824881	0.250567	-0.768343	-0.227479	35	0	0	ACAAGCAGAGCCACATCCTA	GeCKOv2,TKOv3	2	GenomeCRISPR
19	11241679	11241702	-	CCATCCAGGCAGATTCAGGCTGG	ANGPTL8	ENSG00000130173	11237450	11241943	+	11241678	ENST00000591200,ENST00000252453,ENST00000587543,ENST00000616433	4	4	0	0.608696	FALSE	0	8	-4	2.375	0.702615	1.84013	-0.510371	0.357923	24	0	0	CCATCCAGGCAGATTCAGGC	TKOv1	3	GenomeCRISPR
19	11239904	11239927	+	GGAACTTCGGGCAAGCCTGTTGG	ANGPTL8	ENSG00000130173	11237450	11241943	+	11239903	ENST00000252453,ENST00000587543,ENST00000616433	4	3	1	0.608696	FALSE	0	9	-8	1.71429	0.521585	0.749953	-1.31919	0.0754699	35	0	0	GGAACTTCGGGCAAGCCTGT	GeCKOv2	1	GenomeCRISPR
8	41664882	41664905	+	GCTCCTTGTCCAGCTCCTGGTGG	ANK1	ENSG00000029534	41653220	41896762	-	231857	ENST00000522231,ENST00000522543,ENST00000314214,ENST00000348036,ENST00000335651	14	5	9	0.652174	FALSE	0	9	-8	2.57658	0.296852	1.95472	-1.83528	0.172302	333	3	0.00900901	GCTCCTTGTCCAGCTCCTGG	Avana	1	GenomeCRISPR
8	41664897	41664920	-	TGTGCTAAAGCACATCCACCAGG	ANK1	ENSG00000029534	41653220	41896762	-	231842	ENST00000522231,ENST00000522543,ENST00000314214,ENST00000348036,ENST00000335651	14	5	9	0.521739	FALSE	0	8	-7	1.29129	-0.0554779	0.756086	-1.14703	0.0965392	333	3	0.00900901	TGTGCTAAAGCACATCCACC	Avana	1	GenomeCRISPR
8	41664985	41665008	+	CACCAGCGTGACCAACAGCTGGG	ANK1	ENSG00000029534	41653220	41896762	-	231754	ENST00000522231,ENST00000522543,ENST00000314214,ENST00000348036,ENST00000335651	14	5	9	0.652174	FALSE	0	9	-7	5.26126	1.03279	1.17158	-1.09913	0.3325	333	1	0.003003	CACCAGCGTGACCAACAGCT	Avana	1	GenomeCRISPR
8	41655715	41655738	+	AGTGTGTGGGGTTCAGGGGTTGG	ANK1	ENSG00000029534	41653220	41896762	-	241024	ENST00000347528,ENST00000522231,ENST00000522543,ENST00000265709,ENST00000348036	14	5	9	0.608696	FALSE	1	9	0	5.94118	1.21917	1.64478	0.0570088	0.83601	16	0	0	AGTGTGTGGGGTTCAGGGGT	Sabatini2015,Sabatini2017	3	GenomeCRISPR
4	113174434	113174457	+	TTCCTCCGTGCTGCCAGAGCAGG	ANK2	ENSG00000145362	112818109	113383740	+	113174433	ENST00000503271,ENST00000503423,ENST00000506722,ENST00000504454,ENST00000394537,ENST00000357077,ENST00000264366,ENST00000508613,ENST00000511380,ENST00000634436	27	10	17	0.652174	FALSE	0	9	-5	3.62069	0.275496	1.78907	-0.592709	0.536795	29	0	0	TTCCTCCGTGCTGCCAGAGC	TKOv1,Novartis	1	GenomeCRISPR
4	113196392	113196415	+	GCTGCCAAGGAAGGCCACGTGGG	ANK2	ENSG00000145362	112818109	113383740	+	113196391	ENST00000503271,ENST00000503423,ENST00000506722,ENST00000504454,ENST00000394537,ENST00000357077,ENST00000264366,ENST00000508613,ENST00000511380,ENST00000634436	27	10	17	0.695652	FALSE	0	7	-9	-0.454545	-0.846534	0.893926	-2.47408	-0.280738	21	0	0	GCTGCCAAGGAAGGCCACGT	Sabatini2015,Sabatini2017	2	GenomeCRISPR
4	113196370	113196393	+	TGGACTCAACGCTCTCCATCTGG	ANK2	ENSG00000145362	112818109	113383740	+	113196369	ENST00000503271,ENST00000503423,ENST00000506722,ENST00000504454,ENST00000394537,ENST00000357077,ENST00000264366,ENST00000508613,ENST00000511380,ENST00000634436	27	10	17	0.565217	FALSE	0	9	2	6.425	1.0476	1.37382	0.159623	0.494448	40	0	0	TGGACTCAACGCTCTCCATC	Novartis,GeCKOv2	2	GenomeCRISPR
4	113293453	113293476	-	CAGACGCTTAGCAATCGCCAAGG	ANK2	ENSG00000145362	112818109	113383740	+	113293452	ENST00000503271,ENST00000503423,ENST00000506722,ENST00000504454,ENST00000394537,ENST00000357077,ENST00000264366,ENST00000634436,ENST00000509550	27	9	18	0.565217	FALSE	0	9	-2	4.11765	0.412323	1.42903	-0.190858	0.541441	16	0	0	CAGACGCTTAGCAATCGCCA	Sabatini2015,Sabatini2017	1	GenomeCRISPR
10	60139067	60139090	-	AGGTGAAGATGCAATGACCGGGG	ANK3	ENSG00000151150	60026298	60733490	-	594400	ENST00000280772,ENST00000373827,ENST00000355288,ENST00000503366,ENST00000373815,ENST00000618080,ENST00000513049,ENST00000506635,ENST00000486349,ENST00000460468,ENST00000474360	32	11	21	0.565217	FALSE	0	7	-5	0.631579	-0.392869	1.25337	-0.751677	0.105329	18	0	0	AGGTGAAGATGCAATGACCG	Sabatini2015,Sabatini2017	1	GenomeCRISPR
10	60138988	60139011	+	AAGCCCATGTAACCCTCTGCAGG	ANK3	ENSG00000151150	60026298	60733490	-	594479	ENST00000280772,ENST00000373827,ENST00000355288,ENST00000503366,ENST00000373815,ENST00000618080,ENST00000513049,ENST00000506635,ENST00000486349,ENST00000460468,ENST00000474360	32	11	21	0.565217	FALSE	0	-1	-2	-1.5	-1.1846	-0.170149	-0.246974	-0.208562	2	0	0	AAGCCCATGTAACCCTCTGC	Sabatini2014	1	GenomeCRISPR
10	60138993	60139016	+	CATGTAACCCTCTGCAGGCAGGG	ANK3	ENSG00000151150	60026298	60733490	-	594474	ENST00000280772,ENST00000373827,ENST00000355288,ENST00000503366,ENST00000373815,ENST00000618080,ENST00000513049,ENST00000506635,ENST00000486349,ENST00000460468,ENST00000474360	32	11	21	0.608696	FALSE	0	7	-1	3	0.486832	0.88756	-0.141175	0.373193	2	0	0	CATGTAACCCTCTGCAGGCA	Sabatini2014	1	GenomeCRISPR
10	60139000	60139023	-	GATGATTCCCTGCCTGCAGAGGG	ANK3	ENSG00000151150	60026298	60733490	-	594467	ENST00000280772,ENST00000373827,ENST00000355288,ENST00000503366,ENST00000373815,ENST00000618080,ENST00000513049,ENST00000506635,ENST00000486349,ENST00000460468,ENST00000474360	32	11	21	0.608696	FALSE	0	3	-1	1	-0.256026	0.365754	-0.113032	0.126361	2	0	0	GATGATTCCCTGCCTGCAGA	Sabatini2014	1	GenomeCRISPR
2	189696325	189696348	+	CTAACTTCAAGGTCAACCAGAGG	ANKAR	ENSG00000151687	189674290	189761193	+	189696324	ENST00000441800,ENST00000520309,ENST00000433782,ENST00000313581	9	4	5	0.478261	FALSE	0	9	-6	4.02793	0.638766	4.61394	-0.731101	0.278354	357	0	0	CTAACTTCAAGGTCAACCAG	Sabatini2015,Sabatini2017,Avana	1	GenomeCRISPR
2	189696341	189696363	-	TGAACGTAACAAAGCGCCTCTGG	ANKAR	ENSG00000151687	189674290	189761193	+	189696340	ENST00000441800,ENST00000520309,ENST00000433782,ENST00000313581	9	4	5	0.545455	FALSE	0	7	-1	2.30769	0.0565204	1.20736	-0.102519	0.310848	13	0	0	TGAACGTAACAAAGCGCCTC	Yusa2016	1	GenomeCRISPR
2	189706962	189706985	+	TGCTGCCACTTCAGGAGCACTGG	ANKAR	ENSG00000151687	189674290	189761193	+	189706961	ENST00000441800,ENST00000520309,ENST00000433782,ENST00000313581	9	4	5	0.608696	FALSE	0	9	-7	1.79167	-0.118137	2.65455	-1.30922	0.454908	24	0	0	TGCTGCCACTTCAGGAGCAC	TKOv1	2	GenomeCRISPR
2	189689780	189689803	-	ATAATCTTTGCTGTAGTCTCTGG	ANKAR	ENSG00000151687	189674290	189761193	+	189689779	ENST00000441800,ENST00000520309,ENST00000433782,ENST00000313581	9	4	5	0.391304	FALSE	0	7	-7	1.6	-0.18301	0.537621	-0.808789	0.0969747	35	0	0	ATAATCTTTGCTGTAGTCTC	GeCKOv2	2	GenomeCRISPR
20	10038508	10038531	-	GCACATCAGGGTGAGCACCAAGG	ANKEF1	ENSG00000132623	9986126	10058303	+	10038507	ENST00000378392,ENST00000378380	4	2	2	0.608696	FALSE	0	9	-8	0.411765	-0.663569	1.45633	-2.11821	-0.143585	16	0	0	GCACATCAGGGTGAGCACCA	Sabatini2015,Sabatini2017	2	GenomeCRISPR
20	10043169	10043192	+	GCTCTGATCGCCCTTGAACATGG	ANKEF1	ENSG00000132623	9986126	10058303	+	10043168	ENST00000378392,ENST00000378380	4	2	2	0.565217	FALSE	0	9	-6	3.0678	0.312294	2.51755	-0.993378	0.247331	59	0	0	GCTCTGATCGCCCTTGAACA	TKOv1,GeCKOv2	2	GenomeCRISPR
20	10038521	10038543	-	CCCATTCGGTCTTGCACATCAGG	ANKEF1	ENSG00000132623	9986126	10058303	+	10038520	ENST00000378392,ENST00000378380	4	2	2	0.545455	FALSE	0	5	-5	1.69231	-0.19308	0.827339	-0.461501	0.190293	13	0	0	CCCATTCGGTCTTGCACATC	Yusa2016	2	GenomeCRISPR
20	10044390	10044413	-	AAGCTGTGCGGCCTGTGGACTGG	ANKEF1	ENSG00000132623	9986126	10058303	+	10044389	ENST00000378392,ENST00000378380	4	2	2	0.652174	FALSE	0	6	-7	-0.208333	-0.891401	0.760008	-1.85888	-0.0681998	24	0	0	AAGCTGTGCGGCCTGTGGAC	TKOv1	4	GenomeCRISPR
17	56326232	56326255	+	GATTCGCTTGCTTTGCACAGAGG	ANKFN1	ENSG00000153930	55882301	56511659	+	56326231	ENST00000566473,ENST00000572945,ENST00000318698,ENST00000635860	9	4	5	0.521739	FALSE	0	8	-6	1.85714	0.0413358	0.804626	-0.626572	0.10493	35	0	0	GATTCGCTTGCTTTGCACAG	GeCKOv2,TKOv3	2	GenomeCRISPR
17	56326334	56326357	+	CTGCCTCGAACAGCATAAACTGG	ANKFN1	ENSG00000153930	55882301	56511659	+	56326333	ENST00000566473,ENST00000572945,ENST00000318698,ENST00000635860	9	4	5	0.521739	FALSE	0	8	-2	3.625	0.701304	1.3015	-0.314049	0.464535	24	0	0	CTGCCTCGAACAGCATAAAC	TKOv1,Yusa2016	3	GenomeCRISPR
17	56326337	56326360	-	TTACCAGTTTATGCTGTTCGAGG	ANKFN1	ENSG00000153930	55882301	56511659	+	56326336	ENST00000566473,ENST00000572945,ENST00000318698,ENST00000635860	9	4	5	0.434783	FALSE	0	8	-7	-1.42857	-1.18527	0.763178	-0.862417	-0.0965203	35	0	0	TTACCAGTTTATGCTGTTCG	GeCKOv2	3	GenomeCRISPR
17	56350898	56350921	-	AGGCCTCATCGAAGGAAGAGTGG	ANKFN1	ENSG00000153930	55882301	56511659	+	56350897	ENST00000566473,ENST00000572945,ENST00000318698,ENST00000635860	9	4	5	0.565217	FALSE	0	8	-9	0.0833333	-0.620854	1.19335	-3.58069	-0.193439	24	0	0	AGGCCTCATCGAAGGAAGAG	TKOv1	4	GenomeCRISPR
11	113393718	113393741	+	GCTCCACCTGGACCTCAAGCCGG	ANKK1	ENSG00000170209	113387791	113400418	+	113393717	ENST00000303941,ENST00000542948	2	2	0	0.695652	FALSE	0	7	-6	0.411765	-0.644359	0.865654	-0.943322	0.00705881	16	0	0	GCTCCACCTGGACCTCAAGC	Sabatini2015,Sabatini2017	1	GenomeCRISPR
11	113393733	113393756	+	CAAGCCGGGCAACATACTCCTGG	ANKK1	ENSG00000170209	113387791	113400418	+	113393732	ENST00000303941,ENST00000542948	2	2	0	0.608696	FALSE	0	9	-6	1.67308	-0.227026	1.56518	-0.624462	0.224315	51	0	0	CAAGCCGGGCAACATACTCC	Sabatini2015,GeCKOv2,Sabatini2017	1	GenomeCRISPR
11	113393694	113393717	-	GAGGCGGCTTAATGCTGTGCAGG	ANKK1	ENSG00000170209	113387791	113400418	+	113393693	ENST00000303941,ENST00000542948	2	2	0	0.608696	FALSE	0	9	-7	1.37143	-0.326833	0.588604	-0.672239	0.0889839	35	0	0	GAGGCGGCTTAATGCTGTGC	GeCKOv2	1	GenomeCRISPR
11	113393637	113393660	-	GGAACCTGAGCTTCCAGCAGAGG	ANKK1	ENSG00000170209	113387791	113400418	+	113393636	ENST00000303941,ENST00000542948	2	2	0	0.608696	FALSE	1	9	-6	1.41176	-0.313487	1.376	-0.835016	0.16393	16	0	0	GGAACCTGAGCTTCCAGCAG	Sabatini2015,Sabatini2017	1	GenomeCRISPR
7	16645554	16645577	-	GCAATGGTTCACATAAAGAAAGG	ANKMY2	ENSG00000106524	16599776	16645817	-	240	ENST00000306999,ENST00000447802,ENST00000453623,ENST00000628652,ENST00000627859	6	5	1	0.391304	FALSE	0	9	-8	2.94286	0.65434	0.801566	-0.646327	0.202811	35	0	0	GCAATGGTTCACATAAAGAA	GeCKOv2	1	GenomeCRISPR
7	16645537	16645560	-	GAAAGGCGAGCTGACCCAGGAGG	ANKMY2	ENSG00000106524	16599776	16645817	-	257	ENST00000306999,ENST00000447802,ENST00000453623,ENST00000628652,ENST00000627859	6	5	1	0.652174	FALSE	1	9	-9	0.682927	-0.159127	1.86879	-2.20992	0.0718151	40	1	0.025	GAAAGGCGAGCTGACCCAGG	Sabatini2015,TKOv1,Sabatini2017,TKOv3	1	GenomeCRISPR
7	16636403	16636426	+	GTTGACACGAACATTCTTGCTGG	ANKMY2	ENSG00000106524	16599776	16645817	-	9391	ENST00000306999,ENST00000447802,ENST00000628652	6	3	3	0.478261	FALSE	0	8	-7	3.25714	0.767468	0.734465	-0.596767	0.221686	35	0	0	GTTGACACGAACATTCTTGC	GeCKOv2,TKOv3	2	GenomeCRISPR
7	16636396	16636419	-	GAATGTTCGTGTCAACTGTTTGG	ANKMY2	ENSG00000106524	16599776	16645817	-	9398	ENST00000306999,ENST00000447802,ENST00000628652	6	3	3	0.434783	FALSE	0	7	-6	1.97143	0.304672	0.79939	-0.277849	0.165453	35	0	0	GAATGTTCGTGTCAACTGTT	GeCKOv2	2	GenomeCRISPR
18	9182474	9182497	+	TTCTGACAGTGACAGCAATATGG	ANKRD12	ENSG00000101745	9136228	9285985	+	9182473	ENST00000585234,ENST00000262126,ENST00000581635,ENST00000400020,ENST00000546007	9	5	4	0.434783	FALSE	0	9	-3	2.13514	0.0264624	2.99411	-0.135791	0.246826	37	0	0	TTCTGACAGTGACAGCAATA	Sabatini2014,GeCKOv2	1	GenomeCRISPR
18	9195592	9195615	+	TGAACGAAGTGATGTGAGCAAGG	ANKRD12	ENSG00000101745	9136228	9285985	+	9195591	ENST00000585234,ENST00000262126,ENST00000581635,ENST00000400020,ENST00000546007	9	5	4	0.478261	FALSE	0	6	0	3	0.354908	0.700622	-0.0712517	0.314685	2	0	0	TGAACGAAGTGATGTGAGCA	Sabatini2014	2	GenomeCRISPR
18	9216826	9216849	+	GGAGCAGATGTTAACACACAAGG	ANKRD12	ENSG00000101745	9136228	9285985	+	9216825	ENST00000262126,ENST00000400020,ENST00000546007,ENST00000359158	9	4	5	0.478261	FALSE	0	6	-8	-0.208333	-0.863505	0.82291	-1.78615	-0.0954768	24	0	0	GGAGCAGATGTTAACACACA	TKOv1,Yusa2016	1	GenomeCRISPR
18	9216865	9216888	-	CTACTAGCAGAATCATGGAGTGG	ANKRD12	ENSG00000101745	9136228	9285985	+	9216864	ENST00000262126,ENST00000400020,ENST00000546007,ENST00000359158	9	4	5	0.478261	FALSE	0	9	-9	2.15	0.0321076	2.2959	-1.55849	0.115873	360	1	0.00277778	CTACTAGCAGAATCATGGAG	TKOv1,Avana	1	GenomeCRISPR
12	110018441	110018464	+	ACATGAGCTGGATAAGAGGGAGG	ANKRD13A	ENSG00000076513	109999186	110039763	+	110018440	ENST00000553025,ENST00000261739,ENST00000547639	10	3	7	0.521739	FALSE	0	9	-7	0.652174	-0.0623704	2.13134	-1.27631	0.125532	45	1	0.0222222	ACATGAGCTGGATAAGAGGG	Sabatini2015,TKOv1,Sabatini2017,TKOv3	1	GenomeCRISPR
12	110018370	110018392	+	CAAATGATGTCTGTCGCATCTGG	ANKRD13A	ENSG00000076513	109999186	110039763	+	110018369	ENST00000553025,ENST00000261739,ENST00000547639	10	3	7	0.454545	FALSE	0	6	-4	0.769231	-0.0246667	0.82673	-0.414798	0.128535	13	0	0	CAAATGATGTCTGTCGCATC	Yusa2016	1	GenomeCRISPR
12	110019250	110019273	+	AAAGCAGGGAAGTTGAGCGGCGG	ANKRD13A	ENSG00000076513	109999186	110039763	+	110019249	ENST00000553025,ENST00000261739,ENST00000547639	10	3	7	0.608696	FALSE	0	9	-7	0	-0.272434	2.3391	-1.49148	0.0459852	21	0	0	AAAGCAGGGAAGTTGAGCGG	Sabatini2015,Sabatini2017	2	GenomeCRISPR
12	110019213	110019235	+	AGAAATGGAGCGCCTCACTCTGG	ANKRD13A	ENSG00000076513	109999186	110039763	+	110019212	ENST00000553025,ENST00000261739,ENST00000547639	10	3	7	0.590909	FALSE	0	7	-7	0	-0.272434	1.08651	-1.04963	-0.00873095	13	0	0	AGAAATGGAGCGCCTCACTC	Yusa2016	2	GenomeCRISPR
11	67290350	67290373	-	GCACCAGCTGCACCATCTCGGGG	ANKRD13D	ENSG00000172932	67288547	67302485	+	67290349	ENST00000447274,ENST00000308440,ENST00000514166,ENST00000514779,ENST00000511455	18	5	13	0.695652	FALSE	0	6	-4	0.0588235	-0.0596424	0.690282	-0.597992	-0.0124429	16	0	0	GCACCAGCTGCACCATCTCG	Sabatini2015,Sabatini2017	1	GenomeCRISPR
11	67290373	67290396	+	TCCAGTATCGGGACTACCAGAGG	ANKRD13D	ENSG00000172932	67288547	67302485	+	67290372	ENST00000447274,ENST00000308440,ENST00000514166,ENST00000514779,ENST00000511455	18	5	13	0.565217	FALSE	0	6	-8	-2.66667	-1.08054	1.13659	-1.3969	-0.429246	24	1	0.0416667	TCCAGTATCGGGACTACCAG	TKOv1	1	GenomeCRISPR
11	67301515	67301538	-	GTTGGGCACTTCAAACACGGTGG	ANKRD13D	ENSG00000172932	67288547	67302485	+	67301514	ENST00000447274,ENST00000308440,ENST00000514166,ENST00000515828,ENST00000511455	18	5	13	0.565217	FALSE	1	9	-6	0.588235	0.138662	1.16081	-1.1094	0.01678	16	0	0	GTTGGGCACTTCAAACACGG	Sabatini2015,Sabatini2017	1	GenomeCRISPR
11	67291605	67291628	-	GGGCACATCTTAGACACAAGGGG	ANKRD13D	ENSG00000172932	67288547	67302485	+	67291604	ENST00000447274,ENST00000308440,ENST00000514166,ENST00000514779,ENST00000511455	18	5	13	0.565217	FALSE	0	9	-8	-0.913889	-0.423996	0.97767	-1.7307	-0.107927	360	6	0.0166667	GGGCACATCTTAGACACAAG	TKOv1,Avana	2	GenomeCRISPR
10	5889136	5889159	-	CCACCAACCGAGACTACAAGCGG	ANKRD16	ENSG00000134461	5861617	5889906	-	747	ENST00000380094,ENST00000380092,ENST00000191063	4	3	1	0.608696	FALSE	0	9	-7	2.05666	0.0332754	0.813817	-1.37052	0.111092	352	0	0	CCACCAACCGAGACTACAAG	Sabatini2015,Sabatini2017,Avana,Yusa2016	1	GenomeCRISPR
10	5889270	5889293	-	CCTGAAGGAGGAGCTGCAGGCGG	ANKRD16	ENSG00000134461	5861617	5889906	-	613	ENST00000380094,ENST00000380092,ENST00000191063	4	3	1	0.695652	FALSE	0	7	-6	1.11765	-0.303753	0.896053	-1.10007	0.107172	16	0	0	CCTGAAGGAGGAGCTGCAGG	Sabatini2015,Sabatini2017	1	GenomeCRISPR
10	5889097	5889120	+	GCAGTCTCGGTGGCCCATGGAGG	ANKRD16	ENSG00000134461	5861617	5889906	-	786	ENST00000380094,ENST00000380092,ENST00000191063	4	3	1	0.695652	FALSE	0	8	-5	2.09091	0.045569	1.63572	-0.745294	0.270769	21	0	0	GCAGTCTCGGTGGCCCATGG	Sabatini2015,Sabatini2017	1	GenomeCRISPR
10	5889087	5889110	+	GGTAGCGCACGCAGTCTCGGTGG	ANKRD16	ENSG00000134461	5861617	5889906	-	796	ENST00000380094,ENST00000380092,ENST00000191063	4	3	1	0.695652	FALSE	0	9	-2	3.36364	0.502375	1.7107	-0.304653	0.434669	21	0	0	GGTAGCGCACGCAGTCTCGG	Sabatini2015,Sabatini2017,TKOv3,Brunello	1	GenomeCRISPR
2	96842065	96842088	+	CCAGGGGCTCAGGTTTCCTGGGG	ANKRD23	ENSG00000163126	96824526	96857934	-	15846	ENST00000318357,ENST00000418232,ENST00000331001	6	3	3	0.695652	FALSE	0	6	-7	-1	-0.207153	0.6603	-1.66042	-0.359645	4	0	0	CCAGGGGCTCAGGTTTCCTG	Sabatini2015	1	GenomeCRISPR
2	96840482	96840505	+	CAGACAGGCCCAGTGCAAGGCGG	ANKRD23	ENSG00000163126	96824526	96857934	-	17429	ENST00000318357,ENST00000418232,ENST00000331001	6	3	3	0.695652	FALSE	0	9	-9	1.53116	0.827944	2.01381	-1.58886	0.0935928	337	1	0.00296736	CAGACAGGCCCAGTGCAAGG	Sabatini2015,Avana	1	GenomeCRISPR
2	96840448	96840471	-	CCAGCTGGTGAACAAGCTGCTGG	ANKRD23	ENSG00000163126	96824526	96857934	-	17463	ENST00000318357,ENST00000418232,ENST00000331001	6	3	3	0.608696	FALSE	0	6	-9	-1.25	-0.309388	0.834597	-3.09556	-0.647689	4	0	0	CCAGCTGGTGAACAAGCTGC	Sabatini2015	1	GenomeCRISPR
2	96842048	96842071	+	CCTCCCACTCACCTTAACCAGGG	ANKRD23	ENSG00000163126	96824526	96857934	-	15863	ENST00000318357,ENST00000418232,ENST00000331001	6	3	3	0.608696	FALSE	0	8	-6	0.18018	0.275473	0.633833	-1.19917	-0.0107947	333	1	0.003003	CCTCCCACTCACCTTAACCA	Avana,TKOv3,Brunello	1	GenomeCRISPR
3	15720976	15720999	+	GATGCAGCAGCAAAGTGCAAAGG	ANKRD28	ENSG00000206560	15667236	15859771	-	138772	ENST00000399451,ENST00000412318,ENST00000451422,ENST00000624145	15	4	11	0.521739	FALSE	0	9	-1	5.05882	1.2221	1.6171	-0.177787	0.634277	16	0	0	GATGCAGCAGCAAAGTGCAA	Sabatini2015,Sabatini2017	1	GenomeCRISPR
3	15721096	15721119	+	GGTGTATTTCCATAGGCATTTGG	ANKRD28	ENSG00000206560	15667236	15859771	-	138652	ENST00000399451,ENST00000412318,ENST00000451422,ENST00000624145	15	4	11	0.434783	FALSE	0	6	-4	1	-0.71524	0.825426	-0.480039	0.172694	2	0	0	GGTGTATTTCCATAGGCATT	Sabatini2014	1	GenomeCRISPR
3	15721105	15721128	-	ATGAATGAACCAAATGCCTATGG	ANKRD28	ENSG00000206560	15667236	15859771	-	138643	ENST00000399451,ENST00000412318,ENST00000451422,ENST00000624145	15	4	11	0.391304	FALSE	0	6	-6	0	-1.19255	0.703017	-0.81843	-0.0577065	2	0	0	ATGAATGAACCAAATGCCTA	Sabatini2014	1	GenomeCRISPR
3	15686244	15686267	-	TGCAGAACCACAGAATGCAGTGG	ANKRD28	ENSG00000206560	15667236	15859771	-	173504	ENST00000399451,ENST00000412318,ENST00000451422,ENST00000624145	15	4	11	0.521739	FALSE	1	9	-3	2.35294	-0.0694607	1.25892	-0.511067	0.285914	16	0	0	TGCAGAACCACAGAATGCAG	Sabatini2015,Sabatini2017	1	GenomeCRISPR
18	23662716	23662739	+	GGACATCCTGCACATGTCCGCGG	ANKRD29	ENSG00000154065	23598926	23662885	-	146	ENST00000592179,ENST00000322980,ENST00000586087,ENST00000585908	8	4	4	0.652174	FALSE	0	9	-2	1.4	-0.26334	1.2686	-0.240456	0.2083	5	0	0	GGACATCCTGCACATGTCCG	Novartis	1	GenomeCRISPR
18	23649147	23649170	-	GCATTCTGGGCAGCCAGGAGAGG	ANKRD29	ENSG00000154065	23598926	23662885	-	13715	ENST00000592179,ENST00000322980,ENST00000586087,ENST00000585908	8	4	4	0.652174	FALSE	0	9	-5	2.35294	0.0730908	1.42457	-0.83004	0.27312	16	0	0	GCATTCTGGGCAGCCAGGAG	Sabatini2015,Sabatini2017	2	GenomeCRISPR
18	23649139	23649162	-	GGCAGCCAGGAGAGGAAACCTGG	ANKRD29	ENSG00000154065	23598926	23662885	-	13723	ENST00000592179,ENST00000322980,ENST00000586087,ENST00000585908	8	4	4	0.652174	FALSE	0	9	0	4.8	0.937011	1.16626	0.106049	0.535203	5	0	0	GGCAGCCAGGAGAGGAAACC	Novartis	2	GenomeCRISPR
18	23649134	23649157	+	CAGCGCCAGGTTTCCTCTCCTGG	ANKRD29	ENSG00000154065	23598926	23662885	-	13728	ENST00000592179,ENST00000322980,ENST00000586087,ENST00000585908	8	4	4	0.652174	FALSE	0	7	-6	1.8	-0.122122	0.524671	-0.300566	0.227983	5	0	0	CAGCGCCAGGTTTCCTCTCC	Novartis	2	GenomeCRISPR
10	37125987	37126010	+	ATATACAAGACGCCCAGAAGAGG	ANKRD30A	ENSG00000148513	37125788	37384111	+	37125986	ENST00000374660,ENST00000602533,ENST00000361713,ENST00000611781	5	4	1	0.478261	FALSE	0	9	-8	1.65385	-0.0802628	1.63313	-1.53371	0.180771	26	0	0	ATATACAAGACGCCCAGAAG	TKOv1,Sabatini2014	1	GenomeCRISPR
10	37125945	37125968	+	AGCTGGAGAAGATGACAAAGAGG	ANKRD30A	ENSG00000148513	37125788	37384111	+	37125944	ENST00000374660,ENST00000602533,ENST00000361713,ENST00000611781	5	4	1	0.478261	FALSE	0	0	0	0	-0.706103	0.00968379	-0.011062	-0.000689091	2	0	0	AGCTGGAGAAGATGACAAAG	Sabatini2014	1	GenomeCRISPR
10	37125975	37125998	-	GTCTTGTATATTAAGGTTGATGG	ANKRD30A	ENSG00000148513	37125788	37384111	+	37125974	ENST00000374660,ENST00000602533,ENST00000361713,ENST00000611781	5	4	1	0.347826	FALSE	0	7	1	4	0.807556	0.899378	0.128608	0.513993	2	0	0	GTCTTGTATATTAAGGTTGA	Sabatini2014	1	GenomeCRISPR
10	37125982	37126005	-	TCTGGGCGTCTTGTATATTAAGG	ANKRD30A	ENSG00000148513	37125788	37384111	+	37125981	ENST00000374660,ENST00000602533,ENST00000361713,ENST00000611781	5	4	1	0.434783	FALSE	0	5	-6	-0.5	-0.89531	0.663075	-1.00914	-0.173031	2	0	0	TCTGGGCGTCTTGTATATTA	Sabatini2014	1	GenomeCRISPR
18	14748576	14748599	+	AAGCTGGAGAAGATGACAGTAGG	ANKRD30B	ENSG00000180777	14728272	14852738	+	14748575	ENST00000358984,ENST00000580206	4	2	2	0.478261	FALSE	0	9	-6	3.94118	0.324312	1.36329	-1.06531	0.469691	16	0	0	AAGCTGGAGAAGATGACAGT	Sabatini2015,Sabatini2017	1	GenomeCRISPR
18	14748423	14748446	+	AAGAGGCTCTTAGCTGCCGCTGG	ANKRD30B	ENSG00000180777	14728272	14852738	+	14748422	ENST00000358984,ENST00000580206	4	2	2	0.608696	FALSE	0	9	-5	5.5	0.966612	1.59619	-0.642753	0.709278	21	0	0	AAGAGGCTCTTAGCTGCCGC	Sabatini2015,Sabatini2017,TKOv3	1	GenomeCRISPR
18	14748485	14748508	+	CGAACGGGTCTACACTGAGAAGG	ANKRD30B	ENSG00000180777	14728272	14852738	+	14748484	ENST00000358984,ENST00000580206	4	2	2	0.565217	FALSE	0	9	-6	3.82927	0.278201	2.77931	-0.993945	0.577463	40	0	0	CGAACGGGTCTACACTGAGA	Sabatini2015,TKOv1,Sabatini2017	1	GenomeCRISPR
18	14748560	14748583	-	CCAGCTTCTGGACTTGGCCCCGG	ANKRD30B	ENSG00000180777	14728272	14852738	+	14748559	ENST00000358984,ENST00000580206	4	2	2	0.695652	FALSE	0	9	0	6	1.17263	1.32815	-0.0677676	0.752287	16	0	0	CCAGCTTCTGGACTTGGCCC	Sabatini2015,Sabatini2017	1	GenomeCRISPR
5	75236608	75236631	-	TTCAGTGACGGAGAGCGACCTGG	ANKRD31	ENSG00000145700	75068275	75236878	-	247	ENST00000506364,ENST00000274361	3	2	1	0.608696	FALSE	0	8	-9	-0.125	-0.392198	1.29754	-2.34966	-0.0212761	24	0	0	TTCAGTGACGGAGAGCGACC	TKOv1	1	GenomeCRISPR
5	75169091	75169114	-	GCACTTCATGAAGCTAGTGTAGG	ANKRD31	ENSG00000145700	75068275	75236878	-	67764	ENST00000506364,ENST00000274361	3	2	1	0.478261	FALSE	0	8	-6	0.384615	-0.208358	0.956207	-1.18632	9.94825e-05	12	0	0	GCACTTCATGAAGCTAGTGT	Sabatini2017,Brunello	1	GenomeCRISPR
5	75230573	75230596	-	AGTCTGCATCCTGATACAAGAGG	ANKRD31	ENSG00000145700	75068275	75236878	-	6282	ENST00000506364,ENST00000274361	3	2	1	0.478261	FALSE	0	7	-8	-0.958333	-0.692817	1.04697	-1.15796	-0.0912883	24	0	0	AGTCTGCATCCTGATACAAG	TKOv1	2	GenomeCRISPR
5	75230561	75230584	-	GATACAAGAGGAATGTGCAAAGG	ANKRD31	ENSG00000145700	75068275	75236878	-	6294	ENST00000506364,ENST00000274361	3	2	1	0.434783	FALSE	1	9	-7	2.40401	0.520124	0.987421	-0.965867	0.146383	348	2	0.00574713	GATACAAGAGGAATGTGCAA	Sabatini2017,Avana	2	GenomeCRISPR
12	51889373	51889396	-	GGAGACTCACTAGAGGCACGTGG	ANKRD33	ENSG00000167612	51887960	51891664	+	51889372	ENST00000301190,ENST00000549751,ENST00000340970	8	3	5	0.608696	FALSE	1	8	-7	-1.05882	-0.55437	0.857103	-1.68506	-0.280359	16	0	0	GGAGACTCACTAGAGGCACG	Sabatini2015,Sabatini2017,Yusa2016,Brunello	2	GenomeCRISPR
12	51890650	51890673	+	ACAGCTTCGACACCGTGTGGAGG	ANKRD33	ENSG00000167612	51887960	51891664	+	51890649	ENST00000301190,ENST00000340970	8	2	6	0.608696	FALSE	0	8	-5	-0.318182	-0.349042	1.2178	-0.897949	-0.0431366	21	0	0	ACAGCTTCGACACCGTGTGG	Sabatini2015,Sabatini2017	1	GenomeCRISPR
12	51890668	51890691	+	GGAGGATTCGGCAGCTGCTGAGG	ANKRD33	ENSG00000167612	51887960	51891664	+	51890667	ENST00000301190,ENST00000340970	8	2	6	0.652174	FALSE	0	9	-6	0.909091	-0.00880413	1.05342	-0.892616	0.0946996	21	0	0	GGAGGATTCGGCAGCTGCTG	Sabatini2015,Sabatini2017	1	GenomeCRISPR
12	51890864	51890887	-	TGGTTGTGGCAGTCACAAGGTGG	ANKRD33	ENSG00000167612	51887960	51891664	+	51890863	ENST00000301190,ENST00000340970	8	2	6	0.565217	FALSE	0	8	-6	2.41176	0.407783	1.09138	-0.852702	0.265089	16	0	0	TGGTTGTGGCAGTCACAAGG	Sabatini2015,Sabatini2017	1	GenomeCRISPR
5	80559954	80559977	-	TCAAAGCAGTCCATCAGAGCCGG	ANKRD34B	ENSG00000189127	80556755	80570488	-	10511	ENST00000338682,ENST00000508916	2	2	0	0.565217	FALSE	0	8	-5	0.653846	-0.478263	1.46755	-0.581154	0.190509	26	0	0	TCAAAGCAGTCCATCAGAGC	TKOv1,Sabatini2014	5	GenomeCRISPR
5	80559988	80560011	-	GGTATGGAAATTTCAAGTGAAGG	ANKRD34B	ENSG00000189127	80556755	80570488	-	10477	ENST00000338682,ENST00000508916	2	2	0	0.391304	FALSE	0	9	-7	1	-0.352479	1.30569	-1.10049	0.1026	2	0	0	GGTATGGAAATTTCAAGTGA	Sabatini2014	5	GenomeCRISPR
5	80560004	80560027	-	TCCGAAGATGGATGAAGGTATGG	ANKRD34B	ENSG00000189127	80556755	80570488	-	10461	ENST00000338682,ENST00000508916	2	2	0	0.478261	FALSE	0	6	1	3.5	0.55596	0.746226	0.11513	0.430678	2	0	0	TCCGAAGATGGATGAAGGTA	Sabatini2014	5	GenomeCRISPR
5	80560009	80560032	-	TAACCTCCGAAGATGGATGAAGG	ANKRD34B	ENSG00000189127	80556755	80570488	-	10456	ENST00000338682,ENST00000508916	2	2	0	0.478261	FALSE	0	4	4	4	0.737648	0.521039	0.432812	0.476926	2	0	0	TAACCTCCGAAGATGGATGA	Sabatini2014	5	GenomeCRISPR
15	79294456	79294479	-	GGATTCAAGGGAAATGGAGTTGG	ANKRD34C	ENSG00000235711	79293285	79298235	+	79294455	ENST00000421388	1	1	0	0.478261	FALSE	0	9	-4	2.17647	0.350775	1.46008	-0.590211	0.297504	16	0	0	GGATTCAAGGGAAATGGAGT	Sabatini2015,Sabatini2017	1	GenomeCRISPR
15	79293434	79293457	+	GGCGTGCATCACCAAACATGTGG	ANKRD34C	ENSG00000235711	79293285	79298235	+	79293433	ENST00000421388	1	1	0	0.565217	FALSE	0	7	-6	2.27273	0.393083	1.14427	-1.00786	0.256229	21	0	0	GGCGTGCATCACCAAACATG	Sabatini2015,Sabatini2017,Brunello	1	GenomeCRISPR
15	79293479	79293502	+	CAAGATGGTGAAGTACCTGCTGG	ANKRD34C	ENSG00000235711	79293285	79298235	+	79293478	ENST00000421388	1	1	0	0.521739	FALSE	0	6	-3	3.05882	0.738597	1.03426	-0.306448	0.392413	16	0	0	CAAGATGGTGAAGTACCTGC	Sabatini2015,Sabatini2017	1	GenomeCRISPR
15	79293362	79293385	+	GACCAGGCTGCTCTTGGAAGGGG	ANKRD34C	ENSG00000235711	79293285	79298235	+	79293361	ENST00000421388	1	1	0	0.652174	FALSE	0	8	-7	0.863636	-0.226256	1.02437	-1.15459	0.0222552	21	0	0	GACCAGGCTGCTCTTGGAAG	Sabatini2015,Sabatini2017	1	GenomeCRISPR
2	97560831	97560854	-	TCAGAAACAACGAGCTGAGAAGG	ANKRD36B	ENSG00000196912	97492663	97589965	-	29111	ENST00000258459,ENST00000419390,ENST00000443455,ENST00000359901	8	4	4	0.478261	FALSE	8	7	-4	4.30769	0.47795	0.894743	-0.802377	0.482729	12	0	0	TCAGAAACAACGAGCTGAGA	Sabatini2017	4	GenomeCRISPR
2	97580534	97580557	+	CGACTCACAGCAAGTAACAGTGG	ANKRD36B	ENSG00000196912	97492663	97589965	-	9408	ENST00000258459,ENST00000443455,ENST00000359901	8	3	5	0.521739	FALSE	1	5	-5	-0.461538	-1.02626	0.586581	-0.569183	-0.0628343	12	0	0	CGACTCACAGCAAGTAACAG	Sabatini2017,Brunello	4	GenomeCRISPR
2	97556951	97556974	-	GCCACAAGAATAATGGGCGGTGG	ANKRD36B	ENSG00000196912	97492663	97589965	-	32991	ENST00000438709,ENST00000258459,ENST00000359901	8	3	5	0.565217	FALSE	3	9	-7	4.53846	0.550734	1.46896	-1.12777	0.57649	12	0	0	GCCACAAGAATAATGGGCGG	Sabatini2017	9	GenomeCRISPR
2	97553342	97553365	-	TCAGAAACAACAAGCCTTGAAGG	ANKRD36B	ENSG00000196912	97492663	97589965	-	36600	ENST00000438709,ENST00000258459,ENST00000359901	8	3	5	0.434783	FALSE	11	9	-7	4.38462	0.502211	2.07126	-1.37814	0.594569	12	0	0	TCAGAAACAACAAGCCTTGA	Sabatini2017	12	GenomeCRISPR
2	96857933	96857956	-	CTGCTGCTCGCATCCCAGCGCGG	ANKRD39	ENSG00000213337	96836611	96858095	-	139	ENST00000443120,ENST00000393537	2	2	0	0.73913	FALSE	0	9	0	4.84211	1.19527	2.17188	-0.0573566	0.672257	18	0	0	CTGCTGCTCGCATCCCAGCG	Sabatini2015,Sabatini2017,Brunello	1	GenomeCRISPR
2	96857900	96857923	-	ACAGCAGACGCTGGAGGAGATGG	ANKRD39	ENSG00000213337	96836611	96858095	-	172	ENST00000443120,ENST00000393537	2	2	0	0.608696	FALSE	0	9	-8	0.705882	-0.300379	4.76473	-2.50231	0.0294555	16	0	0	ACAGCAGACGCTGGAGGAGA	Sabatini2015,Sabatini2017	1	GenomeCRISPR
2	96857935	96857958	+	GCGCTGGGATGCGAGCAGCAGGG	ANKRD39	ENSG00000213337	96836611	96858095	-	137	ENST00000443120,ENST00000393537	2	2	0	0.73913	FALSE	0	9	-9	3.575	0.737086	3.13371	-1.77859	0.261014	360	7	0.0194444	GCGCTGGGATGCGAGCAGCA	TKOv1,Avana	1	GenomeCRISPR
2	96848371	96848394	+	TCCCGGATGGCCTTCAGGGCTGG	ANKRD39	ENSG00000213337	96836611	96858095	-	9701	ENST00000443120,ENST00000393537	2	2	0	0.695652	FALSE	0	8	-7	2.75	0.438768	1.11308	-1.42277	0.30825	24	0	0	TCCCGGATGGCCTTCAGGGC	TKOv1	2	GenomeCRISPR
1	173659273	173659296	+	TCTACATCCCCTGTGAGAGCAGG	ANKRD45	ENSG00000183831	173609561	173669862	-	10566	ENST00000333279	2	1	1	0.565217	FALSE	0	9	-8	3.27273	-0.211773	3.0159	-2.44469	0.73868	21	0	0	TCTACATCCCCTGTGAGAGC	Sabatini2015,Sabatini2017	2	GenomeCRISPR
1	173659381	173659404	+	TCTGAACTCTCTGACTCTGGAGG	ANKRD45	ENSG00000183831	173609561	173669862	-	10458	ENST00000333279	2	1	1	0.521739	FALSE	0	9	-5	3.63636	-0.0636227	2.4745	-0.757823	0.449917	21	0	0	TCTGAACTCTCTGACTCTGG	Sabatini2015,Sabatini2017,TKOv3	2	GenomeCRISPR
1	173659223	173659246	-	TGAGAATCCTCATCATGAACAGG	ANKRD45	ENSG00000183831	173609561	173669862	-	10616	ENST00000333279	2	1	1	0.434783	FALSE	0	7	-5	2.70588	-0.442713	0.83335	-0.689398	0.303056	16	0	0	TGAGAATCCTCATCATGAAC	Sabatini2015,Sabatini2017	2	GenomeCRISPR
1	173659318	173659341	-	GCCCAAGAACCAGAGGAAACAGG	ANKRD45	ENSG00000183831	173609561	173669862	-	10521	ENST00000333279	2	1	1	0.565217	FALSE	0	8	-3	2.58333	-0.492641	1.37453	-0.449315	0.333133	24	0	0	GCCCAAGAACCAGAGGAAAC	TKOv1	2	GenomeCRISPR
8	100529701	100529724	-	CCCAAATATTCGTGACAGCAGGG	ANKRD46	ENSG00000186106	100509752	100559784	-	30060	ENST00000520552,ENST00000335659,ENST00000519597,ENST00000520311,ENST00000519316,ENST00000358990,ENST00000524072,ENST00000523000,ENST00000521345	11	9	2	0.521739	FALSE	0	8	0	4.66667	0.886385	1.24998	0.120696	0.624547	24	0	0	CCCAAATATTCGTGACAGCA	TKOv1	2	GenomeCRISPR
8	100529768	100529791	+	ATCAATACAGGCTTGCAGCAAGG	ANKRD46	ENSG00000186106	100509752	100559784	-	29993	ENST00000520552,ENST00000335659,ENST00000519597,ENST00000520311,ENST00000519316,ENST00000358990,ENST00000524072,ENST00000523000,ENST00000521345	11	9	2	0.478261	FALSE	0	9	0	5.29167	1.1162	2.91032	-0.0357652	0.838545	24	0	0	ATCAATACAGGCTTGCAGCA	TKOv1	2	GenomeCRISPR
8	100529744	100529767	-	GGGACTTTAATTATTCCAAGCGG	ANKRD46	ENSG00000186106	100509752	100559784	-	30017	ENST00000520552,ENST00000335659,ENST00000519597,ENST00000520311,ENST00000519316,ENST00000358990,ENST00000524072,ENST00000523000,ENST00000521345	11	9	2	0.434783	FALSE	0	9	-8	1.42857	-0.304291	1.4224	-2.32255	0.0800496	336	1	0.00297619	GGGACTTTAATTATTCCAAG	Avana,Brunello	2	GenomeCRISPR
8	100529666	100529689	-	TTCACCTTGCAGCAGCTCGAGGG	ANKRD46	ENSG00000186106	100509752	100559784	-	30095	ENST00000520552,ENST00000335659,ENST00000519597,ENST00000520311,ENST00000519316,ENST00000358990,ENST00000524072,ENST00000523000,ENST00000521345	11	9	2	0.608696	FALSE	0	0	-1	-0.5	-1.01344	-0.0927108	-0.284732	-0.188721	2	0	0	TTCACCTTGCAGCAGCTCGA		2	GenomeCRISPR
2	70978684	70978707	+	CGGAAGCTGGCACTCAGAAAGGG	ANKRD53	ENSG00000144031	70978380	70985499	+	70978683	ENST00000272421,ENST00000441349,ENST00000457410,ENST00000360589	7	4	3	0.608696	FALSE	0	7	-4	1.88235	0.295199	0.796385	-0.682086	0.200229	16	0	0	CGGAAGCTGGCACTCAGAAA	Sabatini2015,Sabatini2017	1	GenomeCRISPR
2	70978777	70978800	+	GAAGGCCACCTGGACTGACGCGG	ANKRD53	ENSG00000144031	70978380	70985499	+	70978776	ENST00000272421,ENST00000441349,ENST00000457410,ENST00000360589	7	4	3	0.695652	FALSE	0	9	-9	0.666667	-0.19207	3.44085	-4.41456	-0.170435	24	1	0.0416667	GAAGGCCACCTGGACTGACG	TKOv1	1	GenomeCRISPR
2	70979232	70979255	-	AGTAGCTCCCGATCGCCGTCTGG	ANKRD53	ENSG00000144031	70978380	70985499	+	70979231	ENST00000272421,ENST00000441349,ENST00000457410,ENST00000360589	7	4	3	0.652174	FALSE	0	6	-7	-1.28571	-0.974618	0.455963	-0.6419	-0.0716516	35	0	0	AGTAGCTCCCGATCGCCGTC	GeCKOv2	1	GenomeCRISPR
2	70982682	70982705	-	CCCTTACTTGATACTCAATCAGG	ANKRD53	ENSG00000144031	70978380	70985499	+	70982681	ENST00000272421,ENST00000441349,ENST00000457410,ENST00000360589	7	4	3	0.434783	FALSE	0	9	-5	2.34286	0.479777	0.706338	-0.444595	0.15906	35	0	0	CCCTTACTTGATACTCAATC	GeCKOv2	1	GenomeCRISPR
5	56116656	56116679	+	GCAGTACAGGGCATAGGCCAAGG	ANKRD55	ENSG00000164512	56099678	56233359	-	116680	ENST00000341048,ENST00000504958,ENST00000434982	6	3	3	0.608696	FALSE	0	8	-1	4.76471	1.11016	1.12514	-0.13748	0.585903	16	0	0	GCAGTACAGGGCATAGGCCA	Sabatini2015,Sabatini2017	1	GenomeCRISPR
5	56116682	56116705	+	TGCTCTCATTGATGTCCCGCAGG	ANKRD55	ENSG00000164512	56099678	56233359	-	116654	ENST00000341048,ENST00000504958,ENST00000434982	6	3	3	0.565217	FALSE	0	9	-5	2.91667	0.448594	1.84439	-0.803036	0.411895	24	0	0	TGCTCTCATTGATGTCCCGC	TKOv1	1	GenomeCRISPR
5	56116645	56116667	+	CGCCGTGTGACCGCAGTACAGGG	ANKRD55	ENSG00000164512	56099678	56233359	-	116692	ENST00000341048,ENST00000504958,ENST00000434982	6	3	3	0.681818	FALSE	0	9	-5	4.76923	1.11178	1.14317	-0.684291	0.500961	13	0	0	CGCCGTGTGACCGCAGTACA	Yusa2016	1	GenomeCRISPR
5	56183585	56183608	+	AGAGGCTGCTTGATAAACCATGG	ANKRD55	ENSG00000164512	56099678	56233359	-	49751	ENST00000341048,ENST00000504958,ENST00000513241	6	3	3	0.478261	FALSE	0	9	-6	3.56657	0.681247	1.03058	-0.997253	0.227644	352	0	0	AGAGGCTGCTTGATAAACCA	Sabatini2015,Sabatini2017,Avana	2	GenomeCRISPR
6	89567051	89567074	+	TGTGGTTCAGCTCATCAACAAGG	ANKRD6	ENSG00000135299	89433170	89633834	+	89567050	ENST00000369408,ENST00000339746,ENST00000447838,ENST00000520458,ENST00000465722,ENST00000523798,ENST00000522441,ENST00000522779,ENST00000485637,ENST00000522705,ENST00000518150,ENST00000520793	22	12	10	0.478261	FALSE	0	2	0	1	-0.107738	0.209953	0.0160041	0.112979	2	0	0	TGTGGTTCAGCTCATCAACA	Sabatini2014	1	GenomeCRISPR
6	89567066	89567089	+	CAACAAGGGCGCCAGGGTAGCGG	ANKRD6	ENSG00000135299	89433170	89633834	+	89567065	ENST00000369408,ENST00000339746,ENST00000447838,ENST00000520458,ENST00000465722,ENST00000523798,ENST00000522441,ENST00000522779,ENST00000485637,ENST00000522705,ENST00000518150,ENST00000520793	22	12	10	0.695652	FALSE	0	4	-3	0.5	-0.279959	0.493076	-0.344318	0.074379	2	0	0	CAACAAGGGCGCCAGGGTAG	Sabatini2014	1	GenomeCRISPR
6	89567075	89567098	+	CGCCAGGGTAGCGGTTACCAAGG	ANKRD6	ENSG00000135299	89433170	89633834	+	89567074	ENST00000369408,ENST00000339746,ENST00000447838,ENST00000520458,ENST00000465722,ENST00000523798,ENST00000522441,ENST00000522779,ENST00000485637,ENST00000522705,ENST00000518150,ENST00000520793	22	12	10	0.652174	FALSE	0	3	0	1.5	0.0644824	0.371395	0.0680691	0.219732	2	0	0	CGCCAGGGTAGCGGTTACCA	Sabatini2014,Brunello	1	GenomeCRISPR
6	89567077	89567099	-	TACCTTGGTAACCGCTACCCTGG	ANKRD6	ENSG00000135299	89433170	89633834	+	89567076	ENST00000369408,ENST00000339746,ENST00000447838,ENST00000520458,ENST00000465722,ENST00000523798,ENST00000522441,ENST00000522779,ENST00000485637,ENST00000522705,ENST00000518150,ENST00000520793	22	12	10	0.590909	FALSE	0	8	-3	3.15385	0.634136	0.785971	-0.392261	0.273526	13	0	0	TACCTTGGTAACCGCTACCC	Yusa2016	1	GenomeCRISPR
20	58228220	58228243	-	CTCCAGTACCTCGACGAAGGTGG	ANKRD60	ENSG00000124227	58218495	58228653	-	410	ENST00000457363	1	1	0	0.608696	FALSE	0	6	-8	-3.16667	-0.814728	1.08068	-1.74316	-0.482192	24	1	0.0416667	CTCCAGTACCTCGACGAAGG	TKOv1	1	GenomeCRISPR
20	58221420	58221443	-	AGGGTGAGAAGTGGAAGCACTGG	ANKRD60	ENSG00000124227	58218495	58228653	-	7210	ENST00000457363	1	1	0	0.565217	FALSE	0	7	-9	-2.83333	-0.666033	1.05478	-2.40833	-0.500043	24	1	0.0416667	AGGGTGAGAAGTGGAAGCAC	TKOv1	3	GenomeCRISPR
7	6031537	6031560	-	TGGGCAGAATGGTGATGGGCTGG	ANKRD61	ENSG00000157999	6031376	6036386	+	6031536	ENST00000409061	1	1	0	0.608696	FALSE	0	8	-4	3.83333	0.583669	1.61375	-0.270406	0.651869	24	0	0	TGGGCAGAATGGTGATGGGC	TKOv1	1	GenomeCRISPR
7	6031393	6031416	+	GAAAGGAAGCAGAGACCTGGTGG	ANKRD61	ENSG00000157999	6031376	6036386	+	6031392	ENST00000409061	1	1	0	0.565217	FALSE	0	9	-5	0.0769231	-0.952781	1.58921	-0.813518	-0.0178915	12	0	0	GAAAGGAAGCAGAGACCTGG	Sabatini2017	1	GenomeCRISPR
7	6031408	6031431	-	ACTTGGCACTGTCAACCACCAGG	ANKRD61	ENSG00000157999	6031376	6036386	+	6031407	ENST00000409061	1	1	0	0.565217	FALSE	0	8	0	4.53846	0.872081	1.11413	-0.0803038	0.537019	12	0	0	ACTTGGCACTGTCAACCACC	Sabatini2017	1	GenomeCRISPR
7	6031542	6031565	-	GGAGTTGGGCAGAATGGTGATGG	ANKRD61	ENSG00000157999	6031376	6036386	+	6031541	ENST00000409061	1	1	0	0.565217	FALSE	0	6	-3	2.53846	0.0540394	0.702034	-0.350125	0.303568	12	0	0	GGAGTTGGGCAGAATGGTGA	Sabatini2017	1	GenomeCRISPR
18	12094100	12094123	+	CAAATCCCGGGTACCGAGTCCGG	ANKRD62	ENSG00000181626	12093853	12129749	+	12094099	ENST00000587848	2	1	1	0.652174	FALSE	0	8	-6	0.171429	-0.574025	0.844643	-0.637869	0.0211423	35	0	0	CAAATCCCGGGTACCGAGTC	GeCKOv2	1	GenomeCRISPR
18	12094161	12094184	+	AGGTGATGTGAACAAGGTGATGG	ANKRD62	ENSG00000181626	12093853	12129749	+	12094160	ENST00000587848	2	1	1	0.478261	FALSE	0	9	-4	3.4	0.477653	1.42299	-0.467819	0.461114	14	0	0	AGGTGATGTGAACAAGGTGA	Sabatini2017	1	GenomeCRISPR
18	12094200	12094223	+	GCTGAATGACTTGAACGACAGGG	ANKRD62	ENSG00000181626	12093853	12129749	+	12094199	ENST00000587848	2	1	1	0.521739	FALSE	0	9	-7	0.326648	-0.523464	1.06846	-1.05766	0.00562475	348	0	0	GCTGAATGACTTGAACGACA	Sabatini2017,Avana,Yusa2016	1	GenomeCRISPR
18	12094107	12094130	+	CGGGTACCGAGTCCGGCAGAAGG	ANKRD62	ENSG00000181626	12093853	12129749	+	12094106	ENST00000587848	2	1	1	0.695652	FALSE	0	8	-2	4.76923	0.923668	1.18043	-0.310472	0.560938	12	0	0	CGGGTACCGAGTCCGGCAGA	Sabatini2017	1	GenomeCRISPR
1	1420942	1420965	-	GGAACAGGAACTGCGGTGGATGG	ANKRD65	ENSG00000235098	1418420	1421769	-	804	ENST00000520296,ENST00000427211,ENST00000454272,ENST00000442470,ENST00000537107	5	5	0	0.608696	FALSE	0	9	-5	3.54545	0.45391	0.670494	-0.25723	0.24119	33	0	0	GGAACAGGAACTGCGGTGGA	GeCKOv2	1	GenomeCRISPR
1	1420946	1420969	-	AGGAGGAACAGGAACTGCGGTGG	ANKRD65	ENSG00000235098	1418420	1421769	-	800	ENST00000520296,ENST00000427211,ENST00000454272,ENST00000442470,ENST00000537107	5	5	0	0.608696	FALSE	0	9	-9	1.24024	-0.263677	1.20841	-1.30131	0.0629546	333	2	0.00600601	AGGAGGAACAGGAACTGCGG	Avana,TKOv3	1	GenomeCRISPR
1	1420975	1420998	-	CCAGAGGCCTGAGCCCAGAGAGG	ANKRD65	ENSG00000235098	1418420	1421769	-	771	ENST00000520296,ENST00000427211,ENST00000454272,ENST00000442470,ENST00000537107	5	5	0	0.695652	FALSE	0	9	-9	5.02402	0.914171	1.24681	-1.24274	0.370885	333	1	0.003003	CCAGAGGCCTGAGCCCAGAG	Avana	1	GenomeCRISPR
1	1419474	1419497	-	TGGCCGCTCTGCGCTGCACAGGG	ANKRD65	ENSG00000235098	1418420	1421769	-	2272	ENST00000427211,ENST00000454272,ENST00000442470,ENST00000537107	5	4	1	0.73913	FALSE	0	9	-4	3.625	0.478671	1.27219	-0.7337	0.477557	24	0	0	TGGCCGCTCTGCGCTGCACA	TKOv1	2	GenomeCRISPR
6	46753873	46753896	-	GTGTGTCTCCAAAGAAGTCAGGG	ANKRD66	ENSG00000230062	46746917	46759506	+	46753872	ENST00000565422,ENST00000445060	2	2	0	0.521739	FALSE	0	9	-3	3	0.0987438	1.44491	-0.501825	0.374998	16	0	0	GTGTGTCTCCAAAGAAGTCA	Sabatini2015,Sabatini2017	1	GenomeCRISPR
6	46753761	46753784	-	ACTAGTAACCAGGCAGGGCCTGG	ANKRD66	ENSG00000230062	46746917	46759506	+	46753760	ENST00000565422,ENST00000445060	2	2	0	0.608696	FALSE	0	9	-8	0.5	-0.751298	1.21029	-1.50278	0.0503034	24	1	0.0416667	ACTAGTAACCAGGCAGGGCC	TKOv1	1	GenomeCRISPR
6	46753767	46753789	-	GCCCACACTAGTAACCAGGCAGG	ANKRD66	ENSG00000230062	46746917	46759506	+	46753766	ENST00000565422,ENST00000445060	2	2	0	0.590909	FALSE	0	9	-2	3.53846	0.28183	0.809191	-0.53449	0.321968	13	0	0	GCCCACACTAGTAACCAGGC	Yusa2016	1	GenomeCRISPR
6	46753863	46753886	-	AAAGAAGTCAGGGGCGTCGATGG	ANKRD66	ENSG00000230062	46746917	46759506	+	46753862	ENST00000565422,ENST00000445060	2	2	0	0.565217	FALSE	1	9	-1	3.41176	0.238751	1.40377	-0.139583	0.420928	16	0	0	AAAGAAGTCAGGGGCGTCGA	Sabatini2015,Sabatini2017	1	GenomeCRISPR
14	102507560	102507583	+	GCAGCAGCGGAAGCCGGCACTGG	ANKRD9	ENSG00000156381	102501760	102509799	-	2216	ENST00000559404,ENST00000286918,ENST00000557902,ENST00000560748,ENST00000559651	5	5	0	0.73913	FALSE	0	9	-8	0.764706	-0.306991	1.41148	-1.86531	-0.00644434	16	0	0	GCAGCAGCGGAAGCCGGCAC	Sabatini2015,Sabatini2017	2	GenomeCRISPR
14	102507707	102507730	-	GCGCCAGCGAGGCCTTCCACTGG	ANKRD9	ENSG00000156381	102501760	102509799	-	2069	ENST00000559404,ENST00000286918,ENST00000557902,ENST00000560748,ENST00000559651	5	5	0	0.73913	FALSE	0	9	-4	3.64706	0.643137	1.1847	-0.470055	0.44943	16	0	0	GCGCCAGCGAGGCCTTCCAC	Sabatini2015,Sabatini2017	2	GenomeCRISPR
14	102507668	102507691	+	CTCAGAGGGCGAGTAGGCGGCGG	ANKRD9	ENSG00000156381	102501760	102509799	-	2108	ENST00000559404,ENST00000286918,ENST00000557902,ENST00000560748,ENST00000559651	5	5	0	0.73913	FALSE	0	9	-8	1.77273	0.0252897	2.13365	-2.23282	0.240959	21	0	0	CTCAGAGGGCGAGTAGGCGG	Sabatini2015,Sabatini2017	2	GenomeCRISPR
14	102507616	102507639	+	GCAGGTAATGCGCGTACGCTTGG	ANKRD9	ENSG00000156381	102501760	102509799	-	2160	ENST00000559404,ENST00000286918,ENST00000557902,ENST00000560748,ENST00000559651	5	5	0	0.608696	FALSE	0	4	-5	0.0285714	-0.549647	0.428729	-0.286616	0.0220355	35	0	0	GCAGGTAATGCGCGTACGCT	GeCKOv2,Yusa2016	2	GenomeCRISPR
12	98801085	98801108	+	GGAGGTCGCAAGGTAATGGAAGG	ANKS1B	ENSG00000185046	98726457	99984654	-	1183546	ENST00000551560,ENST00000549797,ENST00000546364,ENST00000546960,ENST00000546568,ENST00000550778,ENST00000547362,ENST00000333732,ENST00000549493,ENST00000547446,ENST00000547010,ENST00000341752,ENST00000552748,ENST00000552407,ENST00000549025,ENST00000550693,ENST00000547776,ENST00000549558	34	18	16	0.565217	FALSE	0	9	-7	5.47309	1.18546	1.45272	-0.671277	0.372289	352	0	0	GGAGGTCGCAAGGTAATGGA	Sabatini2015,Sabatini2017,Avana	3	GenomeCRISPR
12	98801075	98801098	+	GGCTTCATTCGGAGGTCGCAAGG	ANKS1B	ENSG00000185046	98726457	99984654	-	1183556	ENST00000551560,ENST00000549797,ENST00000546364,ENST00000546960,ENST00000546568,ENST00000550778,ENST00000547362,ENST00000333732,ENST00000549493,ENST00000547446,ENST00000547010,ENST00000341752,ENST00000552748,ENST00000552407,ENST00000549025,ENST00000550693,ENST00000547776,ENST00000549558	34	18	16	0.608696	FALSE	0	3	-3	0	-0.85176	0.383917	-0.32228	0.0308182	2	0	0	GGCTTCATTCGGAGGTCGCA	Sabatini2014	3	GenomeCRISPR
12	98801067	98801090	+	GAGGCTGTGGCTTCATTCGGAGG	ANKS1B	ENSG00000185046	98726457	99984654	-	1183564	ENST00000551560,ENST00000549797,ENST00000546364,ENST00000546960,ENST00000546568,ENST00000550778,ENST00000547362,ENST00000333732,ENST00000549493,ENST00000547446,ENST00000547010,ENST00000341752,ENST00000552407,ENST00000549025,ENST00000550693,ENST00000547776,ENST00000549558	34	17	17	0.608696	FALSE	0	9	-4	3	0.264917	3.06253	-0.685826	0.390878	21	0	0	GAGGCTGTGGCTTCATTCGG	Sabatini2015,Sabatini2017	3	GenomeCRISPR
12	98801042	98801065	+	ATGCTGCCAGTACTGTACCGGGG	ANKS1B	ENSG00000185046	98726457	99984654	-	1183589	ENST00000549797,ENST00000546364,ENST00000546960,ENST00000546568,ENST00000550778,ENST00000547362,ENST00000333732,ENST00000549493,ENST00000547446,ENST00000547010,ENST00000341752,ENST00000552407,ENST00000549025,ENST00000550693,ENST00000547776,ENST00000549558	34	16	18	0.608696	FALSE	0	9	-8	2.71229	0.157824	2.34511	-1.50917	0.1959	357	0	0	ATGCTGCCAGTACTGTACCG	Sabatini2015,Sabatini2017,Avana	3	GenomeCRISPR
16	21233840	21233863	-	TGGTAGGCTGCCAAGAGAGTAGG	ANKS4B	ENSG00000175311	21233665	21253845	+	21233839	ENST00000311620	1	1	0	0.565217	FALSE	0	9	0	3.58824	0.208007	1.31606	-0.0677953	0.457166	16	0	0	TGGTAGGCTGCCAAGAGAGT	Sabatini2015,Sabatini2017	1	GenomeCRISPR
16	21233879	21233902	+	CTAGAGATAATCTGCAGTAGAGG	ANKS4B	ENSG00000175311	21233665	21253845	+	21233878	ENST00000311620	1	1	0	0.434783	FALSE	0	9	-9	3.13636	-0.0407294	1.26626	-2.99289	0.265968	21	0	0	CTAGAGATAATCTGCAGTAG	Sabatini2015,Sabatini2017	1	GenomeCRISPR
16	21233860	21233883	-	CTAGGGCTTCCAAGTTCCCATGG	ANKS4B	ENSG00000175311	21233665	21253845	+	21233859	ENST00000311620	1	1	0	0.565217	FALSE	0	9	-6	2.11048	-0.605435	1.28481	-0.705393	0.141117	352	0	0	CTAGGGCTTCCAAGTTCCCA	Sabatini2015,Sabatini2017,Avana	1	GenomeCRISPR
16	21233755	21233778	-	GGTAACTATCACTAGCAGCTTGG	ANKS4B	ENSG00000175311	21233665	21253845	+	21233754	ENST00000311620	1	1	0	0.478261	FALSE	0	9	-4	2.64706	-0.310072	1.28553	-0.502584	0.327429	16	0	0	GGTAACTATCACTAGCAGCT	Sabatini2015,Sabatini2017	1	GenomeCRISPR
3	149792300	149792323	-	TGTTTCAGCAGATGAAACTGTGG	ANKUB1	ENSG00000206199	149761100	149968385	-	176062	ENST00000446160,ENST00000484019,ENST00000462519	9	3	6	0.434783	FALSE	0	8	-7	1.61538	-0.0826013	0.979022	-1.40418	0.112344	12	0	0	TGTTTCAGCAGATGAAACTG	Sabatini2017	1	GenomeCRISPR
3	149780344	149780367	-	AGTGTCTGATCTGAGAACACTGG	ANKUB1	ENSG00000206199	149761100	149968385	-	188018	ENST00000446160,ENST00000462519	9	2	7	0.478261	FALSE	0	8	-7	0.625	-0.446485	1.5661	-1.22402	0.143364	24	1	0.0416667	AGTGTCTGATCTGAGAACAC	TKOv1	1	GenomeCRISPR
3	149780305	149780328	+	GACAGTAGACACTCACGGGGAGG	ANKUB1	ENSG00000206199	149761100	149968385	-	188057	ENST00000446160,ENST00000462519	9	2	7	0.608696	FALSE	0	8	-4	1.46154	-0.139127	1.10032	-0.677434	0.1494	12	0	0	GACAGTAGACACTCACGGGG	Sabatini2017	1	GenomeCRISPR
3	149780421	149780444	+	GCATTGAACACGTATAGAGTAGG	ANKUB1	ENSG00000206199	149761100	149968385	-	187941	ENST00000446160,ENST00000462519	9	2	7	0.434783	FALSE	0	7	-6	1.61538	-0.0826013	0.799487	-0.913071	0.160929	12	0	0	GCATTGAACACGTATAGAGT	Sabatini2017,Brunello	1	GenomeCRISPR
3	43605795	43605818	-	GAGTTCTTTCACACCTTTGGTGG	ANO10	ENSG00000160746	43354859	43691594	-	85776	ENST00000292246,ENST00000350459,ENST00000396091,ENST00000414522,ENST00000451430,ENST00000427171,ENST00000428472,ENST00000444344,ENST00000456438,ENST00000413397,ENST00000439141,ENST00000428831,ENST00000436073	17	13	4	0.478261	FALSE	0	8	-4	1.88235	-0.221758	1.0013	-0.763724	0.225278	16	0	0	GAGTTCTTTCACACCTTTGG	Sabatini2015,Sabatini2017	2	GenomeCRISPR
3	43605782	43605805	+	GCAAGTTCTATGACCACCAAAGG	ANO10	ENSG00000160746	43354859	43691594	-	85789	ENST00000292246,ENST00000350459,ENST00000396091,ENST00000414522,ENST00000451430,ENST00000427171,ENST00000428472,ENST00000444344,ENST00000456438,ENST00000413397,ENST00000439141,ENST00000428831,ENST00000436073	17	13	4	0.478261	FALSE	0	9	-5	0.820513	-0.63267	2.00921	-0.677789	0.102953	77	0	0	GCAAGTTCTATGACCACCAA	Sabatini2015,TKOv1,GeCKOv2,Sabatini2017	2	GenomeCRISPR
3	43605828	43605851	-	GAAAGTGACCTTATCAGCTTTGG	ANO10	ENSG00000160746	43354859	43691594	-	85743	ENST00000292246,ENST00000350459,ENST00000396091,ENST00000414522,ENST00000451430,ENST00000427171,ENST00000428472,ENST00000444344,ENST00000456438,ENST00000413397,ENST00000439141,ENST00000428831,ENST00000436073	17	13	4	0.434783	FALSE	0	9	-8	3.8	0.520335	1.92264	-1.0528	0.415387	35	0	0	GAAAGTGACCTTATCAGCTT	GeCKOv2	2	GenomeCRISPR
3	43605820	43605843	+	AGAAGTATCCAAAGCTGATAAGG	ANO10	ENSG00000160746	43354859	43691594	-	85751	ENST00000292246,ENST00000350459,ENST00000396091,ENST00000414522,ENST00000451430,ENST00000427171,ENST00000428472,ENST00000444344,ENST00000456438,ENST00000413397,ENST00000439141,ENST00000428831,ENST00000436073	17	13	4	0.391304	FALSE	0	7	-5	1.37143	-0.419476	0.535939	-0.351262	0.114855	35	0	0	AGAAGTATCCAAAGCTGATA	GeCKOv2	2	GenomeCRISPR
12	100939301	100939324	+	TACTTTGGTTCTAGTGGCCAAGG	ANO4	ENSG00000151572	100717526	101128641	+	100939300	ENST00000392977,ENST00000392979,ENST00000549155	8	3	5	0.478261	FALSE	0	9	-4	3.45833	0.277801	4.32291	-0.752386	0.645288	24	1	0.0416667	TACTTTGGTTCTAGTGGCCA	TKOv1	3	GenomeCRISPR
12	100939365	100939388	-	AGAGAATCGTCATCTTTGCAAGG	ANO4	ENSG00000151572	100717526	101128641	+	100939364	ENST00000392977,ENST00000392979,ENST00000549155	8	3	5	0.434783	FALSE	0	8	0	5.34286	0.919991	0.780409	0.0179785	0.367447	35	0	0	AGAGAATCGTCATCTTTGCA	GeCKOv2	3	GenomeCRISPR
12	101086686	101086709	+	CGGGATCGTCATTTACCGGGTGG	ANO4	ENSG00000151572	100717526	101128641	+	101086685	ENST00000550015,ENST00000392977,ENST00000392979	8	3	5	0.608696	FALSE	0	8	-3	3.41176	0.261932	1.07939	-0.436705	0.408548	16	0	0	CGGGATCGTCATTTACCGGG	Sabatini2015,Sabatini2017	4	GenomeCRISPR
12	100942494	100942517	+	GAAAGAAACATTAGAGCAGAAGG	ANO4	ENSG00000151572	100717526	101128641	+	100942493	ENST00000392977,ENST00000392979,ENST00000549155	8	3	5	0.391304	FALSE	0	9	-4	4.08571	0.491594	1.17617	-0.225893	0.322223	35	0	0	GAAAGAAACATTAGAGCAGA	GeCKOv2	4	GenomeCRISPR
12	45216345	45216368	+	TTTGCTACAAATGGAGGAGGAGG	ANO6	ENSG00000177119	45215987	45440404	+	45216344	ENST00000425752,ENST00000423947,ENST00000550630,ENST00000320560	7	4	3	0.478261	FALSE	0	7	-8	1.29167	-0.20181	1.36996	-2.02674	0.224288	24	0	0	TTTGCTACAAATGGAGGAGG	TKOv1,TKOv3	1	GenomeCRISPR
12	45302083	45302106	-	AATAGTACTCACAAACTCCGGGG	ANO6	ENSG00000177119	45215987	45440404	+	45302082	ENST00000425752,ENST00000423947,ENST00000320560,ENST00000441606	7	4	3	0.478261	FALSE	0	8	-8	-1.21813	-1.22878	1.3091	-1.24018	-0.0789878	352	1	0.00284091	AATAGTACTCACAAACTCCG	Sabatini2015,Sabatini2017,Avana,TKOv3,Brunello	2	GenomeCRISPR
12	45347040	45347063	+	GAATCTAACCTTATCTGTCATGG	ANO6	ENSG00000177119	45215987	45440404	+	45347039	ENST00000425752,ENST00000423947,ENST00000320560,ENST00000441606	7	4	3	0.391304	FALSE	0	7	-5	-0.257143	-0.835557	0.557379	-0.466841	-0.00869373	35	0	0	GAATCTAACCTTATCTGTCA	GeCKOv2	2	GenomeCRISPR
12	45347063	45347086	-	ATCTTGTTGCTTCTAACTGCAGG	ANO6	ENSG00000177119	45215987	45440404	+	45347062	ENST00000425752,ENST00000423947,ENST00000320560,ENST00000441606	7	4	3	0.434783	FALSE	0	7	-3	1.45714	-0.1341	0.601614	-0.136512	0.111675	35	0	0	ATCTTGTTGCTTCTAACTGC	GeCKOv2	2	GenomeCRISPR
2	241188625	241188648	-	TTGGAGCCCCGCCCAGGCAGTGG	ANO7	ENSG00000146205	241188509	241225377	+	241188624	ENST00000402530,ENST00000274979,ENST00000402430	9	3	6	0.73913	FALSE	0	7	-3	2.82353	0.435019	0.792156	-0.374949	0.345877	16	0	0	TTGGAGCCCCGCCCAGGCAG	Sabatini2015,Sabatini2017	1	GenomeCRISPR
2	241188755	241188778	-	TGGGTCCCCACCTGGCACAGTGG	ANO7	ENSG00000146205	241188509	241225377	+	241188754	ENST00000402530,ENST00000274979,ENST00000402430	9	3	6	0.695652	FALSE	0	9	-6	4.11765	0.82262	0.989583	-0.912914	0.461502	16	0	0	TGGGTCCCCACCTGGCACAG	Sabatini2015,Sabatini2017	1	GenomeCRISPR
2	241188665	241188688	-	CCGTCCTCACTGCGGGACAGAGG	ANO7	ENSG00000146205	241188509	241225377	+	241188664	ENST00000402530,ENST00000274979,ENST00000402430	9	3	6	0.695652	FALSE	0	7	-5	1	-0.111147	0.808476	-0.577929	0.115273	2	0	0	CCGTCCTCACTGCGGGACAG	Sabatini2014	1	GenomeCRISPR
2	241188686	241188709	+	GGGACTCTACTGCCGAGACCAGG	ANO7	ENSG00000146205	241188509	241225377	+	241188685	ENST00000402530,ENST00000274979,ENST00000402430	9	3	6	0.652174	FALSE	0	5	0	2.5	0.338119	0.620032	0.0339818	0.327007	2	0	0	GGGACTCTACTGCCGAGACC	Sabatini2014	1	GenomeCRISPR
X	8731850	8731873	+	CGGAGATGCGAGTGATCTGCAGG	ANOS1	ENSG00000011201	8528874	8732186	-	313	ENST00000262648	3	1	2	0.608696	FALSE	0	9	-5	2.69697	-0.146854	0.93453	-0.325533	0.181373	33	0	0	CGGAGATGCGAGTGATCTGC	GeCKOv2	1	GenomeCRISPR
X	8731820	8731843	+	CTCCCCGTACCTGGAAGTGCTGG	ANOS1	ENSG00000011201	8528874	8732186	-	343	ENST00000262648	3	1	2	0.652174	FALSE	0	8	-4	2.33333	-0.291989	0.651481	-0.216124	0.155821	33	0	0	CTCCCCGTACCTGGAAGTGC	GeCKOv2	1	GenomeCRISPR
X	8570603	8570626	-	TATAGTTTGGGATCTCCCCGAGG	ANOS1	ENSG00000011201	8528874	8732186	-	161560	ENST00000262648	3	1	2	0.521739	FALSE	1	9	-6	3.23512	0.067933	0.776552	-0.526732	0.201319	336	0	0	TATAGTTTGGGATCTCCCCG	Avana,Brunello	1	GenomeCRISPR
X	8699697	8699720	-	GAATCACAAGCAATGTTCTAAGG	ANOS1	ENSG00000011201	8528874	8732186	-	32466	ENST00000262648	3	1	2	0.391304	FALSE	0	8	0	5.09091	0.808618	0.704069	0.0330616	0.330466	33	0	0	GAATCACAAGCAATGTTCTA	GeCKOv2	2	GenomeCRISPR
12	48472737	48472760	+	GACAACAGTCAGTCAAATGAAGG	ANP32D	ENSG00000139223	48472665	48473624	+	48472736	ENST00000266594	1	1	0	0.434783	FALSE	0	9	-5	5.41176	1.18	1.50534	-0.58406	0.694255	16	0	0	GACAACAGTCAGTCAAATGA	Sabatini2015,Sabatini2017	1	GenomeCRISPR
12	48472877	48472900	+	AAGCAGTAACAGAGCCTCAGTGG	ANP32D	ENSG00000139223	48472665	48473624	+	48472876	ENST00000266594	1	1	0	0.521739	FALSE	0	9	-8	1.49123	-0.359879	1.12231	-1.11946	0.158107	56	0	0	AAGCAGTAACAGAGCCTCAG	Sabatini2015,GeCKOv2,Sabatini2017,TKOv3	1	GenomeCRISPR
12	48472660	48472683	+	GAGAGATGGAGATGGGCAAATGG	ANP32D	ENSG00000139223	48472665	48473624	+	48472659	ENST00000266594	1	1	0	0.521739	FALSE	0	9	-4	3.58824	0.463766	1.30781	-0.508981	0.441714	16	0	0	GAGAGATGGAGATGGGCAAA	Sabatini2015,Sabatini2017	1	GenomeCRISPR
12	48472745	48472768	+	TCAGTCAAATGAAGGCAAATTGG	ANP32D	ENSG00000139223	48472665	48473624	+	48472744	ENST00000266594	1	1	0	0.391304	FALSE	0	8	-2	5.08571	1.05193	0.767479	-0.0724397	0.349271	35	0	0	TCAGTCAAATGAAGGCAAAT	GeCKOv2	1	GenomeCRISPR
15	89806533	89806556	+	GAGGATCCCCAGGATGCCCAGGG	ANPEP	ENSG00000166825	89784889	89815401	-	8845	ENST00000300060,ENST00000559874,ENST00000560137	9	3	6	0.695652	FALSE	0	6	-4	1.76471	-0.0978903	1.02015	-0.474423	0.244314	16	0	0	GAGGATCCCCAGGATGCCCA	Sabatini2015,Sabatini2017	2	GenomeCRISPR
15	89806497	89806520	+	CAGTGCGATGATTGTGCACACGG	ANPEP	ENSG00000166825	89784889	89815401	-	8881	ENST00000300060,ENST00000559874,ENST00000560137	9	3	6	0.565217	FALSE	0	7	-6	1.6	-0.151224	0.725195	-0.465503	0.129697	5	0	0	CAGTGCGATGATTGTGCACA	Novartis	2	GenomeCRISPR
15	89806460	89806483	+	TGGCGTTCTTGTTCTTCTCCTGG	ANPEP	ENSG00000166825	89784889	89815401	-	8918	ENST00000300060,ENST00000559874,ENST00000560137	9	3	6	0.521739	FALSE	0	9	-1	2.6	0.172587	0.914736	-0.25853	0.202472	5	0	0	TGGCGTTCTTGTTCTTCTCC	Novartis	2	GenomeCRISPR
15	89803903	89803926	+	GCTCCGCATAGTCAGCACCCAGG	ANPEP	ENSG00000166825	89784889	89815401	-	11475	ENST00000300060,ENST00000560030	9	2	7	0.652174	FALSE	0	7	-7	0.416667	-0.534401	0.978387	-1.99726	-0.0486907	24	0	0	GCTCCGCATAGTCAGCACCC	TKOv1	1	GenomeCRISPR
2	69090895	69090918	+	GAACCATCCACCATATGTGCAGG	ANTXR1	ENSG00000169604	69013178	69249327	+	69090894	ENST00000303714,ENST00000409829,ENST00000409349,ENST00000482235	7	4	3	0.521739	FALSE	0	9	-6	3.05882	0.404932	1.17966	-0.844595	0.376966	16	0	0	GAACCATCCACCATATGTGC	Sabatini2015,Sabatini2017	1	GenomeCRISPR
2	69075586	69075609	-	GATCTCGAGACCTATTAGCCTGG	ANTXR1	ENSG00000169604	69013178	69249327	+	69075585	ENST00000303714,ENST00000409829,ENST00000409349,ENST00000482235	7	4	3	0.521739	FALSE	0	9	-3	4.625	0.994625	2.45014	-0.295759	0.792245	24	0	0	GATCTCGAGACCTATTAGCC	TKOv1	1	GenomeCRISPR
2	69102873	69102896	+	CTTCCGACATGCCCGCAACGTGG	ANTXR1	ENSG00000169604	69013178	69249327	+	69102872	ENST00000303714,ENST00000409829,ENST00000409349,ENST00000482235	7	4	3	0.652174	FALSE	0	8	-6	1.29167	-0.260434	1.90783	-0.949115	0.285623	24	0	0	CTTCCGACATGCCCGCAACG	TKOv1,Brunello	2	GenomeCRISPR
2	69102903	69102926	-	CATTGATCTTGAAGCTGCAGAGG	ANTXR1	ENSG00000169604	69013178	69249327	+	69102902	ENST00000303714,ENST00000409829,ENST00000409349,ENST00000482235	7	4	3	0.478261	FALSE	1	8	-5	3.76471	0.670709	1.15563	-0.86287	0.432707	16	0	0	CATTGATCTTGAAGCTGCAG	Sabatini2015,Sabatini2017	2	GenomeCRISPR
4	80055942	80055965	-	GGAGAGACATATATCCATGAAGG	ANTXR2	ENSG00000163297	79901149	80125454	-	69489	ENST00000403729,ENST00000449651,ENST00000404191,ENST00000346652,ENST00000307333	9	5	4	0.434783	FALSE	0	7	0	3.05882	0.316801	0.952382	-0.0340625	0.370471	16	0	0	GGAGAGACATATATCCATGA	Sabatini2015,Sabatini2017,TKOv3,Brunello	2	GenomeCRISPR
4	80055405	80055428	+	TGTCAGAGCAATTATGATACTGG	ANTXR2	ENSG00000163297	79901149	80125454	-	70026	ENST00000403729,ENST00000449651,ENST00000404191,ENST00000346652,ENST00000307333	9	5	4	0.391304	FALSE	0	8	-6	1.71429	-0.258788	0.600616	-0.326717	0.115268	35	0	0	TGTCAGAGCAATTATGATAC	GeCKOv2,Yusa2016	3	GenomeCRISPR
4	80055388	80055411	-	CTGACAGATGGCAAGTTGGACGG	ANTXR2	ENSG00000163297	79901149	80125454	-	70043	ENST00000403729,ENST00000449651,ENST00000404191,ENST00000346652,ENST00000307333	9	5	4	0.565217	FALSE	0	9	-6	4.58036	0.968162	2.32871	-0.504583	0.30332	336	0	0	CTGACAGATGGCAAGTTGGA	Avana	3	GenomeCRISPR
4	80055439	80055462	-	GAACAAATTCAGAAAGCAGGAGG	ANTXR2	ENSG00000163297	79901149	80125454	-	69992	ENST00000403729,ENST00000449651,ENST00000404191,ENST00000346652,ENST00000307333	9	5	4	0.434783	FALSE	1	9	-6	0.764706	-0.665298	1.99191	-1.12179	0.103592	16	0	0	GAACAAATTCAGAAAGCAGG	Sabatini2015,Sabatini2017	3	GenomeCRISPR
9	73160289	73160312	+	CCTTACAGGTCACCTTGAGGAGG	ANXA1	ENSG00000135046	73151757	73170393	+	73160288	ENST00000257497,ENST00000456643,ENST00000415424,ENST00000376911	8	4	4	0.565217	FALSE	0	9	-5	2.81818	0.217529	2.14301	-0.801859	0.372097	21	0	0	CCTTACAGGTCACCTTGAGG	Sabatini2015,Sabatini2017,Yusa2016,Brunello	1	GenomeCRISPR
9	73160335	73160358	-	TCATCAGCATCAAATTGCGCTGG	ANXA1	ENSG00000135046	73151757	73170393	+	73160334	ENST00000257497,ENST00000456643,ENST00000415424,ENST00000376911	8	4	4	0.478261	FALSE	0	9	-9	3.89563	0.628983	2.32077	-3.67398	0.263948	411	0	0	TCATCAGCATCAAATTGCGC	Sabatini2015,TKOv1,GeCKOv2,Sabatini2017,Avana,TKOv3	1	GenomeCRISPR
9	73158544	73158567	+	GGTATCAGAATTCCTCAAGCAGG	ANXA1	ENSG00000135046	73151757	73170393	+	73158543	ENST00000257497,ENST00000456643,ENST00000415424,ENST00000376911	8	4	4	0.478261	FALSE	0	9	-9	2.79487	0.208627	5.98463	-1.42858	0.393828	77	0	0	GGTATCAGAATTCCTCAAGC	Sabatini2015,TKOv1,Sabatini2014,GeCKOv2,Sabatini2017	1	GenomeCRISPR
9	73158549	73158572	+	CAGAATTCCTCAAGCAGGCCTGG	ANXA1	ENSG00000135046	73151757	73170393	+	73158548	ENST00000257497,ENST00000456643,ENST00000415424,ENST00000376911	8	4	4	0.565217	FALSE	0	9	-6	3.30769	0.404462	1.35584	-0.718922	0.462609	26	0	0	CAGAATTCCTCAAGCAGGCC	TKOv1,Sabatini2014	1	GenomeCRISPR
4	168165248	168165271	+	ATACAGCAATAACCTCCAAGAGG	ANXA10	ENSG00000109511	168092515	168187690	+	168165247	ENST00000359299	3	1	2	0.434783	FALSE	0	9	-9	2.07365	-0.0587223	1.01918	-0.919968	0.133876	352	0	0	ATACAGCAATAACCTCCAAG	Sabatini2015,Sabatini2017,Avana	1	GenomeCRISPR
4	168165286	168165309	-	AGTATCTCTGAAGTGTCCTGAGG	ANXA10	ENSG00000109511	168092515	168187690	+	168165285	ENST00000359299	3	1	2	0.478261	FALSE	0	9	-8	3.75595	0.810411	1.3839	-0.653339	0.252321	336	0	0	AGTATCTCTGAAGTGTCCTG	Avana,Brunello	1	GenomeCRISPR
4	168165300	168165322	+	CAGAGATACTCTCATGAACTTGG	ANXA10	ENSG00000109511	168092515	168187690	+	168165299	ENST00000359299	3	1	2	0.409091	FALSE	0	9	-6	0.307692	-0.971079	1.48737	-1.17067	0.0173014	13	0	0	CAGAGATACTCTCATGAACT	Yusa2016	1	GenomeCRISPR
4	168177754	168177777	+	AGGATATACAGACCCTGCGATGG	ANXA10	ENSG00000109511	168092515	168187690	+	168177753	ENST00000359299	3	1	2	0.521739	FALSE	0	8	-9	1.5	-0.355092	0.901826	-2.82106	0.111691	21	0	0	AGGATATACAGACCCTGCGA	Sabatini2015,Sabatini2017,Yusa2016	2	GenomeCRISPR
10	80170842	80170865	+	GGCCACGTTATCCAGCCCGATGG	ANXA11	ENSG00000122359	80150889	80205572	-	34707	ENST00000372231,ENST00000438331,ENST00000422982,ENST00000437799,ENST00000265447	10	5	5	0.652174	FALSE	0	9	-9	3.21311	0.351641	2.44215	-3.01164	0.139092	61	0	0	GGCCACGTTATCCAGCCCGA	TKOv1,Sabatini2014,GeCKOv2,TKOv3	2	GenomeCRISPR
10	80170804	80170827	-	TTCAACCAGGACTATCTCTCGGG	ANXA11	ENSG00000122359	80150889	80205572	-	34745	ENST00000372231,ENST00000438331,ENST00000422982,ENST00000437799,ENST00000265447	10	5	5	0.521739	FALSE	0	9	-4	2.5	0.0832191	1.36736	-0.454222	0.45657	2	0	0	TTCAACCAGGACTATCTCTC	Sabatini2014	2	GenomeCRISPR
10	80170831	80170854	-	GATAACGTGGCCACCTATGCGGG	ANXA11	ENSG00000122359	80150889	80205572	-	34718	ENST00000372231,ENST00000438331,ENST00000422982,ENST00000437799,ENST00000265447	10	5	5	0.608696	FALSE	0	5	-4	0.5	-0.669596	0.573674	-0.54832	0.0126768	2	0	0	GATAACGTGGCCACCTATGC	Sabatini2014	2	GenomeCRISPR
10	80170869	80170892	+	CATGCTGGGCGGAGGAGGGTAGG	ANXA11	ENSG00000122359	80150889	80205572	-	34680	ENST00000372231,ENST00000438331,ENST00000422982,ENST00000437799,ENST00000265447	10	5	5	0.695652	FALSE	0	0	0	0	-0.8578	0.0100381	-0.0656536	-0.0278077	2	0	0	CATGCTGGGCGGAGGAGGGT	Sabatini2014	2	GenomeCRISPR
[truncated: 73,157 more rows]

## Sheet: Sub-library B
Chromosome	Start position (bp)	End position (bp)	Strand	sgRNA sequences (incl PAM)	Target gene symbol	Target gene ENSEMBL ID	Target gene start (bp)	Target gene end (bp)	Target gene strand	Distance to TSS	Transcripts targeted	Number of target gene transcripts	Number of transcripts targeted by sgRNA	Difference	sgRNA GC content	Poly-X	Number of predicted off-targets	max GenomeCRISPR effect	min GenomeCRISPR effect	mean GenomeCRISPR effect	Z-score GenomeCRISPR effect	max log2 fold change	min log2 fold change	mean log2 fold change	Number of screens	Essential in number of screens	Fraction esssential	sgRNA sequence (no PAM)	Libraries that include sgRNA	Target exon rank	Source
[truncated: 74,500 more rows]
