# Supplementary material for: Genome-scale CRISPR screening at high sensitivity with an empirically designed sgRNA library
Source: BMC Biol. 2020 Nov 23;18:174. doi: 10.1186/s12915-020-00905-1 (PMC7686728; doi:10.1186/s12915-020-00905-1)
Supplement: Supplementary file 3 — Additional file 3: File S1. sgRNA sequences of the HD CRISPR Library A. [file 12915_2020_905_MOESM3_ESM.fasta]

>HDCRISPR_A_ENSG00000121410_1
CGTCAGCGTCACATTGGCCA
>HDCRISPR_A_ENSG00000121410_2
CAATGTGACGCTGACGTGCC
>HDCRISPR_A_ENSG00000121410_3
GGAAGTCTGGAGTCTCCAGG
>HDCRISPR_A_ENSG00000121410_4
GTGTGCCGAGGTGTGCTGCG
>HDCRISPR_A_ENSG00000184389_1
CGGCAGATCCTACTTACACT
>HDCRISPR_A_ENSG00000184389_2
CTAAGAGGCCAAGTGTAAGT
>HDCRISPR_A_ENSG00000184389_3
GGCCGAAGGGCAGACGCCCA
>HDCRISPR_A_ENSG00000184389_4
GCTGGGACATTGTGGCCGAA
>HDCRISPR_A_ENSG00000128274_1
GCGGAACCTGACCAACGTGC
>HDCRISPR_A_ENSG00000128274_2
GTGTGGAACAAGAAGAGCCA
>HDCRISPR_A_ENSG00000128274_3
GGATTCGGGGTGAGTTCTGG
>HDCRISPR_A_ENSG00000128274_4
GAAGTGAGATGCCCAGGTGC
>HDCRISPR_A_ENSG00000081760_1
GCAGATGGACCGCTTCCGGG
>HDCRISPR_A_ENSG00000081760_2
CCCCGGTCGGGAGGAGATCC
>HDCRISPR_A_ENSG00000081760_3
CGCCGCCGCCATGTCCAAGG
>HDCRISPR_A_ENSG00000081760_4
AATATGACTCAACGGACCAA
>HDCRISPR_A_ENSG00000114771_1
TGAGGATCCCCACAATCAGA
>HDCRISPR_A_ENSG00000114771_2
GCCTCTCCCAGATAACGTTG
>HDCRISPR_A_ENSG00000114771_3
TCCTCAACGTTATCTGGGAG
>HDCRISPR_A_ENSG00000114771_4
CAGATAACGTTGAGGAGCCA
>HDCRISPR_A_ENSG00000197953_1
TCTTCAATGTTGTCTGGCAT
>HDCRISPR_A_ENSG00000197953_2
TGACTTCCTGAATAGATGGA
>HDCRISPR_A_ENSG00000197953_3
AAAGAAAGTCAGAAACCCGA
>HDCRISPR_A_ENSG00000197953_4
AATATATCACAGCTCGCCTT
>HDCRISPR_A_ENSG00000188984_1
ACAAACGAGAGCATATGCCA
>HDCRISPR_A_ENSG00000188984_2
GTGCAAGGAGAGTGACTCCG
>HDCRISPR_A_ENSG00000188984_3
TCACCCAACTGCCAGAACCA
>HDCRISPR_A_ENSG00000188984_4
TCACAGGGATTGTCCCAAAG
>HDCRISPR_A_ENSG00000204518_1
GCCAAGAGTAGCACTAGCCA
>HDCRISPR_A_ENSG00000204518_2
GAAGTACAGATTCAGTCTCC
>HDCRISPR_A_ENSG00000204518_3
GCAATGCAGGAATCTCAACT
>HDCRISPR_A_ENSG00000204518_4
CGTGAGGCTGTTCCAGCCGA
>HDCRISPR_A_ENSG00000158122_1
CATCTGCAAGGAATACGTAG
>HDCRISPR_A_ENSG00000158122_2
TCACTTGTAAGAAACTCCTG
>HDCRISPR_A_ENSG00000158122_3
ATGACTGTCCAATCACTATA
>HDCRISPR_A_ENSG00000158122_4
AATGTCACCCTTATAGTGAT
>HDCRISPR_A_ENSG00000087884_1
TGATAAGGAAGCAATTTCAG
>HDCRISPR_A_ENSG00000087884_2
GGTGTACAGACTCTTGTGAT
>HDCRISPR_A_ENSG00000087884_3
GGTTGCCCAAGGGGTCAGGG
>HDCRISPR_A_ENSG00000087884_4
CCAGGTGCCTTCATCAACTG
>HDCRISPR_A_ENSG00000008311_1
GATGTGCTTGGGAGCTAGCG
>HDCRISPR_A_ENSG00000008311_2
GAGGGAGGATGTGAACGCCT
>HDCRISPR_A_ENSG00000008311_3
TGTGTTGGCCGTCCGGAGGG
>HDCRISPR_A_ENSG00000008311_4
GTTCACATCCTCCCTCCGGA
>HDCRISPR_A_ENSG00000183044_1
GTAGCTGTGCTGGAAGCTGC
>HDCRISPR_A_ENSG00000183044_2
GCTTACCAGGCACCAGCAGG
>HDCRISPR_A_ENSG00000183044_3
CATGTTGCTCGCCCAGCGCC
>HDCRISPR_A_ENSG00000183044_4
CCAGCACAGCTACCGCCTGC
>HDCRISPR_A_ENSG00000165029_1
GAGTCGGGTAACGGAAACAG
>HDCRISPR_A_ENSG00000165029_2
GCCTCCGAGCATCTGAGAAC
>HDCRISPR_A_ENSG00000165029_3
TTTGCGCATGTCCTTCATGC
>HDCRISPR_A_ENSG00000165029_4
GGCTGATGTCATTCTCCACA
>HDCRISPR_A_ENSG00000144452_1
ACGGTCATATAATACACAAG
>HDCRISPR_A_ENSG00000144452_2
GGTCTTGAGACTCATCCGGA
>HDCRISPR_A_ENSG00000144452_3
ACACAACCAGATCTATGGCA
>HDCRISPR_A_ENSG00000144452_4
AACATACCTCATGAAGCCGG
>HDCRISPR_A_ENSG00000179869_1
TACTTGAGCAACTTGATTCC
>HDCRISPR_A_ENSG00000179869_2
TTTGGTCTCTGTAGAAGGTC
>HDCRISPR_A_ENSG00000179869_3
GGATGAGCCCACCAGTGGGG
>HDCRISPR_A_ENSG00000179869_4
GCATTTCTCAAAGACAGCAG
>HDCRISPR_A_ENSG00000198691_1
GCAGCGCCTGCACATGCTGG
>HDCRISPR_A_ENSG00000198691_2
GTTACCAGCAGCACCAGCGG
>HDCRISPR_A_ENSG00000198691_3
GGATGAGCCCACCACAGGGA
>HDCRISPR_A_ENSG00000198691_4
CACCTCGAAGCCGGGCATAA
>HDCRISPR_A_ENSG00000154265_1
CATGTCCACTGCAATTAGGG
>HDCRISPR_A_ENSG00000154265_2
TCTACTGATCATCTACCTGA
>HDCRISPR_A_ENSG00000154265_3
CTGCTTGTAATATTAGTCAC
>HDCRISPR_A_ENSG00000154265_4
TATAAGCTCACAATACCATC
>HDCRISPR_A_ENSG00000154262_1
GGCTCCTCAGAATCTGGGAA
>HDCRISPR_A_ENSG00000154262_2
AAGATGATTCCCATAGCATA
>HDCRISPR_A_ENSG00000154262_3
TTCACAGGAACAAGTGTCAT
>HDCRISPR_A_ENSG00000154262_4
AAAGTGGACTGTTATATCCC
>HDCRISPR_A_ENSG00000141338_1
GCATTTCCTCATCCATCGGA
>HDCRISPR_A_ENSG00000141338_2
AAATCGCCAATGCCAGATAG
>HDCRISPR_A_ENSG00000141338_3
ATGAGATTTGAGCCGTCCGA
>HDCRISPR_A_ENSG00000141338_4
AAGCGCCTCCAGAATTCCAA
>HDCRISPR_A_ENSG00000154258_1
GAGCAAGAGACGCATGAGCG
>HDCRISPR_A_ENSG00000154258_2
TGAGCGTGGGTCAGCAAACA
>HDCRISPR_A_ENSG00000154258_3
CAGGAAGAACAATCATGGGG
>HDCRISPR_A_ENSG00000154258_4
TTCTATGATAGCAGCATTAA
>HDCRISPR_A_ENSG00000005471_1
ATGTAGCTTCATCCAACAGG
>HDCRISPR_A_ENSG00000005471_2
CGGCAAAGAACGGAACAGCC
>HDCRISPR_A_ENSG00000005471_3
AAAGTCGCCCTCCGCGCTCG
>HDCRISPR_A_ENSG00000005471_4
CGCGGAGGGCGACTTTGAAC
>HDCRISPR_A_ENSG00000004846_1
TTATCGAGACCATATTGGAG
>HDCRISPR_A_ENSG00000004846_2
TGATGTGACTGATGAAGAGA
>HDCRISPR_A_ENSG00000004846_3
AAGAGATGGAGAGAGCAGCA
>HDCRISPR_A_ENSG00000004846_4
TTTGGATTGGCAGATCATGG
>HDCRISPR_A_ENSG00000115657_1
GGAACAGCCCACAGTGGTGG
>HDCRISPR_A_ENSG00000115657_2
GGCCAGACTCTCCAGCACGG
>HDCRISPR_A_ENSG00000115657_3
GGGCAGCGCCGCCTGAAGTG
>HDCRISPR_A_ENSG00000115657_4
GCTTCTGGCCACACTTCAGG
>HDCRISPR_A_ENSG00000121270_1
TGGGTGCCCAACTCTTCTGG
>HDCRISPR_A_ENSG00000121270_2
CATCGACATAGGCGATGACA
>HDCRISPR_A_ENSG00000121270_3
TGTCGATGCCACGATTCACG
>HDCRISPR_A_ENSG00000121270_4
GTGAATCGTGGCATCGACAT
>HDCRISPR_A_ENSG00000140798_1
TCTTCTGACTTACCTTGCAC
>HDCRISPR_A_ENSG00000140798_2
CACCATCACCGGCGTGAGCC
>HDCRISPR_A_ENSG00000140798_3
TGGTGAAAGGCTACCGGCAA
>HDCRISPR_A_ENSG00000140798_4
CAGGTTAGCACCCAACCCGG
>HDCRISPR_A_ENSG00000108846_1
CAGAGAGTACCAGGGCAAAG
>HDCRISPR_A_ENSG00000108846_2
CCCTACCCTGAGACCAGCGC
>HDCRISPR_A_ENSG00000108846_3
GCGGGAGAGAAAGCCAGCGC
>HDCRISPR_A_ENSG00000108846_4
GGGCAAGGTCCATGAAGCGC
>HDCRISPR_A_ENSG00000125257_1
GGTGAAGCCCAACCCGCTGC
>HDCRISPR_A_ENSG00000125257_2
AGAAGAACACGCGTGAGCAG
>HDCRISPR_A_ENSG00000125257_3
GATGCTGCCCGTGTACCAGG
>HDCRISPR_A_ENSG00000125257_4
GGCACTTCGTCTTAGTAACA
>HDCRISPR_A_ENSG00000114770_1
TCTGTGCGTCCCAGAAGTGC
>HDCRISPR_A_ENSG00000114770_2
CACACTTCTATACCCAGGAC
>HDCRISPR_A_ENSG00000114770_3
TCCTGGGTATAGAAGTGTGA
>HDCRISPR_A_ENSG00000114770_4
CCTGGATGAGGAGCATCCCA
>HDCRISPR_A_ENSG00000006071_1
CTTTGTGGACGCGCTCAACG
>HDCRISPR_A_ENSG00000006071_2
GGAGGACAGGTACTTGGCGC
>HDCRISPR_A_ENSG00000006071_3
TGACTCCGAGTATGTAGTAG
>HDCRISPR_A_ENSG00000006071_4
CTTCATGCTGCTCTTCGTCC
>HDCRISPR_A_ENSG00000069431_1
TCTTCATATAATATCAACGA
>HDCRISPR_A_ENSG00000069431_2
TACTTACCAATAAACAATAT
>HDCRISPR_A_ENSG00000069431_3
TTCCGGGACATAACCTGAGA
>HDCRISPR_A_ENSG00000069431_4
TCACGGCTGGCATAAAGAGG
>HDCRISPR_A_ENSG00000173208_1
TCTGCATTCACTCCAGGCGA
>HDCRISPR_A_ENSG00000173208_2
GGCCAGTAAATTTCGAGCAG
>HDCRISPR_A_ENSG00000173208_3
AAGTATGTTTGGAGCAGCAG
>HDCRISPR_A_ENSG00000173208_4
GATGGGATGCTGTTATGGAC
>HDCRISPR_A_ENSG00000117528_1
GTACTTGCTGAAGGCCGCCA
>HDCRISPR_A_ENSG00000117528_2
GACGGCGCGAAACTCCTCGC
>HDCRISPR_A_ENSG00000117528_3
ACGGGCCTTCTTACCCGTGC
>HDCRISPR_A_ENSG00000117528_4
GGCCTTCAGCAAGTACTTGA
>HDCRISPR_A_ENSG00000161204_1
AGGGCTGAGCCACAAAGCCA
>HDCRISPR_A_ENSG00000161204_2
CGAGTCTGTGGATGACCTGG
>HDCRISPR_A_ENSG00000161204_3
GGGGACAGCAAGGATGACGC
>HDCRISPR_A_ENSG00000161204_4
TCTCCGTTATCTTTGACAAC
>HDCRISPR_A_ENSG00000118777_1
GGTCATTGGAAGCTGTCGCG
>HDCRISPR_A_ENSG00000118777_2
GACAGCTTCCAATGACCTGA
>HDCRISPR_A_ENSG00000118777_3
AGCTGTCGCGGGGAAGCCAT
>HDCRISPR_A_ENSG00000118777_4
GAAGATTTGCCTCCACCTGT
>HDCRISPR_A_ENSG00000143921_1
GGCCACTCCCCAGGATACCT
>HDCRISPR_A_ENSG00000143921_2
TGGCCAGCCCAACACCCTGG
>HDCRISPR_A_ENSG00000143921_3
AGTGATCACATCTAGCAAGG
>HDCRISPR_A_ENSG00000143921_4
GCTGCCCATTGATCCAGATC
>HDCRISPR_A_ENSG00000136379_1
GAGGTCATCGATTTCTCCCA
>HDCRISPR_A_ENSG00000136379_2
GCTCGTACATCGCTAGGCCA
>HDCRISPR_A_ENSG00000136379_3
GAGGTGCAGGCTGCACGCAC
>HDCRISPR_A_ENSG00000136379_4
GAAGATGTTGCAGTTGATGC
>HDCRISPR_A_ENSG00000164074_1
TTTGAATTCAGAAAGATGAT
>HDCRISPR_A_ENSG00000164074_2
TCGGGAAAGATGCCAGAATC
>HDCRISPR_A_ENSG00000164074_3
AATCGCTTGAAACCAGATTC
>HDCRISPR_A_ENSG00000164074_4
GGGCTTCTTTAATCATAGGA
>HDCRISPR_A_ENSG00000140526_1
GAGTTCGGGAGTCTCCAGCA
>HDCRISPR_A_ENSG00000140526_2
GCCCCGAGTCCTGGAAGTAG
>HDCRISPR_A_ENSG00000140526_3
GTAGAGGTCAGGTGGGGCTG
>HDCRISPR_A_ENSG00000140526_4
GATACATTCCACCGTTGATC
>HDCRISPR_A_ENSG00000100439_1
CACATTCTTCAGCTGAGACA
>HDCRISPR_A_ENSG00000100439_2
CTTCAGCTGAGACATGGAAG
>HDCRISPR_A_ENSG00000100439_3
GATCTTATTCTGGTTTGGGA
>HDCRISPR_A_ENSG00000100439_4
AGCATTCCCAAGGGACCCGG
>HDCRISPR_A_ENSG00000163686_1
GAGCAGGATGGATCTTGATG
>HDCRISPR_A_ENSG00000163686_2
AACATGTTTGTGATTGCGGG
>HDCRISPR_A_ENSG00000163686_3
GAATCCGTGGAGCATGAGGA
>HDCRISPR_A_ENSG00000163686_4
GTTTGTGCCCAGGCCTGCCC
>HDCRISPR_A_ENSG00000138443_1
GAGTACCCAGAACATGAAGA
>HDCRISPR_A_ENSG00000138443_2
GGCATCCCAGCTACGAAGGA
>HDCRISPR_A_ENSG00000138443_3
TGAGTTGGAGGTGTTGTACG
>HDCRISPR_A_ENSG00000138443_4
TGTCAGGGAAAGGGACACTT
>HDCRISPR_A_ENSG00000154175_1
GAAGTGACACACACCAAACC
>HDCRISPR_A_ENSG00000154175_2
TTAGCTGTAGGCACAATCCA
>HDCRISPR_A_ENSG00000154175_3
ATCTAATGCACTAGACGTAG
>HDCRISPR_A_ENSG00000154175_4
CTATGACCAAGACCACACAG
>HDCRISPR_A_ENSG00000143322_1
GAAGCTTTGCATCGTCCCTA
>HDCRISPR_A_ENSG00000143322_2
GGGTTCAACATCACAACCAT
>HDCRISPR_A_ENSG00000143322_3
AACACACTCAGCATCACTAA
>HDCRISPR_A_ENSG00000143322_4
TAAAGTGCAACGAAGAGATT
>HDCRISPR_A_ENSG00000173210_1
CCACTTACTGCTAGTGTTCA
>HDCRISPR_A_ENSG00000173210_2
GTCATCCAGTGCTACCGCTG
>HDCRISPR_A_ENSG00000173210_3
CTTCGCCTGTGATGAAGTCC
>HDCRISPR_A_ENSG00000173210_4
CATCACAGGCGAAGTCATCT
>HDCRISPR_A_ENSG00000175164_1
GGATCATAGGTCGAAGTGCG
>HDCRISPR_A_ENSG00000175164_2
AGCCCCAGAAGTCTAATGCC
>HDCRISPR_A_ENSG00000175164_3
AGGCTCCAGAACACCACCAT
>HDCRISPR_A_ENSG00000175164_4
AAACACAGTTAACCCAATGG
>HDCRISPR_A_ENSG00000114626_1
TAAGCCAGGCACGTGTGTGA
>HDCRISPR_A_ENSG00000114626_2
GCAGCGCCATGTCCTCCCGG
>HDCRISPR_A_ENSG00000114626_3
GAAGCCGTCAGGACAAGGGA
>HDCRISPR_A_ENSG00000114626_4
TGTTGAAGCCGTCAGGACAA
>HDCRISPR_A_ENSG00000166016_1
TCTTCGGCGCAGCAGCACCG
>HDCRISPR_A_ENSG00000166016_2
GGCGCTCTGCACCTCAAAGC
>HDCRISPR_A_ENSG00000166016_3
TGCGTACTCGTGGATGCGCA
>HDCRISPR_A_ENSG00000166016_4
CGCCGGCGCTCATGCTGTAC
>HDCRISPR_A_ENSG00000060971_1
GCCTCACCTTGAAGCCGCCG
>HDCRISPR_A_ENSG00000060971_2
AATCGGCCGGACCCCTCAGG
>HDCRISPR_A_ENSG00000060971_3
GGCATCCAGCCGGAATCGGC
>HDCRISPR_A_ENSG00000060971_4
GGTTGACCTGCGCAATGCAG
>HDCRISPR_A_ENSG00000167315_1
CCTTTACTCTACTAACCTGC
>HDCRISPR_A_ENSG00000167315_2
TACCTGACATCCATTCACAA
>HDCRISPR_A_ENSG00000167315_3
TTCTTCAGATGCTATATATT
>HDCRISPR_A_ENSG00000167315_4
TTTGCGTGTGGGAATCCCAA
>HDCRISPR_A_ENSG00000076555_1
GAGATGAACCGACTTCCTGG
>HDCRISPR_A_ENSG00000076555_2
GGAGACACCGCAGAGAAATG
>HDCRISPR_A_ENSG00000076555_3
GCCGAGCCAGCCTCCCACAA
>HDCRISPR_A_ENSG00000076555_4
TCCGCCGACCGGCATCTTTG
>HDCRISPR_A_ENSG00000240303_1
GTTCGACAGCAAGTCCCTGG
>HDCRISPR_A_ENSG00000240303_2
ACCAGCACTTGTCTGGCTTT
>HDCRISPR_A_ENSG00000240303_3
AGCCAGACAAGTGCTGGTTT
>HDCRISPR_A_ENSG00000240303_4
GCTGGTTTAGGTAGGCCTCC
>HDCRISPR_A_ENSG00000115361_1
CGCGTAGGGACCCTCGGAGA
>HDCRISPR_A_ENSG00000115361_2
TTCTAGACGTTCTTCCCCTC
>HDCRISPR_A_ENSG00000115361_3
GCCACTTACTCTGAGTGATG
>HDCRISPR_A_ENSG00000115361_4
TAAGATGTTCTCATTCCGGA
>HDCRISPR_A_ENSG00000117054_1
AACGGGAGCCAACATGGCAG
>HDCRISPR_A_ENSG00000117054_2
TGCTCGTAAATTTGCCAGAG
>HDCRISPR_A_ENSG00000117054_3
TATCATATTCTGCAGCCACT
>HDCRISPR_A_ENSG00000117054_4
GCCAATCGACAACGTGAACC
>HDCRISPR_A_ENSG00000122971_1
TCTCGGGCAGTTCCACAGAC
>HDCRISPR_A_ENSG00000122971_2
TTATCCACCTGGGCTGCAAT
>HDCRISPR_A_ENSG00000122971_3
GCCATGGAGGAGATCAGCCG
>HDCRISPR_A_ENSG00000122971_4
GGCCTACGCCATCGCCATGG
>HDCRISPR_A_ENSG00000196177_1
CTACACCAAAGATTACCCTG
>HDCRISPR_A_ENSG00000196177_2
CTCGGAAGTATTTCTCCACA
>HDCRISPR_A_ENSG00000196177_3
TCTCGGAAGTATTTCTCCAC
>HDCRISPR_A_ENSG00000196177_4
GCTTTGCAATGGTGTTCAAC
>HDCRISPR_A_ENSG00000072818_1
ACGACTGGCAAAGATGAGGG
>HDCRISPR_A_ENSG00000072818_2
AGGGAGGCTGAAGCGGCCCA
>HDCRISPR_A_ENSG00000072818_3
CGTGAGCCTGAACCACAAGC
>HDCRISPR_A_ENSG00000072818_4
ACCTTCCCCTACTTACCGCA
>HDCRISPR_A_ENSG00000107897_1
ACTGGGTGATATGACCAAAG
>HDCRISPR_A_ENSG00000107897_2
GCACGAGACTAGGTTTGAGG
>HDCRISPR_A_ENSG00000107897_3
TTCTTCAACATATGCAATCA
>HDCRISPR_A_ENSG00000107897_4
GAAGAATTGCTGCGTGTCAT
>HDCRISPR_A_ENSG00000230124_1
AAGCCCCAGCCAAGCAATGC
>HDCRISPR_A_ENSG00000230124_2
GCTTCATCATTCCTGCCCGC
>HDCRISPR_A_ENSG00000230124_3
GCGGTGGAGAGCTGAGCTCA
>HDCRISPR_A_ENSG00000230124_4
GTACAAGAGCTGCTCCCTGC
>HDCRISPR_A_ENSG00000176244_1
AGCCGCCACCATGGCCCTGC
>HDCRISPR_A_ENSG00000176244_2
GGGTACCTGCAGGGCCATGG
>HDCRISPR_A_ENSG00000176244_3
CTTTACAAACAAGCAATAGT
>HDCRISPR_A_ENSG00000176244_4
ATAGTTGGAGACATTAATAT
>HDCRISPR_A_ENSG00000205126_1
ACCGCGACCTATCCATCCGT
>HDCRISPR_A_ENSG00000205126_2
AGAGATGTCAATCCCACGGA
>HDCRISPR_A_ENSG00000205126_3
GGAGGAAAGGAGGCACACTG
>HDCRISPR_A_ENSG00000205126_4
CTAGAGTCCTCAGAAGGAAG
>HDCRISPR_A_ENSG00000159640_1
ATATGACCGGACATCCCAGG
>HDCRISPR_A_ENSG00000159640_2
GCTCAGCCAGGAGTTTGCGG
>HDCRISPR_A_ENSG00000159640_3
CCGATGATCCTGCGCAGCTG
>HDCRISPR_A_ENSG00000159640_4
CCTCGTACAGCGGTTTCAGC
>HDCRISPR_A_ENSG00000130234_1
GAGCAGCAGTTACAGCAACA
>HDCRISPR_A_ENSG00000130234_2
TTACAGCAACAAGGCTGAGA
>HDCRISPR_A_ENSG00000130234_3
CAAGTGAACTTTGATAGAAC
>HDCRISPR_A_ENSG00000130234_4
TGCTGCTCAGTCCACCATTG
>HDCRISPR_A_ENSG00000177076_1
GGCACGTCGTAACCGCAGAC
>HDCRISPR_A_ENSG00000177076_2
GCGATGAGCAGTGCAGTGCA
>HDCRISPR_A_ENSG00000177076_3
GGTGGTCAGTGTCCTGTCTG
>HDCRISPR_A_ENSG00000177076_4
TATCGCCGAGTTCTACAACA
>HDCRISPR_A_ENSG00000078124_1
GCGGACCGAGAGGGCTACTG
>HDCRISPR_A_ENSG00000078124_2
CTCGCACCAGTCCAGCGTGG
>HDCRISPR_A_ENSG00000078124_3
ACAGAACTCGGCGATGTACC
>HDCRISPR_A_ENSG00000078124_4
CTCGGCGATGTACCAGGTCA
>HDCRISPR_A_ENSG00000213088_1
CGGGCACCACAATGCTGAAG
>HDCRISPR_A_ENSG00000213088_2
TGCTGCTAGCTAGGATACCC
>HDCRISPR_A_ENSG00000213088_3
CTGCGAGTGCTACCTAGCCC
>HDCRISPR_A_ENSG00000213088_4
GCAGTGCAGAGTCATCCAGC
>HDCRISPR_A_ENSG00000144648_1
GCTCTGCAGGAAGGATGCAG
>HDCRISPR_A_ENSG00000144648_2
GAAGAAGGAGGTTCCCGCTG
>HDCRISPR_A_ENSG00000144648_3
GGAGCAAGACCATGAGAAGA
>HDCRISPR_A_ENSG00000144648_4
TGCTCCGTTACGTGCCTCGC
>HDCRISPR_A_ENSG00000144476_1
CAGCAGCGACTGCATCGTGG
>HDCRISPR_A_ENSG00000144476_2
ACTGACCACCCAGACTGGGA
>HDCRISPR_A_ENSG00000144476_3
GTCTCGTGCAGCACAACCAG
>HDCRISPR_A_ENSG00000144476_4
GGTGTTGGTGAAGTAGGTGA
>HDCRISPR_A_ENSG00000102794_1
AGCTTTGCCACAGCAATCCA
>HDCRISPR_A_ENSG00000102794_2
AGCAATCCATGGCTTGAAAG
>HDCRISPR_A_ENSG00000102794_3
TCTGAATAACACGATCTGTC
>HDCRISPR_A_ENSG00000102794_4
TGACAGATCGTGTTATTCAG
>HDCRISPR_A_ENSG00000184227_1
CCGGTTCGTCCCAGCAGCAG
>HDCRISPR_A_ENSG00000184227_2
AGTAGCGCTCGTGCCGCACC
>HDCRISPR_A_ENSG00000184227_3
CTTGGAGCCCGAGAAACCCT
>HDCRISPR_A_ENSG00000184227_4
CCGCTGCTGCTGGGACGAAC
>HDCRISPR_A_ENSG00000162390_1
GGGATACCGGAACCCCACGG
>HDCRISPR_A_ENSG00000162390_2
CTTACCGGACAGGCAAGCCG
>HDCRISPR_A_ENSG00000162390_3
TGTGCGGTTGGAGAACACAG
>HDCRISPR_A_ENSG00000162390_4
TGCGGGGAACGACAGTGCCA
>HDCRISPR_A_ENSG00000112304_1
GCAATAGGCACTCTCCACGG
>HDCRISPR_A_ENSG00000112304_2
GCTCTGCTATGCACGGAAAG
>HDCRISPR_A_ENSG00000112304_3
GAAGAGCATACCAATGCAAT
>HDCRISPR_A_ENSG00000112304_4
TGGCTCTGCTATGCACGGAA
>HDCRISPR_A_ENSG00000119673_1
CCGAACATGTCCACAATCCC
>HDCRISPR_A_ENSG00000119673_2
AGAGTTCGGCGCAGTTCCTG
>HDCRISPR_A_ENSG00000119673_3
CGGGACGCTCGAAGGACAGC
>HDCRISPR_A_ENSG00000119673_4
GAGCGTCCCGGCTGTACCAA
>HDCRISPR_A_ENSG00000205669_1
GGTCCTAGTATTGCGCTTCT
>HDCRISPR_A_ENSG00000205669_2
AATCCAAGAAGCGCAATACT
>HDCRISPR_A_ENSG00000205669_3
CTTTATGCTGCAGCATCCAA
>HDCRISPR_A_ENSG00000205669_4
CCTAGATCATCGACAAGTTT
>HDCRISPR_A_ENSG00000101473_1
GACGCTACGGAGGTCCCCAG
>HDCRISPR_A_ENSG00000101473_2
TCGTGACCAAGACGCTACGG
>HDCRISPR_A_ENSG00000101473_3
CAGCGGCTCGAGGTTGAGCA
>HDCRISPR_A_ENSG00000101473_4
CCCGAACAAAGTAGCAGTGC
>HDCRISPR_A_ENSG00000123130_1
GAAGAGCTTGAGCCCAGAAC
>HDCRISPR_A_ENSG00000123130_2
TCTTCCCGACCCAGCTAACA
>HDCRISPR_A_ENSG00000123130_3
CACAGGATGGACTGCCTCCT
>HDCRISPR_A_ENSG00000123130_4
AATTCAGGCTCACTGCCCAA
>HDCRISPR_A_ENSG00000087008_1
GAGAAGAGTCATACATGCCC
>HDCRISPR_A_ENSG00000087008_2
CCCGCCTTGATTCAGTGCCT
>HDCRISPR_A_ENSG00000087008_3
GGATCAGCAGTTTACAGTTC
>HDCRISPR_A_ENSG00000087008_4
GCTCTGACCGAATTAAGCCA
>HDCRISPR_A_ENSG00000153093_1
AAGCCACAGCTAATCTCGAA
>HDCRISPR_A_ENSG00000153093_2
TAGCCATTCGCTATAGCCAC
>HDCRISPR_A_ENSG00000153093_3
GGACAGGAACGATGAAACAG
>HDCRISPR_A_ENSG00000153093_4
GATACCCAGGGAGAACCTGC
>HDCRISPR_A_ENSG00000143727_1
GCGCGGGAAGATGGCGGAAC
>HDCRISPR_A_ENSG00000143727_2
ACACACAAACAGCACGGACT
>HDCRISPR_A_ENSG00000143727_3
GCAACTTCCGGGTATGAGAT
>HDCRISPR_A_ENSG00000143727_4
GCAGTGGAGGGTAGACAGCG
>HDCRISPR_A_ENSG00000183760_1
GTATGACGCCGTTCTCCATG
>HDCRISPR_A_ENSG00000183760_2
GAGAAAGAAATAGACCTCGG
>HDCRISPR_A_ENSG00000183760_3
ACTGCCTCTGTACCAAGTGG
>HDCRISPR_A_ENSG00000183760_4
GCAGTCGTCCAGATCTGCGT
>HDCRISPR_A_ENSG00000142513_1
ACCAGAGCCACGAACACCAG
>HDCRISPR_A_ENSG00000142513_2
CTGGGTGGAAATGGCCGGCC
>HDCRISPR_A_ENSG00000142513_3
GCAGCAGGAGAGGTCCAGCA
>HDCRISPR_A_ENSG00000142513_4
CATGGACCCACACAAGGAGG
>HDCRISPR_A_ENSG00000134940_1
TATCTGCTTGGATCTGCCAG
>HDCRISPR_A_ENSG00000134940_2
CCTGAAGGCTGTTCTCCTGA
>HDCRISPR_A_ENSG00000134940_3
TCAAAGGCTGTTCTCCGGAG
>HDCRISPR_A_ENSG00000134940_4
CCCGAGGCCTGCTCACCAGA
>HDCRISPR_A_ENSG00000130377_1
CCAGCCCTCGCATCCAAGAA
>HDCRISPR_A_ENSG00000130377_2
CGAGAGTCAGTCAACCGATT
>HDCRISPR_A_ENSG00000130377_3
GGAACCCCAAAGACTCAAGA
>HDCRISPR_A_ENSG00000130377_4
TCCGACAAGCCTCATAGTAC
>HDCRISPR_A_ENSG00000176715_1
AAACTGCACGCAAGAAATCC
>HDCRISPR_A_ENSG00000176715_2
GCCATAAAGACATTGATCCG
>HDCRISPR_A_ENSG00000176715_3
CACGCAGAGGGAGACGAGAG
>HDCRISPR_A_ENSG00000176715_4
GGACAGAGCCATGCCGATCT
>HDCRISPR_A_ENSG00000197142_1
GCTTCAGGTCATCATCAAAG
>HDCRISPR_A_ENSG00000197142_2
GGGTGTGTCACAGATCACCA
>HDCRISPR_A_ENSG00000197142_3
GGTGATCAGCCACAAGAAGA
>HDCRISPR_A_ENSG00000197142_4
GTCAGGATGCAGATCAACGC
>HDCRISPR_A_ENSG00000164398_1
GAGAGGGCAGAAGTGCGGGG
>HDCRISPR_A_ENSG00000166743_1
GGATTTGTGGATGCCCCAGA
>HDCRISPR_A_ENSG00000166743_2
CAAGTTATGTACTGGACTAC
>HDCRISPR_A_ENSG00000166743_3
GAATGACTATGAAGTACCGG
>HDCRISPR_A_ENSG00000166743_4
AGGACTGTTTCACCATGCAG
>HDCRISPR_A_ENSG00000183747_1
AACGTCCTCTCGGGAGCCTG
>HDCRISPR_A_ENSG00000183747_2
GCGTGGGGATCGTGTGGCAG
>HDCRISPR_A_ENSG00000183747_3
GCAGGCAGCCAACGTCCTCT
>HDCRISPR_A_ENSG00000183747_4
AGAGGACGTTGGCTGCCTGC
>HDCRISPR_A_ENSG00000066813_1
ACAGGCTCCCGAGAGGATGT
>HDCRISPR_A_ENSG00000066813_2
AGAGGATGTTGGCTGCCTGC
>HDCRISPR_A_ENSG00000066813_3
TTACAGGCCTGAACATGCAT
>HDCRISPR_A_ENSG00000066813_4
AGCTTACCCAGCATCCATCT
>HDCRISPR_A_ENSG00000183549_1
ATGAGACCCACAGAATGCCC
>HDCRISPR_A_ENSG00000183549_2
CCAGGCACTGAGGAACTCCA
>HDCRISPR_A_ENSG00000183549_3
TGGTAAAGTAGATGGCCAGC
>HDCRISPR_A_ENSG00000183549_4
CTGGCCATCTACTTTACCAG
>HDCRISPR_A_ENSG00000173124_1
TGCCTCACCCAAGCGCACAC
>HDCRISPR_A_ENSG00000173124_2
CCTGCCTAGGACGGACTCAG
>HDCRISPR_A_ENSG00000173124_3
TTTGGCACTAACCTTCCAGA
>HDCRISPR_A_ENSG00000173124_4
CTATCAATTACGCATGTCTA
>HDCRISPR_A_ENSG00000154930_1
TGGGACTGCGACTTCAGCAC
>HDCRISPR_A_ENSG00000154930_2
ACGAGAGTGTCCCGCGCCAG
>HDCRISPR_A_ENSG00000154930_3
TGGCGCGGGACACTCTCGTG
>HDCRISPR_A_ENSG00000154930_4
AAGAGGCATGGAGTCCACCG
>HDCRISPR_A_ENSG00000111058_1
AACATGGTATACATCGCCTG
>HDCRISPR_A_ENSG00000111058_2
TATCCTTGCACATGCCAACA
>HDCRISPR_A_ENSG00000111058_3
TACATCGCCTGTGGGATCAT
>HDCRISPR_A_ENSG00000111058_4
GTTGCTTTAGTGTTTGTAAC
>HDCRISPR_A_ENSG00000169067_1
GAGGACGCCCTATCATGGAG
>HDCRISPR_A_ENSG00000169067_2
GGAGGGAGCACCATGTACCC
>HDCRISPR_A_ENSG00000169067_3
GTATCCTATCGAGCATGGAG
>HDCRISPR_A_ENSG00000169067_4
TCAGGGGTGCCTCGGTGAGG
>HDCRISPR_A_ENSG00000159251_1
ACACTCACCAGTGGTGACAA
>HDCRISPR_A_ENSG00000159251_2
AAGCGTAGCCCTCATAGATG
>HDCRISPR_A_ENSG00000159251_3
GTTGTCGCACACCAGGGCGG
>HDCRISPR_A_ENSG00000159251_4
ATTGTTCTGGACTCTGGGGA
>HDCRISPR_A_ENSG00000077080_1
CCTTACTCATGCCATTCTTG
>HDCRISPR_A_ENSG00000077080_2
ATGACCTCCGCTCCATCCCG
>HDCRISPR_A_ENSG00000077080_3
GTCATGTCGCCCCTCAAGAA
>HDCRISPR_A_ENSG00000077080_4
TTACTCATGCCATTCTTGAG
>HDCRISPR_A_ENSG00000187003_1
GGATGGGCCCACCAAGAAGG
>HDCRISPR_A_ENSG00000187003_2
CCACAAGATCTCAACAACGG
>HDCRISPR_A_ENSG00000187003_3
ACAAGAGATGAAGATCGCCC
>HDCRISPR_A_ENSG00000187003_4
GGACCACGTAGGACACGCCA
>HDCRISPR_A_ENSG00000117148_1
GGACCGAAAGAAGATGCTGG
>HDCRISPR_A_ENSG00000117148_2
AGAACCGTTATCATTGACCA
>HDCRISPR_A_ENSG00000117148_3
GGGCCGCATCCTCAACTGGG
>HDCRISPR_A_ENSG00000117148_4
GGTAGCTAAAGGTGTCAGGA
>HDCRISPR_A_ENSG00000248746_1
CGAGTACATGGAACAGGAGG
>HDCRISPR_A_ENSG00000248746_2
CGTAGTCGATGAGGTCAGGG
>HDCRISPR_A_ENSG00000248746_3
GGCAGTGTTCAGGTTTCCGA
>HDCRISPR_A_ENSG00000248746_4
CTTCTACCATGCCTTTGCCG
>HDCRISPR_A_ENSG00000169717_1
AGCGTGGCCTGATCACAGGG
>HDCRISPR_A_ENSG00000169717_2
ATGGAGCTGACCATGTGCCG
>HDCRISPR_A_ENSG00000169717_3
GGAGGCCCTGTACAAGCAGG
>HDCRISPR_A_ENSG00000169717_4
AGGGAGTACAAGCTGCCCGA
>HDCRISPR_A_ENSG00000184378_1
GGGCGGGCTAGAACTCTGCG
>HDCRISPR_A_ENSG00000184378_2
GGTGGTGATCGACAACGGCT
>HDCRISPR_A_ENSG00000184378_3
ATGTTCGGGTAGATAAACTG
>HDCRISPR_A_ENSG00000184378_4
GAACATTATCGGCCGCGCCA
>HDCRISPR_A_ENSG00000115170_1
AGAGCAATCATGATAAGCAC
>HDCRISPR_A_ENSG00000115170_2
AGTCACTTACCTTCCATACT
>HDCRISPR_A_ENSG00000115170_3
TACAGTTGTACAATGGTAGA
>HDCRISPR_A_ENSG00000115170_4
TGCTCTCCCCTCCCCTAGTA
>HDCRISPR_A_ENSG00000123612_1
TAAACCCCTTACCTGTTGGA
>HDCRISPR_A_ENSG00000123612_2
AAGACTTGAGCATTCAGTTC
>HDCRISPR_A_ENSG00000123612_3
TTGAGCATTCAGTTCTGGAA
>HDCRISPR_A_ENSG00000123612_4
CAGTTCTGGAAGGGAGACAC
>HDCRISPR_A_ENSG00000132744_1
GCAGGTGCCCATGTTGGCCG
>HDCRISPR_A_ENSG00000132744_2
TCTTCCTGTACCAGCGGTCT
>HDCRISPR_A_ENSG00000132744_3
TCAGCCCGCAGCACACCCTG
>HDCRISPR_A_ENSG00000132744_4
GGGGAAGTCCACGACGCCCA
>HDCRISPR_A_ENSG00000119640_1
CACATACCTGAGTATGCTTA
>HDCRISPR_A_ENSG00000119640_2
ACTGACCGGGGCACAGTGCA
>HDCRISPR_A_ENSG00000119640_3
AAAGCTGGGATTGGTAGGCT
>HDCRISPR_A_ENSG00000119640_4
ATTGCAAGGTCCCATCTCCA
>HDCRISPR_A_ENSG00000170634_1
CACCGTGACAGGCCAAGTGC
>HDCRISPR_A_ENSG00000170634_2
AGTATACAGAAGATGAAGCT
>HDCRISPR_A_ENSG00000170634_3
TGGGTGAAGAATACCAGCAA
>HDCRISPR_A_ENSG00000170634_4
CGAGGTGTTCGGAAGAGTGC
>HDCRISPR_A_ENSG00000196839_1
GCTCACTTTGGGCTTGTCGA
>HDCRISPR_A_ENSG00000196839_2
GAACTGCATGTCCACCTAGA
>HDCRISPR_A_ENSG00000196839_3
TGTAGTAGTCAAACTTGGCC
>HDCRISPR_A_ENSG00000196839_4
AGGCATGTAGTAGTCAAACT
>HDCRISPR_A_ENSG00000164113_1
CGATAACTACACCCACAGGA
>HDCRISPR_A_ENSG00000164113_2
GGATGGTCCTCAGAAAGTTA
>HDCRISPR_A_ENSG00000164113_3
TTGTCGCTGGTTGAACTGGC
>HDCRISPR_A_ENSG00000164113_4
GTAGTTATCGTCTTTGTCGC
>HDCRISPR_A_ENSG00000168803_1
GGAGTTCTTCCTTTCTACTG
>HDCRISPR_A_ENSG00000168803_2
TTACAGTAGGGTCTCCACTG
>HDCRISPR_A_ENSG00000168803_3
AACATTTCTCAACTCCGGTG
>HDCRISPR_A_ENSG00000168803_4
GGGAGGATCCCTGGATCTGG
>HDCRISPR_A_ENSG00000137845_1
GTTAATTCTGCTCCTCTCCT
>HDCRISPR_A_ENSG00000137845_2
TCTGCTCCTCTCCTGGGCGG
>HDCRISPR_A_ENSG00000137845_3
GTACTTGGTCTGGCTTGGGT
>HDCRISPR_A_ENSG00000137845_4
ATAAATTTACTTACCTTCCA
>HDCRISPR_A_ENSG00000148848_1
TTACCGTGTAATTTCGAGCG
>HDCRISPR_A_ENSG00000148848_2
CGACTTACCTCGGGCCTCGC
>HDCRISPR_A_ENSG00000148848_3
TGCTCTGCTCGCGCCCTGCG
>HDCRISPR_A_ENSG00000148848_4
CTCCCTCGCTCGAAATTACA
>HDCRISPR_A_ENSG00000151694_1
CCGAAGCCCGGGTCATCCGG
>HDCRISPR_A_ENSG00000151694_2
CAGCACGAAAGGAACCACGC
>HDCRISPR_A_ENSG00000151694_3
GGACTTCTTCACTGGACACG
>HDCRISPR_A_ENSG00000151694_4
AACGTTCAGTACTTGATGTC
>HDCRISPR_A_ENSG00000135074_1
ATGAACTTATCATACCTCAG
>HDCRISPR_A_ENSG00000135074_2
GATAAGTTCATGCTGCAGCT
>HDCRISPR_A_ENSG00000135074_3
CTAATTGTACCCTGAGGCCG
>HDCRISPR_A_ENSG00000135074_4
TGAGGGGCGAGAACTGATCC
>HDCRISPR_A_ENSG00000134007_1
TGGGACAGTACTATCAGTAG
>HDCRISPR_A_ENSG00000134007_2
GAAGTACTGTGGGAATCTAG
>HDCRISPR_A_ENSG00000134007_3
TCTGGGGATCTGTGTCCTGG
>HDCRISPR_A_ENSG00000134007_4
GTGACCCTGATGTGCACCAG
>HDCRISPR_A_ENSG00000114948_1
GGTGAAATCACAAATGCAGG
>HDCRISPR_A_ENSG00000114948_2
CGAGCGGAGGCAGCAGGAGA
>HDCRISPR_A_ENSG00000114948_3
CTATGAGCCATGAAGCCGCC
>HDCRISPR_A_ENSG00000114948_4
AGCCTTGCCGGCGCTTCCTG
>HDCRISPR_A_ENSG00000042980_1
AATATGTACCTGCAACAGAG
>HDCRISPR_A_ENSG00000042980_2
AGTCTCCTCCTCTCTGTTGC
>HDCRISPR_A_ENSG00000042980_3
ACTTCATACTTCTTCACCCC
>HDCRISPR_A_ENSG00000042980_4
CTTCATACTTCTTCACCCCA
>HDCRISPR_A_ENSG00000168594_1
AGGATAACTGGCACCACCAG
>HDCRISPR_A_ENSG00000168594_2
GTGGTGCCAGTTATCCTCAC
>HDCRISPR_A_ENSG00000168594_3
ACAGGAATCACCACATCCGG
>HDCRISPR_A_ENSG00000168594_4
GTTTCTGGCCTCCAAAGGGC
>HDCRISPR_A_ENSG00000168615_1
ACAGCAACCACCGGACACGA
>HDCRISPR_A_ENSG00000168615_2
CGGACACGAAGGGTCCCCGA
>HDCRISPR_A_ENSG00000168615_3
CTTATGAAATTATAACTCCT
>HDCRISPR_A_ENSG00000168615_4
GAGAAAGAAGAGAAGCCCCT
>HDCRISPR_A_ENSG00000134028_1
ACCACAACTTCATGCTGCGT
>HDCRISPR_A_ENSG00000134028_2
CAATATCAGATGATCTTAAA
>HDCRISPR_A_ENSG00000134028_3
GAAACATTGTACTCACCCAG
>HDCRISPR_A_ENSG00000134028_4
TCGGACCCTACCATGTTCTC
>HDCRISPR_A_ENSG00000145536_1
GCAGGCACCTGCGTGCGCCA
>HDCRISPR_A_ENSG00000145536_2
GGGACACGTAATCGCCCCTG
>HDCRISPR_A_ENSG00000145536_3
TGTGCAGACTTTACCGCCAG
>HDCRISPR_A_ENSG00000145536_4
GCACAGCAGCGACCTTCGCC
>HDCRISPR_A_ENSG00000140873_1
CAGTAGAAGTAGACTCAGCC
>HDCRISPR_A_ENSG00000140873_2
CAGCAGAGGAGAAGATCCAG
>HDCRISPR_A_ENSG00000140873_3
GATAATTCCGGCCAGAGCCG
>HDCRISPR_A_ENSG00000140873_4
GAAGGCACACGCGAGCAGGA
>HDCRISPR_A_ENSG00000145808_1
TGAAAGAAGCCAGCGAGCCA
>HDCRISPR_A_ENSG00000145808_2
TCTACACCGGAGCTGTGCTG
>HDCRISPR_A_ENSG00000145808_3
ACAGGTCCCGAGAGAAGGCC
>HDCRISPR_A_ENSG00000145808_4
ACGGGCTCCTCCAAAGGCAC
>HDCRISPR_A_ENSG00000087116_1
GGGCCGCTTGGTGTCCCACG
>HDCRISPR_A_ENSG00000087116_2
GGCAGCTACGTCCAGAGCAG
>HDCRISPR_A_ENSG00000087116_3
TAGAGACAGCTCCCGAGCAG
>HDCRISPR_A_ENSG00000087116_4
CGAGAAGGGCACCACCCGCG
>HDCRISPR_A_ENSG00000173157_1
TGTCACTCCTCTCTTCCAAA
>HDCRISPR_A_ENSG00000173157_2
CAAATGATGGAAGTGGCAAG
>HDCRISPR_A_ENSG00000173157_3
TAAGCTGGTCACCACAGTAG
>HDCRISPR_A_ENSG00000173157_4
GTGGTAAAGGAACAAAGCAG
>HDCRISPR_A_ENSG00000156140_1
GAGGTTAGGACTTCAGCTGA
>HDCRISPR_A_ENSG00000156140_2
AGTCCTAACCTCTACCAGAG
>HDCRISPR_A_ENSG00000156140_3
GAGATATAGAGAGTATGAGC
>HDCRISPR_A_ENSG00000156140_4
CCCATTAACAACCATCAACC
>HDCRISPR_A_ENSG00000154736_1
GATAGAAGCAGTGGCTCCGG
>HDCRISPR_A_ENSG00000154736_2
GCTGTACAGCCTATTGGCGA
>HDCRISPR_A_ENSG00000154736_3
GCGGAACGCGCACAGCAGCA
>HDCRISPR_A_ENSG00000154736_4
GAGGCTGCCCGGCTTTATCC
>HDCRISPR_A_ENSG00000163638_1
TGTTCTTCGAATGCTGCCAC
>HDCRISPR_A_ENSG00000163638_2
AGAGAGAGCCCTCAACAGGA
>HDCRISPR_A_ENSG00000163638_3
TCTAATAGGCCTGGCTGAAC
>HDCRISPR_A_ENSG00000163638_4
TGTTCATCCATAGACTGTAG
>HDCRISPR_A_ENSG00000197859_1
GGACGGGAGGAGCTTCCGCG
>HDCRISPR_A_ENSG00000197859_2
ACTCCCACGTGTACAACGGG
>HDCRISPR_A_ENSG00000197859_3
CGTCCGCCCGTTGTACACGT
>HDCRISPR_A_ENSG00000197859_4
TAGCAGCTGCACCCACGTGA
>HDCRISPR_A_ENSG00000156218_1
AATTTCAGAGGGGCTCCGAG
>HDCRISPR_A_ENSG00000156218_2
TATATGACCTTACCTGCGGG
>HDCRISPR_A_ENSG00000156218_3
GAGAAAGTGCAAACTCGGGA
>HDCRISPR_A_ENSG00000156218_4
CATCCCTATCAGCACCCACC
>HDCRISPR_A_ENSG00000105963_1
GGAATGCCACCTGCAGGTAG
>HDCRISPR_A_ENSG00000105963_2
ACAGGCTCCTTCGAGAGCAG
>HDCRISPR_A_ENSG00000105963_3
GAACTCCTGTCGCTCGTACT
>HDCRISPR_A_ENSG00000105963_4
GCTCTCCAGGAACTACCTGA
>HDCRISPR_A_ENSG00000185736_1
GGAGGAGGCGGAGGTCCAAG
>HDCRISPR_A_ENSG00000185736_2
GCAAGTCCAAGAGGAGGAGG
>HDCRISPR_A_ENSG00000185736_3
TCAAATGCAAGTCCAAGAGG
>HDCRISPR_A_ENSG00000185736_4
GGAGCGGCAGAGGGTCTGGA
>HDCRISPR_A_ENSG00000065457_1
TAGCTGAGCAATCTCATCCG
>HDCRISPR_A_ENSG00000065457_2
GGGATCAGGCTGCCCAAGAA
>HDCRISPR_A_ENSG00000065457_3
ACCTTGCACCGGCTTATCAG
>HDCRISPR_A_ENSG00000065457_4
TGAGTGGACATTATTGGCAG
>HDCRISPR_A_ENSG00000063761_1
GCTTGCTTCGTGGACCAGCA
>HDCRISPR_A_ENSG00000063761_2
ACTGTAGAAGTAGATGCCAG
>HDCRISPR_A_ENSG00000063761_3
TACTTGGACCCTAATGACTT
>HDCRISPR_A_ENSG00000063761_4
TGACAGCGCCAAAGTCATTA
>HDCRISPR_A_ENSG00000133597_1
GATTCTGAGCTTCGTAACGC
>HDCRISPR_A_ENSG00000133597_2
GACAAAGGGGCGCAGAGGGG
>HDCRISPR_A_ENSG00000133597_3
CCAGCAGGCAGGAATTCCCG
>HDCRISPR_A_ENSG00000133597_4
GATCAACATGCTCCTGAAGA
>HDCRISPR_A_ENSG00000173137_1
GTGGTCGGAGATGTGGCGAC
>HDCRISPR_A_ENSG00000173137_2
CTGAAGAACACAGCAGGGGA
>HDCRISPR_A_ENSG00000173137_3
TTCTCCTGAAGAACACAGCA
>HDCRISPR_A_ENSG00000173137_4
TGTTCTTCAGGAGAAACGTC
>HDCRISPR_A_ENSG00000164742_1
GTTCACACCGACGAAGAGCA
>HDCRISPR_A_ENSG00000164742_2
TTCTGACTGAGCGTTCACAG
>HDCRISPR_A_ENSG00000164742_3
ACTTGCCGAAGAGCTCATTG
>HDCRISPR_A_ENSG00000164742_4
GAATCTTGATGCGGCGACAG
>HDCRISPR_A_ENSG00000162104_1
TGTCCCTCGCGGTGTCCATC
>HDCRISPR_A_ENSG00000162104_2
GATATCGGGTCAGAGAGCCA
>HDCRISPR_A_ENSG00000162104_3
GGACAGGGGACAGCGTCATC
>HDCRISPR_A_ENSG00000162104_4
TGCGGGAAGCGACACCAGGA
>HDCRISPR_A_ENSG00000141433_1
GAAGAGGCGTACGGCGAGGA
>HDCRISPR_A_ENSG00000141433_2
GTGCTGGACCAGCTGTCCGC
>HDCRISPR_A_ENSG00000141433_3
CAAACTCTTACCCCACGCCC
>HDCRISPR_A_ENSG00000141433_4
GATTATCCCATAGACCAGCA
>HDCRISPR_A_ENSG00000078549_1
TGTGCCTGGAGAAGATCCAG
>HDCRISPR_A_ENSG00000078549_2
GTGCCTGGAGAAGATCCAGA
>HDCRISPR_A_ENSG00000078549_3
GCAGTCAGAATGCATGGCAG
>HDCRISPR_A_ENSG00000078549_4
TGTGGGACAACATCACGTGT
>HDCRISPR_A_ENSG00000197177_1
CGCCAGGAACATCTACAAGC
>HDCRISPR_A_ENSG00000197177_2
CAGACCAGCCACCGTACCCC
>HDCRISPR_A_ENSG00000197177_3
GCACACAGCCCGAGGAGCAG
>HDCRISPR_A_ENSG00000197177_4
CCGTGCACGCGTACACCACG
>HDCRISPR_A_ENSG00000020181_1
GCAACGACACCCGCATCCGC
>HDCRISPR_A_ENSG00000020181_2
CATCCCGTCCCTACGCCAAG
>HDCRISPR_A_ENSG00000020181_3
TTGTTGGCAACACGCTCGGC
>HDCRISPR_A_ENSG00000020181_4
GGCCAAACCTGAAGTCCCCG
>HDCRISPR_A_ENSG00000121753_1
CGAAGTTCTTGTCGAAGTGC
>HDCRISPR_A_ENSG00000121753_2
GGTGGGGTCAGGGTTCTCCA
>HDCRISPR_A_ENSG00000121753_3
GTTCTTGTCGAAGTGCAGGA
>HDCRISPR_A_ENSG00000121753_4
GCTGCTCCCCGAGTGCAAAT
>HDCRISPR_A_ENSG00000135298_1
CCCAAGTCTGCAATCTTACC
>HDCRISPR_A_ENSG00000135298_2
AAGGTCAGCCCAAGCCAGTT
>HDCRISPR_A_ENSG00000135298_3
CCCCTGAATGAGCAGACAGA
>HDCRISPR_A_ENSG00000135298_4
AGCTGATGCTGCTAAATTTA
>HDCRISPR_A_ENSG00000111452_1
TGGCGTCTACTCCAGATCGC
>HDCRISPR_A_ENSG00000111452_2
AGCACCGTTCTCATAACACT
>HDCRISPR_A_ENSG00000111452_3
ACCTGGATGGTCCTGCGATC
>HDCRISPR_A_ENSG00000111452_4
GGAGTCACGCTTCTCTATTA
>HDCRISPR_A_ENSG00000174837_1
TCACCTTTGCATCGCACTCC
>HDCRISPR_A_ENSG00000174837_2
TGCATATGCAGGTTTCACTG
>HDCRISPR_A_ENSG00000174837_3
GCAGATCCAGCAATGCCAAG
>HDCRISPR_A_ENSG00000174837_4
ACTCACCCCAGAAGAGGAGC
>HDCRISPR_A_ENSG00000127507_1
GAGAGCGAGAACACGTGTCA
>HDCRISPR_A_ENSG00000127507_2
CAGATATGACTTTCTCCACC
>HDCRISPR_A_ENSG00000127507_3
TGAGCAAGAACCTTTCCAAT
>HDCRISPR_A_ENSG00000127507_4
CATCCTCTAGGCCATCCAGC
>HDCRISPR_A_ENSG00000123146_1
TGAGATCATCACCACCCCGA
>HDCRISPR_A_ENSG00000123146_2
TTTCCGCATGACACTTTCGA
>HDCRISPR_A_ENSG00000123146_3
CTGTTGCAGCATTCTGTGTC
>HDCRISPR_A_ENSG00000123146_4
CCTTACCTGGATGGTGACCT
>HDCRISPR_A_ENSG00000153292_1
AGCCCATGTGACCATAATAA
>HDCRISPR_A_ENSG00000153292_2
GCAGACTGCAACAGCCTGAA
>HDCRISPR_A_ENSG00000153292_3
AGCAGCTGATATTCTTCGAC
>HDCRISPR_A_ENSG00000153292_4
TTCACCTTCACTGACGGCCA
>HDCRISPR_A_ENSG00000173567_1
CAGCTCCTGGACCAAGAGAA
>HDCRISPR_A_ENSG00000173567_2
CTGGAGGGGAATCTGGATCT
>HDCRISPR_A_ENSG00000173567_3
GGACCAAGAGAATGGAGCAG
>HDCRISPR_A_ENSG00000173567_4
TGCTCCTGTAGAATCAGCGC
>HDCRISPR_A_ENSG00000153294_1
GATAAACTTCAAAGCCCTGA
>HDCRISPR_A_ENSG00000153294_2
ATAAACTTCAAAGCCCTGAA
>HDCRISPR_A_ENSG00000153294_3
CCATGAAAGTCCTTAGCACA
>HDCRISPR_A_ENSG00000153294_4
ACCATTGAGAGTGTAGCTCA
>HDCRISPR_A_ENSG00000069122_1
TTGAGCATAAATGTGACAAC
>HDCRISPR_A_ENSG00000069122_2
CTTCATGAACATGAACCAGC
>HDCRISPR_A_ENSG00000069122_3
GTAGGACCTATAGAGGGCGG
>HDCRISPR_A_ENSG00000069122_4
GGTCTTGTAGGACCTATAGA
>HDCRISPR_A_ENSG00000205336_1
AGTTCTCGATGGAGATGCGC
>HDCRISPR_A_ENSG00000205336_2
GAGCTCGCACATGTCCACCG
>HDCRISPR_A_ENSG00000205336_3
GGAGGACCGGATCAACGCCA
>HDCRISPR_A_ENSG00000205336_4
GAAGGGTAGATGACGCCCTC
>HDCRISPR_A_ENSG00000173698_1
ACAAATTGCAGATATTTCTC
>HDCRISPR_A_ENSG00000173698_2
ACCAGGTGGTGGTGACAAAC
>HDCRISPR_A_ENSG00000173698_3
TCCAGTTTGTCACCACCACC
>HDCRISPR_A_ENSG00000173698_4
GGTAGTGTTGACATTCGCAG
>HDCRISPR_A_ENSG00000182885_1
GGCCAAGGATGGCGACGCCC
>HDCRISPR_A_ENSG00000182885_2
CTCCTCCTGCTCCCGACCTC
>HDCRISPR_A_ENSG00000182885_3
AGTCACATCCCAGAATACAC
>HDCRISPR_A_ENSG00000182885_4
CGTACATGTTGTTGCTCCCC
>HDCRISPR_A_ENSG00000156920_1
CGATGCTTCCGTAGATAGAA
>HDCRISPR_A_ENSG00000156920_2
CTTCCTGACAGAGATTACCG
>HDCRISPR_A_ENSG00000156920_3
TTATTGGCAGAGATGTGTGA
>HDCRISPR_A_ENSG00000156920_4
TGTGGTCTCATCAACAACAG
>HDCRISPR_A_ENSG00000112414_1
GGGATGTGCCAACTGCCGAG
>HDCRISPR_A_ENSG00000112414_2
AGCGTATCATCCCTGTTACC
>HDCRISPR_A_ENSG00000112414_3
CTTGCCATGGAGGAACCCAA
>HDCRISPR_A_ENSG00000112414_4
GCTGAAAGCAACCTAAGCTG
>HDCRISPR_A_ENSG00000144820_1
ATTCCAATAGACACAGGCAT
>HDCRISPR_A_ENSG00000144820_2
GCATCTGGAGGATTGTGATC
>HDCRISPR_A_ENSG00000144820_3
CGACAGCCACCAGCACCCTA
>HDCRISPR_A_ENSG00000144820_4
ATTGTGATCAGGATCCAAAG
>HDCRISPR_A_ENSG00000072071_1
CAAGCGAGAGAGAACTTGTA
>HDCRISPR_A_ENSG00000072071_2
GAATGCCAACTACGGGCGCA
>HDCRISPR_A_ENSG00000072071_3
GTCGTCCGTGCGCCCGTAGT
>HDCRISPR_A_ENSG00000072071_4
CACAGTCGTACTGCACCTCC
>HDCRISPR_A_ENSG00000117114_1
TATAATACCCGATTAAACCG
>HDCRISPR_A_ENSG00000117114_2
TCTTTAACAAAGAAAGAACG
>HDCRISPR_A_ENSG00000117114_3
AACTGGCTAAACATACCAAA
>HDCRISPR_A_ENSG00000117114_4
CCCATGAGCACAACTGTAGC
>HDCRISPR_A_ENSG00000150471_1
CGGATATTCTCCATCTGAGC
>HDCRISPR_A_ENSG00000150471_2
CCTATAGAGCTTCGCTGTCC
>HDCRISPR_A_ENSG00000150471_3
TATTTATAGGTTCCTGGACA
>HDCRISPR_A_ENSG00000150471_4
CACATTCATACTGCACTTCA
>HDCRISPR_A_ENSG00000162618_1
GCTGAGCACTCACCTAGGAG
>HDCRISPR_A_ENSG00000162618_2
TGAAGCCTGCTATTGCAACA
>HDCRISPR_A_ENSG00000162618_3
AAATCCCATGTTGCAATAGC
>HDCRISPR_A_ENSG00000162618_4
ATAGGAACAATTCAACAAAG
>HDCRISPR_A_ENSG00000164199_1
GCTTGCTGCAGTTCTCCACA
>HDCRISPR_A_ENSG00000164199_2
GGAGCCCATAGACAAAGCAG
>HDCRISPR_A_ENSG00000164199_3
GCAATTGTATTATTCCTGGA
>HDCRISPR_A_ENSG00000164199_4
GAACCATTACTGTCACCTGG
>HDCRISPR_A_ENSG00000187758_1
AGAATCAACATGAGCACAGC
>HDCRISPR_A_ENSG00000187758_2
TCACCTTAATACGAACTTCA
>HDCRISPR_A_ENSG00000187758_3
GGTGGAGGTTGCACCTCCTA
>HDCRISPR_A_ENSG00000187758_4
CCATGGTACCACTAACCACG
>HDCRISPR_A_ENSG00000196616_1
CCAGGTTGCCACTAACCACG
>HDCRISPR_A_ENSG00000196616_2
CTGTCACACAGATGACCACG
>HDCRISPR_A_ENSG00000196616_3
GTCTGCAGTTAACGTTGCCA
>HDCRISPR_A_ENSG00000196616_4
GGTGCCAAGGAAGTGGTGAA
>HDCRISPR_A_ENSG00000248144_1
AGGTGCTGACGCCGACGAAG
>HDCRISPR_A_ENSG00000248144_2
TGCTGACGCCGACGAAGTGG
>HDCRISPR_A_ENSG00000248144_3
GCATGTGGTTAGTGGCAACC
>HDCRISPR_A_ENSG00000248144_4
CCAGGAGGTTCACCTGCAGC
>HDCRISPR_A_ENSG00000198099_1
AGACAGCACAAGTCGAACCA
>HDCRISPR_A_ENSG00000198099_2
GGCTGCAATCAACAATGCCA
>HDCRISPR_A_ENSG00000198099_3
GGAGTGACCAACGTCAAACC
>HDCRISPR_A_ENSG00000198099_4
CTAGCTTTCCCAGTGATCGT
>HDCRISPR_A_ENSG00000172955_1
CAGAACGTCCAGATTTCCAA
>HDCRISPR_A_ENSG00000172955_2
CATTGGAGTGGATGTCAACA
>HDCRISPR_A_ENSG00000172955_3
GGAGAAATTTAAGAAGGCAC
>HDCRISPR_A_ENSG00000172955_4
AGTGGCCCCACCAAAGGCAA
>HDCRISPR_A_ENSG00000196344_1
GGAGTGACTACAGTGAAACC
>HDCRISPR_A_ENSG00000196344_2
TTGTGGGACATGAGGCAACT
>HDCRISPR_A_ENSG00000196344_3
GCCTCATGTCCCACAATCAC
>HDCRISPR_A_ENSG00000196344_4
TCCCACAATCACTGGAAACT
>HDCRISPR_A_ENSG00000182551_1
CTTCACGGTGGACGAGAAGG
>HDCRISPR_A_ENSG00000182551_2
CCGCTTCACGGTGGACGAGA
>HDCRISPR_A_ENSG00000182551_3
AAATTTCACGTACTGCCCGC
>HDCRISPR_A_ENSG00000182551_4
CGGTTGTACGCTGTCCACAC
>HDCRISPR_A_ENSG00000181092_1
GCCCGCCATCCAACCTGTGC
>HDCRISPR_A_ENSG00000181092_2
ATCGGTGAAACCGGAGTACC
>HDCRISPR_A_ENSG00000181092_3
GGGCGACCAAGTCTGGCTCC
>HDCRISPR_A_ENSG00000181092_4
ATACCGCTCAGCATTCAGTG
>HDCRISPR_A_ENSG00000148671_1
CTGCAAGCCCTTGCTTGCCA
>HDCRISPR_A_ENSG00000148671_2
CTTGCAGGACCTGAAGCAAC
>HDCRISPR_A_ENSG00000148671_3
ACCTGAAGCAACAGGTGGAG
>HDCRISPR_A_ENSG00000148671_4
ATCCTCACCGGCTTCCTGGG
>HDCRISPR_A_ENSG00000163485_1
AATGTTGATGAGGATGGCGA
>HDCRISPR_A_ENSG00000163485_2
GGTGAGGATGAGGACCGGAC
>HDCRISPR_A_ENSG00000163485_3
TGAAGGTGAACCAGGCGCTG
>HDCRISPR_A_ENSG00000163485_4
GGACCGGACAGGCAACCATG
>HDCRISPR_A_ENSG00000128271_1
CTCCTCGGTGTACATCACGG
>HDCRISPR_A_ENSG00000128271_2
CTCCACCGTGATGTACACCG
>HDCRISPR_A_ENSG00000128271_3
GGATGCGGATGGCAATGTAG
>HDCRISPR_A_ENSG00000128271_4
TCTGGCGGAACTCGCGGATA
>HDCRISPR_A_ENSG00000170425_1
GTTGCCCGCCACCGAAAGCG
>HDCRISPR_A_ENSG00000170425_2
GGTCATCGCCGCGCTTTCGG
>HDCRISPR_A_ENSG00000170425_3
TGAGCGGGACACAGATGGCC
>HDCRISPR_A_ENSG00000170425_4
GGACGCGCTGTACGTGGCGC
>HDCRISPR_A_ENSG00000282608_1
GGCCAGCAAGGACATGATGG
>HDCRISPR_A_ENSG00000282608_2
ATGGCGCACATGACAACCAG
>HDCRISPR_A_ENSG00000282608_3
ATAGACGATAGGGTTCATCA
>HDCRISPR_A_ENSG00000282608_4
AGATGGCGCACATGACAACC
>HDCRISPR_A_ENSG00000159322_1
GCACTCACCCCACTGCCACG
>HDCRISPR_A_ENSG00000159322_2
ACTTCCTGCAATGACTCTGG
>HDCRISPR_A_ENSG00000159322_3
TGTTCCACCAGAGTCATTGC
>HDCRISPR_A_ENSG00000159322_4
GTTCTTCTTTGCGGTCCAGT
>HDCRISPR_A_ENSG00000144843_1
GTGCAGCTGGAGATGCCCTG
>HDCRISPR_A_ENSG00000144843_2
TGGGGTACTACAATGGGAAG
>HDCRISPR_A_ENSG00000144843_3
AAGTGGGAGTTCCTCCAGGA
>HDCRISPR_A_ENSG00000144843_4
CGGCTTGGATGCCCTAGACG
>HDCRISPR_A_ENSG00000153531_1
ACGGTGTGTGCCAGGCGAGA
>HDCRISPR_A_ENSG00000153531_2
GCTGGGTCTGGCCGGCGTTC
>HDCRISPR_A_ENSG00000153531_3
TTGAGAAGCTTCCAGAACGC
>HDCRISPR_A_ENSG00000153531_4
CCAATAACTACCTTCTCGCC
>HDCRISPR_A_ENSG00000170222_1
ACGGAACTGAATAGTCCTCA
>HDCRISPR_A_ENSG00000170222_2
ATGAACCGGAATTTAGGGAA
>HDCRISPR_A_ENSG00000170222_3
GTCACTTAGGGCTTCAGGAT
>HDCRISPR_A_ENSG00000170222_4
GTTCCAGTTCATCATACATG
>HDCRISPR_A_ENSG00000120907_1
GGTCGATGGAGATGATGCAG
>HDCRISPR_A_ENSG00000120907_2
ACGATGGTTGGGTAGCGCAG
>HDCRISPR_A_ENSG00000120907_3
GGGTCCAATGGATATGACCA
>HDCRISPR_A_ENSG00000120907_4
ACCTCGAAGATGGCGGAGAA
>HDCRISPR_A_ENSG00000170214_1
CTAGGGCCGCTGAGAAGGGC
>HDCRISPR_A_ENSG00000170214_2
GAGAACCACCAAGAACCTAG
>HDCRISPR_A_ENSG00000170214_3
GGGCAGTGTGGAGTTGCTCG
>HDCRISPR_A_ENSG00000170214_4
GCCCCAGCTGGACATCACCA
>HDCRISPR_A_ENSG00000150594_1
ATGATGGCCTTGATGCGGCG
>HDCRISPR_A_ENSG00000150594_2
GGGCTACTGGTACTTCGGCA
>HDCRISPR_A_ENSG00000150594_3
GTTCCGCCAGGAGCAGCCGT
>HDCRISPR_A_ENSG00000150594_4
GGTGAGCAGCATGAGCAGGC
>HDCRISPR_A_ENSG00000043591_1
GATGGGGTTGAAGGCCGAGT
>HDCRISPR_A_ENSG00000043591_2
CAGCCGCGGCGTCTTGGCGA
>HDCRISPR_A_ENSG00000043591_3
CCAGCGGCCCCACACCACGA
>HDCRISPR_A_ENSG00000043591_4
AGAAGGAGCCGTACTCCCAG
>HDCRISPR_A_ENSG00000106624_1
GGAGACCGACAAGTGGGCAG
>HDCRISPR_A_ENSG00000106624_2
TGAAAGGTCTGGGGAGAGGC
>HDCRISPR_A_ENSG00000106624_3
GCATCGGGCTTCTGGGGCGG
>HDCRISPR_A_ENSG00000106624_4
CAGGCCGCCCAAGAAGGGGA
>HDCRISPR_A_ENSG00000104964_1
GCTGAACGGGATTTGTGCCC
>HDCRISPR_A_ENSG00000104964_2
GCGGTCGCAGGAGTCCGAGG
>HDCRISPR_A_ENSG00000104964_3
GTGGTGAATTTGAGTTGCTG
>HDCRISPR_A_ENSG00000104964_4
GAGTTGCTGGGGTAGGTGCG
>HDCRISPR_A_ENSG00000157510_1
TGACTCACGTTTCTCAGGCG
>HDCRISPR_A_ENSG00000157510_2
GACTCACGTTTCTCAGGCGT
>HDCRISPR_A_ENSG00000157510_3
GCTGGCGGCTAACCTGGAAG
>HDCRISPR_A_ENSG00000157510_4
CTTGCCGGGTCCCAGAGGAA
>HDCRISPR_A_ENSG00000130396_1
GGAGGCTGAACGAAGAGCGA
>HDCRISPR_A_ENSG00000130396_2
GCTGATCATGCAGCGCCTGG
>HDCRISPR_A_ENSG00000130396_3
GCAGCAGCAGATGCACATCG
>HDCRISPR_A_ENSG00000130396_4
TATGAAGTGCATGTCAGCGG
>HDCRISPR_A_ENSG00000072364_1
GCTCAGTCATGCTGTTGCCA
>HDCRISPR_A_ENSG00000072364_2
TTGTATGGCTCTGCAAAGAG
>HDCRISPR_A_ENSG00000072364_3
AGAACGGGAAAGGCGGAATC
>HDCRISPR_A_ENSG00000072364_4
TGTGCTGCGTATGAAAGAAC
>HDCRISPR_A_ENSG00000079557_1
TAACCCTGCCCACACAACCT
>HDCRISPR_A_ENSG00000079557_2
GCGTAACGGTAACAACCTGG
>HDCRISPR_A_ENSG00000079557_3
ACATTTCCAGAATTTGGGGA
>HDCRISPR_A_ENSG00000079557_4
TGCATTTGCTCAGTATGTTC
>HDCRISPR_A_ENSG00000157985_1
CCTTCGTGAACAGCCAGGAA
>HDCRISPR_A_ENSG00000157985_2
AGATGCCTTCGTGAACAGCC
>HDCRISPR_A_ENSG00000157985_3
CCACTCACCACTTTGAGCTC
>HDCRISPR_A_ENSG00000157985_4
GACGGGCACATATGTCCAGG
>HDCRISPR_A_ENSG00000133612_1
CTGCTGTCGTCGATAACCCG
>HDCRISPR_A_ENSG00000133612_2
GGTGCACCGCTTCAGATCTG
>HDCRISPR_A_ENSG00000133612_3
CAACGCCAGCGAGGTGCCCA
>HDCRISPR_A_ENSG00000133612_4
ATGAGACGTGCGCGACCTAC
>HDCRISPR_A_ENSG00000186094_1
CCTTGGCACACAAATGATGA
>HDCRISPR_A_ENSG00000186094_2
TCACAGGACGAGTCCACCCA
>HDCRISPR_A_ENSG00000186094_3
CTCCTGACGATAACCAGCCC
>HDCRISPR_A_ENSG00000186094_4
GTAGGATGGACCCATGGAGA
>HDCRISPR_A_ENSG00000204305_1
GGAAGAGGGAGCCGTTGGGA
>HDCRISPR_A_ENSG00000204305_2
TCTTACGGTAGACACGGACT
>HDCRISPR_A_ENSG00000204305_3
TCCCGACAGCCGGAAGGAAG
>HDCRISPR_A_ENSG00000204305_4
ATGGCTGCCGGAACAGCAGT
>HDCRISPR_A_ENSG00000162688_1
ACGCTATGGGAATAAACCAG
>HDCRISPR_A_ENSG00000162688_2
AACATGGGATAAGGTAACGT
>HDCRISPR_A_ENSG00000162688_3
AGTGACAGAGCTAGAAACAG
>HDCRISPR_A_ENSG00000162688_4
GAGGAATCCCAGCCACACCA
>HDCRISPR_A_ENSG00000187546_1
TAATGAAGCAAACCCTCAGA
>HDCRISPR_A_ENSG00000187546_2
GGGAAACTGAAACATCCTGC
>HDCRISPR_A_ENSG00000187546_3
GTTTGGAATGAAGTTTCACT
>HDCRISPR_A_ENSG00000187546_4
GAAGAACCCAGAAGCCCAGC
>HDCRISPR_A_ENSG00000126070_1
TGAATGGAAATCGGCTCCGC
>HDCRISPR_A_ENSG00000126070_2
AGTGTCCTAGGAGAGTGAAC
>HDCRISPR_A_ENSG00000126070_3
TCTTCTGGGCACCATGAGTA
>HDCRISPR_A_ENSG00000126070_4
GATTGATGTCTACCTCTATG
>HDCRISPR_A_ENSG00000026652_1
GAGACTTCAGCAGTCCCGCG
>HDCRISPR_A_ENSG00000026652_2
GCTGCTTGTTAATGGGCCAG
>HDCRISPR_A_ENSG00000026652_3
GGTGTTGATGATTAGCCCTG
>HDCRISPR_A_ENSG00000026652_4
CTTACGGCTTGAGATGCAAT
>HDCRISPR_A_ENSG00000173467_1
GATGGGGAGATGACATCACT
>HDCRISPR_A_ENSG00000173467_2
ATGGGGAGATGACATCACTT
>HDCRISPR_A_ENSG00000173467_3
TGGGTACAAACTTATGAAGA
>HDCRISPR_A_ENSG00000173467_4
GAGGATTGTCAATACTCTCA
>HDCRISPR_A_ENSG00000188157_1
CGTGTGCGAGCCCAACGCGG
>HDCRISPR_A_ENSG00000188157_2
GGTGCCGCCGTAAGAGCCAT
>HDCRISPR_A_ENSG00000188157_3
ATCGTCACCGATGGCCGGAG
>HDCRISPR_A_ENSG00000188157_4
ACACAGGCGCCACCACGCTG
>HDCRISPR_A_ENSG00000159723_1
GGCACAGCTCAGCACCGCTG
>HDCRISPR_A_ENSG00000159723_2
GGCAGGCAGTGCCAGCAGCA
>HDCRISPR_A_ENSG00000159723_3
AGGCCTTCTGATGCCCTCCA
>HDCRISPR_A_ENSG00000159723_4
TGCCACGCGAGGAGCCCAGA
>HDCRISPR_A_ENSG00000180772_1
ACAGGCCATACACCAAACAA
>HDCRISPR_A_ENSG00000180772_2
AGGAAGGTCAGAACATGGAA
>HDCRISPR_A_ENSG00000180772_3
ATACATCTTCAACCTCGCTG
>HDCRISPR_A_ENSG00000180772_4
GAAAGGGGTAGATGACAGAT
>HDCRISPR_A_ENSG00000177674_1
GCCTGCTGTGAACCTGAAGG
>HDCRISPR_A_ENSG00000177674_2
CATCAGCATCTTCTACCCGC
>HDCRISPR_A_ENSG00000177674_3
GGACACGGGCCGCTTTGGCG
>HDCRISPR_A_ENSG00000177674_4
TAGACGAAGCAGCAGGAGAG
>HDCRISPR_A_ENSG00000113492_1
GAGTTGTCCAGTACCCAAAG
>HDCRISPR_A_ENSG00000113492_2
GGAGTTGTCCAGTACCCAAA
>HDCRISPR_A_ENSG00000113492_3
AGCGGAAGTGACCAGGCACA
>HDCRISPR_A_ENSG00000113492_4
GCGGAAGTGACCAGGCACAA
>HDCRISPR_A_ENSG00000126705_1
GGTAGTACTTGGGTTCCCGG
>HDCRISPR_A_ENSG00000126705_2
GGATCAGCAAGAGGTTGCAG
>HDCRISPR_A_ENSG00000126705_3
GTGGGTTCTCGGAGAAGGCG
>HDCRISPR_A_ENSG00000126705_4
GAGACAGGACGGGCTGCCCG
>HDCRISPR_A_ENSG00000135541_1
TAGCAGCAGCTTGTGCCAGC
>HDCRISPR_A_ENSG00000135541_2
CAGTTTGGTTTCACTCAGAC
>HDCRISPR_A_ENSG00000135541_3
TTGTTGAGGCATTTGAATGG
>HDCRISPR_A_ENSG00000135541_4
ACAACACTTAATGGGGATCG
>HDCRISPR_A_ENSG00000124942_1
GGAGCCACTACCCTGCCAGT
>HDCRISPR_A_ENSG00000124942_2
GCCGTCGTCCCTCTGGGCGA
>HDCRISPR_A_ENSG00000124942_3
GGACGACGGCGTCTTTGTGC
>HDCRISPR_A_ENSG00000124942_4
GGCAGGGTAGTGGCTCCCAC
>HDCRISPR_A_ENSG00000173209_1
TAGCATCTTCACTGTAAAGG
>HDCRISPR_A_ENSG00000173209_2
ACTGAGTGGGAATACCCTGC
>HDCRISPR_A_ENSG00000173209_3
AACGAAAGCTATGGCAACCC
>HDCRISPR_A_ENSG00000173209_4
GGGTGTAAGGATTCCCACTG
>HDCRISPR_A_ENSG00000145192_1
GGTTGTCTATAAATCAGCCC
>HDCRISPR_A_ENSG00000145192_2
AAGACAAAGGAGCAGGACGA
>HDCRISPR_A_ENSG00000145192_3
AAGGTGTGTTTGTATCCCCA
>HDCRISPR_A_ENSG00000145192_4
ATCTCAAACAGCTCTCCGGA
>HDCRISPR_A_ENSG00000169877_1
CAGGCAGATGGCTCTTCTTA
>HDCRISPR_A_ENSG00000169877_2
TCTCATTTCCGCAGGATTGA
>HDCRISPR_A_ENSG00000169877_3
TGCGGAAATGAGATCCTTAT
>HDCRISPR_A_ENSG00000169877_4
CAGCGTTCTGCTGAATCAGC
>HDCRISPR_A_ENSG00000111732_1
ATGTCCGCTGGGCTAAGGGT
>HDCRISPR_A_ENSG00000111732_2
CACGCCGACCCTTAGCCCAG
>HDCRISPR_A_ENSG00000111732_3
ACCTGTGCTACGTAGTGAAG
>HDCRISPR_A_ENSG00000111732_4
CTTTGGTTATCTTCGCAATA
>HDCRISPR_A_ENSG00000186063_1
GAGGCGCCGACTTCGACTCT
>HDCRISPR_A_ENSG00000186063_2
CGTCTATCGCCTCCACCAGC
>HDCRISPR_A_ENSG00000186063_3
GTGGGGACCGGCCATGTCGG
>HDCRISPR_A_ENSG00000186063_4
ACTCCGGGTCACCTCCGACA
>HDCRISPR_A_ENSG00000163568_1
TGAGACCCAAGAAGGCAAGC
>HDCRISPR_A_ENSG00000163568_2
GAAGCGCTGTTTGCCAGTTA
>HDCRISPR_A_ENSG00000163568_3
TTCACGTTTGAGACCCAAGA
>HDCRISPR_A_ENSG00000163568_4
TCTTGGGTCTCAAACGTGAA
>HDCRISPR_A_ENSG00000106305_1
TAGCTCCTGCCGTGCACGTT
>HDCRISPR_A_ENSG00000106305_2
GTAGCTCCTGCCGTGCACGT
>HDCRISPR_A_ENSG00000106305_3
GCAGCCTGTGCAGCACAAGC
>HDCRISPR_A_ENSG00000106305_4
GTTCTCCAAAGCACTTGAGA
>HDCRISPR_A_ENSG00000129221_1
CGGGATCCGGTGATGAAGTT
>HDCRISPR_A_ENSG00000129221_2
GAGCTCCCAAACTTCATCAC
>HDCRISPR_A_ENSG00000129221_3
TCTGCTCCTGAACGTGGAAG
>HDCRISPR_A_ENSG00000129221_4
CCATGAAATGTGATGAGGAG
>HDCRISPR_A_ENSG00000160224_1
TGCGGTGCAGCCTCAGAAGC
>HDCRISPR_A_ENSG00000160224_2
CGGCGCTACGCCGGCTTCTG
>HDCRISPR_A_ENSG00000160224_3
GCTGCACCGCACGGAGATCG
>HDCRISPR_A_ENSG00000160224_4
CAGTGGGAAGGCGCTGTCCA
>HDCRISPR_A_ENSG00000129474_1
ACAATGCATCGGAAACAGCC
>HDCRISPR_A_ENSG00000129474_2
GTTTGCAACAAGTGCCTGGA
>HDCRISPR_A_ENSG00000129474_3
GAGCCAGATCCTACAAGCAA
>HDCRISPR_A_ENSG00000129474_4
AGTCGGTGACACAGTATACT
>HDCRISPR_A_ENSG00000106992_1
TCCTGATTGATGGCTACCCG
>HDCRISPR_A_ENSG00000106992_2
CCTGATTGATGGCTACCCGC
>HDCRISPR_A_ENSG00000106992_3
ACCCACCACAAAGATGATCT
>HDCRISPR_A_ENSG00000106992_4
ATTGTCGTCCACACGCCCGC
>HDCRISPR_A_ENSG00000154027_1
GAGCCGGAGCAGCCTGCCTG
>HDCRISPR_A_ENSG00000154027_2
TTCCATATCGGCGGTATGAC
>HDCRISPR_A_ENSG00000154027_3
GAGATCCGTGTCACTTTCTA
>HDCRISPR_A_ENSG00000154027_4
ACTCAAACTTTCCATATCGG
>HDCRISPR_A_ENSG00000140057_1
CAGCAGCGGAAACATCGGGA
>HDCRISPR_A_ENSG00000140057_2
CCCGCGGCCTGACTTTGCGG
>HDCRISPR_A_ENSG00000140057_3
AGAGGAGCGGAAGGCTGCGG
>HDCRISPR_A_ENSG00000140057_4
GAAGGTTATCCGGACCCAGA
>HDCRISPR_A_ENSG00000165695_1
CGAGATGCCCCAGTACGGGG
>HDCRISPR_A_ENSG00000165695_2
ATACGGCCACCGAAGCCAGA
>HDCRISPR_A_ENSG00000165695_3
CCACATCTTCGAGTTGATGC
>HDCRISPR_A_ENSG00000165695_4
GTGCTGGATCATGAAGGGGA
>HDCRISPR_A_ENSG00000231824_1
AGAGAGAATCAGTGACAACC
>HDCRISPR_A_ENSG00000231824_2
CAACCGGGACCACATCCAAC
>HDCRISPR_A_ENSG00000231824_3
CCCCAACGCCCAGTTGGATG
>HDCRISPR_A_ENSG00000231824_4
TTAACTCCCCAACGCCCAGT
>HDCRISPR_A_ENSG00000131016_1
ACAGCATCATACTCAGACAG
>HDCRISPR_A_ENSG00000131016_2
TGTGAAGAAAGATGAAGGGG
>HDCRISPR_A_ENSG00000131016_3
AATAGAAGTCCACCAAGAAG
>HDCRISPR_A_ENSG00000131016_4
GGAAGAACCAAAGCGCAAGG
>HDCRISPR_A_ENSG00000186471_1
TACACAAGACAAGAACTACG
>HDCRISPR_A_ENSG00000186471_2
GACTCAAGTAGCTCTAGCTC
>HDCRISPR_A_ENSG00000186471_3
AAGCCAGAAAGCAATGGATG
>HDCRISPR_A_ENSG00000186471_4
TATCCTCATCCATTGCTTTC
>HDCRISPR_A_ENSG00000147081_1
TGACTGGTTACGCAGCCACA
>HDCRISPR_A_ENSG00000147081_2
AGATGTCTGATGATATTGAC
>HDCRISPR_A_ENSG00000147081_3
CCCAGAAGGACAGCAAGATC
>HDCRISPR_A_ENSG00000147081_4
GTAGATCTCTACAACCCAGA
>HDCRISPR_A_ENSG00000179841_1
GATGAGAAGAGATCAGCAGA
>HDCRISPR_A_ENSG00000179841_2
AAGACGTTTGAGTGAGGCCC
>HDCRISPR_A_ENSG00000179841_3
GCAACCTGCAATAAATGCTG
>HDCRISPR_A_ENSG00000179841_4
GAAGGCATCTCACGGAAAGA
>HDCRISPR_A_ENSG00000151320_1
CCTGAGCTTATCCGAAGTGT
>HDCRISPR_A_ENSG00000151320_2
CTGTAGCTCCAAGAGTCAAA
>HDCRISPR_A_ENSG00000151320_3
CCAACACTTCGGATAAGCTC
>HDCRISPR_A_ENSG00000151320_4
GGGTGAAGCATCAGTAGCCA
>HDCRISPR_A_ENSG00000118507_1
AAGGCTCAGTAAGAGGCTGG
>HDCRISPR_A_ENSG00000118507_2
GGCTGTCCAGCAGTATCTGG
>HDCRISPR_A_ENSG00000118507_3
GCAATGACAATGAGAACAAC
>HDCRISPR_A_ENSG00000118507_4
GGTGGAGAACGCGGTGCTCA
>HDCRISPR_A_ENSG00000085662_1
GAGCAGGAGACGGCTTGCCA
>HDCRISPR_A_ENSG00000085662_2
CAAGATGCCCATCCTGGGGT
>HDCRISPR_A_ENSG00000085662_3
CATGGGCACAGTCGATGTGG
>HDCRISPR_A_ENSG00000085662_4
TCTTGGCGCCGTTGTTGAGC
>HDCRISPR_A_ENSG00000198074_1
GATAAAGGTAATGCCATCGG
>HDCRISPR_A_ENSG00000198074_2
GGATGACAATCACATTCCTC
>HDCRISPR_A_ENSG00000198074_3
GTGCCGATATCCTGCATCAA
>HDCRISPR_A_ENSG00000198074_4
GATGATAAAGGTAATGCCAT
>HDCRISPR_A_ENSG00000187134_1
ACCAAATTGGCAATTGAAGC
>HDCRISPR_A_ENSG00000187134_2
AATGAGCAGAATCAATATGG
>HDCRISPR_A_ENSG00000187134_3
GATCCCACCGAGAAGAACCA
>HDCRISPR_A_ENSG00000187134_4
CTGCGCTACCAGCTACAGCG
>HDCRISPR_A_ENSG00000196139_1
GGTTCCGAGAAGTAAAGCTT
>HDCRISPR_A_ENSG00000196139_2
AAGCTTTACTTCTCGGAACC
>HDCRISPR_A_ENSG00000196139_3
AATGAGCAGAATCTATATGG
>HDCRISPR_A_ENSG00000196139_4
CTCACTGAAGAAAGCTCAAT
>HDCRISPR_A_ENSG00000165568_1
GAACGGTACCTTGAAACCCA
>HDCRISPR_A_ENSG00000165568_2
AACGGTACCTTGAAACCCAT
>HDCRISPR_A_ENSG00000165568_3
TACCTCATACACTGGCCCAT
>HDCRISPR_A_ENSG00000165568_4
ATGATCCATTCTGGATGAGG
>HDCRISPR_A_ENSG00000053371_1
ATGCAGCGTCTCTTCCACCG
>HDCRISPR_A_ENSG00000053371_2
AGACGCTGCATGCCTGCCAG
>HDCRISPR_A_ENSG00000053371_3
AGGCCGTGTCCAGTTCGGTG
>HDCRISPR_A_ENSG00000053371_4
GCCTCTCCAACTATGCTAGC
>HDCRISPR_A_ENSG00000158578_1
AGAAGTCCAGGAAGATGTGA
>HDCRISPR_A_ENSG00000158578_2
ATGCTGTCGGAACTCCAGGA
>HDCRISPR_A_ENSG00000158578_3
GAAGAGCAAGATTGTGCAGA
>HDCRISPR_A_ENSG00000158578_4
GAAGGCAGCCCCAGAAGTCC
>HDCRISPR_A_ENSG00000163631_1
TAAGGAGACCTGCTTTGCCG
>HDCRISPR_A_ENSG00000163631_2
ATCTCGACGAAACACACCCC
>HDCRISPR_A_ENSG00000163631_3
GCATGGTCGCCTGTTCACCA
>HDCRISPR_A_ENSG00000163631_4
TTTAGCTCGGCTTATTCCAG
>HDCRISPR_A_ENSG00000170017_1
GTGCTACATCCCCTTGAAGG
>HDCRISPR_A_ENSG00000170017_2
GCAGATATTGTGCATGACAC
>HDCRISPR_A_ENSG00000170017_3
AAAGTGCTACATCCCCTTGA
>HDCRISPR_A_ENSG00000170017_4
TCACACCCACCTCCTTCAAG
>HDCRISPR_A_ENSG00000165092_1
TTCAAATCGGTGAGTAGGAC
>HDCRISPR_A_ENSG00000165092_2
CAGAGCTCCTCCTCAGTTGC
>HDCRISPR_A_ENSG00000165092_3
GGATGTTGACAAGGCAGTGA
>HDCRISPR_A_ENSG00000165092_4
GAAGCATCCATAGTACGCCA
>HDCRISPR_A_ENSG00000128918_1
GATCTGTCCACACACTCCAA
>HDCRISPR_A_ENSG00000128918_2
TTTACAAGACATGAACCCAT
>HDCRISPR_A_ENSG00000128918_3
ATCTGTCCACACACTCCAAT
>HDCRISPR_A_ENSG00000128918_4
CATGGGATGACCATTCCTGT
>HDCRISPR_A_ENSG00000184254_1
CATATTTGCTCCCGAGTTGA
>HDCRISPR_A_ENSG00000184254_2
CTACATGTAACCCTTCAACT
>HDCRISPR_A_ENSG00000184254_3
GCACCAGCTGGCTGACCTGG
>HDCRISPR_A_ENSG00000184254_4
CGCTCAGCCCGACGTGGACA
>HDCRISPR_A_ENSG00000136010_1
CTCTCCAGCATGCTGCGGCG
>HDCRISPR_A_ENSG00000136010_2
GCGCTCCGGCGCTTCTCCAC
>HDCRISPR_A_ENSG00000136010_3
CCAAGATGCACTCACCCAGA
>HDCRISPR_A_ENSG00000136010_4
TGTTCAAGCTTCCTAAATGG
>HDCRISPR_A_ENSG00000111275_1
GGTTGAAGAACAGGGCGAAG
>HDCRISPR_A_ENSG00000111275_2
GGATGGCATGACCATCGCCA
>HDCRISPR_A_ENSG00000111275_3
GAAGTTCAAGACCATAGAGG
>HDCRISPR_A_ENSG00000108602_1
GCAGCGCCTGATCCAGGAGC
>HDCRISPR_A_ENSG00000108602_2
GGTCCTGCCCGAGCTGAAGG
>HDCRISPR_A_ENSG00000108602_3
GGATCCGGAACTGCAGCGGA
>HDCRISPR_A_ENSG00000108602_4
AGTTCCAGGTGCCAATGACG
>HDCRISPR_A_ENSG00000072210_1
GATGGTGCAGGAGCGCGAGA
>HDCRISPR_A_ENSG00000072210_2
CACGCGTGCGTACCTTGCAC
>HDCRISPR_A_ENSG00000072210_3
GCGCGAGAAGGATATCCTGA
>HDCRISPR_A_ENSG00000072210_4
CCATGGAGCTCGAAGTCCGG
>HDCRISPR_A_ENSG00000132746_1
CCTGGATGAAGGATGAACCA
>HDCRISPR_A_ENSG00000132746_2
TGGTCCTCATCATCGCACCC
>HDCRISPR_A_ENSG00000132746_3
AAGCCGTCAGAAATCAGCCA
>HDCRISPR_A_ENSG00000132746_4
AATCAGCCAGGGCACAGAGA
>HDCRISPR_A_ENSG00000159423_1
ACCTGAAGCCTATTGCAGAC
>HDCRISPR_A_ENSG00000159423_2
ATCTGGGCCCGGTCTGCAAT
>HDCRISPR_A_ENSG00000159423_3
GCGAGGATCTCAGCCCTGCG
>HDCRISPR_A_ENSG00000159423_4
GATCCTCGCCAAGACCATGG
>HDCRISPR_A_ENSG00000112294_1
CTGGAGGGAGGTCTCCGCCA
>HDCRISPR_A_ENSG00000112294_2
TGGCAGGTTCGATACAGAGG
>HDCRISPR_A_ENSG00000112294_3
ACAGCTCCGCAGCCAAATGC
>HDCRISPR_A_ENSG00000112294_4
AGCCTCGTAGGCAGCGCGCA
>HDCRISPR_A_ENSG00000119711_1
CATCTGGCATGACTACCCCA
>HDCRISPR_A_ENSG00000119711_2
GGCTCCATTGGTGGTGAAGA
>HDCRISPR_A_ENSG00000119711_3
GAGAACATTGGCAAAGGCAC
>HDCRISPR_A_ENSG00000119711_4
GAGCCGGTGAATGAGAACAT
>HDCRISPR_A_ENSG00000118514_1
CTGAAGTTCTGCACAGACCG
>HDCRISPR_A_ENSG00000118514_2
CTCTGACGTGTGGTGCAGGC
>HDCRISPR_A_ENSG00000118514_3
GCTCCAGCAAATCCGCCACC
>HDCRISPR_A_ENSG00000118514_4
GATTCTTACGACCCATCAAC
>HDCRISPR_A_ENSG00000136872_1
TGGAACTGTCCACAGAGAAG
>HDCRISPR_A_ENSG00000136872_2
CCTCTACCAGAAGGACAGCC
>HDCRISPR_A_ENSG00000136872_3
GGTACCTATTGTTGAACCAG
>HDCRISPR_A_ENSG00000136872_4
GAACCAGAGGTAATTCCTGA
>HDCRISPR_A_ENSG00000139133_1
TGATCACTCCAATTGACACC
>HDCRISPR_A_ENSG00000139133_2
GGGAGCTGGAATGGCGCAGC
>HDCRISPR_A_ENSG00000139133_3
CTCTCGCAACGCCCGGCTGA
>HDCRISPR_A_ENSG00000139133_4
AGACCATCCAAAGATCCAAA
>HDCRISPR_A_ENSG00000086848_1
GTCCATATACCATCCAGTCA
>HDCRISPR_A_ENSG00000151360_1
CGACTTAGAGTATTCGGTAC
>HDCRISPR_A_ENSG00000151360_2
TGGCGGGGCAAAGTCTATGG
>HDCRISPR_A_ENSG00000151360_3
ATGGTTGGGAAACTGCAAGA
>HDCRISPR_A_ENSG00000151360_4
AAACTGCAAGAAGGCTGGAC
>HDCRISPR_A_ENSG00000108839_1
TGGCCTTCCCGTGCTACCGC
>HDCRISPR_A_ENSG00000108839_2
GTTCCTTCTCTCGATGCTTC
>HDCRISPR_A_ENSG00000108839_3
TGAAGCTCTTCCATCCCCGA
>HDCRISPR_A_ENSG00000108839_4
CGTACAACCGCGTGCAGCTT
>HDCRISPR_A_ENSG00000179477_1
GAAGTGGTAGATACGGCCGT
>HDCRISPR_A_ENSG00000179477_2
GTCCAAAGTGCAGCAGGCAG
>HDCRISPR_A_ENSG00000179477_3
GCAGGTTCCTCAGCAAGGCC
>HDCRISPR_A_ENSG00000179477_4
GCTCCACAAAGTCATTGGGG
>HDCRISPR_A_ENSG00000161905_1
GAAGCGACTGTGGCCCGCAC
>HDCRISPR_A_ENSG00000161905_2
TGTGGCTGGTCGGCCAGCAC
>HDCRISPR_A_ENSG00000161905_3
CAGGTGCAGCTGTGGCTGGT
>HDCRISPR_A_ENSG00000161905_4
CTGCACCTGGTTGTTGGAAC
>HDCRISPR_A_ENSG00000179593_1
GGAAGGCTTACAACCCAGGT
>HDCRISPR_A_ENSG00000179593_2
GGGGACCCTGGTGCTGCAGG
>HDCRISPR_A_ENSG00000179593_3
AAAGGATCTTCAACTTCCGG
>HDCRISPR_A_ENSG00000179593_4
GGAGCAGGTGAATATCACCA
>HDCRISPR_A_ENSG00000132965_1
TGTAGGCAATGTTGTCCTGT
>HDCRISPR_A_ENSG00000132965_2
TGAGGGTGACGATGGCCAAC
>HDCRISPR_A_ENSG00000132965_3
CATCGTCACCCTCATCAGCG
>HDCRISPR_A_ENSG00000132965_4
CTCATCAGCGTGGTCCAGAA
>HDCRISPR_A_ENSG00000163295_1
CATTACCTGGGATGACGCCC
>HDCRISPR_A_ENSG00000163295_2
CTCTCCCTGGGCGTCATCCC
>HDCRISPR_A_ENSG00000163295_3
AGCTGCCTGGCGGTTCCAGA
>HDCRISPR_A_ENSG00000163295_4
ACTCACCATCGCCCAGGAAG
>HDCRISPR_A_ENSG00000073331_1
TGGAGGCCCTCAGGGACGCC
>HDCRISPR_A_ENSG00000073331_2
AGCGAGGATGGAGGCCCTCA
>HDCRISPR_A_ENSG00000073331_3
ACAGTCCCGAGCGAGGATGG
>HDCRISPR_A_ENSG00000073331_4
CAGCCGCACAGTCCCGAGCG
>HDCRISPR_A_ENSG00000163283_1
GACCCTGCTGCTGCTGGAGA
>HDCRISPR_A_ENSG00000163283_2
CCCGGACTTCTGGAACCGCG
>HDCRISPR_A_ENSG00000163283_3
CATCGCCCAGGAAGATGATG
>HDCRISPR_A_ENSG00000163283_4
CTGGAACCGCGAGGCAGCCG
>HDCRISPR_A_ENSG00000163286_1
CCTGCATGTCTGGAAGCAGT
>HDCRISPR_A_ENSG00000163286_2
CCGACTGCTTCCAGACATGC
>HDCRISPR_A_ENSG00000163286_3
TGGCTCACTCACCGTCACCC
>HDCRISPR_A_ENSG00000163286_4
GCCTGGCGGTTCCAGAAGTC
>HDCRISPR_A_ENSG00000003393_1
CGATGGACTCAAAGAAGAGA
>HDCRISPR_A_ENSG00000003393_2
TCTTTGAGTCCATCGGTCAG
>HDCRISPR_A_ENSG00000003393_3
AACAGAGGCAGAAGGATCCA
>HDCRISPR_A_ENSG00000003393_4
AACTCCATGTTTCACTCCGA
>HDCRISPR_A_ENSG00000155749_1
GGGGTCTTGATTAGCTTCCG
>HDCRISPR_A_ENSG00000155749_2
CCAGTTGGAACTCCAGAAAG
>HDCRISPR_A_ENSG00000155749_3
GAGTTCTTGCGTGGTAGTTG
>HDCRISPR_A_ENSG00000155749_4
TACCACGCAAGAACTCCACA
>HDCRISPR_A_ENSG00000180318_1
GGAGCACGTTATGGAGACGC
>HDCRISPR_A_ENSG00000180318_2
GTCTGCAGGCAAATGCGTGC
>HDCRISPR_A_ENSG00000180318_3
TCACCGCTGCTGTCCTGACA
>HDCRISPR_A_ENSG00000180318_4
TTTACTCGGAGGGCTCTTGA
>HDCRISPR_A_ENSG00000052850_1
GAACCTGCAAGGCCGCGCTG
>HDCRISPR_A_ENSG00000052850_2
GGCAGCCTCAAACTCCAGGA
>HDCRISPR_A_ENSG00000052850_3
GTAGTAGGCGTCCATGGCAG
>HDCRISPR_A_ENSG00000052850_4
GAATCCCTGTGCTTTGGCGG
>HDCRISPR_A_ENSG00000178522_1
GATACTGATCCTATGCCTCC
>HDCRISPR_A_ENSG00000178522_2
AGGCTCAAACTAGCCATACC
>HDCRISPR_A_ENSG00000178522_3
TATGGCTAGTTTGAGCCTTG
>HDCRISPR_A_ENSG00000178522_4
TCCTCAGCAATCTGGAACAC
>HDCRISPR_A_ENSG00000106927_1
GTAGAGCTTGGCAGTAATGG
>HDCRISPR_A_ENSG00000106927_2
TGCAGAATGGAACATAACCA
>HDCRISPR_A_ENSG00000106927_3
TGAGCCTTTACCGTAGAGCT
>HDCRISPR_A_ENSG00000106927_4
TGAGGACTCCATCTTCACCA
>HDCRISPR_A_ENSG00000139344_1
GGAGCCGTTGCTGCAAGGAG
>HDCRISPR_A_ENSG00000139344_2
GCGCACGCGCCAAGCCACAG
>HDCRISPR_A_ENSG00000139344_3
ACTCTTGCACTCCACCAGCG
>HDCRISPR_A_ENSG00000139344_4
GAGTGGATATGGCCTCGACC
>HDCRISPR_A_ENSG00000125363_1
ATACCGGTGGCCTTATGCTC
>HDCRISPR_A_ENSG00000125363_2
GTACCAGAGCATAAGGCCAC
>HDCRISPR_A_ENSG00000125363_3
AGGTGCTTACCCCTTTGAAG
>HDCRISPR_A_ENSG00000125363_4
AGAGTCAGATCAGGAAGCAT
>HDCRISPR_A_ENSG00000099721_1
AGCTGAAGTTGATATAACCA
>HDCRISPR_A_ENSG00000099721_2
TTATATCAACTTCAGCTATG
>HDCRISPR_A_ENSG00000099721_3
CTGGTGGTCTTATCATGCTC
>HDCRISPR_A_ENSG00000099721_4
AGGTGCTCACCCCTTTGAAG
>HDCRISPR_A_ENSG00000178171_1
TTTGAAGGTGGCTCCACAGA
>HDCRISPR_A_ENSG00000178171_2
CTTTCGCACCGGTTTGAAGG
>HDCRISPR_A_ENSG00000178171_3
GCATCTGGGGCACAAAGTGG
>HDCRISPR_A_ENSG00000178171_4
CAGTCTTGTTTCTCCGAATG
>HDCRISPR_A_ENSG00000181754_1
GCTGCTGCTTGGAGCAGCTG
>HDCRISPR_A_ENSG00000181754_2
CAAGCAGCAAGGGATGACCA
>HDCRISPR_A_ENSG00000181754_3
AGTGTGACACCAAGCAGCAA
>HDCRISPR_A_ENSG00000181754_4
AGAGGCCTCTCGGGTCACGG
>HDCRISPR_A_ENSG00000139211_1
GCTAGAGCCGGATAAAGAGA
>HDCRISPR_A_ENSG00000139211_2
GACGACGGCTCCAAGCAGGG
>HDCRISPR_A_ENSG00000139211_3
GGCACACCCCAGAGGCACCA
>HDCRISPR_A_ENSG00000139211_4
GAGAGCCCTCCAAACGCTGA
>HDCRISPR_A_ENSG00000176020_1
CAGTTGTGGAGCGCACGGGG
>HDCRISPR_A_ENSG00000176020_2
CAGGTGGTCGAAGGAGAACG
>HDCRISPR_A_ENSG00000176020_3
GAAGAAGCGCACGCGGGACG
>HDCRISPR_A_ENSG00000176020_4
AGGGCGCCAGGATCCCGCGA
>HDCRISPR_A_ENSG00000101935_1
TGTATGGATACCAGCAGCCC
>HDCRISPR_A_ENSG00000101935_2
TAGGGCTCGTTGGTGAATCG
>HDCRISPR_A_ENSG00000101935_3
CGGTACTCACTAGGGCTCGT
>HDCRISPR_A_ENSG00000101935_4
GCCGGGCTCCCGGAAGATGG
>HDCRISPR_A_ENSG00000144233_1
GAGGTCCTGAACTAGAGCCG
>HDCRISPR_A_ENSG00000144233_2
GAATGTGTCAGACTTAACTC
>HDCRISPR_A_ENSG00000144233_3
GCCAACTTGGGCTCGAGTGG
>HDCRISPR_A_ENSG00000144233_4
GGAAGTGGAACGCACAGTCA
>HDCRISPR_A_ENSG00000151743_1
AACAGATTCAAATATAAGTG
>HDCRISPR_A_ENSG00000151743_2
AGCTCCGTAGATCTAGAGTT
>HDCRISPR_A_ENSG00000151743_3
AAGTCCAAACTCTAGATCTA
>HDCRISPR_A_ENSG00000151743_4
TTCTACAGTTAGACAGGTGC
>HDCRISPR_A_ENSG00000126016_1
GCAGAGGATGGCTGAGCCCG
>HDCRISPR_A_ENSG00000126016_2
AGAGGATCTCAACCATCTGC
>HDCRISPR_A_ENSG00000126016_3
GAAGGTGGCAAGACTGCAGA
>HDCRISPR_A_ENSG00000126016_4
GGAAGGATGCTATGAGAAGG
>HDCRISPR_A_ENSG00000114019_1
GCGGTGCAGGACTGTCCCCG
>HDCRISPR_A_ENSG00000114019_2
GCAGCTGCTCCTGGATGAGG
>HDCRISPR_A_ENSG00000114019_3
CAGCAGCAGGCCCTGAGGGG
>HDCRISPR_A_ENSG00000114019_4
GGGCCGCATAGTACTGCGAG
>HDCRISPR_A_ENSG00000133805_1
CCAGTACCTGGGTCATCCGC
>HDCRISPR_A_ENSG00000133805_2
TCGCCTACCACCGCTTCCCG
>HDCRISPR_A_ENSG00000133805_3
CCTGGAAGGCCCTCTTCCGG
>HDCRISPR_A_ENSG00000133805_4
ATGTGATCCGCGGGAAGCGG
>HDCRISPR_A_ENSG00000078053_1
GACTTGCTGTCGGGCTCGGG
>HDCRISPR_A_ENSG00000078053_2
CCTACCTGTGAAGGTGACCG
>HDCRISPR_A_ENSG00000078053_3
GAGAGGACCCGAATCACTAG
>HDCRISPR_A_ENSG00000078053_4
AGAGCCCAAGGAGACCACCG
>HDCRISPR_A_ENSG00000187689_1
TTACCTGATTTGACTGCTGT
>HDCRISPR_A_ENSG00000187689_2
AAACCAACAGCAGTCAAATC
>HDCRISPR_A_ENSG00000187689_3
TAACACAGATGCTCACACTG
>HDCRISPR_A_ENSG00000187689_4
AGTGTGAGCATCTGTGTTAA
>HDCRISPR_A_ENSG00000166295_1
GGAGCTGGAGAGATGTTAGA
>HDCRISPR_A_ENSG00000166295_2
TCATCATCCTCCTCAGCTGG
>HDCRISPR_A_ENSG00000166295_3
TCTCAGACCTTGCCCCACCA
>HDCRISPR_A_ENSG00000166295_4
GGAAGTTCTGTCACTGGATC
>HDCRISPR_A_ENSG00000214274_1
AACGTTTCTGAACCCCGCTG
>HDCRISPR_A_ENSG00000214274_2
ACCTCCATGTAGCTTGCAAG
>HDCRISPR_A_ENSG00000214274_3
AATGTGTTGATGTCTTTGCA
>HDCRISPR_A_ENSG00000214274_4
CACTATGATGCCAAACCACA
>HDCRISPR_A_ENSG00000013523_1
GGAGTGACAGATACTAAGCC
>HDCRISPR_A_ENSG00000013523_2
TTCCACCCAGGTATCTGGAC
>HDCRISPR_A_ENSG00000013523_3
GGTAGAGGGCGACTTTGCCA
>HDCRISPR_A_ENSG00000013523_4
GCAGCACAGTCTGCATACTG
>HDCRISPR_A_ENSG00000154188_1
TGTCCTTCAGAAGCAGCAAC
>HDCRISPR_A_ENSG00000154188_2
GAAGCAGCAACTGGAGCTGA
>HDCRISPR_A_ENSG00000154188_3
CCCCAGCCAATATTCACCGG
>HDCRISPR_A_ENSG00000154188_4
AAAGGTCACACTGGGACAGC
>HDCRISPR_A_ENSG00000091879_1
CAGGAGGAAAGTGTAGCTGC
>HDCRISPR_A_ENSG00000091879_2
GCAAGTGCTGGAGAACATCA
>HDCRISPR_A_ENSG00000091879_3
CGGAAGAGCATGGACAGCAT
>HDCRISPR_A_ENSG00000091879_4
ACCGAGTCATCGTATTCGAG
>HDCRISPR_A_ENSG00000101280_1
CTGGAGACCTCAGGCCCCGG
>HDCRISPR_A_ENSG00000101280_2
GCAGGTGAAACAGCTGGAGC
>HDCRISPR_A_ENSG00000101280_3
CACTGCAGAACAACACGCAG
>HDCRISPR_A_ENSG00000101280_4
TGGAGACCTCAGGCCCCGGA
>HDCRISPR_A_ENSG00000171819_1
GGAGAGCAACAGCAAGCGCA
>HDCRISPR_A_ENSG00000171819_2
ACGGTCACTCAGACCTCCGC
>HDCRISPR_A_ENSG00000171819_3
GAGTGAACTGAACAAGAAGC
>HDCRISPR_A_ENSG00000171819_4
CCACGCTGGGTGGCTGACAA
>HDCRISPR_A_ENSG00000130173_1
CTGTGAGGGCCCATAGGATG
>HDCRISPR_A_ENSG00000130173_2
ACAAGCAGAGCCACATCCTA
>HDCRISPR_A_ENSG00000130173_3
CCATCCAGGCAGATTCAGGC
>HDCRISPR_A_ENSG00000130173_4
GGAACTTCGGGCAAGCCTGT
>HDCRISPR_A_ENSG00000029534_1
GCTCCTTGTCCAGCTCCTGG
>HDCRISPR_A_ENSG00000029534_2
TGTGCTAAAGCACATCCACC
>HDCRISPR_A_ENSG00000029534_3
CACCAGCGTGACCAACAGCT
>HDCRISPR_A_ENSG00000029534_4
AGTGTGTGGGGTTCAGGGGT
>HDCRISPR_A_ENSG00000145362_1
TTCCTCCGTGCTGCCAGAGC
>HDCRISPR_A_ENSG00000145362_2
GCTGCCAAGGAAGGCCACGT
>HDCRISPR_A_ENSG00000145362_3
TGGACTCAACGCTCTCCATC
>HDCRISPR_A_ENSG00000145362_4
CAGACGCTTAGCAATCGCCA
>HDCRISPR_A_ENSG00000151150_1
AGGTGAAGATGCAATGACCG
>HDCRISPR_A_ENSG00000151150_2
AAGCCCATGTAACCCTCTGC
>HDCRISPR_A_ENSG00000151150_3
CATGTAACCCTCTGCAGGCA
>HDCRISPR_A_ENSG00000151150_4
GATGATTCCCTGCCTGCAGA
>HDCRISPR_A_ENSG00000151687_1
CTAACTTCAAGGTCAACCAG
>HDCRISPR_A_ENSG00000151687_2
TGAACGTAACAAAGCGCCTC
>HDCRISPR_A_ENSG00000151687_3
TGCTGCCACTTCAGGAGCAC
>HDCRISPR_A_ENSG00000151687_4
ATAATCTTTGCTGTAGTCTC
>HDCRISPR_A_ENSG00000132623_1
GCACATCAGGGTGAGCACCA
>HDCRISPR_A_ENSG00000132623_2
GCTCTGATCGCCCTTGAACA
>HDCRISPR_A_ENSG00000132623_3
CCCATTCGGTCTTGCACATC
>HDCRISPR_A_ENSG00000132623_4
AAGCTGTGCGGCCTGTGGAC
>HDCRISPR_A_ENSG00000153930_1
GATTCGCTTGCTTTGCACAG
>HDCRISPR_A_ENSG00000153930_2
CTGCCTCGAACAGCATAAAC
>HDCRISPR_A_ENSG00000153930_3
TTACCAGTTTATGCTGTTCG
>HDCRISPR_A_ENSG00000153930_4
AGGCCTCATCGAAGGAAGAG
>HDCRISPR_A_ENSG00000170209_1
GCTCCACCTGGACCTCAAGC
>HDCRISPR_A_ENSG00000170209_2
CAAGCCGGGCAACATACTCC
>HDCRISPR_A_ENSG00000170209_3
GAGGCGGCTTAATGCTGTGC
>HDCRISPR_A_ENSG00000170209_4
GGAACCTGAGCTTCCAGCAG
>HDCRISPR_A_ENSG00000106524_1
GCAATGGTTCACATAAAGAA
>HDCRISPR_A_ENSG00000106524_2
GAAAGGCGAGCTGACCCAGG
>HDCRISPR_A_ENSG00000106524_3
GTTGACACGAACATTCTTGC
>HDCRISPR_A_ENSG00000106524_4
GAATGTTCGTGTCAACTGTT
>HDCRISPR_A_ENSG00000101745_1
TTCTGACAGTGACAGCAATA
>HDCRISPR_A_ENSG00000101745_2
TGAACGAAGTGATGTGAGCA
>HDCRISPR_A_ENSG00000101745_3
GGAGCAGATGTTAACACACA
>HDCRISPR_A_ENSG00000101745_4
CTACTAGCAGAATCATGGAG
>HDCRISPR_A_ENSG00000076513_1
ACATGAGCTGGATAAGAGGG
>HDCRISPR_A_ENSG00000076513_2
CAAATGATGTCTGTCGCATC
>HDCRISPR_A_ENSG00000076513_3
AAAGCAGGGAAGTTGAGCGG
>HDCRISPR_A_ENSG00000076513_4
AGAAATGGAGCGCCTCACTC
>HDCRISPR_A_ENSG00000172932_1
GCACCAGCTGCACCATCTCG
>HDCRISPR_A_ENSG00000172932_2
TCCAGTATCGGGACTACCAG
>HDCRISPR_A_ENSG00000172932_3
GTTGGGCACTTCAAACACGG
>HDCRISPR_A_ENSG00000172932_4
GGGCACATCTTAGACACAAG
>HDCRISPR_A_ENSG00000134461_1
CCACCAACCGAGACTACAAG
>HDCRISPR_A_ENSG00000134461_2
CCTGAAGGAGGAGCTGCAGG
>HDCRISPR_A_ENSG00000134461_3
GCAGTCTCGGTGGCCCATGG
>HDCRISPR_A_ENSG00000134461_4
GGTAGCGCACGCAGTCTCGG
>HDCRISPR_A_ENSG00000163126_1
CCAGGGGCTCAGGTTTCCTG
>HDCRISPR_A_ENSG00000163126_2
CAGACAGGCCCAGTGCAAGG
>HDCRISPR_A_ENSG00000163126_3
CCAGCTGGTGAACAAGCTGC
>HDCRISPR_A_ENSG00000163126_4
CCTCCCACTCACCTTAACCA
>HDCRISPR_A_ENSG00000206560_1
GTGATCGGGAGAATCTACCG
>HDCRISPR_A_ENSG00000206560_2
GATGCAGCAGCAAAGTGCAA
>HDCRISPR_A_ENSG00000206560_3
TCATGGTCACCATCAAGCAC
>HDCRISPR_A_ENSG00000206560_4
AGCCGCTTAAGGCTGCCAAA
>HDCRISPR_A_ENSG00000154065_1
GGACATCCTGCACATGTCCG
>HDCRISPR_A_ENSG00000154065_2
GCATTCTGGGCAGCCAGGAG
>HDCRISPR_A_ENSG00000154065_3
GGCAGCCAGGAGAGGAAACC
>HDCRISPR_A_ENSG00000154065_4
CAGCGCCAGGTTTCCTCTCC
>HDCRISPR_A_ENSG00000148513_1
ATATACAAGACGCCCAGAAG
>HDCRISPR_A_ENSG00000148513_2
AGCTGGAGAAGATGACAAAG
>HDCRISPR_A_ENSG00000148513_3
GTCTTGTATATTAAGGTTGA
>HDCRISPR_A_ENSG00000148513_4
TCTGGGCGTCTTGTATATTA
>HDCRISPR_A_ENSG00000180777_1
AAGCTGGAGAAGATGACAGT
>HDCRISPR_A_ENSG00000180777_2
AAGAGGCTCTTAGCTGCCGC
>HDCRISPR_A_ENSG00000180777_3
CGAACGGGTCTACACTGAGA
>HDCRISPR_A_ENSG00000180777_4
CCAGCTTCTGGACTTGGCCC
>HDCRISPR_A_ENSG00000145700_1
TTCAGTGACGGAGAGCGACC
>HDCRISPR_A_ENSG00000145700_2
GCACTTCATGAAGCTAGTGT
>HDCRISPR_A_ENSG00000145700_3
AGTCTGCATCCTGATACAAG
>HDCRISPR_A_ENSG00000145700_4
GATACAAGAGGAATGTGCAA
>HDCRISPR_A_ENSG00000167612_1
GGAGACTCACTAGAGGCACG
>HDCRISPR_A_ENSG00000167612_2
ACAGCTTCGACACCGTGTGG
>HDCRISPR_A_ENSG00000167612_3
GGAGGATTCGGCAGCTGCTG
>HDCRISPR_A_ENSG00000167612_4
TGGTTGTGGCAGTCACAAGG
>HDCRISPR_A_ENSG00000189127_1
TCAAAGCAGTCCATCAGAGC
>HDCRISPR_A_ENSG00000189127_2
GGTATGGAAATTTCAAGTGA
>HDCRISPR_A_ENSG00000189127_3
TCCGAAGATGGATGAAGGTA
>HDCRISPR_A_ENSG00000189127_4
TAACCTCCGAAGATGGATGA
>HDCRISPR_A_ENSG00000235711_1
GGATTCAAGGGAAATGGAGT
>HDCRISPR_A_ENSG00000235711_2
GGCGTGCATCACCAAACATG
>HDCRISPR_A_ENSG00000235711_3
CAAGATGGTGAAGTACCTGC
>HDCRISPR_A_ENSG00000235711_4
GACCAGGCTGCTCTTGGAAG
>HDCRISPR_A_ENSG00000196912_1
TCAGAAACAACGAGCTGAGA
>HDCRISPR_A_ENSG00000196912_2
CGACTCACAGCAAGTAACAG
>HDCRISPR_A_ENSG00000196912_3
GCCACAAGAATAATGGGCGG
>HDCRISPR_A_ENSG00000196912_4
TCAGAAACAACAAGCCTTGA
>HDCRISPR_A_ENSG00000213337_1
CTGCTGCTCGCATCCCAGCG
>HDCRISPR_A_ENSG00000213337_2
ACAGCAGACGCTGGAGGAGA
>HDCRISPR_A_ENSG00000213337_3
TCCCGGATGGCCTTCAGGGC
>HDCRISPR_A_ENSG00000213337_4
TCCCGCAGGTCACTGTTGCA
>HDCRISPR_A_ENSG00000183831_1
TCTACATCCCCTGTGAGAGC
>HDCRISPR_A_ENSG00000183831_2
TCTGAACTCTCTGACTCTGG
>HDCRISPR_A_ENSG00000183831_3
TGAGAATCCTCATCATGAAC
>HDCRISPR_A_ENSG00000183831_4
GCCCAAGAACCAGAGGAAAC
>HDCRISPR_A_ENSG00000186106_1
CCCAAATATTCGTGACAGCA
>HDCRISPR_A_ENSG00000186106_2
ATCAATACAGGCTTGCAGCA
>HDCRISPR_A_ENSG00000186106_3
GGGACTTTAATTATTCCAAG
>HDCRISPR_A_ENSG00000186106_4
TTCACCTTGCAGCAGCTCGA
>HDCRISPR_A_ENSG00000144031_1
CGGAAGCTGGCACTCAGAAA
>HDCRISPR_A_ENSG00000144031_2
GAAGGCCACCTGGACTGACG
>HDCRISPR_A_ENSG00000144031_3
AGTAGCTCCCGATCGCCGTC
>HDCRISPR_A_ENSG00000144031_4
CCCTTACTTGATACTCAATC
>HDCRISPR_A_ENSG00000164512_1
GCAGTACAGGGCATAGGCCA
>HDCRISPR_A_ENSG00000164512_2
TGCTCTCATTGATGTCCCGC
>HDCRISPR_A_ENSG00000164512_3
CGCCGTGTGACCGCAGTACA
>HDCRISPR_A_ENSG00000164512_4
AGAGGCTGCTTGATAAACCA
>HDCRISPR_A_ENSG00000135299_1
TGTGGTTCAGCTCATCAACA
>HDCRISPR_A_ENSG00000135299_2
CAACAAGGGCGCCAGGGTAG
>HDCRISPR_A_ENSG00000135299_3
CGCCAGGGTAGCGGTTACCA
>HDCRISPR_A_ENSG00000135299_4
TACCTTGGTAACCGCTACCC
>HDCRISPR_A_ENSG00000124227_1
CTCCAGTACCTCGACGAAGG
>HDCRISPR_A_ENSG00000124227_2
AGGGTGAGAAGTGGAAGCAC
>HDCRISPR_A_ENSG00000157999_1
TGGGCAGAATGGTGATGGGC
>HDCRISPR_A_ENSG00000157999_2
GAAAGGAAGCAGAGACCTGG
>HDCRISPR_A_ENSG00000157999_3
ACTTGGCACTGTCAACCACC
>HDCRISPR_A_ENSG00000157999_4
GGAGTTGGGCAGAATGGTGA
>HDCRISPR_A_ENSG00000181626_1
CAAATCCCGGGTACCGAGTC
>HDCRISPR_A_ENSG00000181626_2
AGGTGATGTGAACAAGGTGA
>HDCRISPR_A_ENSG00000181626_3
GCTGAATGACTTGAACGACA
>HDCRISPR_A_ENSG00000181626_4
CGGGTACCGAGTCCGGCAGA
>HDCRISPR_A_ENSG00000235098_1
GGAACAGGAACTGCGGTGGA
>HDCRISPR_A_ENSG00000235098_2
AGGAGGAACAGGAACTGCGG
>HDCRISPR_A_ENSG00000235098_3
CCAGAGGCCTGAGCCCAGAG
>HDCRISPR_A_ENSG00000235098_4
TGGCCGCTCTGCGCTGCACA
>HDCRISPR_A_ENSG00000230062_1
GTGTGTCTCCAAAGAAGTCA
>HDCRISPR_A_ENSG00000230062_2
ACTAGTAACCAGGCAGGGCC
>HDCRISPR_A_ENSG00000230062_3
GCCCACACTAGTAACCAGGC
>HDCRISPR_A_ENSG00000230062_4
AAAGAAGTCAGGGGCGTCGA
>HDCRISPR_A_ENSG00000156381_1
GCAGCAGCGGAAGCCGGCAC
>HDCRISPR_A_ENSG00000156381_2
GCGCCAGCGAGGCCTTCCAC
>HDCRISPR_A_ENSG00000156381_3
CTCAGAGGGCGAGTAGGCGG
>HDCRISPR_A_ENSG00000156381_4
GCAGGTAATGCGCGTACGCT
>HDCRISPR_A_ENSG00000185046_1
GGAGGTCGCAAGGTAATGGA
>HDCRISPR_A_ENSG00000185046_2
GGCTTCATTCGGAGGTCGCA
>HDCRISPR_A_ENSG00000185046_3
GAGGCTGTGGCTTCATTCGG
>HDCRISPR_A_ENSG00000185046_4
ATGCTGCCAGTACTGTACCG
>HDCRISPR_A_ENSG00000175311_1
TGGTAGGCTGCCAAGAGAGT
>HDCRISPR_A_ENSG00000175311_2
CTAGAGATAATCTGCAGTAG
>HDCRISPR_A_ENSG00000175311_3
CTAGGGCTTCCAAGTTCCCA
>HDCRISPR_A_ENSG00000175311_4
GGTAACTATCACTAGCAGCT
>HDCRISPR_A_ENSG00000206199_1
TGTTTCAGCAGATGAAACTG
>HDCRISPR_A_ENSG00000206199_2
AGCCCTCAAATTTCATCCAC
>HDCRISPR_A_ENSG00000206199_3
AGTGTCTGATCTGAGAACAC
>HDCRISPR_A_ENSG00000206199_4
GACAGTAGACACTCACGGGG
>HDCRISPR_A_ENSG00000160746_1
GAGTTCTTTCACACCTTTGG
>HDCRISPR_A_ENSG00000160746_2
GCAAGTTCTATGACCACCAA
>HDCRISPR_A_ENSG00000160746_3
GAAAGTGACCTTATCAGCTT
>HDCRISPR_A_ENSG00000160746_4
AGAAGTATCCAAAGCTGATA
>HDCRISPR_A_ENSG00000151572_1
TACTTTGGTTCTAGTGGCCA
>HDCRISPR_A_ENSG00000151572_2
AGAGAATCGTCATCTTTGCA
>HDCRISPR_A_ENSG00000151572_3
CGGGATCGTCATTTACCGGG
>HDCRISPR_A_ENSG00000151572_4
GAAAGAAACATTAGAGCAGA
>HDCRISPR_A_ENSG00000177119_1
TTTGCTACAAATGGAGGAGG
>HDCRISPR_A_ENSG00000177119_2
AATAGTACTCACAAACTCCG
>HDCRISPR_A_ENSG00000177119_3
GAATCTAACCTTATCTGTCA
>HDCRISPR_A_ENSG00000177119_4
ATCTTGTTGCTTCTAACTGC
>HDCRISPR_A_ENSG00000146205_1
TTGGAGCCCCGCCCAGGCAG
>HDCRISPR_A_ENSG00000146205_2
TGGGTCCCCACCTGGCACAG
>HDCRISPR_A_ENSG00000146205_3
CCGTCCTCACTGCGGGACAG
>HDCRISPR_A_ENSG00000146205_4
GGGACTCTACTGCCGAGACC
>HDCRISPR_A_ENSG00000011201_1
CGGAGATGCGAGTGATCTGC
>HDCRISPR_A_ENSG00000011201_2
CTCCCCGTACCTGGAAGTGC
>HDCRISPR_A_ENSG00000011201_3
TATAGTTTGGGATCTCCCCG
>HDCRISPR_A_ENSG00000011201_4
GAATCACAAGCAATGTTCTA
>HDCRISPR_A_ENSG00000139223_1
GACAACAGTCAGTCAAATGA
>HDCRISPR_A_ENSG00000139223_2
AAGCAGTAACAGAGCCTCAG
>HDCRISPR_A_ENSG00000139223_3
GAGAGATGGAGATGGGCAAA
>HDCRISPR_A_ENSG00000139223_4
TCAGTCAAATGAAGGCAAAT
>HDCRISPR_A_ENSG00000166825_1
GAGGATCCCCAGGATGCCCA
>HDCRISPR_A_ENSG00000166825_2
CAGTGCGATGATTGTGCACA
>HDCRISPR_A_ENSG00000166825_3
TGGCGTTCTTGTTCTTCTCC
>HDCRISPR_A_ENSG00000166825_4
GCTCCGCATAGTCAGCACCC
>HDCRISPR_A_ENSG00000169604_1
GAACCATCCACCATATGTGC
>HDCRISPR_A_ENSG00000169604_2
GATCTCGAGACCTATTAGCC
>HDCRISPR_A_ENSG00000169604_3
CTTCCGACATGCCCGCAACG
>HDCRISPR_A_ENSG00000169604_4
CATTGATCTTGAAGCTGCAG
>HDCRISPR_A_ENSG00000163297_1
GGAGAGACATATATCCATGA
>HDCRISPR_A_ENSG00000163297_2
TGTCAGAGCAATTATGATAC
>HDCRISPR_A_ENSG00000163297_3
CTGACAGATGGCAAGTTGGA
>HDCRISPR_A_ENSG00000163297_4
GAACAAATTCAGAAAGCAGG
>HDCRISPR_A_ENSG00000135046_1
CCTTACAGGTCACCTTGAGG
>HDCRISPR_A_ENSG00000135046_2
TCATCAGCATCAAATTGCGC
>HDCRISPR_A_ENSG00000135046_3
GGTATCAGAATTCCTCAAGC
>HDCRISPR_A_ENSG00000135046_4
CAGAATTCCTCAAGCAGGCC
>HDCRISPR_A_ENSG00000109511_1
ATACAGCAATAACCTCCAAG
>HDCRISPR_A_ENSG00000109511_2
AGTATCTCTGAAGTGTCCTG
>HDCRISPR_A_ENSG00000109511_3
CAGAGATACTCTCATGAACT
>HDCRISPR_A_ENSG00000109511_4
AGGATATACAGACCCTGCGA
>HDCRISPR_A_ENSG00000122359_1
GGCCACGTTATCCAGCCCGA
>HDCRISPR_A_ENSG00000122359_2
TTCAACCAGGACTATCTCTC
>HDCRISPR_A_ENSG00000122359_3
GATAACGTGGCCACCTATGC
>HDCRISPR_A_ENSG00000122359_4
CATGCTGGGCGGAGGAGGGT
>HDCRISPR_A_ENSG00000182718_1
CTCAGCATCAAAGTTAGTAT
>HDCRISPR_A_ENSG00000182718_2
GAAACAGCCATCAAGACCAA
>HDCRISPR_A_ENSG00000182718_3
TATTTCCATAGGTGTGGATG
>HDCRISPR_A_ENSG00000182718_4
CCTGTCTCTGTGCATTGCTG
>HDCRISPR_A_ENSG00000138772_1
CTGAGAGGTCAAATGCACAG
>HDCRISPR_A_ENSG00000138772_2
TCATCAGCATTCTGACTGAG
>HDCRISPR_A_ENSG00000138772_3
ATATCAAGCAGCATATGGAA
>HDCRISPR_A_ENSG00000138772_4
GCAGCTAAAGAAATCCATGA
>HDCRISPR_A_ENSG00000196975_1
GGTAGGTTTGGCTTATGCGC
>HDCRISPR_A_ENSG00000196975_2
CTTATGCGCCGGATCTCCTC
>HDCRISPR_A_ENSG00000196975_3
TTATGCGCCGGATCTCCTCA
>HDCRISPR_A_ENSG00000196975_4
ACAGAGACACCAGCACTCGC
>HDCRISPR_A_ENSG00000164111_1
GCACGGCCTTACCTGTGCCA
>HDCRISPR_A_ENSG00000164111_2
TCAGCCCGCTCATCAAATCC
>HDCRISPR_A_ENSG00000164111_3
ACTTCCCTGGATTTGATGAG
>HDCRISPR_A_ENSG00000164111_4
CAGCCCGCTCATCAAATCCA
>HDCRISPR_A_ENSG00000264230_1
CCAAGAGAAGCAACACGCAG
>HDCRISPR_A_ENSG00000264230_2
AGCTCAGTGGCAAGTTTGAG
>HDCRISPR_A_ENSG00000264230_3
TCTCTTGCAGATTGAACAGG
>HDCRISPR_A_ENSG00000264230_4
CCTGCTCGTTGGTCCCTGCA
>HDCRISPR_A_ENSG00000138356_1
GAACTGAATTATTCTCCCCA
>HDCRISPR_A_ENSG00000138356_2
CAATGCTGTTGCCTTATTTG
>HDCRISPR_A_ENSG00000138356_3
GATACAACCCCATCACCAAG
>HDCRISPR_A_ENSG00000138356_4
TGCACGGTACCTTATCCTCT
>HDCRISPR_A_ENSG00000138660_1
CCAACAATGGAGAATATCAA
>HDCRISPR_A_ENSG00000138660_2
TGATATTCTCCATTGTTGGA
>HDCRISPR_A_ENSG00000138660_3
CAATATCATCCTTCCAACAA
>HDCRISPR_A_ENSG00000138660_4
CAAGATTCGAAGTCATCTTC
>HDCRISPR_A_ENSG00000152056_1
GGAAATTACGGCTACAGAAA
>HDCRISPR_A_ENSG00000152056_2
ACTGCTTGTCCTGTGACCAC
>HDCRISPR_A_ENSG00000152056_3
TCAGTCGACAAGGGAAATTA
>HDCRISPR_A_ENSG00000152056_4
TATTGCTCTTCAGTCGACAA
>HDCRISPR_A_ENSG00000183020_1
AGATGGCCGAGGCCTTCGCC
>HDCRISPR_A_ENSG00000183020_2
GGACAGCGTGAAGCAGAGCG
>HDCRISPR_A_ENSG00000183020_3
ATCCCTAAGGTCCTCGTAGC
>HDCRISPR_A_ENSG00000183020_4
CTTAGGGATCTCCCCGGCGA
>HDCRISPR_A_ENSG00000134262_1
TCACCACGTCCTCGGAGCCA
>HDCRISPR_A_ENSG00000134262_2
GATGCCGTACCTTGGCTCCG
>HDCRISPR_A_ENSG00000134262_3
AATAGTTCTTCCTCACTGCG
>HDCRISPR_A_ENSG00000134262_4
GAAGAACAGGCAGCTAGCAA
>HDCRISPR_A_ENSG00000221838_1
ACTGGTTACCATGACAACCG
>HDCRISPR_A_ENSG00000221838_2
CACTGGTTACCATGACAACC
>HDCRISPR_A_ENSG00000221838_3
GCTGAGGAATTTCATCCAGA
>HDCRISPR_A_ENSG00000221838_4
CAACGCTGCTGAGGTCAAAG
>HDCRISPR_A_ENSG00000254470_1
GAAGCTGAGCGAACAGACCA
>HDCRISPR_A_ENSG00000254470_2
GCCTTCATGGCAGGTCCCGA
>HDCRISPR_A_ENSG00000254470_3
TCACCATGGGGCCCCTGAGC
>HDCRISPR_A_ENSG00000254470_4
GGTGTCCAACAGGGAGGTGG
>HDCRISPR_A_ENSG00000053770_1
CTGACTTAACCATGGCGCAG
>HDCRISPR_A_ENSG00000053770_2
GTGGCTCATAAGCCACGAAC
>HDCRISPR_A_ENSG00000053770_3
CCACACTGCCCGCTGCGCCA
>HDCRISPR_A_ENSG00000053770_4
TGGCTCATAAGCCACGAACC
>HDCRISPR_A_ENSG00000125843_1
AGGCCCGTGTCCTCAGTATT
>HDCRISPR_A_ENSG00000125843_2
AGAAGTCACCTGATGACCCA
>HDCRISPR_A_ENSG00000125843_3
CTGTCCCTCTCGGCACCATG
>HDCRISPR_A_ENSG00000125843_4
TGAGCAAGTGCCGCTGCACG
>HDCRISPR_A_ENSG00000120868_1
GCTTCAACATAGAGAAGCTC
>HDCRISPR_A_ENSG00000120868_2
CAGGAATGCCATCATGGAGA
>HDCRISPR_A_ENSG00000120868_3
CTTGCTGCCCTTCTCCATGA
>HDCRISPR_A_ENSG00000120868_4
AGACAACAGGAATGCCATCA
>HDCRISPR_A_ENSG00000166313_1
GTGCCTCACAGCGAAACACG
>HDCRISPR_A_ENSG00000166313_2
GCAGATCTCATGCAGGCTGG
>HDCRISPR_A_ENSG00000166313_3
CATGGAGAAGGCTTTGAGGA
>HDCRISPR_A_ENSG00000166313_4
TCCTCCTAGCTCACCTGGAC
>HDCRISPR_A_ENSG00000077420_1
CAGCACTTTGCTGGGAGAGA
>HDCRISPR_A_ENSG00000077420_2
AGGTCTAACACAGGATCGGC
>HDCRISPR_A_ENSG00000077420_3
TCTGGTAGCAGACATAAGTG
>HDCRISPR_A_ENSG00000077420_4
TGGAAGGTCTAACACAGGAT
>HDCRISPR_A_ENSG00000163697_1
AGGGACATCGAGGTTCACAT
>HDCRISPR_A_ENSG00000163697_2
CACATTGGCCCTTTCCTGTA
>HDCRISPR_A_ENSG00000163697_3
GGAGCTGCAGGCCAGCGCTT
>HDCRISPR_A_ENSG00000163697_4
ACGGAAGAATGCCAAAGCGC
>HDCRISPR_A_ENSG00000113108_1
GCTGGGCAAGGATTACATGC
>HDCRISPR_A_ENSG00000113108_2
GCATCTCCTAGTTCCCAGGT
>HDCRISPR_A_ENSG00000113108_3
TCACCCCAGGCACCATCTGG
>HDCRISPR_A_ENSG00000113108_4
TTGCAGTCCGCTCTCTGGGC
>HDCRISPR_A_ENSG00000198768_1
GCTGGGCACTCTATCTGGCA
>HDCRISPR_A_ENSG00000198768_2
ATCCTGCCTCCACGCCTTAA
>HDCRISPR_A_ENSG00000198768_3
CAAGGTCCATTAAGGCGTGG
>HDCRISPR_A_ENSG00000198768_4
AGCGTAGGGGAGCATGGCTG
>HDCRISPR_A_ENSG00000132703_1
AGCAAAGGCTTCCAGGAGGC
>HDCRISPR_A_ENSG00000132703_2
AGGACAGAGATCCAAAGCAG
>HDCRISPR_A_ENSG00000132703_3
CTCCTTACCTGTGTGAGCAA
>HDCRISPR_A_ENSG00000132703_4
CTCCTACAATACCCAAGGCA
>HDCRISPR_A_ENSG00000164062_1
CATGAAAGCTGTGCTGCGCA
>HDCRISPR_A_ENSG00000164062_2
GAGCTTCAACCTGTCAGCGC
>HDCRISPR_A_ENSG00000164062_3
CATGTTTCTCCAGCGCTGAC
>HDCRISPR_A_ENSG00000164062_4
AAGCGGATGCCCAACCGGAA
>HDCRISPR_A_ENSG00000138613_1
GAAGATGATACGCAACGGCT
>HDCRISPR_A_ENSG00000138613_2
ATGAGGAAGATGATACGCAA
>HDCRISPR_A_ENSG00000138613_3
GATGATACGCAACGGCTCGG
>HDCRISPR_A_ENSG00000138613_4
AAGGGCGAGCGCAGGCCCGA
>HDCRISPR_A_ENSG00000134817_1
GACAGGCATGGCCAGGAGGG
>HDCRISPR_A_ENSG00000134817_2
ACACAGACTGGAAATCCTCG
>HDCRISPR_A_ENSG00000134817_3
GAGCACCAGACCGTTGCCCG
>HDCRISPR_A_ENSG00000134817_4
GGCCCACTCTGAGCTCACAG
>HDCRISPR_A_ENSG00000118137_1
CCTACCCGTCAGGAAGAGCA
>HDCRISPR_A_ENSG00000118137_2
TTGGCGGAGGTCCTCGAGCG
>HDCRISPR_A_ENSG00000118137_3
ACTGGCCGAGTACCACGCCA
>HDCRISPR_A_ENSG00000118137_4
CTGGCGCAGCTCGTCGCTGT
>HDCRISPR_A_ENSG00000158874_1
CCCTGAGACTTACTTGGCCT
>HDCRISPR_A_ENSG00000158874_2
CTTCAAGGCTGCAGATGGTG
>HDCRISPR_A_ENSG00000158874_3
ACCATCTGCAGCCTTGAAGG
>HDCRISPR_A_ENSG00000158874_4
CTCACCATCTGCAGCCTTGA
>HDCRISPR_A_ENSG00000110244_1
CGTGGTCCTGACCCTGGCCC
>HDCRISPR_A_ENSG00000110244_2
ACTCACCGGCGACAGCCACC
>HDCRISPR_A_ENSG00000110244_3
CTCACCGGCGACAGCCACCA
>HDCRISPR_A_ENSG00000110244_4
GGGTCAGGACCACGGCCTTC
>HDCRISPR_A_ENSG00000110243_1
TGAAAGAAGAGCCAGAGCCC
>HDCRISPR_A_ENSG00000110243_2
TGCCGTGCTCACCTGGGCTC
>HDCRISPR_A_ENSG00000110243_3
GAAGCCTTTCCGTGCCTGGG
>HDCRISPR_A_ENSG00000110243_4
CTACTTCAGCCAGACCAGCG
>HDCRISPR_A_ENSG00000084674_1
AGCTGGCGATGGACCCGCCG
>HDCRISPR_A_ENSG00000084674_2
ATGCCTTACTTGGACAGACC
>HDCRISPR_A_ENSG00000084674_3
CTGATTCAAGAAGTGCCACC
>HDCRISPR_A_ENSG00000084674_4
CGACCCGATTCAAGCACCTC
>HDCRISPR_A_ENSG00000111701_1
TCAGGAGAAGAATCGAACCC
>HDCRISPR_A_ENSG00000111701_2
TCTGCTCTACGAAATCAAGT
>HDCRISPR_A_ENSG00000111701_3
GGCCTCTTTACGAAGTTCTC
>HDCRISPR_A_ENSG00000111701_4
CAGGAGAAGAATCGAACCCT
>HDCRISPR_A_ENSG00000124701_1
CCAGAAGGAAGAGGCTGCTG
>HDCRISPR_A_ENSG00000124701_2
TCAGCTTCTCAGGGTCGTCC
>HDCRISPR_A_ENSG00000124701_3
CAGCCCCTCCATGGCCCAGA
>HDCRISPR_A_ENSG00000124701_4
CGCCCTTTGAGATTGTCACA
>HDCRISPR_A_ENSG00000128383_1
GGGCTTCCCATACCTGGGCC
>HDCRISPR_A_ENSG00000128383_2
TGGAAGCCAGCCCAGCATCC
>HDCRISPR_A_ENSG00000128383_3
ATGGAAGCCAGCCCAGCATC
>HDCRISPR_A_ENSG00000128383_4
TGTGTAGAAAGCCCCTGTGC
>HDCRISPR_A_ENSG00000179750_1
ACTGAGGCTTGAAATACACC
>HDCRISPR_A_ENSG00000179750_2
AGGAGCCCGCGTGACGATCA
>HDCRISPR_A_ENSG00000179750_3
CATAGTCCATGATCGTCACG
>HDCRISPR_A_ENSG00000179750_4
AGAGGAAGCACATTTCTGCG
>HDCRISPR_A_ENSG00000244509_1
GTCTCCTAACACAAAGTACC
>HDCRISPR_A_ENSG00000244509_2
CCCTTGCCCAGACTGTGCAG
>HDCRISPR_A_ENSG00000244509_3
AACTTGGCTGTGCTTCACCG
>HDCRISPR_A_ENSG00000244509_4
AATTGGAAGTAGAATGTGCC
>HDCRISPR_A_ENSG00000128394_1
AAAGATCTTTGCGTCCAAAC
>HDCRISPR_A_ENSG00000128394_2
ATAGACCCATCCTTTCTCGT
>HDCRISPR_A_ENSG00000128394_3
CACTTCGTAGCACAGCCAGA
>HDCRISPR_A_ENSG00000128394_4
ATCGTCCATAATCTTCACGC
>HDCRISPR_A_ENSG00000100298_1
TCAGAAGGCCTTACTACCCG
>HDCRISPR_A_ENSG00000100298_2
GCGTCAGCTGGTAACACAAG
>HDCRISPR_A_ENSG00000100298_3
AATGGCTCCACGCCCACGAG
>HDCRISPR_A_ENSG00000100298_4
CGTCAGCTGGTAACACAAGA
>HDCRISPR_A_ENSG00000173627_1
ACAGGAGCCCTGAGGTCTGG
>HDCRISPR_A_ENSG00000173627_2
AGACACCACTTATAAAGCTG
>HDCRISPR_A_ENSG00000173627_3
AATGTCATTCCAGGAAACCA
>HDCRISPR_A_ENSG00000173627_4
GAGGAGTACCTAGCAAATCA
>HDCRISPR_A_ENSG00000110245_1
GCGCCAGGAGGGCAACAACA
>HDCRISPR_A_ENSG00000110245_2
ACAGAGGTGCCATGCAGCCC
>HDCRISPR_A_ENSG00000110245_3
AGTGCTTACGGGCAGAGGCC
>HDCRISPR_A_ENSG00000110245_4
ACTCCTTGTTGTTGCCCTCC
>HDCRISPR_A_ENSG00000130203_1
GCAGGAAGATGAAGGTTCTG
>HDCRISPR_A_ENSG00000130203_2
TGCGTTGCTGGTCACATTCC
>HDCRISPR_A_ENSG00000130203_3
GGCCAAGGTGGAGCAAGCGG
>HDCRISPR_A_ENSG00000130203_4
AGTGGCAGAGCGGCCAGCGC
>HDCRISPR_A_ENSG00000091583_1
GGACTAAATTACCAGAATGC
>HDCRISPR_A_ENSG00000091583_2
GTACATTTCAGAGTGTTGAT
>HDCRISPR_A_ENSG00000091583_3
CGAGCACAGACAGGAAGCTC
>HDCRISPR_A_ENSG00000091583_4
ACAGACTTACGAGCACAGAC
>HDCRISPR_A_ENSG00000128335_1
AGCGAGCCTACCTGGGTTCA
>HDCRISPR_A_ENSG00000128335_2
GCCGCTGGCACCATGAACCC
>HDCRISPR_A_ENSG00000128335_3
ACTGATGATGAAGCCTGGAA
>HDCRISPR_A_ENSG00000128335_4
GCAGATTCTCTCTGCTCACT
>HDCRISPR_A_ENSG00000128284_1
TTATTATGCAGATGCACGGC
>HDCRISPR_A_ENSG00000128284_2
AATAACCAGACACGTTCTCC
>HDCRISPR_A_ENSG00000128284_3
CTGGTTATTATGCAGATGCA
>HDCRISPR_A_ENSG00000128284_4
TGAGTGCTCCACGATGCTGG
>HDCRISPR_A_ENSG00000184831_1
AAGAAGCTAGTGTATCCGCC
>HDCRISPR_A_ENSG00000184831_2
TCTTACCTGGGCAAACACGA
>HDCRISPR_A_ENSG00000184831_3
TTGTTGTGGATAATAGAGGG
>HDCRISPR_A_ENSG00000184831_4
TGTATGGCTCGCAATAGTGT
>HDCRISPR_A_ENSG00000155008_1
ATATATCAGACCTGCAGGCA
>HDCRISPR_A_ENSG00000155008_2
TGTACATGCAGCCAAACAAG
>HDCRISPR_A_ENSG00000155008_3
TGTAGGCAAATTACCTGCTC
>HDCRISPR_A_ENSG00000155008_4
GATGCATATATCAGACCTGC
>HDCRISPR_A_ENSG00000142192_1
GACAAGTATCTCGAGACACC
>HDCRISPR_A_ENSG00000142192_2
TGTCTCGAGATACTTGTCAA
>HDCRISPR_A_ENSG00000142192_3
ACTGCCTTCTTATCAGCTTT
>HDCRISPR_A_ENSG00000142192_4
GCACTTGTCAGGAACGAGAA
>HDCRISPR_A_ENSG00000240583_1
TACCCTGGCCTGGATGCAGC
>HDCRISPR_A_ENSG00000240583_2
CTGGATGCAGCTGGATGCAA
>HDCRISPR_A_ENSG00000240583_3
CCTAATACCTGCCTAGACCC
>HDCRISPR_A_ENSG00000167580_1
GGCAGGCCACAGTCACGGCA
>HDCRISPR_A_ENSG00000167580_2
CACGCCAGCAGACATCCGCG
>HDCRISPR_A_ENSG00000167580_3
AATACCCAAGCCAAACGCCA
>HDCRISPR_A_ENSG00000167580_4
TCTCCGAGCCGCCTTCTACG
>HDCRISPR_A_ENSG00000171885_1
GCCTGGGATCCACCATCAAC
>HDCRISPR_A_ENSG00000171885_2
CCATGGCCACAGTCACTGCA
>HDCRISPR_A_ENSG00000171885_3
AGAACCATGTCGACCGGTAA
>HDCRISPR_A_ENSG00000171885_4
CTGGGATCCACCATCAACTG
>HDCRISPR_A_ENSG00000103375_1
GTCGGTCATTGAGAATGGGA
>HDCRISPR_A_ENSG00000103375_2
GGGGCTCGTGATTGCCACGC
>HDCRISPR_A_ENSG00000103375_3
AAGGCCAGGGAGCCGAGCGT
>HDCRISPR_A_ENSG00000103375_4
GCCTGAATTTGGCAATGACA
>HDCRISPR_A_ENSG00000169083_1
GCTCCAACGCCTCCACACCC
>HDCRISPR_A_ENSG00000169083_2
GGTGGAAAGTAATAGTCAAT
>HDCRISPR_A_ENSG00000169083_3
TTCATCTCCACAGATCAGGC
>HDCRISPR_A_ENSG00000169083_4
ATCTGTGGAGATGAAGCTTC
>HDCRISPR_A_ENSG00000078061_1
GCCCAACAAGCAACGCACGG
>HDCRISPR_A_ENSG00000078061_2
CCGTGCGTTGCTTGTTGGGC
>HDCRISPR_A_ENSG00000078061_3
AAGGCTCCATGGAGCCACCA
>HDCRISPR_A_ENSG00000078061_4
ATGGCTCGGCCCCATTGGCA
>HDCRISPR_A_ENSG00000047365_1
GCTATGCACGGGGTCTCCGG
>HDCRISPR_A_ENSG00000047365_2
AGTCACAGAGGAATGTGGAC
>HDCRISPR_A_ENSG00000047365_3
CTACAGCAGCACATAGAGCC
>HDCRISPR_A_ENSG00000047365_4
AGTCCTCTTTGTGTATAGCC
>HDCRISPR_A_ENSG00000120318_1
GTGTTCCGCACAGAGAGCGA
>HDCRISPR_A_ENSG00000120318_2
CCCTCTGGCCGGTGATGACC
>HDCRISPR_A_ENSG00000120318_3
TGCGGAACACGAACACCCTC
>HDCRISPR_A_ENSG00000120318_4
GCTCCAGCATGCCCGTGCGG
>HDCRISPR_A_ENSG00000109321_1
AGCAGACATAAAGGCAGCTA
>HDCRISPR_A_ENSG00000109321_2
AGAAGGCATTTCACTCACAG
>HDCRISPR_A_ENSG00000109321_3
GAATATTTCGGTGAACGGTG
>HDCRISPR_A_ENSG00000109321_4
GAGGACGGTTCACTACTAGA
>HDCRISPR_A_ENSG00000101199_1
GAAGTACAACAGCAGAGCCG
>HDCRISPR_A_ENSG00000101199_2
AGAGTTCCTGGAGTCTCAGG
>HDCRISPR_A_ENSG00000101199_3
GAGCTTGAGAAGATGAAAGC
>HDCRISPR_A_ENSG00000101199_4
TGCTAAGTTCCGAGAGTTCC
>HDCRISPR_A_ENSG00000149182_1
TCGCGCAGTTCCAACCAACA
>HDCRISPR_A_ENSG00000149182_2
TGCTCACGCACCTTGTTGGT
>HDCRISPR_A_ENSG00000149182_3
GTCTGGATTTCGGTCTTGTT
>HDCRISPR_A_ENSG00000149182_4
GAAGCTCAGATGGACGCCCA
>HDCRISPR_A_ENSG00000242247_1
AGTGAACACCAAGTGACCGG
>HDCRISPR_A_ENSG00000242247_2
AATGCAAAGGAACACTCCAT
>HDCRISPR_A_ENSG00000242247_3
ACCCTGAGCAATCAATGCAA
>HDCRISPR_A_ENSG00000242247_4
GGCCTTGATGTTAAAGAAGA
>HDCRISPR_A_ENSG00000112379_1
CGGACGCTTACCCAGGGCCC
>HDCRISPR_A_ENSG00000112379_2
AGATCCCTCCACATGTACTG
>HDCRISPR_A_ENSG00000112379_3
ATCTCCTACCTCAGTACATG
>HDCRISPR_A_ENSG00000112379_4
AGTGACGCCTTCGCTCAACG
>HDCRISPR_A_ENSG00000164144_1
TTTGGGAGATTCTTGAGCCA
>HDCRISPR_A_ENSG00000164144_2
CTCGTGAACATAGCTTTAAT
>HDCRISPR_A_ENSG00000164144_3
TGCCGATACCCAGAAACTGC
>HDCRISPR_A_ENSG00000164144_4
AAATGGAGAGACTCTTCTTG
>HDCRISPR_A_ENSG00000118520_1
TTAATTGTTCAGCCACGAGG
>HDCRISPR_A_ENSG00000118520_2
CTTACCTGTCCCTTTGAGAA
>HDCRISPR_A_ENSG00000118520_3
TAATTGTTCAGCCACGAGGA
>HDCRISPR_A_ENSG00000118520_4
CCAGCCTTTCTCAATACTGT
>HDCRISPR_A_ENSG00000071205_1
GACAAGGCCAGAGAACCAAG
>HDCRISPR_A_ENSG00000071205_2
TCAGGGAATGTAGTATCGGG
>HDCRISPR_A_ENSG00000071205_3
CCGAAGAGGAAAGGAAGCAG
>HDCRISPR_A_ENSG00000071205_4
GAAGCAGTGGTTGGAAGCTC
>HDCRISPR_A_ENSG00000146376_1
GCTCTCCAGTTCCCAGGGAG
>HDCRISPR_A_ENSG00000146376_2
CAGGGGAGGAAGCCACCTCG
>HDCRISPR_A_ENSG00000146376_3
TCCGAAGGCTTACCTCGAGG
>HDCRISPR_A_ENSG00000146376_4
CGTCGGGAACAGCCATGCAA
>HDCRISPR_A_ENSG00000137727_1
AATCACTTCCCTCTTCAGAG
>HDCRISPR_A_ENSG00000137727_2
GCTTTATCCAGGATAAGAGA
>HDCRISPR_A_ENSG00000137727_3
GAGCGCTCCATCTCTTATCC
>HDCRISPR_A_ENSG00000137727_4
AAACACTAGCAGAAAGGAGG
>HDCRISPR_A_ENSG00000138639_1
GATGTTGGTGGAGCAGTGCG
>HDCRISPR_A_ENSG00000138639_2
CCACCAACATCGGAGCCAGA
>HDCRISPR_A_ENSG00000138639_3
GCGTGGACTTTATCCGACAA
>HDCRISPR_A_ENSG00000138639_4
CAACACAGATGTACACACGG
>HDCRISPR_A_ENSG00000163219_1
GGAGCACGGCCGGAATGAAG
>HDCRISPR_A_ENSG00000163219_2
GATGGGCCTCTCCAGCGGGT
>HDCRISPR_A_ENSG00000163219_3
CCACAGTCTCATCCAAGCGC
>HDCRISPR_A_ENSG00000163219_4
TCGTGAAGAACTGGCAGCAG
>HDCRISPR_A_ENSG00000145819_1
GAGAGGGGTGAAGTTGGGCT
>HDCRISPR_A_ENSG00000145819_2
TGGGTCCAAACACCACACCA
>HDCRISPR_A_ENSG00000145819_3
GACGGTGGCAAACCTTGGTG
>HDCRISPR_A_ENSG00000145819_4
CAGGAAATGCATCCATGCTG
>HDCRISPR_A_ENSG00000088756_1
CCAAGAGTTATCAAGACAAG
>HDCRISPR_A_ENSG00000088756_2
TAATCAGCTGGATGGCACCA
>HDCRISPR_A_ENSG00000088756_3
TGGTTGCCACAGGTATCACG
>HDCRISPR_A_ENSG00000088756_4
GACGCATCCCAGGATAAAGA
>HDCRISPR_A_ENSG00000186517_1
AAAGAAGAAGGGCAGCGCAA
>HDCRISPR_A_ENSG00000186517_2
TGGAGGAGACCCCTGAGAGG
>HDCRISPR_A_ENSG00000186517_3
GGAGTTCATCCTCACACACG
>HDCRISPR_A_ENSG00000186517_4
ACACACGTGGACCAGCTCTT
>HDCRISPR_A_ENSG00000031081_1
GAGTCACCTCAAACATACAA
>HDCRISPR_A_ENSG00000031081_2
CCTCAAACATACAACGGCTA
>HDCRISPR_A_ENSG00000031081_3
TATAGAGACTCACGGCATCG
>HDCRISPR_A_ENSG00000031081_4
CCACACAGTGGATGTCCTGG
>HDCRISPR_A_ENSG00000147256_1
GAATGAGCCCACCTTGCCCC
>HDCRISPR_A_ENSG00000147256_2
TTTAACTCACTCGACGCCCA
>HDCRISPR_A_ENSG00000147256_3
CCCGGGAGTTCACTCGCCGT
>HDCRISPR_A_ENSG00000147256_4
CCCAGAAGTCGTTGGCCAAT
>HDCRISPR_A_ENSG00000089820_1
GCGCCTGAGTCACATTGCAG
>HDCRISPR_A_ENSG00000089820_2
TGACTCAGGCGCTGGGCCAG
>HDCRISPR_A_ENSG00000089820_3
GCAGCTCGCCCTGCAGCTCC
>HDCRISPR_A_ENSG00000089820_4
GAGCGAGCAGCTGCGCTGCC
>HDCRISPR_A_ENSG00000006740_1
CCAGCTGGCCAACCAGACGG
>HDCRISPR_A_ENSG00000006740_2
TGAGTGTGGGATGCAGGAGG
>HDCRISPR_A_ENSG00000006740_3
GCGCCAGCTGGCCAACCAGA
>HDCRISPR_A_ENSG00000006740_4
TGACCTACCTGCCCACCGTC
>HDCRISPR_A_ENSG00000180448_1
CCAAGACCCTGGACAAGCGG
>HDCRISPR_A_ENSG00000180448_2
GCGCTGCGAGGACCACGACA
>HDCRISPR_A_ENSG00000180448_3
GTACCCGCTGCTGAACACCG
>HDCRISPR_A_ENSG00000180448_4
TCTCCACGGTGTTCAGCAGC
>HDCRISPR_A_ENSG00000047648_1
GATTGATGTCTCTCTGGAGG
>HDCRISPR_A_ENSG00000047648_2
AGAGTCTCTCAGAGCTGGAG
>HDCRISPR_A_ENSG00000047648_3
TGTCAGATCACCATTCCCAA
>HDCRISPR_A_ENSG00000047648_4
AGGGTGTCGCAGTTGCAGGG
>HDCRISPR_A_ENSG00000241484_1
GAGTGACGCATACCTGATGA
>HDCRISPR_A_ENSG00000111348_1
ACACACATACCTGTCACCAC
>HDCRISPR_A_ENSG00000111348_2
GAAGTCCCTGAAAGAGCTGC
>HDCRISPR_A_ENSG00000111348_3
GCCGGGTGACAACGACATTG
>HDCRISPR_A_ENSG00000111348_4
TGCCCCGGGACCAATCACCA
>HDCRISPR_A_ENSG00000242173_1
GCCCCGGAGCCTGTTCCGAC
>HDCRISPR_A_ENSG00000242173_2
GCTGACACTCCTGTCGGAAC
>HDCRISPR_A_ENSG00000242173_3
GGAGCCTGGCCAAGTACAAG
>HDCRISPR_A_ENSG00000242173_4
GTCCTCCTGGCTGACAAGGA
>HDCRISPR_A_ENSG00000076928_1
GCACCCGCAGCATGCGCACG
>HDCRISPR_A_ENSG00000076928_2
CCCGATATTCCGGTCCCGAG
>HDCRISPR_A_ENSG00000076928_3
GCGGCTGCTCATGCACCTGG
>HDCRISPR_A_ENSG00000076928_4
TCTCCGAGGATGTCCAGCGG
>HDCRISPR_A_ENSG00000104728_1
GAAGCTCGTGAAGGCCGCGA
>HDCRISPR_A_ENSG00000104728_2
GCGAAGGACGGCACCAAGGA
>HDCRISPR_A_ENSG00000104728_3
GCGCGATCTGAAATAGCGAG
>HDCRISPR_A_ENSG00000104728_4
TTTGGCTCCATCTCAGACAG
>HDCRISPR_A_ENSG00000074964_1
GTATGTGGTGAAGTGGAACA
>HDCRISPR_A_ENSG00000074964_2
TCTCCGTCAACGTCTCACAC
>HDCRISPR_A_ENSG00000074964_3
CTGCCCGCGGTCACCGTACA
>HDCRISPR_A_ENSG00000074964_4
GAGGCGGATGGAGGTGCCGG
>HDCRISPR_A_ENSG00000142632_1
GTGGATGTAGGAGGCCTCGG
>HDCRISPR_A_ENSG00000142632_2
GCTCGGCAGAGCCTAAGAAG
>HDCRISPR_A_ENSG00000142632_3
AGGTGCGCTCCTGGTAGGCC
>HDCRISPR_A_ENSG00000142632_4
GCGCTTCAGCGTGTGCGACG
>HDCRISPR_A_ENSG00000114790_1
TATGGACGGCGAGAGCGAGG
>HDCRISPR_A_ENSG00000114790_2
GCATAACCCCTTTGTGGCGG
>HDCRISPR_A_ENSG00000114790_3
GAAATCCCCAGCAAATGGCG
>HDCRISPR_A_ENSG00000114790_4
GCAGTCCGGCCGGAAGGCAA
>HDCRISPR_A_ENSG00000183111_1
ATCGCTGCTTCATCAGAGGC
>HDCRISPR_A_ENSG00000183111_2
CCGGGAGCTCATCGACACTG
>HDCRISPR_A_ENSG00000183111_3
GTCCGGACTCCCTGACCTGG
>HDCRISPR_A_ENSG00000183111_4
GGAGACAGCCTCCAAGGAAG
>HDCRISPR_A_ENSG00000131089_1
TTACCTCACAAATATCCTTG
>HDCRISPR_A_ENSG00000131089_2
AGGGCTATCTGAAGCAGTGC
>HDCRISPR_A_ENSG00000131089_3
GAAGCAGTGCCGGAAGAGAA
>HDCRISPR_A_ENSG00000131089_4
GTTCAGTGACGAGCAACTGA
>HDCRISPR_A_ENSG00000177479_1
GGGGTCTGACAGCAATGAAG
>HDCRISPR_A_ENSG00000177479_2
GGACATAGAGGACTATTACG
>HDCRISPR_A_ENSG00000177479_3
AATAGTCCTCTATGTCCCCA
>HDCRISPR_A_ENSG00000177479_4
GGCTGATGCCTTTGATCCCG
>HDCRISPR_A_ENSG00000221883_1
GGATTGGGGCGAAGCGGCAG
>HDCRISPR_A_ENSG00000221883_2
GCCAAGCACTTCCGGAGCTG
>HDCRISPR_A_ENSG00000221883_3
TCTTCTGGAGGAAGCAGCGC
>HDCRISPR_A_ENSG00000221883_4
TGTGGGGACGACTCTTCTGG
>HDCRISPR_A_ENSG00000174225_1
GAGAAAGATGCTCATCACAC
>HDCRISPR_A_ENSG00000174225_2
CCATAGTTGAAGGACTGCGC
>HDCRISPR_A_ENSG00000174225_3
TTGACACTTACTACTCGGCA
>HDCRISPR_A_ENSG00000174225_4
CCTTAGGCAAGAGCAGCAGG
>HDCRISPR_A_ENSG00000188042_1
GAGAAGATCAAGCTGAGCAA
>HDCRISPR_A_ENSG00000188042_2
GCTGAGCAACGGCACGGCCA
>HDCRISPR_A_ENSG00000188042_3
CGGCTGTAGGACTTCCACAG
>HDCRISPR_A_ENSG00000188042_4
CATCGGCGAGGGCCTCACCG
>HDCRISPR_A_ENSG00000141748_1
CACATACTACTCCAACACTG
>HDCRISPR_A_ENSG00000141748_2
TTGTGATTGACAGCACGGAC
>HDCRISPR_A_ENSG00000141748_3
GGTCCGTGCTGTCAATCACA
>HDCRISPR_A_ENSG00000141748_4
GGATCGGCTGCTGACCACTC
>HDCRISPR_A_ENSG00000113966_1
GATACTCTTCTGAATCATCC
>HDCRISPR_A_ENSG00000113966_2
TCTATGCTGAATCCTATTGT
>HDCRISPR_A_ENSG00000113966_3
TAGAGAAATTCAAATCATCC
>HDCRISPR_A_ENSG00000113966_4
GTGTTTGACATGTCAGGTCA
>HDCRISPR_A_ENSG00000196503_1
TGGGAAATGTACCTATCCAA
>HDCRISPR_A_ENSG00000196503_2
CTACTATTCTCTGTAGTTGG
>HDCRISPR_A_ENSG00000196503_3
AACACAACCAGAGGAAGTAC
>HDCRISPR_A_ENSG00000196503_4
AGCAAACCCAGTACTTCCTC
>HDCRISPR_A_ENSG00000165309_1
TGATTAAGAGTACAGCCCGT
>HDCRISPR_A_ENSG00000165309_2
GATACTTACTATTAGAAGCC
>HDCRISPR_A_ENSG00000165309_3
ATTGCCCAGCTCGCTCCAGA
>HDCRISPR_A_ENSG00000165309_4
AGTTACCTTCTGGAGCGAGC
>HDCRISPR_A_ENSG00000169126_1
GAAGCCCAAGCATGTGTTGA
>HDCRISPR_A_ENSG00000169126_2
AAGTCCCATGACGGTGAAGA
>HDCRISPR_A_ENSG00000169126_3
AACCAGAAATGTCTTTGCGG
>HDCRISPR_A_ENSG00000169126_4
GATGGGAACCAAGCTTAAAC
>HDCRISPR_A_ENSG00000135931_1
AAAGGTGCTGCAGATGCTGG
>HDCRISPR_A_ENSG00000135931_2
GCGCAGAGCCTGCAACAAGA
>HDCRISPR_A_ENSG00000135931_3
AGTTTCTCATAATCCAAGGA
>HDCRISPR_A_ENSG00000135931_4
ATTACTTGGACTAGTGAAAG
>HDCRISPR_A_ENSG00000184867_1
TGTGTCTACAAATACACCAG
>HDCRISPR_A_ENSG00000184867_2
GCCGGATTCACAATCGACCT
>HDCRISPR_A_ENSG00000184867_3
CACAGCCAGCATCCCGAACG
>HDCRISPR_A_ENSG00000184867_4
GCTGCACCATGAGCCGCGTT
>HDCRISPR_A_ENSG00000102401_1
GCAGGCCTGGTGATTGGGGC
>HDCRISPR_A_ENSG00000102401_2
GCTACGCCAGGAAAGTAGGC
>HDCRISPR_A_ENSG00000102401_3
TGGGGATGTGGATGATGCTG
>HDCRISPR_A_ENSG00000102401_4
ATCAGACCAGTCATTATACC
>HDCRISPR_A_ENSG00000196440_1
GCAGAAACTGGAGCAAGAAG
>HDCRISPR_A_ENSG00000196440_2
ACTAAACCCCAAGTCGAGAT
>HDCRISPR_A_ENSG00000196440_3
CTACATTTACAAATTTACCA
>HDCRISPR_A_ENSG00000196440_4
GCTGGGGACCAGACTGGTGG
>HDCRISPR_A_ENSG00000125962_1
ACATACAGTGACCTACAGGG
>HDCRISPR_A_ENSG00000125962_2
TAAGCCCCTACCTAAGATCC
>HDCRISPR_A_ENSG00000125962_3
AAAGTATGGGCCTAATCCGA
>HDCRISPR_A_ENSG00000125962_4
TGGTAATAAGGCCCATGATA
>HDCRISPR_A_ENSG00000254636_1
ACCGATGGTAACTGAGGCGG
>HDCRISPR_A_ENSG00000254636_2
CGAGAGTCTGTGCTGGACCC
>HDCRISPR_A_ENSG00000254636_3
CTCCTGCTGGAACCCAGAGG
>HDCRISPR_A_ENSG00000254636_4
GCGCCTATACCCAGGACCGA
>HDCRISPR_A_ENSG00000146476_1
TTCATGAAGCAATTATCCAG
>HDCRISPR_A_ENSG00000146476_2
AATACATCAAAGTAATCGAT
>HDCRISPR_A_ENSG00000146476_3
GGCATTGCACAGTACTCATG
>HDCRISPR_A_ENSG00000146476_4
CTTATATGCTGAACTACAGA
>HDCRISPR_A_ENSG00000172379_1
GGAGTCTCCCAATTGCCACG
>HDCRISPR_A_ENSG00000172379_2
AAATATTGCCTCGTGGCAAT
>HDCRISPR_A_ENSG00000172379_3
TGGTTATTCTGTTTAGAGGA
>HDCRISPR_A_ENSG00000172379_4
TAGGTGTGGAAATGCTCCTT
>HDCRISPR_A_ENSG00000133794_1
TTAGAATATACAGAACACCA
>HDCRISPR_A_ENSG00000133794_2
ACAGACAAAGATGACCCTCA
>HDCRISPR_A_ENSG00000133794_3
GTTCATGGTACCTTCCATGA
>HDCRISPR_A_ENSG00000133794_4
TATAGATGAATTGGCTTCTT
>HDCRISPR_A_ENSG00000241685_1
ACAAATGACACACTTAGGAG
>HDCRISPR_A_ENSG00000241685_2
TTCACATTATCCGGAGGCCC
>HDCRISPR_A_ENSG00000241685_3
CATTATCCGGAGGCCCTGGA
>HDCRISPR_A_ENSG00000241685_4
CTCAGCTTCACATTATCCGG
>HDCRISPR_A_ENSG00000130429_1
GAAGCTCAGCATCCCCGCGG
>HDCRISPR_A_ENSG00000136950_1
GTTGACGGGAGAGTTCCGCA
>HDCRISPR_A_ENSG00000136950_2
GATGCACAGGGGACATGCTT
>HDCRISPR_A_ENSG00000136950_3
ATTCGTCGATGTCCACCCGG
>HDCRISPR_A_ENSG00000136950_4
CAAATTCGTCGATGTCCACC
>HDCRISPR_A_ENSG00000242498_1
TCGCCGTAAATTCGACGCCA
>HDCRISPR_A_ENSG00000172995_1
TCTGGGAGAATGTCTGAGCA
>HDCRISPR_A_ENSG00000172995_2
GAGACGGCCACTCCAGAGAA
>HDCRISPR_A_ENSG00000172995_3
CCTGAATCAGGCAATAGCAG
>HDCRISPR_A_ENSG00000172995_4
AGGAGGGACTGAGCAGGAGA
>HDCRISPR_A_ENSG00000120500_1
GTATGTGCAGACCCTGCAAG
>HDCRISPR_A_ENSG00000120500_2
GCGACTACTGCACAAGCTAG
>HDCRISPR_A_ENSG00000120500_3
GCTTGGGGTCAGTACCTGCA
>HDCRISPR_A_ENSG00000120500_4
GCAGTGTCACAGAACAGGGC
>HDCRISPR_A_ENSG00000141480_1
GCGGGACTTCGTAGATCACC
>HDCRISPR_A_ENSG00000141480_2
TCACCGTGTACTTGGGCAAG
>HDCRISPR_A_ENSG00000141480_3
GAAGGAGGGTGCCAACAAGG
>HDCRISPR_A_ENSG00000141480_4
AAGCTGGTGGTGTCTCGAGG
>HDCRISPR_A_ENSG00000113369_1
CATCTGGAAAGACAGAGACG
>HDCRISPR_A_ENSG00000113369_2
AAGTGGTAACAGAGGAACAA
>HDCRISPR_A_ENSG00000113369_3
ACCACCCAGCTATGCAGAAG
>HDCRISPR_A_ENSG00000113369_4
TCGAGGATAGAGGGAGAAAC
>HDCRISPR_A_ENSG00000205784_1
GATCGACTTCACCACAGACA
>HDCRISPR_A_ENSG00000205784_2
CCTGGTGGACCCCATAGTGA
>HDCRISPR_A_ENSG00000205784_3
TGAAATGGAAGTCAAAGGTG
>HDCRISPR_A_ENSG00000205784_4
ATAGTGAAGGTGGAGCTCGT
>HDCRISPR_A_ENSG00000113273_1
CGGACAAGGATGGGTCCGCG
>HDCRISPR_A_ENSG00000113273_2
ACGGAGGGCAGACTTTGGCA
>HDCRISPR_A_ENSG00000113273_3
CACACGTCGAAGCCATCCAG
>HDCRISPR_A_ENSG00000113273_4
GTTGTCCAGGAGCACCCCGC
>HDCRISPR_A_ENSG00000157399_1
TACCGTGTTCTTCAGTGGAC
>HDCRISPR_A_ENSG00000157399_2
GTACATACCAATGAGTCCAG
>HDCRISPR_A_ENSG00000157399_3
AGAGACTGACCTGATCGCAC
>HDCRISPR_A_ENSG00000157399_4
GCTTGGGGTGCACAAAGATG
>HDCRISPR_A_ENSG00000062096_1
CAAGCTGCACAATGAGGCCC
>HDCRISPR_A_ENSG00000062096_2
GCTACGGCAATGACACCATG
>HDCRISPR_A_ENSG00000062096_3
ACCATGATTAGGACAATATT
>HDCRISPR_A_ENSG00000062096_4
GCCTAATATTGTCCTAATCA
>HDCRISPR_A_ENSG00000205667_1
GAGAGGCGCAGCTCAAACCC
>HDCRISPR_A_ENSG00000205667_2
GCTGGCTCAGGATCAAACTG
>HDCRISPR_A_ENSG00000205667_3
GTGTGCCAGGGATATTCCGG
>HDCRISPR_A_ENSG00000205667_4
TGACCCACCAAGCCACGTGA
>HDCRISPR_A_ENSG00000183876_1
TGCGGCTTCGACCTGCACGA
>HDCRISPR_A_ENSG00000183876_2
GGAAGGTGTCGAAGCCCCGA
>HDCRISPR_A_ENSG00000183876_3
AGGTCGAAGCCGCACACGCC
>HDCRISPR_A_ENSG00000183876_4
TTAAAGTCAGGATGAGCCCG
>HDCRISPR_A_ENSG00000129744_1
ATACCTGAAGTGCTTCCATG
>HDCRISPR_A_ENSG00000129744_2
GGAGTGTCTTGAAGGAGAAG
>HDCRISPR_A_ENSG00000129744_3
GCATTGAACTCCTTGTGCAG
>HDCRISPR_A_ENSG00000129744_4
GTGGTGGAGGTAGTGGGCCC
>HDCRISPR_A_ENSG00000156219_1
AATCATGGTTGCCAGCAGCA
>HDCRISPR_A_ENSG00000156219_2
GAAGGCTGAAGTGTTAGACA
>HDCRISPR_A_ENSG00000156219_3
CGTTCCCCAACTGCTAAAGG
>HDCRISPR_A_ENSG00000156219_4
CCATCCTGTCCGTACATTTC
>HDCRISPR_A_ENSG00000111339_1
CTCCTGCAACGATGAGAATC
>HDCRISPR_A_ENSG00000111339_2
CAGATTCTCATCGTTGCAGG
>HDCRISPR_A_ENSG00000111339_3
TGGCCTGCAGAGACCCACAG
>HDCRISPR_A_ENSG00000111339_4
GAATTGGCCAAATCGAATGG
>HDCRISPR_A_ENSG00000117407_1
TCTCCGCGCAGCCTGCCCTG
>HDCRISPR_A_ENSG00000117407_2
TCTGCTGAGCAGCGTCGCAG
>HDCRISPR_A_ENSG00000117407_3
CAGAGCCAGAGCGGCCAGGG
>HDCRISPR_A_ENSG00000117407_4
AGCGTCGCAGAGGCCTCCCT
>HDCRISPR_A_ENSG00000004848_1
AATGCCGGGCTGATGAAAGC
>HDCRISPR_A_ENSG00000004848_2
CGGAGCAGGCAAGCTCTGCG
>HDCRISPR_A_ENSG00000004848_3
TCGACAGCATCCTGGGCCGG
>HDCRISPR_A_ENSG00000004848_4
GATGCTGTCGATGCAGTAGG
>HDCRISPR_A_ENSG00000188611_1
TCTCCTGTGTTGATGCAACG
>HDCRISPR_A_ENSG00000188611_2
GCTGAGAAGGGCCACTGTGA
>HDCRISPR_A_ENSG00000188611_3
TGGCACTCATCATTACAAGG
>HDCRISPR_A_ENSG00000188611_4
AGCCTCTTGTTTATCACCAG
>HDCRISPR_A_ENSG00000204147_1
CACAGTGAGGAAGGTCTGAT
>HDCRISPR_A_ENSG00000204147_2
CCTCATATTTCTCCACAGTG
>HDCRISPR_A_ENSG00000204147_3
ATGTAAGCAGATAATGCGTG
>HDCRISPR_A_ENSG00000151693_1
GCAGTGCCGGAACACTGTGG
>HDCRISPR_A_ENSG00000151693_2
TGAGGACTACAAGGCGCCCA
>HDCRISPR_A_ENSG00000151693_3
ATTCGTGGCCGAGACCCATG
>HDCRISPR_A_ENSG00000151693_4
CTTCCAGCTACAGATGTGCG
>HDCRISPR_A_ENSG00000088280_1
CGAGTTCCTGGCCGTCACCG
>HDCRISPR_A_ENSG00000088280_2
CCAAGATGCCCCGGTACCGA
>HDCRISPR_A_ENSG00000088280_3
GTAGTCCACATGTAGAGGGA
>HDCRISPR_A_ENSG00000088280_4
GAGCTTCAATGAGGTCATGG
>HDCRISPR_A_ENSG00000065802_1
GCGAAGGAATCAGATGAAGC
>HDCRISPR_A_ENSG00000065802_2
CTCCATGATGCAGCTTACGT
>HDCRISPR_A_ENSG00000065802_3
CAGTGCAGGTCGTAATCTGA
>HDCRISPR_A_ENSG00000065802_4
CCATGATGCAGCTTACGTCG
>HDCRISPR_A_ENSG00000165192_1
GAGCTGCAGCTTCATGAAGT
>HDCRISPR_A_ENSG00000165192_2
ACTTCATGAAGCTGCAGCTC
>HDCRISPR_A_ENSG00000165192_3
GGCATGCCTTGGAGGTCACG
>HDCRISPR_A_ENSG00000165192_4
TTCCAATAAGGCTTTGGCAC
>HDCRISPR_A_ENSG00000198881_1
GTAGATGCTACCACCAGGAG
>HDCRISPR_A_ENSG00000198881_2
CTGCAGGAGCTCCTAGACCA
>HDCRISPR_A_ENSG00000198881_3
GGACACGAGCCAATAGGCCC
>HDCRISPR_A_ENSG00000198881_4
GCATTGCTGCTACAGGCCCG
>HDCRISPR_A_ENSG00000196372_1
GGGGACGCTGTGTACAGGGG
>HDCRISPR_A_ENSG00000196372_2
GTACAGGGGAGGGTTGACCT
>HDCRISPR_A_ENSG00000196372_3
GAGGCGCAGGCATCGCAGAG
>HDCRISPR_A_ENSG00000196372_4
CACACACTCGATGCTGCCCG
>HDCRISPR_A_ENSG00000146809_1
TGAACAACAGCTTCATGCAA
>HDCRISPR_A_ENSG00000146809_2
CTAGGCGTCGCTGCCGAGTA
>HDCRISPR_A_ENSG00000146809_3
TTTGGCGGATGATGGGGCGT
>HDCRISPR_A_ENSG00000146809_4
GCTTTGACTGCCAAAGTCAA
>HDCRISPR_A_ENSG00000182177_1
GAAGAGATTAAAGTCTGCCC
>HDCRISPR_A_ENSG00000182177_2
GAAGGCGTCGGGCCACACGG
>HDCRISPR_A_ENSG00000182177_3
GTTACCTAGCAGCATGCCGG
>HDCRISPR_A_ENSG00000182177_4
GTGCAGGCGCTGCTCAACCA
>HDCRISPR_A_ENSG00000115239_1
GAATTGCACAGTAGAATCAG
>HDCRISPR_A_ENSG00000164122_1
CTACATGAAGCAGCAAGTCA
>HDCRISPR_A_ENSG00000164122_2
TAGTGGTGATCGATCTGCCC
>HDCRISPR_A_ENSG00000164122_3
ATAATGTTCTCAGAGCAAGA
>HDCRISPR_A_ENSG00000164122_4
CTTCGTGCAATGGGGTGACA
>HDCRISPR_A_ENSG00000177981_1
ATCATGTGGGAAGGAACGGA
>HDCRISPR_A_ENSG00000177981_2
GCACACTCACCCCTCTGATG
>HDCRISPR_A_ENSG00000177981_3
AATTGTTCGGATTAAGCGCT
>HDCRISPR_A_ENSG00000177981_4
TGTAGAGGACCTCATCAGAG
>HDCRISPR_A_ENSG00000102048_1
CTGCTGTCACACCATTCACC
>HDCRISPR_A_ENSG00000102048_2
GTGAATTTGCTTCTGCAGCA
>HDCRISPR_A_ENSG00000102048_3
ATGCTTGTGTCAGCGGCAGC
>HDCRISPR_A_ENSG00000102048_4
AATAGAGTGGAGTGCCCAGG
>HDCRISPR_A_ENSG00000138303_1
TGATAGGTCTGTTCTTGGAC
>HDCRISPR_A_ENSG00000138303_2
GATGAAGAGGACTTCTATCA
>HDCRISPR_A_ENSG00000138303_3
CATGTTGATAGGTCTGTTCT
>HDCRISPR_A_ENSG00000138303_4
CTGGATTCTTCCTGTAATTC
>HDCRISPR_A_ENSG00000183734_1
TGGACGGCGGCACACTGCCC
>HDCRISPR_A_ENSG00000183734_2
GGGGACGAAGAAGCGCGGGA
>HDCRISPR_A_ENSG00000183734_3
GCTGCAGCGCAACAGTTCCG
>HDCRISPR_A_ENSG00000183734_4
ACTTGGGCTTCCAGGCGCTG
>HDCRISPR_A_ENSG00000176009_1
AGAGTAAGGGGATGACACCG
>HDCRISPR_A_ENSG00000176009_2
AAGGCATCGGGAAAGAGAAG
>HDCRISPR_A_ENSG00000176009_3
GGAGAAGCGACTCAGCAAAG
>HDCRISPR_A_ENSG00000176009_4
GTGCACGTGGAAAGTGACCA
>HDCRISPR_A_ENSG00000141505_1
GAAGTCGCTAGAGTCCCAGC
>HDCRISPR_A_ENSG00000141505_2
CCAGCTGGAGAAACAGCAGA
>HDCRISPR_A_ENSG00000141505_3
CAGCAGAAGGACCTGAGTGA
>HDCRISPR_A_ENSG00000141505_4
CCTTCTGCTGTTTCTCCAGC
>HDCRISPR_A_ENSG00000161944_1
CCTCACCTTGATGGAAAGGA
>HDCRISPR_A_ENSG00000161944_2
GGAGCAGAGACGCTGTGCCA
>HDCRISPR_A_ENSG00000161944_3
GCAGCAGGATGTTGAAGCTC
>HDCRISPR_A_ENSG00000161944_4
AAGCAGACTGAAGCAGACCA
>HDCRISPR_A_ENSG00000108684_1
AAGGTGGCTCAGACTGACTG
>HDCRISPR_A_ENSG00000108684_2
CCAGACCTTTGTGGCCACAC
>HDCRISPR_A_ENSG00000108684_3
CCAAGAGCTGGGCTTTGGGG
>HDCRISPR_A_ENSG00000108684_4
CCACCCCAAAGCCCAGCTCT
>HDCRISPR_A_ENSG00000213199_1
GGATCTCGAGGATGGTGAGC
>HDCRISPR_A_ENSG00000213199_2
GATCCTAGACTACCTCTGTG
>HDCRISPR_A_ENSG00000213199_3
CCACCTCACAGAGGTAGTCT
>HDCRISPR_A_ENSG00000213199_4
TCGGAAGTGCGGCTGCCGAA
>HDCRISPR_A_ENSG00000256394_1
GTGTATCCCATGAAAGGAAG
>HDCRISPR_A_ENSG00000256394_2
GCATCAACGAAACCAAGGGC
>HDCRISPR_A_ENSG00000256394_3
GGTAACCATCCGCCAAGTGA
>HDCRISPR_A_ENSG00000256394_4
CAGGGTGCTCTGGTTGGTGG
>HDCRISPR_A_ENSG00000101440_1
CAACTCCTCTGTGAACCTAC
>HDCRISPR_A_ENSG00000101440_2
GACATCCAGTAGGTTCACAG
>HDCRISPR_A_ENSG00000101440_3
AGACAGAAGGGACATCCAGT
>HDCRISPR_A_ENSG00000101440_4
AACAAGAAATCCAAACAGAT
>HDCRISPR_A_ENSG00000196433_1
CGTTGGCGTAGTCATTAAGG
>HDCRISPR_A_ENSG00000196433_2
GCTGCTGAAAGTGGAGACGA
>HDCRISPR_A_ENSG00000196433_3
CGTGTTTGACCTTCTCGCCG
>HDCRISPR_A_ENSG00000196433_4
TCTCTTCGCCGCCTGCGAGC
>HDCRISPR_A_ENSG00000169093_1
AGAGAACACAGCGTGTTCAC
>HDCRISPR_A_ENSG00000169093_2
TTACCGGGACAGCATCCTGT
>HDCRISPR_A_ENSG00000169093_3
GCTGATTCTGGAGAAGCCGG
>HDCRISPR_A_ENSG00000169093_4
GGAATTCTACGAGGAAACGA
>HDCRISPR_A_ENSG00000204653_1
GTGTGGCCATGGTGACACGA
>HDCRISPR_A_ENSG00000204653_2
CCAGGAGATTGGCATGGCGC
>HDCRISPR_A_ENSG00000204653_3
GGGTGTGCACAGCAAAGCTT
>HDCRISPR_A_ENSG00000204653_4
CCAGAAGGCCGTGACGGTGG
>HDCRISPR_A_ENSG00000166183_1
GAGGATTCTCTACACCGTGC
>HDCRISPR_A_ENSG00000166183_2
AAGGCAAACCCACTCAGCGA
>HDCRISPR_A_ENSG00000166183_3
TCATGTCACTGGAGTCGAAG
>HDCRISPR_A_ENSG00000166183_4
GGACAGCATCGAGGCAGCAA
>HDCRISPR_A_ENSG00000198363_1
CAGGAACTTCATTCTTCACG
>HDCRISPR_A_ENSG00000198363_2
CTAGGAATCTATGATGCTGA
>HDCRISPR_A_ENSG00000198363_3
GGACATCTGTAGCTGTCGTT
>HDCRISPR_A_ENSG00000198363_4
ATGGAGGACACAAGAATGGG
>HDCRISPR_A_ENSG00000106819_1
GATGTGTGAAGGGCTAAAGA
>HDCRISPR_A_ENSG00000106819_2
GTTTGGCAGAGCACAAAGCC
>HDCRISPR_A_ENSG00000106819_3
GAATAGCACTGACATCCAAA
>HDCRISPR_A_ENSG00000106819_4
TAGGAGCACATACTCCTTCA
>HDCRISPR_A_ENSG00000244617_1
GCTGAAGGCACAGTTCCTAG
>HDCRISPR_A_ENSG00000244617_2
GGACGAAGGCATGCTGCCGG
>HDCRISPR_A_ENSG00000244617_3
TGACCTGGAGCTCATAGAGG
>HDCRISPR_A_ENSG00000244617_4
GGTCGGCTGGCTGACTGCTG
>HDCRISPR_A_ENSG00000034533_1
ACTGTCATCATGGGTATCCG
>HDCRISPR_A_ENSG00000034533_2
TTGAACTGAAGCAAAGACGG
>HDCRISPR_A_ENSG00000034533_3
CTTGGATCTCCGGTATGGAG
>HDCRISPR_A_ENSG00000034533_4
GAAGTCCTGTAGCTTCACCT
>HDCRISPR_A_ENSG00000148219_1
GGGCTGTCAGCAAACCTGAG
>HDCRISPR_A_ENSG00000148219_2
GGAGATTCGCTGTGAGGAGA
>HDCRISPR_A_ENSG00000148219_3
GATTTCCAGCAGCACTGGTG
>HDCRISPR_A_ENSG00000148219_4
CTACCTGTCACCTTTGCCGC
>HDCRISPR_A_ENSG00000141431_1
TTTGCTGTCATTGGTGAGTT
>HDCRISPR_A_ENSG00000141431_2
AATATCTGCTTTGCTGTCAT
>HDCRISPR_A_ENSG00000141431_3
TTGGAAGTCATTCAGAAAGA
>HDCRISPR_A_ENSG00000141431_4
AATGACAGCAAAGCAGATAT
>HDCRISPR_A_ENSG00000154438_1
GTCCAGGAGCTCCTAGATTC
>HDCRISPR_A_ENSG00000154438_2
TTTAAGAAAGCAATGACCAT
>HDCRISPR_A_ENSG00000154438_3
GACCCGAACCAGCTCTGCAT
>HDCRISPR_A_ENSG00000154438_4
TAGTGTTGCCAATGCAGAGC
>HDCRISPR_A_ENSG00000138138_1
ACAACTTCATTCCGACTCAA
>HDCRISPR_A_ENSG00000138138_2
TGACATACTTTACTATCAAA
>HDCRISPR_A_ENSG00000138138_3
GTTACTTGGAGTGATATAGC
>HDCRISPR_A_ENSG00000138138_4
TGGTTGTAGCTTTATGGCAA
>HDCRISPR_A_ENSG00000119778_1
GCTCTTCCGGGTGTTCACCA
>HDCRISPR_A_ENSG00000119778_2
GCACTAACTGAATAAAGTGC
>HDCRISPR_A_ENSG00000119778_3
GATTCTGATAATTGACGAGG
>HDCRISPR_A_ENSG00000119778_4
AAGTCGAATGGAGGACCAGG
>HDCRISPR_A_ENSG00000215915_1
GCATCTGCAGGCCATGTCAA
>HDCRISPR_A_ENSG00000215915_2
TGGACTCCAAGAAGGTCTGA
>HDCRISPR_A_ENSG00000215915_3
GCGACATCGCCATAATGACA
>HDCRISPR_A_ENSG00000215915_4
CAAGGAACATCAAGAAGAAC
>HDCRISPR_A_ENSG00000162772_1
CCACCGGATGTCCTCTGCGC
>HDCRISPR_A_ENSG00000162772_2
ACTGTCAGCGACAGACCCCT
>HDCRISPR_A_ENSG00000162772_3
AGAACAAGCACCTCTGCCAC
>HDCRISPR_A_ENSG00000162772_4
AGTGACTGATTCCAGCGCAG
>HDCRISPR_A_ENSG00000166669_1
ACTTGCTTCCGGCAACTTAG
>HDCRISPR_A_ENSG00000166669_2
CTGAAACTCTGATTACCGCT
>HDCRISPR_A_ENSG00000166669_3
GTCGTCCTAGTTATGACACT
>HDCRISPR_A_ENSG00000166669_4
TCAGTCCTAGTGTCATAACT
>HDCRISPR_A_ENSG00000123395_1
GCCCACGGTGCCAATGGAGT
>HDCRISPR_A_ENSG00000123395_2
ACTGGATCGTGCCCTGCGCA
>HDCRISPR_A_ENSG00000123395_3
CACCTACTCCATTGGCACCG
>HDCRISPR_A_ENSG00000123395_4
GTGCAGGATGAACTGTCGCT
>HDCRISPR_A_ENSG00000168010_1
AACAAGGGCCAAGCAGGCGC
>HDCRISPR_A_ENSG00000168010_2
GGTGTCCCAGGAGCTGAAGA
>HDCRISPR_A_ENSG00000168010_3
TTACCCAACAAGGGCCAAGC
>HDCRISPR_A_ENSG00000168010_4
AGCTGAAGAAGGCTGCCAAG
>HDCRISPR_A_ENSG00000066739_1
GAACAGTGTAACTCAAAGCG
>HDCRISPR_A_ENSG00000066739_2
TGGACCTGTACCAAGGCACC
>HDCRISPR_A_ENSG00000066739_3
GGGACCCGGTGCCTTGGTAC
>HDCRISPR_A_ENSG00000066739_4
CCTGCCGGTACCTCCTGCAG
>HDCRISPR_A_ENSG00000101844_1
CATACCAGCTCATCTGTATC
>HDCRISPR_A_ENSG00000101844_2
TTATCTGTAGACACTTGGGA
>HDCRISPR_A_ENSG00000101844_3
TATCTGTAGACACTTGGGAA
>HDCRISPR_A_ENSG00000101844_4
TCCCAAGTGTCTACAGATAA
>HDCRISPR_A_ENSG00000125703_1
AATTCTCCTGTATTATTGCT
>HDCRISPR_A_ENSG00000125703_2
AGAGTCGGGATGTACAATAG
>HDCRISPR_A_ENSG00000125703_3
TCAGCTTTGACAACAGACTG
>HDCRISPR_A_ENSG00000125703_4
ATAGAGGATCACGTAATTGC
>HDCRISPR_A_ENSG00000198513_1
TGAATGGAGCTCAGAAGAGG
>HDCRISPR_A_ENSG00000198513_2
CCACCATGGCCAAGAACCGC
>HDCRISPR_A_ENSG00000198513_3
GTTGAGATACATGTACAACC
>HDCRISPR_A_ENSG00000198513_4
ATCTCAACATGAAGTCCATC
>HDCRISPR_A_ENSG00000172238_1
GAGCTGCTACAAACGCCCAG
>HDCRISPR_A_ENSG00000172238_2
CTGGTAAGGAGGAGCAGCGG
>HDCRISPR_A_ENSG00000172238_3
GCTGTGCAAGCTGAAAGGCG
>HDCRISPR_A_ENSG00000172238_4
ACGGCTAGCAGCCAACGCCA
>HDCRISPR_A_ENSG00000179774_1
TGTTGAGCCCCTGCATGCGG
>HDCRISPR_A_ENSG00000179774_2
CCATCTGGAAGGGCTCGGGC
>HDCRISPR_A_ENSG00000179774_3
CAAGTACGAGACCCTGCAGA
>HDCRISPR_A_ENSG00000179774_4
GGAACGGGAGGTAGTGGTCG
>HDCRISPR_A_ENSG00000177556_1
GCCCCTGCTACTCAAGGCCA
>HDCRISPR_A_ENSG00000177556_2
GACCAGGCCCCTGCTACTCA
>HDCRISPR_A_ENSG00000177556_3
CATTGACCTGCCCAACAAGA
>HDCRISPR_A_ENSG00000177556_4
CATTGAATCTGAGCACAGCA
>HDCRISPR_A_ENSG00000206190_1
TGATCTTGTGGTCGGAGCGG
>HDCRISPR_A_ENSG00000206190_2
AGTACACGTTGGCCGGGCGG
>HDCRISPR_A_ENSG00000206190_3
GAGAGCAGCAGAATGTCCGC
>HDCRISPR_A_ENSG00000206190_4
TTACAAGCTCCGAGAAGCCG
>HDCRISPR_A_ENSG00000118322_1
CAAGCAAAGATGTGTCGTGA
>HDCRISPR_A_ENSG00000118322_2
AGCAGCGGTGTGGTTTCCGA
>HDCRISPR_A_ENSG00000118322_3
GCCACGATGAGTCCACTGAG
>HDCRISPR_A_ENSG00000118322_4
AATTGCTCAAAGAGATTCCG
>HDCRISPR_A_ENSG00000145246_1
CCGAGCCCTGAACATCGCCG
>HDCRISPR_A_ENSG00000145246_2
ATTATGAACTGTCCTGCAGC
>HDCRISPR_A_ENSG00000145246_3
GGGCCAGATATCACTGGCGA
>HDCRISPR_A_ENSG00000145246_4
GGCTGATCAGAGGTGCAACC
>HDCRISPR_A_ENSG00000159363_1
GCAGACTGAGGCCATCGGCG
>HDCRISPR_A_ENSG00000159363_2
GCCTCACCTGCCCTCGCCGA
>HDCRISPR_A_ENSG00000159363_3
CTGTGTTCCAGGATAGTTCC
>HDCRISPR_A_ENSG00000159363_4
GCTCCACAAGAGCGAGGAGG
>HDCRISPR_A_ENSG00000127249_1
AGATGCTGATGAGGACCCGG
>HDCRISPR_A_ENSG00000127249_2
AAGGCACAGGAGGAACCTGA
>HDCRISPR_A_ENSG00000127249_3
ATGAGAAGATGGATCCGGCA
>HDCRISPR_A_ENSG00000127249_4
TGTGCCCATACGTGCCATGC
>HDCRISPR_A_ENSG00000187527_1
GGCTTTGCTCAACCAGGGAG
>HDCRISPR_A_ENSG00000187527_2
AGGTCAGCACGGATGCGACA
>HDCRISPR_A_ENSG00000187527_3
GTCGCATCCGTGCTGACCTG
>HDCRISPR_A_ENSG00000187527_4
AGAGTGGCGGTCAGCCACCA
>HDCRISPR_A_ENSG00000132681_1
AGGACAGCTACGGACAGCAG
>HDCRISPR_A_ENSG00000132681_2
GCTGGGCATCCGCCTCCACT
>HDCRISPR_A_ENSG00000132681_3
TTCGTCTTGGACTCTGGTCA
>HDCRISPR_A_ENSG00000132681_4
AATGACCTGGAGGACAGCTA
>HDCRISPR_A_ENSG00000129244_1
GGCTGTTCGTAATAGCGTCC
>HDCRISPR_A_ENSG00000129244_2
AGTGCTGTAACCATAGTGGG
>HDCRISPR_A_ENSG00000129244_3
GTTCGTAATAGCGTCCAGGG
>HDCRISPR_A_ENSG00000129244_4
GAATGTTACCTGTGCTGGGA
>HDCRISPR_A_ENSG00000166896_1
GCCCAGGGGAATCCCCAGCA
>HDCRISPR_A_ENSG00000166896_2
CTGGTTGCTGGTGAAGAAGC
>HDCRISPR_A_ENSG00000166896_3
AAGCTGGCACTTCTGGTTGC
>HDCRISPR_A_ENSG00000166896_4
GGAGCCTAAGCTGGCACTTC
>HDCRISPR_A_ENSG00000157087_1
TTCTACCACCCGCCCGGCGA
>HDCRISPR_A_ENSG00000157087_2
CTGTCCTTCTACCACCCGCC
>HDCRISPR_A_ENSG00000157087_3
GTGGTAGAAGGACAGCCCCA
>HDCRISPR_A_ENSG00000157087_4
GGACCACACAGATAACTGAG
>HDCRISPR_A_ENSG00000067842_1
GGCGCTGCAGAAGATCGAGG
>HDCRISPR_A_ENSG00000067842_2
CGAGGCGCTGCAGAAGATCG
>HDCRISPR_A_ENSG00000067842_3
GAGCCCGCTGACATCCCCGT
>HDCRISPR_A_ENSG00000067842_4
GACCCTCATCATCCTGGAGG
>HDCRISPR_A_ENSG00000105675_1
GAAGCTGGAGAACATGAAGA
>HDCRISPR_A_ENSG00000105675_2
GGCGATGAGGCAGATGGCGG
>HDCRISPR_A_ENSG00000105675_3
TGAGCTCTACTCGGTGGAGC
>HDCRISPR_A_ENSG00000105675_4
GTAGAGCTCATAGTTCTCCT
>HDCRISPR_A_ENSG00000154518_1
GGTGCAGGCGAGCTTGGCGC
>HDCRISPR_A_ENSG00000154518_2
CCTGGGCTACGCACCAGAGA
>HDCRISPR_A_ENSG00000154518_3
GCCTGGGCTACGCACCAGAG
>HDCRISPR_A_ENSG00000154518_4
CTGGGCTACGCACCAGAGAG
>HDCRISPR_A_ENSG00000248919_1
CTGGCTTTCCTGTCCCTCCA
>HDCRISPR_A_ENSG00000248919_2
TGATATATTCCAGGCCCTGG
>HDCRISPR_A_ENSG00000125375_1
GAGCAGCGACTCACCTGTGC
>HDCRISPR_A_ENSG00000125375_2
GGATGTTGGCCCTGACAGGG
>HDCRISPR_A_ENSG00000125375_3
GCTACCATGGCCAGGAGAGG
>HDCRISPR_A_ENSG00000125375_4
TCCGAGTGGTTGCTGCGCTG
>HDCRISPR_A_ENSG00000105929_1
GGAGAGCGTCAATGTGAGGC
>HDCRISPR_A_ENSG00000105929_2
CCCTTGCCCAGAGCCTGCGG
>HDCRISPR_A_ENSG00000105929_3
CCACCGCAGGCTCTGGGCAA
>HDCRISPR_A_ENSG00000105929_4
CCAGGAGTGCCAGTTGGCAG
>HDCRISPR_A_ENSG00000147614_1
CAGCTCCGCACCTTCGAGCA
>HDCRISPR_A_ENSG00000147614_2
CATCTCCAGACTACTGATTA
>HDCRISPR_A_ENSG00000147614_3
TATAGGTGAGAAATGTGCTG
>HDCRISPR_A_ENSG00000147614_4
TAATGGCGTTTCGATCAGAA
>HDCRISPR_A_ENSG00000171130_1
GGCGAATGAGTGCGCCGTCA
>HDCRISPR_A_ENSG00000171130_2
GTGCCGAAGGGACCCAACCG
>HDCRISPR_A_ENSG00000171130_3
CGGGCCCTGGTTCGTGCCGA
>HDCRISPR_A_ENSG00000171130_4
CTTCGGCACGAACCAGGGCC
>HDCRISPR_A_ENSG00000116039_1
GCACTCCCGCATCTACCCCG
>HDCRISPR_A_ENSG00000116039_2
GGTCATGGCGGAGGACTTTC
>HDCRISPR_A_ENSG00000116039_3
TGACCCGGTCCAGCACCACC
>HDCRISPR_A_ENSG00000116039_4
AGGACTGTGTGCAGCGTGAA
>HDCRISPR_A_ENSG00000143882_1
GGACTCCACAAACACTCTCA
>HDCRISPR_A_ENSG00000143882_2
ATCTGTCTAGGTGGGGACCT
>HDCRISPR_A_ENSG00000143882_3
CTCATCAGAGAGGCCAACCA
>HDCRISPR_A_ENSG00000143882_4
GAGCGTGGTGGAAGTCATGG
>HDCRISPR_A_ENSG00000250565_1
GGAGGTCCAGATTGATAAAG
>HDCRISPR_A_ENSG00000250565_2
AATTTCCCAGAAACATGTGG
>HDCRISPR_A_ENSG00000250565_3
AGGACCCAGAGGTCTACCAG
>HDCRISPR_A_ENSG00000250565_4
AGCAGAGGAAATCGATGCCA
>HDCRISPR_A_ENSG00000213760_1
CAGAAATCCGGTAGTTGGGG
>HDCRISPR_A_ENSG00000213760_2
GGAGCAGGCTACAAGGCGCC
>HDCRISPR_A_ENSG00000213760_3
GCAGACCATGCCAAGAAGCT
>HDCRISPR_A_ENSG00000213760_4
CCCAGGTCCACCCCAACTAC
>HDCRISPR_A_ENSG00000151418_1
TTTCTGCCTGAAGAAGCTGG
>HDCRISPR_A_ENSG00000151418_2
ACCATGACAAGCCAGTCTCA
>HDCRISPR_A_ENSG00000151418_3
GGGGATCCACCAGCTTCTTC
>HDCRISPR_A_ENSG00000151418_4
TACCATGACAAGCCAGTCTC
>HDCRISPR_A_ENSG00000123191_1
AGACAGATCACAGCCAGAGA
>HDCRISPR_A_ENSG00000123191_2
GACAGATCACAGCCAGAGAA
>HDCRISPR_A_ENSG00000123191_3
TTTGAGGCTTCAGTCGTTTC
>HDCRISPR_A_ENSG00000123191_4
CGATGGCACATATTTCACAG
>HDCRISPR_A_ENSG00000124406_1
GTAACGCTTGCAATCGGTGA
>HDCRISPR_A_ENSG00000124406_2
GTGAACAAGAAACAAACGCA
>HDCRISPR_A_ENSG00000124406_3
GCGCGAGCGGATCTCCGACA
>HDCRISPR_A_ENSG00000124406_4
CTCCGACACGGTCCTCCGCA
>HDCRISPR_A_ENSG00000081923_1
AAGATGAACTTGATGACCAG
>HDCRISPR_A_ENSG00000081923_2
TGTGTTGAGAGGCATCCCGA
>HDCRISPR_A_ENSG00000081923_3
AGACGAATCACTTCCACGCT
>HDCRISPR_A_ENSG00000081923_4
CCTGTAAGATAAGAAGAGCC
>HDCRISPR_A_ENSG00000143515_1
TCAGCCTCCAGCAGGAGCAG
>HDCRISPR_A_ENSG00000143515_2
TGTCCCTTACCGCCACAAAC
>HDCRISPR_A_ENSG00000143515_3
CAGTCTCAGGTGCTGATCAA
>HDCRISPR_A_ENSG00000143515_4
ATAACCAGTTTGTGGCGGTA
>HDCRISPR_A_ENSG00000104043_1
ATTTGAACAGTTCCAAAGAG
>HDCRISPR_A_ENSG00000104043_2
GGTGGTAAACCAGGTCAAGG
>HDCRISPR_A_ENSG00000104043_3
ATAGTTATCACCAGGACCAA
>HDCRISPR_A_ENSG00000104043_4
GAATATTATATTTCGATGTG
>HDCRISPR_A_ENSG00000054793_1
GGTGCGCCAGAAGAAGCGGA
>HDCRISPR_A_ENSG00000054793_2
ATCCGCTTCTTCTGGCGCAC
>HDCRISPR_A_ENSG00000054793_3
TGATTGTTGATGACATTCCG
>HDCRISPR_A_ENSG00000054793_4
GAGTGGCTGAGATGCTGCGG
>HDCRISPR_A_ENSG00000166377_1
CGCAGCCAACCGCAAACGCG
>HDCRISPR_A_ENSG00000166377_2
TGCTGGTACAAACTGTGAGC
>HDCRISPR_A_ENSG00000166377_3
CTACACCTACTGGGCTCCTC
>HDCRISPR_A_ENSG00000166377_4
TCTTACCAGAGGAGCCCAGT
>HDCRISPR_A_ENSG00000123472_1
AAAGGTCTCCACTAACCCGT
>HDCRISPR_A_ENSG00000123472_2
ACTGATCGGAAAGAGACCTA
>HDCRISPR_A_ENSG00000123472_3
GTAGAAGAGCTGAACTTGGT
>HDCRISPR_A_ENSG00000123472_4
TACCTTACAGAATGTTGCTG
>HDCRISPR_A_ENSG00000138085_1
CCTTCTGATTCAGGCAGCAA
>HDCRISPR_A_ENSG00000138085_2
CTTCTGATTCAGGCAGCAAC
>HDCRISPR_A_ENSG00000138085_3
CCTGATGAAAGTTTGGACCA
>HDCRISPR_A_ENSG00000138085_4
TCTCCAGAACTGTTCTCTGG
>HDCRISPR_A_ENSG00000224470_1
AAGATACAGCATGCAAGGGG
>HDCRISPR_A_ENSG00000224470_2
GTAGCAGCACCAGCACACCG
>HDCRISPR_A_ENSG00000224470_3
GAAGCAGCTGCTGCAAATGG
>HDCRISPR_A_ENSG00000224470_4
ATATGAAACCTGTTCATGAA
>HDCRISPR_A_ENSG00000066427_1
ACTCACTTTCTCGTGGAAGA
>HDCRISPR_A_ENSG00000066427_2
CTGTCATCCATATTTCCAGA
>HDCRISPR_A_ENSG00000066427_3
ATCCTCAATTGCACATCAGC
>HDCRISPR_A_ENSG00000066427_4
TGCCTGAATAACTTATTGCA
>HDCRISPR_A_ENSG00000123594_1
TCAGACAGTGCTGAGCACAC
>HDCRISPR_A_ENSG00000123594_2
ATCGAGCCAAGAAATTTGCA
>HDCRISPR_A_ENSG00000123594_3
CTTCGACACTGATGATCTGC
>HDCRISPR_A_ENSG00000123594_4
TATTCTGTATTTGTTGTCAA
>HDCRISPR_A_ENSG00000163635_1
CACACTACTGAAATCTGCGG
>HDCRISPR_A_ENSG00000163635_2
CGAGATCAATAACCCCACAG
>HDCRISPR_A_ENSG00000163635_3
CTACCTTGCATGTCAAAGAC
>HDCRISPR_A_ENSG00000163635_4
CTCCTGTGACGTTCTAGGAG
>HDCRISPR_A_ENSG00000253719_1
GATTTACGTAGACCTGATAG
>HDCRISPR_A_ENSG00000253719_2
CGCAGAGACTGGTAGCGTGA
>HDCRISPR_A_ENSG00000253719_3
CCTCTAGCTTGTTAGTATCC
>HDCRISPR_A_ENSG00000253719_4
CCTGGATACTAACAAGCTAG
>HDCRISPR_A_ENSG00000119986_1
AGGCCCTCAAGAGGCTGCGC
>HDCRISPR_A_ENSG00000119986_2
GTCCTGGAAGATGTTGGCCG
>HDCRISPR_A_ENSG00000119986_3
CAAGCCCTGTTTCAACGCAG
>HDCRISPR_A_ENSG00000119986_4
GTGGTGTAGCGAGTGGCCCA
>HDCRISPR_A_ENSG00000198049_1
AGAGAGGGTGCCCCGAGGGG
>HDCRISPR_A_ENSG00000198049_2
GGCCAGCAGCATGTAGGTGG
>HDCRISPR_A_ENSG00000198049_3
CGGCAGAACGAAGATAGCCA
>HDCRISPR_A_ENSG00000198049_4
GCAGCTAAGGTGGAAGGTGA
>HDCRISPR_A_ENSG00000204195_1
GTGAGGAGTGATGCCTGGGA
>HDCRISPR_A_ENSG00000204195_2
GTCAATACTCACAGATGGCA
>HDCRISPR_A_ENSG00000204195_3
GAAGTTGCAGAAGGCGCCAA
>HDCRISPR_A_ENSG00000204195_4
GCGCTTCTGGAGGATGAGGG
>HDCRISPR_A_ENSG00000167601_1
GCTTCCTGTGGAGACGCCGG
>HDCRISPR_A_ENSG00000167601_2
CACCCCTTATCACATCCGCG
>HDCRISPR_A_ENSG00000167601_3
GGCTGCTGGTGCATGCCACG
>HDCRISPR_A_ENSG00000167601_4
ATGCCACGCGGATGTGATAA
>HDCRISPR_A_ENSG00000142920_1
ACTTCTTGTCATTCAGGACG
>HDCRISPR_A_ENSG00000142920_2
TCACAAAGTCCGATTCACTC
>HDCRISPR_A_ENSG00000142920_3
GTACACGATGGTCTTGGAGG
>HDCRISPR_A_ENSG00000142920_4
TCACACCCACCACCTCCACA
>HDCRISPR_A_ENSG00000172232_1
TGGCCGCGGTCATCACGAAG
>HDCRISPR_A_ENSG00000172232_2
GCTTTGGAAGCAGCTGGCCG
>HDCRISPR_A_ENSG00000172232_3
GAACCCCGGGGTTAGCACCG
>HDCRISPR_A_ENSG00000172232_4
GTGCCTATGACCTGAGGCGG
>HDCRISPR_A_ENSG00000166710_1
AAGTCAACTTCAATGTCGGA
>HDCRISPR_A_ENSG00000166710_2
ACTCTCTCTTTCTGGCCTGG
>HDCRISPR_A_ENSG00000166710_3
GGCCGAGATGTCTCGCTCCG
>HDCRISPR_A_ENSG00000166710_4
ACTTGTCTTTCAGCAAGGAC
>HDCRISPR_A_ENSG00000183778_1
GGATAATGTCCCCGTGTCGC
>HDCRISPR_A_ENSG00000183778_2
CAGTAGTCCAAGAGAGTCCG
>HDCRISPR_A_ENSG00000183778_3
TTCATCACAAACGCCGCCTG
>HDCRISPR_A_ENSG00000183778_4
ACACGGGGACATTATCCAGA
>HDCRISPR_A_ENSG00000109956_1
CAGACGTGCAGTACTCCCTG
>HDCRISPR_A_ENSG00000109956_2
GCACCGAGTACGTGTACACG
>HDCRISPR_A_ENSG00000109956_3
GAAGGCCGAGCTGACGCGCA
>HDCRISPR_A_ENSG00000109956_4
CAGCGTGTCGGACCATGGCG
>HDCRISPR_A_ENSG00000187676_1
TTCTGAAGATACAAAGAAAG
>HDCRISPR_A_ENSG00000156966_1
CCCCACTCACCACAGCGACA
>HDCRISPR_A_ENSG00000156966_2
CTCCTGCAGAAACTGACCAG
>HDCRISPR_A_ENSG00000156966_3
ACAACAAATACTACATCCCG
>HDCRISPR_A_ENSG00000156966_4
TATCCGCCGTATGCAGGCGG
>HDCRISPR_A_ENSG00000237172_1
GAGGAGGCTGCGCCTACGCA
>HDCRISPR_A_ENSG00000237172_2
ATAGAGTAAGAGGCCCAGGG
>HDCRISPR_A_ENSG00000237172_3
GTCGGGTAACTGGAACGCGC
>HDCRISPR_A_ENSG00000237172_4
TGAGCAGTGGAAACCGCCGC
>HDCRISPR_A_ENSG00000135454_1
GCAGAAGGACCAGAGCGCAC
>HDCRISPR_A_ENSG00000135454_2
ACGGCGCAAGAGGTAGCCGG
>HDCRISPR_A_ENSG00000135454_3
ACCGGGATGTGTGCGTAGCG
>HDCRISPR_A_ENSG00000135454_4
CGTCCCGGGTGCTCGCGTAC
>HDCRISPR_A_ENSG00000118276_1
TCTTTCCAAGATTATCCCGA
>HDCRISPR_A_ENSG00000118276_2
GGAAGATGTCTGTGCTCAGG
>HDCRISPR_A_ENSG00000118276_3
CAGGTAGATGATCCACATCG
>HDCRISPR_A_ENSG00000118276_4
AACAGTACGCTCAACGGTAC
>HDCRISPR_A_ENSG00000174684_1
CTGCCGAAAGCGCTCGTCGA
>HDCRISPR_A_ENSG00000174684_2
CACGGCTGCCTCGTAACGCG
>HDCRISPR_A_ENSG00000174684_3
CGTGTGCCCCTCGCGTTACG
>HDCRISPR_A_ENSG00000174684_4
CAGCGCGTAGGCCAGCACCG
>HDCRISPR_A_ENSG00000108641_1
AGAGTCCAGCTTACCGCTGT
>HDCRISPR_A_ENSG00000108641_2
GTACTGCTTTGTGTACGGCC
>HDCRISPR_A_ENSG00000108641_3
GCTTTGTGTACGGCCAGGAC
>HDCRISPR_A_ENSG00000108641_4
CTTTGTGTACGGCCAGGACT
>HDCRISPR_A_ENSG00000123810_1
GATCACGTGCACCTCAGCCA
>HDCRISPR_A_ENSG00000123810_2
AAGTAGCCTCTTCTGCAAGT
>HDCRISPR_A_ENSG00000123810_3
ACGTGATCGGGCAGATCATA
>HDCRISPR_A_ENSG00000123810_4
TGGCTGAGGTGCACGTGATC
>HDCRISPR_A_ENSG00000136881_1
ACACGAATTAAGGTTCGAGA
>HDCRISPR_A_ENSG00000136881_2
AGGCCAGCCTGACTTTGGAG
>HDCRISPR_A_ENSG00000136881_3
GGAGAAAGAGAGCTCCTCGA
>HDCRISPR_A_ENSG00000136881_4
TTATATGGGAGTCCACCCCA
>HDCRISPR_A_ENSG00000105393_1
TCAGGATTGGAGCGAGTGCG
>HDCRISPR_A_ENSG00000105393_2
GGTGGTGGTGAACGATGACA
>HDCRISPR_A_ENSG00000186318_1
ATAATACCACTCCCGCCGGA
>HDCRISPR_A_ENSG00000186318_2
GAAGTGCTGGCCTCTGTCGG
>HDCRISPR_A_ENSG00000186318_3
CACATACCGGGACCTCCGGA
>HDCRISPR_A_ENSG00000186318_4
ACATACCGGGACCTCCGGAA
>HDCRISPR_A_ENSG00000182240_1
GCTGGATCTGGGACCAACGG
>HDCRISPR_A_ENSG00000182240_2
TGGAAGCAGTAACTTTGCCG
>HDCRISPR_A_ENSG00000182240_3
GGAGTGCGGGGTTCCTGCCA
>HDCRISPR_A_ENSG00000182240_4
CTACAGATTCTCGTTGACAC
>HDCRISPR_A_ENSG00000156273_1
TACTCAGCCTTAATGACCAG
>HDCRISPR_A_ENSG00000156273_2
AATGTCTCTGAGTGAGAACT
>HDCRISPR_A_ENSG00000156273_3
GCTATGCACAGAAGATTCAT
>HDCRISPR_A_ENSG00000156273_4
CTTTCTTCCGCTGGTCATTA
>HDCRISPR_A_ENSG00000002330_1
GCTATGGCCGCGAGCTCCGG
>HDCRISPR_A_ENSG00000002330_2
GAGGAGCCCAGCCCCTTTCG
>HDCRISPR_A_ENSG00000002330_3
GCTGTGCTGCCCAGAGGTTG
>HDCRISPR_A_ENSG00000002330_4
AGCGCTATGGCCGCGAGCTC
>HDCRISPR_A_ENSG00000112208_1
ATCAACGCTAAAGCCAACGA
>HDCRISPR_A_ENSG00000112208_2
GAGCTCACCTGAGCTCCAGC
>HDCRISPR_A_ENSG00000112208_3
CAGGCTCTCCAGCAGGCGGC
>HDCRISPR_A_ENSG00000112208_4
TGACCGCTCCAGCCGCCTGC
>HDCRISPR_A_ENSG00000166170_1
GAAGTGCAATCAGGACCCCT
>HDCRISPR_A_ENSG00000166170_2
AGAATGCAAACCACCCACAC
>HDCRISPR_A_ENSG00000166170_3
AAATCTCCTTGCGGAAAGCA
>HDCRISPR_A_ENSG00000166170_4
TCCTCGGAAAGCGGCAGGGA
>HDCRISPR_A_ENSG00000128298_1
CAGGAGCGGTTGGTTCCCCG
>HDCRISPR_A_ENSG00000128298_2
GGAGCAGTTTAACCCCGCCC
>HDCRISPR_A_ENSG00000128298_3
GCACCCTCGGAGTACTGGGA
>HDCRISPR_A_ENSG00000128298_4
GTCCACAGCTCTGTCCGAGG
>HDCRISPR_A_ENSG00000007516_1
GGATGCTATCCCAGAAGCGC
>HDCRISPR_A_ENSG00000007516_2
TAAGAGCAGCGTGCTCAGGC
>HDCRISPR_A_ENSG00000007516_3
ACATTAAGAGCAGCGTGCTC
>HDCRISPR_A_ENSG00000007516_4
TGTGCCCGTCCTTCCGCCGC
>HDCRISPR_A_ENSG00000095739_1
GCAGCTGGAGCTCTGCGCCA
>HDCRISPR_A_ENSG00000095739_2
TTTGGTGAGCAGCACGGCCA
>HDCRISPR_A_ENSG00000095739_3
CAGCCAGATGAAGATGTAGC
>HDCRISPR_A_ENSG00000095739_4
ACTCCAGCTACATCTTCATC
>HDCRISPR_A_ENSG00000125888_1
GCGATCAATTTGGTCACCAA
>HDCRISPR_A_ENSG00000125888_2
AGATGGACAACATGTCTCCC
>HDCRISPR_A_ENSG00000125888_3
TTTCTCCAATGGGTTCGGAG
>HDCRISPR_A_ENSG00000125888_4
GCCTTCCTCTCCGAACCCAT
>HDCRISPR_A_ENSG00000125492_1
GAACGGCAGTCCCCGAGCAA
>HDCRISPR_A_ENSG00000125492_2
GTGGGAGTCCAAACCTGGGC
>HDCRISPR_A_ENSG00000125492_3
GATCAGAAAGGAGGAGGTGA
>HDCRISPR_A_ENSG00000125492_4
TGTGCACCCTACTCTAGCAG
>HDCRISPR_A_ENSG00000143032_1
ATGACAATGGAAGGGGCCAG
>HDCRISPR_A_ENSG00000143032_2
GTGGTGGGGAGAGGATACGC
>HDCRISPR_A_ENSG00000143032_3
CAGAGCGACATCAAATGCCA
>HDCRISPR_A_ENSG00000143032_4
GCAAGACCAAACTCGACAAG
>HDCRISPR_A_ENSG00000043039_1
GCGGATATGCCCGCAGGGAA
>HDCRISPR_A_ENSG00000043039_2
CGGGTGATCACCGAGAGGAG
>HDCRISPR_A_ENSG00000043039_3
AAGATGGTGCGACTCCGGCG
>HDCRISPR_A_ENSG00000043039_4
GGCCTCAGCAGAGACCGCCT
>HDCRISPR_A_ENSG00000156127_1
GCTGTCGGAGCTGTGAGGCA
>HDCRISPR_A_ENSG00000156127_2
GGGAGGAGAGCGGCTGAAGC
>HDCRISPR_A_ENSG00000156127_3
TCACTGCTGTCGGAGCTGTG
>HDCRISPR_A_ENSG00000156127_4
AGGACTCTACCTGTTTGCCA
>HDCRISPR_A_ENSG00000087088_1
TCTGACGGCAACTTCAACTG
>HDCRISPR_A_ENSG00000087088_2
CTGCAGGATGATTGCCGCCG
>HDCRISPR_A_ENSG00000087088_3
TTTCTGACGGCAACTTCAAC
>HDCRISPR_A_ENSG00000087088_4
TTTCTACTTTGCCAGCAAAC
>HDCRISPR_A_ENSG00000123636_1
TCTTTAGTGGAACAATTCAG
>HDCRISPR_A_ENSG00000123636_2
GAAACTACTGAAGCCACAGA
>HDCRISPR_A_ENSG00000123636_3
GAAGGTGTCGAAGATGAAGT
>HDCRISPR_A_ENSG00000123636_4
GCTAAGTGAAGCAACTCCAG
>HDCRISPR_A_ENSG00000105327_1
GGGACTCCTGCCCTTACCCA
>HDCRISPR_A_ENSG00000105327_2
AGATTGTACAGGACCCTCCA
>HDCRISPR_A_ENSG00000105327_3
CCTAATTGGGCTCCATCTCG
>HDCRISPR_A_ENSG00000105327_4
GTCCCATGATGAGATTGTAC
>HDCRISPR_A_ENSG00000214413_1
AAACTTAGGGCCACTGTTTG
>HDCRISPR_A_ENSG00000214413_2
GTGATGTACATACCTTGCTT
>HDCRISPR_A_ENSG00000214413_3
CGGGAAGTTCTTCCAAAGCA
>HDCRISPR_A_ENSG00000214413_4
CTTGCTTTGGAAGAACTTCC
>HDCRISPR_A_ENSG00000119636_1
AGAATTTAAGAAACACAGAG
>HDCRISPR_A_ENSG00000119636_2
AAACACAGAGCGGATACATC
>HDCRISPR_A_ENSG00000119636_3
CTTACACAATAGCCTCATGG
>HDCRISPR_A_ENSG00000119636_4
GTAGAGCGTCAGTTTCCTTC
>HDCRISPR_A_ENSG00000129151_1
TGTCTCTCAACCATACAGCT
>HDCRISPR_A_ENSG00000129151_2
ATGATGAACACGCATACAAG
>HDCRISPR_A_ENSG00000129151_3
CACTTACCCCAGGTGGATGA
>HDCRISPR_A_ENSG00000129151_4
GTAGGCATAGTAAGACTCAC
>HDCRISPR_A_ENSG00000174483_1
GGAATCCGATGAGGACGCAG
>HDCRISPR_A_ENSG00000174483_2
CCGACGCCTGCGGAGCTGAG
>HDCRISPR_A_ENSG00000174483_3
GCCACTCAAGCTGCACGCCG
>HDCRISPR_A_ENSG00000125124_1
GGCAGAAATGACAGAAACAG
>HDCRISPR_A_ENSG00000125124_2
GCCTCCCAAAGATGTCCCTG
>HDCRISPR_A_ENSG00000125124_3
GCCATACATGGGACAAAGAG
>HDCRISPR_A_ENSG00000125124_4
AACTGGTTGGTCCAATGGGA
>HDCRISPR_A_ENSG00000138686_1
CAGTGTTCAAGACTTTACCC
>HDCRISPR_A_ENSG00000138686_2
AAACCGAATGGATTATCTGC
>HDCRISPR_A_ENSG00000138686_3
TGAGGTTTGTTTCAAAGGAG
>HDCRISPR_A_ENSG00000138686_4
AGCCTTGCAATCTTCGGCCC
>HDCRISPR_A_ENSG00000122507_1
ACAGCCTGCAATATGACCTA
>HDCRISPR_A_ENSG00000122507_2
GTAGCTTTATGGGATACCTA
>HDCRISPR_A_ENSG00000122507_3
ACGAGATCCAGTACTTCAAG
>HDCRISPR_A_ENSG00000122507_4
AATAATTGTGGGTAGCTTTA
>HDCRISPR_A_ENSG00000114439_1
GAAAGGCAGTAATAGAAATA
>HDCRISPR_A_ENSG00000114439_2
AATAAGGATCATTCAGCAGA
>HDCRISPR_A_ENSG00000114439_3
TTTCACCAACATCTTGCTCT
>HDCRISPR_A_ENSG00000114439_4
AGAAGTTTCTTTGCTAGCAA
>HDCRISPR_A_ENSG00000064787_1
TTTACATCCCAGGAGACCCA
>HDCRISPR_A_ENSG00000064787_2
GACAACCCCTGAACCTGCGA
>HDCRISPR_A_ENSG00000064787_3
AGCACCACAGAAGGGTAAAG
>HDCRISPR_A_ENSG00000064787_4
CAGTGAGTTCGTGTCCACCG
>HDCRISPR_A_ENSG00000141376_1
AGACCCAGTCGTTGTACTGG
>HDCRISPR_A_ENSG00000141376_2
ACTCCACCAGTACAACGACT
>HDCRISPR_A_ENSG00000141376_3
TTTCTGCATAAGCAAGCCAG
>HDCRISPR_A_ENSG00000141376_4
ATTCGATGTCATCAGTCCCG
>HDCRISPR_A_ENSG00000105552_1
GCAGCTGTTTGAGGGCATGA
>HDCRISPR_A_ENSG00000105552_2
GGTCCATGTTGAGCCAGGGG
>HDCRISPR_A_ENSG00000105552_3
CATCCGGTCCATGTTGAGCC
>HDCRISPR_A_ENSG00000105552_4
GTGTCCCCGCAGCTGTTTGA
>HDCRISPR_A_ENSG00000114200_1
GTGCTCAACAATGTCGATTC
>HDCRISPR_A_ENSG00000114200_2
CTATTGTTCTGAGTCTCATT
>HDCRISPR_A_ENSG00000114200_3
GACCACTTGGTCAGAGACTG
>HDCRISPR_A_ENSG00000114200_4
AATCGAAGTCTACCAAGAGG
>HDCRISPR_A_ENSG00000248098_1
CCAGATCATCAACCCCAGCG
>HDCRISPR_A_ENSG00000248098_2
AGGGTCTGGCGGCTAAACCG
>HDCRISPR_A_ENSG00000248098_3
GGGCAGCCTGGCTCAAACCA
>HDCRISPR_A_ENSG00000248098_4
AGGCTGCCGCAGCAGCAGGA
>HDCRISPR_A_ENSG00000083123_1
GGGGATGGCGGTTGTAGCGG
>HDCRISPR_A_ENSG00000083123_2
CTGTCGAGGATGCGGCCCAG
>HDCRISPR_A_ENSG00000083123_3
ACTCAGGCTCAGGGCGGCAG
>HDCRISPR_A_ENSG00000083123_4
CGCATCCTCGACAGTCGCGG
>HDCRISPR_A_ENSG00000127152_1
GCGGGTTGCCCTGTTTGCGG
>HDCRISPR_A_ENSG00000127152_2
TCCCTCTGGGACAAGTGCTG
>HDCRISPR_A_ENSG00000127152_3
GGCAATGTCCCGCCGCAAAC
>HDCRISPR_A_ENSG00000127152_4
ACGGGTGATGAGCTCCCTCT
>HDCRISPR_A_ENSG00000137875_1
TCAGCAAGGCCACCAGGCGC
>HDCRISPR_A_ENSG00000137875_2
GCCCCACTTCTTCCACCGGG
>HDCRISPR_A_ENSG00000137875_3
CCAGCCGCGGCTAAAGGAGC
>HDCRISPR_A_ENSG00000137875_4
TGACCGCCCGGTGGAAGAAG
>HDCRISPR_A_ENSG00000126453_1
TCCTCTTACCTAGGTGGAGT
>HDCRISPR_A_ENSG00000126453_2
AGCCTCACCACGCCTAAGGA
>HDCRISPR_A_ENSG00000126453_3
CATCCTGGCTGTTTCACCCG
>HDCRISPR_A_ENSG00000126453_4
CGTGGACTTGAACTTGCCAT
>HDCRISPR_A_ENSG00000099968_1
GTTTAGTCTTGAGTCAGAGG
>HDCRISPR_A_ENSG00000099968_2
TGTGTTTAGTCTTGAGTCAG
>HDCRISPR_A_ENSG00000099968_3
TAGTCTTGAGTCAGAGGAGG
>HDCRISPR_A_ENSG00000099968_4
AGATATAGCTTCACAATCTC
>HDCRISPR_A_ENSG00000121380_1
GAACAAGAAGTTTGTCCCAG
>HDCRISPR_A_ENSG00000121380_2
CATTTGCTGAACAATTCCCC
>HDCRISPR_A_ENSG00000121380_3
CCAACATGTGTAGCACCAGT
>HDCRISPR_A_ENSG00000121380_4
ACAAGAAGTTTGTCCCAGAG
>HDCRISPR_A_ENSG00000188761_1
CTACTTCATCTACACAGCAT
>HDCRISPR_A_ENSG00000188761_2
CGGCTGGCAACCTGCAATGT
>HDCRISPR_A_ENSG00000188761_3
CTTCTTGAGCCCAACATTGC
>HDCRISPR_A_ENSG00000188761_4
CAACATTGCAGGTTGCCAGC
>HDCRISPR_A_ENSG00000129473_1
TGTGTCTGGGGCCGAGGCTG
>HDCRISPR_A_ENSG00000129473_2
GCGGAGTTCACAGCTCTATA
>HDCRISPR_A_ENSG00000161940_1
CGTCAGTGAGGATCCCGCGC
>HDCRISPR_A_ENSG00000161940_2
GAACTGCCTTGTGTGCTCTG
>HDCRISPR_A_ENSG00000161940_3
AGGAGTGGCGAGTGAACTCG
>HDCRISPR_A_ENSG00000161940_4
TCGCCACTCCTCCGACGTGC
>HDCRISPR_A_ENSG00000099385_1
TGTCATCCTTGGCCCGGCTC
>HDCRISPR_A_ENSG00000099385_2
TACAGTCCGGCCGGCCATGC
>HDCRISPR_A_ENSG00000099385_3
GCACCCACTTGAAGATACGA
>HDCRISPR_A_ENSG00000099385_4
CACCCACTTGAAGATACGAA
>HDCRISPR_A_ENSG00000135697_1
AGAATGCTCACCTGTCACTT
>HDCRISPR_A_ENSG00000135697_2
CCTGTGAGGGCCAAAGTGAC
>HDCRISPR_A_ENSG00000135697_3
CAGGGAACCCTGCTCCGCAA
>HDCRISPR_A_ENSG00000135697_4
GGGAGTCCAGATACAACCAT
>HDCRISPR_A_ENSG00000197580_1
TCACCAGTTCAGAATGGCAA
>HDCRISPR_A_ENSG00000197580_2
AGTGCTGTGAAACAGGCTGA
>HDCRISPR_A_ENSG00000197580_3
TTCAGCCAGTGCTGTGAAAC
>HDCRISPR_A_ENSG00000197580_4
CTATCACCTGCAGCTTTACC
>HDCRISPR_A_ENSG00000085185_1
GCAGCTCCAGCCACAAGCCA
>HDCRISPR_A_ENSG00000085185_2
TCTACAGCACCGCTCTACAG
>HDCRISPR_A_ENSG00000085185_3
TCTGAGGGCTGAGGGTCAAG
>HDCRISPR_A_ENSG00000085185_4
TTGTGCACGCCGCTGTAGAG
>HDCRISPR_A_ENSG00000100739_1
TGACCTCCTCCCGCGTTCGC
>HDCRISPR_A_ENSG00000100739_2
CTGCCACGTTCAGTTGCCGC
>HDCRISPR_A_ENSG00000100739_3
GCCCCGGCGGCAACTGAACG
>HDCRISPR_A_ENSG00000100739_4
CTCCGAAAGGCCAGTTAAAC
>HDCRISPR_A_ENSG00000176697_1
ATGGGTCCGCACACCTGGGT
>HDCRISPR_A_ENSG00000176697_2
AGAGTGGCGCCGGACCCTCA
>HDCRISPR_A_ENSG00000176697_3
GAGACCAAGTGCAATCCCAT
>HDCRISPR_A_ENSG00000176697_4
GAACTACCCAGTCGTACGTG
>HDCRISPR_A_ENSG00000166546_1
ACGTGGATGCCACGGTGCTC
>HDCRISPR_A_ENSG00000166546_2
GTACAGCTCCCTGAGCACCG
>HDCRISPR_A_ENSG00000166546_3
TGTACCCAGATTCTCCACCA
>HDCRISPR_A_ENSG00000166546_4
CCGTCAGAGCTGATGTCCAA
>HDCRISPR_A_ENSG00000183092_1
GGAGGACAAGCTGTACCGCA
>HDCRISPR_A_ENSG00000183092_2
CAGGATTCAGAGCAACTACA
>HDCRISPR_A_ENSG00000183092_3
CATGTAGTTGCTCTGAATCC
>HDCRISPR_A_ENSG00000183092_4
CCTCCTCATAGTGCTGGCCC
>HDCRISPR_A_ENSG00000177324_1
TGATTGCAGTATTGAGATGG
>HDCRISPR_A_ENSG00000177324_2
TGATGGCCATCATTGCCGCC
>HDCRISPR_A_ENSG00000177324_3
CGTCCACTCCAAATGTCATA
>HDCRISPR_A_ENSG00000177324_4
CAGTTACAACTCAGAGGAAG
>HDCRISPR_A_ENSG00000162373_1
GAAGTCGCGCACGCACGACA
>HDCRISPR_A_ENSG00000162373_2
GCTCCAGCTCCTGCTGGAGG
>HDCRISPR_A_ENSG00000162373_3
CCATAGCACGTGTCCGGAAG
>HDCRISPR_A_ENSG00000162373_4
CCGGACACGTGCTATGGCCC
>HDCRISPR_A_ENSG00000151917_1
GCAAATAGTGACATGGATAA
>HDCRISPR_A_ENSG00000151917_2
GCCTGGTGAAAGCTCCAGTG
>HDCRISPR_A_ENSG00000151917_3
AGAAAGGCATTTCCCGAATA
>HDCRISPR_A_ENSG00000151917_4
TCCTCACTGGAGCTTTCACC
>HDCRISPR_A_ENSG00000165626_1
GGACTCAATGACAACCGGAA
>HDCRISPR_A_ENSG00000165626_2
GTACTGTACAGCTAACCATG
>HDCRISPR_A_ENSG00000165626_3
ATGCTCAGGAGAACTTCCAG
>HDCRISPR_A_ENSG00000165626_4
GAATGGCCTGCAACGTTGAC
>HDCRISPR_A_ENSG00000167995_1
CTTCGACGAAGCCCGACACC
>HDCRISPR_A_ENSG00000167995_2
CTGGTGTCGGGCTTCGTCGA
>HDCRISPR_A_ENSG00000167995_3
GGGGAAGCGCTTGTAGACTG
>HDCRISPR_A_ENSG00000167995_4
AGGTTGGCAAACCACACCCA
>HDCRISPR_A_ENSG00000127325_1
TCAGATGAGGAGACTTGAGG
>HDCRISPR_A_ENSG00000127325_2
GAAATCTTGCAACTAAAGCC
>HDCRISPR_A_ENSG00000127325_3
GGAACCCAATATTTCAGATG
>HDCRISPR_A_ENSG00000127325_4
CTCTGATTCTACCTTCATTC
>HDCRISPR_A_ENSG00000142959_1
CGTACAAGGCCCCAAAGAGG
>HDCRISPR_A_ENSG00000142959_2
GGCCAGAGAAACCTCCGAAG
>HDCRISPR_A_ENSG00000142959_3
GCCAGAGAAACCTCCGAAGC
>HDCRISPR_A_ENSG00000142959_4
AAGACCCTGCCCTTACCGGT
>HDCRISPR_A_ENSG00000177951_1
AGACCGGGAGAACAAGCGAA
>HDCRISPR_A_ENSG00000177951_2
CAAGCGAATGGCTGACAGCC
>HDCRISPR_A_ENSG00000177951_3
ACCACTGACCGATTTGAGCC
>HDCRISPR_A_ENSG00000177951_4
CAAAGTCACCAGGCTCAAAT
>HDCRISPR_A_ENSG00000133169_1
TTCACCAGCATCCAAAGGGA
>HDCRISPR_A_ENSG00000133169_2
TCATATCCCATCTATACTGC
>HDCRISPR_A_ENSG00000133169_3
TGGGATATGATGCATAGGCT
>HDCRISPR_A_ENSG00000133169_4
GGAGCCCTTGGCCCTCCCTT
>HDCRISPR_A_ENSG00000133134_1
AACATTCAAAGGTAGGGCCA
>HDCRISPR_A_ENSG00000133134_2
TTATGTCCCATCTATACTGC
>HDCRISPR_A_ENSG00000133134_3
TGGGACATAATGCATAGGCT
>HDCRISPR_A_ENSG00000133134_4
ATAGATGGGACATAATGCAT
>HDCRISPR_A_ENSG00000166681_1
GCAGCCTATGCAGAATGGAG
>HDCRISPR_A_ENSG00000166681_2
TAGGCAGATCAATGATGGGA
>HDCRISPR_A_ENSG00000166681_3
AATGATGGGATGGGTGGAGA
>HDCRISPR_A_ENSG00000166681_4
CAGCCTGCAGGAAATCGACG
>HDCRISPR_A_ENSG00000184515_1
CATGATGATCATGGTGAGGA
>HDCRISPR_A_ENSG00000184515_2
TATTCACCACCTCCTAAAGC
>HDCRISPR_A_ENSG00000184515_3
TACAGTCTGCGCATTCTTAT
>HDCRISPR_A_ENSG00000184515_4
AATGTTATCGACAAGCCTAT
>HDCRISPR_A_ENSG00000103429_1
AAGATGCCCACCATAAAGCA
>HDCRISPR_A_ENSG00000103429_2
GCTGTGCCCACAGTTCAAGG
>HDCRISPR_A_ENSG00000103429_3
CCAGGATGTCGTAGCAGCAG
>HDCRISPR_A_ENSG00000103429_4
TTGCTGAGTTTGCTTGGGAC
>HDCRISPR_A_ENSG00000125864_1
ATATCAGTGCGGCAAAGGAC
>HDCRISPR_A_ENSG00000125864_2
TCTGCAAGATGATATCAGTG
>HDCRISPR_A_ENSG00000125864_3
CCTCATCCCACTCGTCACAA
>HDCRISPR_A_ENSG00000125864_4
CCAGCATCCATTGTGACGAG
>HDCRISPR_A_ENSG00000170819_1
GCTCAGGGAAATCCGAGCGG
>HDCRISPR_A_ENSG00000170819_2
GCCACACGCTCGGGAAACTG
>HDCRISPR_A_ENSG00000170819_3
TATGTAGGAACAGCACCCAG
>HDCRISPR_A_ENSG00000170819_4
CAAGCCACCTATGCACCCAC
>HDCRISPR_A_ENSG00000182492_1
CAACCTACCCAGCTCCCTGG
>HDCRISPR_A_ENSG00000182492_2
CATCTCCAAGAACCACCTGG
>HDCRISPR_A_ENSG00000182492_3
CCACGACAACCGCATCCGCA
>HDCRISPR_A_ENSG00000182492_4
CCTTGCGGATGCGGTTGTCG
>HDCRISPR_A_ENSG00000205899_1
CAGGACTAGGCCTCACGGCG
>HDCRISPR_A_ENSG00000205899_2
TAGGCCTCACGGCGCGGAAG
>HDCRISPR_A_ENSG00000205899_3
CCAAGATCGCCACGCTGCGC
>HDCRISPR_A_ENSG00000205899_4
CAAGATCGCCACGCTGCGCA
>HDCRISPR_A_ENSG00000198908_1
GTTGTTGCTGAGACGAAGGA
>HDCRISPR_A_ENSG00000198908_2
GGAGATTTCACTCCCAAGGC
>HDCRISPR_A_ENSG00000198908_3
GAGGAGTTGGAACCTGCGGC
>HDCRISPR_A_ENSG00000198908_4
AACACAGCTGGAGTTACAGC
>HDCRISPR_A_ENSG00000125533_1
ACAGTGTTTGCAAAGCGCGG
>HDCRISPR_A_ENSG00000125533_2
TGAGCTGGGGCGCGAGGTGC
>HDCRISPR_A_ENSG00000125533_3
GCGTACCTGGCACTAAGCCA
>HDCRISPR_A_ENSG00000125533_4
GAGCAGCGGCGAACAGAGCG
>HDCRISPR_A_ENSG00000134107_1
TGGAGCACGGAGACCTACCA
>HDCRISPR_A_ENSG00000134107_2
GGGTAGGAGATCCTTCAGCT
>HDCRISPR_A_ENSG00000134107_3
AGACCTACAAATTGCCGCAC
>HDCRISPR_A_ENSG00000134107_4
CGGTGCTTTGGGCAGGCAGG
>HDCRISPR_A_ENSG00000123095_1
CAGCAGTTGAACATGGACGA
>HDCRISPR_A_ENSG00000123095_2
ACTGCAGACTCTGGGACATC
>HDCRISPR_A_ENSG00000123095_3
CATGAAACGAGACGACACCA
>HDCRISPR_A_ENSG00000123095_4
GATCAACCACTTGCACGCCG
>HDCRISPR_A_ENSG00000122870_1
CTGGATATCTTAGCTTCAGC
>HDCRISPR_A_ENSG00000122870_2
AGTGTTCAGAGATAAGGTGG
>HDCRISPR_A_ENSG00000122870_3
GTAGATGGAATCATAAGGTG
>HDCRISPR_A_ENSG00000122870_4
AAAGTGCTGAGTGCAAATCA
>HDCRISPR_A_ENSG00000151746_1
GCTCCCGTTTGGTGCTCAGC
>HDCRISPR_A_ENSG00000151746_2
GAGCAGTCCCGACGCAGCAA
>HDCRISPR_A_ENSG00000151746_3
GCAGGAGTCAGCATCGAAGG
>HDCRISPR_A_ENSG00000151746_4
TCTGCAGGAGTCAGCATCGA
>HDCRISPR_A_ENSG00000135127_1
CATCCCTACTCACTTTGCAA
>HDCRISPR_A_ENSG00000135127_2
ACTTTGCAATGGCCTCGTCG
>HDCRISPR_A_ENSG00000135127_3
GCTAGAACTGGCGTTAGAGG
>HDCRISPR_A_ENSG00000135127_4
GGTGATCCGACAGAAGGAGA
>HDCRISPR_A_ENSG00000162069_1
CTGGCCCACAGCCTCGACGA
>HDCRISPR_A_ENSG00000162069_2
CCTCCAGGACGCCGACGTGT
>HDCRISPR_A_ENSG00000162069_3
CAGCCGACACGTCGGCGTCC
>HDCRISPR_A_ENSG00000162069_4
CAGACTGCAGACCACCCACG
>HDCRISPR_A_ENSG00000100290_1
TGGCATGACTGACTCTGAAG
>HDCRISPR_A_ENSG00000100290_2
AGAGGACCTGGACCCTATGG
>HDCRISPR_A_ENSG00000100290_3
CATCAAGATGTCTCTGGAGA
>HDCRISPR_A_ENSG00000100290_4
TATGGAGGACTTCGATTCTT
>HDCRISPR_A_ENSG00000136717_1
GATGGGCAGTAAAGGGGTGA
>HDCRISPR_A_ENSG00000136717_2
GCTCACCTTCTCCTGCGCGC
>HDCRISPR_A_ENSG00000136717_3
GCTCACCCGCGCGCAGGAGA
>HDCRISPR_A_ENSG00000136717_4
TGGCAGAGATGGGCAGTAAA
>HDCRISPR_A_ENSG00000110934_1
GAAGAAGTTTAGCAGGGCCC
>HDCRISPR_A_ENSG00000110934_2
GCCCACCTTTGACTGCACTA
>HDCRISPR_A_ENSG00000110934_3
TCCCTAGGTGCTGCAGAAAT
>HDCRISPR_A_ENSG00000110934_4
TTGTTCAAATCGTTCATCTT
>HDCRISPR_A_ENSG00000023445_1
GGATTAACTAGAACACTAGA
>HDCRISPR_A_ENSG00000023445_2
TTACCCTCATCTACTTGAAC
>HDCRISPR_A_ENSG00000023445_3
GAGAGTTTGAATAAGAGCCA
>HDCRISPR_A_ENSG00000023445_4
AGAGTGGCTTGCTTTGCCTG
>HDCRISPR_A_ENSG00000134897_1
CGGGGAATACAACACTTATG
>HDCRISPR_A_ENSG00000135441_1
AATGGTGGAGAACTTCAACC
>HDCRISPR_A_ENSG00000188428_1
CGAGTTTCACCTTGAATAAC
>HDCRISPR_A_ENSG00000188428_2
ACAATATGCTGAGATGGAGA
>HDCRISPR_A_ENSG00000104164_1
TAAACACTATCATGCCAAGT
>HDCRISPR_A_ENSG00000104164_2
AGTTGTATTGTTAGACACAC
>HDCRISPR_A_ENSG00000104164_3
TATTAGCTTACGTGAGTTCC
>HDCRISPR_A_ENSG00000104164_4
AGCTTACGTGAGTTCCTGGA
>HDCRISPR_A_ENSG00000106605_1
AGAGACCAAGATGAATGCAG
>HDCRISPR_A_ENSG00000106605_2
GAGGAAGTTTGGCGTGGTGG
>HDCRISPR_A_ENSG00000106605_3
CCCTTGTGTTTCAGCCCGAG
>HDCRISPR_A_ENSG00000106605_4
TGATTGGCTTCGTGTCGAGG
>HDCRISPR_A_ENSG00000090013_1
GGTGAGCCCGGTCTGGCCAG
>HDCRISPR_A_ENSG00000090013_2
GAAGATCGCGATCTTCTTGA
>HDCRISPR_A_ENSG00000090013_3
GATGTGGACAAGACCGTGGC
>HDCRISPR_A_ENSG00000090013_4
TTGCACCGCCTGCGCCAGGG
>HDCRISPR_A_ENSG00000104081_1
GATGTGTTCCAACCAGAGGA
>HDCRISPR_A_ENSG00000104081_2
GGATGATGTGTTCCAACCAG
>HDCRISPR_A_ENSG00000104081_3
TCAGTGTGTGGAGGAGCTGG
>HDCRISPR_A_ENSG00000104081_4
GGAGCCATCTCAGTGTGTGG
>HDCRISPR_A_ENSG00000130385_1
CCATGGTGGCCCCAATGGTG
>HDCRISPR_A_ENSG00000130385_2
GCGAACAGCCAAGGAAGCCC
>HDCRISPR_A_ENSG00000130385_3
CACAGGGCCCAAATGGCAGA
>HDCRISPR_A_ENSG00000130385_4
GCATTCACTGCGGTACATGC
>HDCRISPR_A_ENSG00000125845_1
GTGGAAGCTGCGCACAGTGT
>HDCRISPR_A_ENSG00000125845_2
TCCATGCCTCACCTTCATGG
>HDCRISPR_A_ENSG00000125845_3
ACAGCGGGTCCCGGCCACCA
>HDCRISPR_A_ENSG00000125845_4
GCCGCAACTCGAACTCGCTC
>HDCRISPR_A_ENSG00000152785_1
GGTGACCGCACGGCAGGTGG
>HDCRISPR_A_ENSG00000152785_2
GAACCGTGTTGCCTTCGCGC
>HDCRISPR_A_ENSG00000152785_3
CAGGTACAGCACGGTCCAGG
>HDCRISPR_A_ENSG00000152785_4
CACGGTTCGCAGCTTTCGGG
>HDCRISPR_A_ENSG00000125378_1
CCAGCCGGGCCAACACCGTG
>HDCRISPR_A_ENSG00000125378_2
GAAGAGACTGACCTTCGTGG
>HDCRISPR_A_ENSG00000125378_3
GATACTCAAGACCAGTGCTG
>HDCRISPR_A_ENSG00000125378_4
GAAGAGCAGATCCACAGCAC
>HDCRISPR_A_ENSG00000112175_1
GACTACGGAACCACGAAAGA
>HDCRISPR_A_ENSG00000112175_2
ACGAAAGACGGGAAATACAA
>HDCRISPR_A_ENSG00000112175_3
TAGAGATCCAGCATAAAGAG
>HDCRISPR_A_ENSG00000112175_4
CTAGAACCCAGCAGCTCCAG
>HDCRISPR_A_ENSG00000153162_1
CAGCAGCAGCAGCTGCCTCG
>HDCRISPR_A_ENSG00000153162_2
GGCTCAAGACGCAGGAGAAG
>HDCRISPR_A_ENSG00000153162_3
CCTGTCCGCCGACAACGACG
>HDCRISPR_A_ENSG00000153162_4
GATGCAGAAGGAGATCTTGT
>HDCRISPR_A_ENSG00000101144_1
GCCGCGGATTGACCACCCAG
>HDCRISPR_A_ENSG00000101144_2
GATCTTTCCAAGATCCCAGA
>HDCRISPR_A_ENSG00000101144_3
GGTCAATCCGCGGCACAACC
>HDCRISPR_A_ENSG00000101144_4
CTGTCACGGCAGCCGAATTC
>HDCRISPR_A_ENSG00000164619_1
AGCACGTAATCCCAGGCGAG
>HDCRISPR_A_ENSG00000164619_2
ACGTAATCCCAGGCGAGCGG
>HDCRISPR_A_ENSG00000164619_3
AAGCAGACACACATTATGCA
>HDCRISPR_A_ENSG00000164619_4
AGCAGACACACATTATGCAA
>HDCRISPR_A_ENSG00000204217_1
GCTTACTGCACAGTGTGCTG
>HDCRISPR_A_ENSG00000204217_2
TCACAGTATGAACATGATGG
>HDCRISPR_A_ENSG00000204217_3
AGTGGTGTTGTGTCAGGAGG
>HDCRISPR_A_ENSG00000204217_4
CACTTGCAGCTGATTGGCCG
>HDCRISPR_A_ENSG00000164603_1
ACTTCTTGCGGAGCCGCCGG
>HDCRISPR_A_ENSG00000164603_2
GGTACTTCTTGCGGAGCCGC
>HDCRISPR_A_ENSG00000164603_3
TGGTGAAGAGCGTCCACCGG
>HDCRISPR_A_ENSG00000164603_4
GTGTGGTGAAGAGCGTCCAC
>HDCRISPR_A_ENSG00000102010_1
ATACTCACTCATAATCATCC
>HDCRISPR_A_ENSG00000102010_2
AATGGGTACTGTCTCTCTAC
>HDCRISPR_A_ENSG00000102010_3
AGAGAGACAGTACCCATTTC
>HDCRISPR_A_ENSG00000102010_4
TTCTTCCCTTTACCTGAAAT
>HDCRISPR_A_ENSG00000104765_1
TCAGGACAGAGTAGTTCCAG
>HDCRISPR_A_ENSG00000104765_2
CTACCCATGAACAGCAGCAA
>HDCRISPR_A_ENSG00000104765_3
TTGTGGATGGAGGATGAGGA
>HDCRISPR_A_ENSG00000104765_4
TCCTCATCCTCCATCCACAA
>HDCRISPR_A_ENSG00000228075_1
GCACTCCCTCCAGAGCCAGA
>HDCRISPR_A_ENSG00000228075_2
GTGGGGCAGCTCAAGAGCAG
>HDCRISPR_A_ENSG00000228075_3
AACGACAACCAACTGCACGA
>HDCRISPR_A_ENSG00000228075_4
AGAGTGTGGTTCAGTCAGGG
>HDCRISPR_A_ENSG00000176720_1
GCACCGCGCACACCTCAGCC
>HDCRISPR_A_ENSG00000176720_2
GCAGCTGACGCGCCACGTTG
>HDCRISPR_A_ENSG00000176720_3
GCATACCTGCAGAGAAGATG
>HDCRISPR_A_ENSG00000176720_4
TGACCGCTCGCCCACAGACA
>HDCRISPR_A_ENSG00000178096_1
GAGCTTCGCAACGAGAGCGG
>HDCRISPR_A_ENSG00000178096_2
ATCCGGGGCCATCGGTCCGG
>HDCRISPR_A_ENSG00000178096_3
CAGTGAGACTCACTTCCGCG
>HDCRISPR_A_ENSG00000178096_4
GAGAGCTCACCACAGCCACG
>HDCRISPR_A_ENSG00000165714_1
GGAGAAACTGGACTCTCAGC
>HDCRISPR_A_ENSG00000165714_2
TCACCTGCATCAGTGTGCAG
>HDCRISPR_A_ENSG00000165714_3
GATGCAGGTGATCTTGATAT
>HDCRISPR_A_ENSG00000165714_4
TTCCCCAACAAATGCCAAAT
>HDCRISPR_A_ENSG00000196544_1
AGGGCAAGCCCTCCTCCGGG
>HDCRISPR_A_ENSG00000196544_2
TCGACGGCAGTCCCTCCCGG
>HDCRISPR_A_ENSG00000196544_3
GAGGAAGAGACCGAGAACGT
>HDCRISPR_A_ENSG00000196544_4
GGTTCTTGTGCCGGGAGGAC
>HDCRISPR_A_ENSG00000166275_1
AGCTCGAAACATGGTACTCC
>HDCRISPR_A_ENSG00000172331_1
GATCAGAAACTCAACAGCGA
>HDCRISPR_A_ENSG00000172331_2
GATCCTGGAAGAGCTAGGCC
>HDCRISPR_A_ENSG00000172331_3
GAAACTCAACAGCGAAGGAA
>HDCRISPR_A_ENSG00000172331_4
TAGCTCTTCCAGGATCAGCC
>HDCRISPR_A_ENSG00000137274_1
CAATAAGAAGCTCTTCACGG
>HDCRISPR_A_ENSG00000137274_2
GTGGTCGCCTGGGATCCTCG
>HDCRISPR_A_ENSG00000137274_3
AGCTCTTCACGGTGGTCGCC
>HDCRISPR_A_ENSG00000137274_4
TCCATAGCCTCGAGGATCCC
>HDCRISPR_A_ENSG00000101425_1
GCCCTTGCAACGCGCCGAGA
>HDCRISPR_A_ENSG00000101425_2
GTGACAGCGGCCGTCAACCC
>HDCRISPR_A_ENSG00000101425_3
AGATCCTGACCACGACGCCA
>HDCRISPR_A_ENSG00000101425_4
GATGAGAGAGAACATGGCCA
>HDCRISPR_A_ENSG00000198183_1
GACATCCTGAAGCCTGGAGG
>HDCRISPR_A_ENSG00000198183_2
GAGCTTTATGCCGAGAGGGA
>HDCRISPR_A_ENSG00000198183_3
AACAGACTTGCACCGACCAG
>HDCRISPR_A_ENSG00000198183_4
CTGAGAACCTCATTGACCAG
>HDCRISPR_A_ENSG00000131050_1
CAATGACCTAAGCAATGTCG
>HDCRISPR_A_ENSG00000131050_2
CTGGAACCTGTTCTTCACGA
>HDCRISPR_A_ENSG00000131050_3
TCCCAGTGAGCACGCCGCAC
>HDCRISPR_A_ENSG00000131050_4
GCTGGAACCTGTTCTTCACG
>HDCRISPR_A_ENSG00000131059_1
AAGATGAGGAGCCTCCAGAG
>HDCRISPR_A_ENSG00000131059_2
CAGAGACAACAAATCCACCC
>HDCRISPR_A_ENSG00000131059_3
GCTTAGCTTACTTCTTGCCA
>HDCRISPR_A_ENSG00000131059_4
TGGCACCACACAAGCAGCCT
>HDCRISPR_A_ENSG00000125999_1
CCCACTGCAGTTCTCATCCT
>HDCRISPR_A_ENSG00000125999_2
GCCGAGGATGAGAACTGCAG
>HDCRISPR_A_ENSG00000125999_3
AGAGCTGACACAGGAGCTGA
>HDCRISPR_A_ENSG00000125999_4
CCGTCCTGAAGCACATCATC
>HDCRISPR_A_ENSG00000167104_1
GCACAGGTGGTGCCATGCTG
>HDCRISPR_A_ENSG00000167104_2
GGCATGGACATCATGAACCG
>HDCRISPR_A_ENSG00000167104_3
CCAACCGCAGCAGTGCCCCA
>HDCRISPR_A_ENSG00000167104_4
CACTTGGTGATGCCCTTGAT
>HDCRISPR_A_ENSG00000184459_1
ATGAGACATAGAGATTCCAC
>HDCRISPR_A_ENSG00000184459_2
TTTACCCTGGAATCAAGGCA
>HDCRISPR_A_ENSG00000184459_3
AGACATAGAGATTCCACAGG
>HDCRISPR_A_ENSG00000184459_4
TCCTTCACAGGTGTTCAAGC
>HDCRISPR_A_ENSG00000183795_1
AATACCTTGCTTCAGTCCAA
>HDCRISPR_A_ENSG00000183795_2
TGACGCTTGTCCCCAGAGCC
>HDCRISPR_A_ENSG00000183795_3
ATATTATGTGAAACTGTACC
>HDCRISPR_A_ENSG00000185515_1
GCTCTGGAGAAATTTCTACT
>HDCRISPR_A_ENSG00000185515_2
TCTTACGACGTTCTGATAAG
>HDCRISPR_A_ENSG00000185515_3
CCTTCTCTGTGCTCAGAGCG
>HDCRISPR_A_ENSG00000185515_4
TCGGGCCAAGATGGCGGTGC
>HDCRISPR_A_ENSG00000078725_1
GGTGTCTTTCCACAAAGGAT
>HDCRISPR_A_ENSG00000078725_2
CAGGAGCTACCTATCCTTTG
>HDCRISPR_A_ENSG00000078725_3
TTGACGGTGTCTTTCCACAA
>HDCRISPR_A_ENSG00000078725_4
GCATGAGGGGCACTGGATGG
>HDCRISPR_A_ENSG00000198797_1
GGTGTTGGCTGTCTCAGCCA
>HDCRISPR_A_ENSG00000198797_2
ACAGAGAGAGCACGCTGCGA
>HDCRISPR_A_ENSG00000198797_3
GCACCATATCCAGATAGCCA
>HDCRISPR_A_ENSG00000198797_4
GCTTCCGCCTGCCCAAGGAG
>HDCRISPR_A_ENSG00000162670_1
TCGCCATATCATGCTTCCAC
>HDCRISPR_A_ENSG00000162670_2
GGAAGGGTCCCTTATCAGAG
>HDCRISPR_A_ENSG00000162670_3
GTATTCCTGTGAGCGATGGA
>HDCRISPR_A_ENSG00000162670_4
CTCCATGGACATTCAAGCCA
>HDCRISPR_A_ENSG00000162819_1
TGGGTTCCTATGAAACCAAT
>HDCRISPR_A_ENSG00000162819_2
ATGGGTTCCTATGAAACCAA
>HDCRISPR_A_ENSG00000162819_3
TAAGTGACTTGAGGTCATCC
>HDCRISPR_A_ENSG00000162819_4
AAGTGACTTGAGGTCATCCA
>HDCRISPR_A_ENSG00000102239_1
GCAACTCACTACCTTGCAGA
>HDCRISPR_A_ENSG00000102239_2
TCTGCTAACTTGTGTGCCAG
>HDCRISPR_A_ENSG00000102239_3
GGATGGCTGTTCGGAAGAAT
>HDCRISPR_A_ENSG00000102239_4
ACACAAATAAAGGATGGAGC
>HDCRISPR_A_ENSG00000160469_1
CCTGCCATCCAACGGAGAGC
>HDCRISPR_A_ENSG00000160469_2
CCCCGACGTCCTAGAGAGCA
>HDCRISPR_A_ENSG00000160469_3
GCTGGAGGACAGACCCGTGG
>HDCRISPR_A_ENSG00000160469_4
CCTGCAGGGCTGGTTAAACT
>HDCRISPR_A_ENSG00000174672_1
GGGGAGGCTGACGCCTAAGG
>HDCRISPR_A_ENSG00000174672_2
CCGGCAGATCATCTCTGCGC
>HDCRISPR_A_ENSG00000174672_3
TGTTCTTCTCGTCCAGCAGG
>HDCRISPR_A_ENSG00000174672_4
CTGACACGTGTTCTAGCACC
>HDCRISPR_A_ENSG00000164061_1
AAGGCGGCTTTCCTGCGCCG
>HDCRISPR_A_ENSG00000164061_2
CATGGGCAACGAGGTCAGCC
>HDCRISPR_A_ENSG00000164061_3
CAGGCTGACCTCGTTGCCCA
>HDCRISPR_A_ENSG00000164061_4
GGCAACGAGGTCAGCCTGGA
>HDCRISPR_A_ENSG00000162399_1
GGGCAGCGTCATGGTGATCG
>HDCRISPR_A_ENSG00000162399_2
TAGAAGGTGCCGTAGACCTG
>HDCRISPR_A_ENSG00000162399_3
GGATCGGCTTCATTGTGCTG
>HDCRISPR_A_ENSG00000162399_4
CTACGGCACCTTCTATGCCA
>HDCRISPR_A_ENSG00000188334_1
GAGAAGCATCAGGGAGCCCA
>HDCRISPR_A_ENSG00000188334_2
AACAGGGAAGATGCAAGCTG
>HDCRISPR_A_ENSG00000188334_3
TTTCCACGAAGAGAAGCATC
>HDCRISPR_A_ENSG00000188334_4
TTCCACGAAGAGAAGCATCA
>HDCRISPR_A_ENSG00000119411_1
CTCAGAGCCTGGCCGTGTTC
>HDCRISPR_A_ENSG00000119411_2
CGCAGAACCAGCTCAGAGCC
>HDCRISPR_A_ENSG00000119411_3
GGGGAAGAATCAAAGAGCAG
>HDCRISPR_A_ENSG00000119411_4
GTCCGCCACATACTTGGTGA
>HDCRISPR_A_ENSG00000109743_1
CTGAACCATTCAGCATGACG
>HDCRISPR_A_ENSG00000109743_2
GGAAGGCAGCATGAAAGTCC
>HDCRISPR_A_ENSG00000109743_3
GATCACCCCAGAACTATCCT
>HDCRISPR_A_ENSG00000109743_4
GGGTTGCAGATTTCTTGAGC
>HDCRISPR_A_ENSG00000188909_1
GGGTAGCCATAGTCTAGCAG
>HDCRISPR_A_ENSG00000188909_2
TGGTGGTCTCCCTTATGCAG
>HDCRISPR_A_ENSG00000188909_3
GGTGGTCTCCCTTATGCAGA
>HDCRISPR_A_ENSG00000188909_4
CGGGTGCCTCTGCTAGACTA
>HDCRISPR_A_ENSG00000064726_1
TACCTGAGTAAGTAACATAA
>HDCRISPR_A_ENSG00000064726_2
GAAATACGCAGTCCCAGCCT
>HDCRISPR_A_ENSG00000064726_3
GTGGGACGAGTGATCGAATC
>HDCRISPR_A_ENSG00000064726_4
TCGGTCAATGTATTCAACTC
>HDCRISPR_A_ENSG00000148925_1
TCCTCCTTTAGCAATACGCG
>HDCRISPR_A_ENSG00000148925_2
TCCTCGCGTATTGCTAAAGG
>HDCRISPR_A_ENSG00000148925_3
ACTTCCTCGCGTATTGCTAA
>HDCRISPR_A_ENSG00000148925_4
GGACGGCCTCATCCCTATGA
>HDCRISPR_A_ENSG00000151136_1
GCTGATGGAGTGGATCCGGG
>HDCRISPR_A_ENSG00000151136_2
GGACAGCGACGACGTCCGCC
>HDCRISPR_A_ENSG00000151136_3
CGGATCCACTCCATCAGCGG
>HDCRISPR_A_ENSG00000151136_4
TGTCCATGGAGAAGCTGCGG
>HDCRISPR_A_ENSG00000138152_1
ACTGAACTGGAGGATGTGGG
>HDCRISPR_A_ENSG00000138152_2
ACTCATGTAGAGGTTCTTCA
>HDCRISPR_A_ENSG00000138152_3
GAAACAGGCCACTGAACTGG
>HDCRISPR_A_ENSG00000138152_4
TCACTGGCTCAACCAACCGG
>HDCRISPR_A_ENSG00000233436_1
CTGCAGTCAATAGCCAACAT
>HDCRISPR_A_ENSG00000233436_2
TCAGACATTGAACCACCTAT
>HDCRISPR_A_ENSG00000233436_3
GAGATTGGTGCAGCACTTGT
>HDCRISPR_A_ENSG00000233436_4
CCACTACTGTTCCCTCCGTG
>HDCRISPR_A_ENSG00000011114_1
ATCCTCATTCATGTTCCCCG
>HDCRISPR_A_ENSG00000011114_2
AAATCACAGACCGAACTTTG
>HDCRISPR_A_ENSG00000011114_3
TCCTCATTCATGTTCCCCGA
>HDCRISPR_A_ENSG00000011114_4
AACAGAGAGGTCCACCACGT
>HDCRISPR_A_ENSG00000174808_1
CCTCAGGGTCTCCACAGAGG
>HDCRISPR_A_ENSG00000174808_2
TCTAGTGATCCTTCACTGTG
>HDCRISPR_A_ENSG00000174808_3
AGTGATCCTTCACTGTGTGG
>HDCRISPR_A_ENSG00000174808_4
GAAACTAATGGCCTCCTCTG
>HDCRISPR_A_ENSG00000154640_1
GGATCCTGAATGATAATCAG
>HDCRISPR_A_ENSG00000154640_2
ACCGACAGCACACCTCACAT
>HDCRISPR_A_ENSG00000154640_3
GGTAACCTTATCAAGGGCCC
>HDCRISPR_A_ENSG00000154640_4
TACCTGGTACACAGGACTTG
>HDCRISPR_A_ENSG00000137707_1
CTGAAGGCTTGCCCTTTAGA
>HDCRISPR_A_ENSG00000137707_2
CTTCTAAAGGGCAAGCCTTC
>HDCRISPR_A_ENSG00000137707_3
ACTCTGATTGCCCTTCTAAA
>HDCRISPR_A_ENSG00000137707_4
TTGAAACATACAGAAGTCAC
>HDCRISPR_A_ENSG00000186265_1
TAATTTCCCAGTTCCAAGCA
>HDCRISPR_A_ENSG00000186265_2
TTGCCTGCCATGCTTGGAAC
>HDCRISPR_A_ENSG00000186265_3
ATGTTCCAGATGTCCAGATA
>HDCRISPR_A_ENSG00000186265_4
CTGGACATCTGGAACATCCA
>HDCRISPR_A_ENSG00000112763_1
GGCCATCCTGCACCTCGTAG
>HDCRISPR_A_ENSG00000112763_2
GTGAGCAAAGACATCAGCAG
>HDCRISPR_A_ENSG00000112763_3
TTCTTGGAAGTAACAGCGGT
>HDCRISPR_A_ENSG00000112763_4
GCAGTGTTTGTGTATAAAGG
>HDCRISPR_A_ENSG00000124508_1
GAGGAGGAGGGAGGCTGGCA
>HDCRISPR_A_ENSG00000124508_2
GTGTGCACTGGTCTCAGGTA
>HDCRISPR_A_ENSG00000124508_3
CACACAGGCTGAGAAGGAGG
>HDCRISPR_A_ENSG00000124508_4
AACAGCCAGGATGACAGTCA
>HDCRISPR_A_ENSG00000186470_1
ACTTACCCACTTCAGCTCCA
>HDCRISPR_A_ENSG00000186470_2
AGTGGGTAAGTTCCAGCCTA
>HDCRISPR_A_ENSG00000186470_3
TGCGGGATGGCATCACTGCA
>HDCRISPR_A_ENSG00000186470_4
AACGTCACAGCCTCTGACAG
>HDCRISPR_A_ENSG00000111801_1
AGAGACCATGGAGCTGAGGT
>HDCRISPR_A_ENSG00000111801_2
ATAAAGTGGAGCGACACCAA
>HDCRISPR_A_ENSG00000111801_3
GATCTTCACATTGAAGTGAA
>HDCRISPR_A_ENSG00000111801_4
CATGAGAGGCAGCTCTGGTG
>HDCRISPR_A_ENSG00000112276_1
AGTTGATTCTCTCAATGGGC
>HDCRISPR_A_ENSG00000112276_2
GTGGTCTTATTGGAAGGCAC
>HDCRISPR_A_ENSG00000112276_3
GGTATGATACTTTCTAACTC
>HDCRISPR_A_ENSG00000112276_4
TTGAGAGAATCAACTGCCAT
>HDCRISPR_A_ENSG00000165507_1
AATTGTGGGCAGATGGGCCA
>HDCRISPR_A_ENSG00000165507_2
ACGTGCGGTGATGTCTCGCA
>HDCRISPR_A_ENSG00000165507_3
ATGTCTCGCAGGGACACAGC
>HDCRISPR_A_ENSG00000165507_4
GGGCCACGGAGAGCAGAAGC
>HDCRISPR_A_ENSG00000214688_1
GGGAGCTGAGAGAAAGGCGA
>HDCRISPR_A_ENSG00000214688_2
TGCACTCGTGAGCCCTGCGG
>HDCRISPR_A_ENSG00000214688_3
GGGAGAGGCGCAAGGAGCCC
>HDCRISPR_A_ENSG00000214688_4
CAGGGCGATGAGCATGGGGA
>HDCRISPR_A_ENSG00000183346_1
GGAGAAGTTATGGCTGAAAT
>HDCRISPR_A_ENSG00000183346_2
AGTTTATGTTCTACTCTGCC
>HDCRISPR_A_ENSG00000183346_3
AGAAATTGTGATAGGAACTG
>HDCRISPR_A_ENSG00000183346_4
TCTTCCAGAGGATTTGGGAA
>HDCRISPR_A_ENSG00000204683_1
TGTACATTCCAGACATGAAC
>HDCRISPR_A_ENSG00000204683_2
ACAGCTGCACTTTATCCCAT
>HDCRISPR_A_ENSG00000204683_3
GGCAGAACGGAGAGCCGAGA
>HDCRISPR_A_ENSG00000204683_4
GCAGAACGGAGAGCCGAGAA
>HDCRISPR_A_ENSG00000183559_1
AGATCCTCTTGGCAACACGT
>HDCRISPR_A_ENSG00000183559_2
AAGCAGAACTCAGATCCTCT
>HDCRISPR_A_ENSG00000183559_3
GTGACACAATGGTGCAAGAA
>HDCRISPR_A_ENSG00000183559_4
TTGATCCTGAAAGGAAGAGT
>HDCRISPR_A_ENSG00000204161_1
GGCCAGGAAGCCAGCAGATA
>HDCRISPR_A_ENSG00000204161_2
CACCCACAGCAGTCCCGATG
>HDCRISPR_A_ENSG00000204161_3
TCATGCAGATCTTCAGGGCC
>HDCRISPR_A_ENSG00000204161_4
GGAGCTCAAGTGCTGGCAAC
>HDCRISPR_A_ENSG00000277288_1
ACTCCTCAGATGCTCACGAA
>HDCRISPR_A_ENSG00000277288_2
TAAGCGCCCTACAGTTTGCA
>HDCRISPR_A_ENSG00000277288_3
CCGCAGGCAACTCGGAGGAG
>HDCRISPR_A_ENSG00000171224_1
TGGGTAGTGGTCCTCACTCG
>HDCRISPR_A_ENSG00000171224_2
GGCCAATGGGGAAATCGTGC
>HDCRISPR_A_ENSG00000171224_3
AAATGAGTACCTACCTGTCG
>HDCRISPR_A_ENSG00000171224_4
CGAGGAATGCTACCTCTTGG
>HDCRISPR_A_ENSG00000203942_1
GAGGTGGAGGTCTCATGCTG
>HDCRISPR_A_ENSG00000203942_2
GGTAGCATTGCCACTAGCGC
>HDCRISPR_A_ENSG00000203942_3
AGGAGATTGACACCCAGGGG
>HDCRISPR_A_ENSG00000203942_4
GAGACCTTCACCACGAGGCA
>HDCRISPR_A_ENSG00000179133_1
TTAGATGATGAAATCCCTCC
>HDCRISPR_A_ENSG00000179133_2
GATGCCATAGCTGTTATCAA
>HDCRISPR_A_ENSG00000179133_3
GCAGCAGACCCGCAGCTCGG
>HDCRISPR_A_ENSG00000179133_4
CGCAAATGCGCGGGTCCACG
>HDCRISPR_A_ENSG00000177354_1
GAACAGTGGGCCACACCCAG
>HDCRISPR_A_ENSG00000177354_2
GAAGAGAACAGACTTGCAGC
>HDCRISPR_A_ENSG00000177354_3
GCTAAACGGATACCAAGAGA
>HDCRISPR_A_ENSG00000177354_4
GGAAGCATTGCAAAGAGAAA
>HDCRISPR_A_ENSG00000165863_1
GATTGGCAGGTTTCTCATGA
>HDCRISPR_A_ENSG00000165863_2
CCACACTTACCGCTATAGCC
>HDCRISPR_A_ENSG00000165863_3
AGAAACCTGCCAATCACACC
>HDCRISPR_A_ENSG00000165863_4
GCGCTGCTACCCAGGATCAG
>HDCRISPR_A_ENSG00000154493_1
GCAGAGGAAAGCCCAGCGGA
>HDCRISPR_A_ENSG00000154493_2
GCAGCTTACCACTCAGAGGA
>HDCRISPR_A_ENSG00000154493_3
ACGATTCCCCATCCTCTGAG
>HDCRISPR_A_ENSG00000154493_4
ATGTGCACGAGACTGAGCAA
>HDCRISPR_A_ENSG00000120055_1
TAGAAGCGGTGGTATTCCCG
>HDCRISPR_A_ENSG00000120055_2
GTGCAGGTGAGCAGCTGCGG
>HDCRISPR_A_ENSG00000120055_3
AGGGTCGTGGCGTAGGCCGG
>HDCRISPR_A_ENSG00000120055_4
GCTACCGGACTTCGTGCGCC
>HDCRISPR_A_ENSG00000137720_1
TAGATTACCTGGGAAGGCAA
>HDCRISPR_A_ENSG00000137720_2
ACCAGGAAAGATATGACCTG
>HDCRISPR_A_ENSG00000137720_3
CTATTCAAACCGTACCCTGA
>HDCRISPR_A_ENSG00000137720_4
CCTGATGGGCAACTGGAACC
>HDCRISPR_A_ENSG00000176029_1
ACGCTGCAGTATTTGAGCAA
>HDCRISPR_A_ENSG00000176029_2
GAGCAGCACCGTCCCAGCCA
>HDCRISPR_A_ENSG00000176029_3
TTTGCTCAAATACTGCAGCG
>HDCRISPR_A_ENSG00000176029_4
CCGGGCACAAGCCCCTTGCA
>HDCRISPR_A_ENSG00000110665_1
ATGTGGAGGAGACGGCGCCC
>HDCRISPR_A_ENSG00000110665_2
GGAAAGTCATGGGCAGGACC
>HDCRISPR_A_ENSG00000110665_3
GGTTCCCGTCCACCTGTCAG
>HDCRISPR_A_ENSG00000110665_4
GATGACAAGTGAGGCCACCT
>HDCRISPR_A_ENSG00000171067_1
ATGGCTTTCAGATAAGGACA
>HDCRISPR_A_ENSG00000171067_2
GTGGATCGTTGGATGCCGCA
>HDCRISPR_A_ENSG00000171067_3
TTCTCACTTACGTGGATCGT
>HDCRISPR_A_ENSG00000171067_4
GGACAGCTCTTGTGCTCATT
>HDCRISPR_A_ENSG00000171987_1
CATGGCTCTAGTGCAGGCGC
>HDCRISPR_A_ENSG00000171987_2
ACTTACAGTACCCTAAAGCA
>HDCRISPR_A_ENSG00000171987_3
TAGACGGCACTGTTAGTGGG
>HDCRISPR_A_ENSG00000171987_4
AGTGTGGTGATGGGTGATAA
>HDCRISPR_A_ENSG00000180878_1
CAGCTTCATCCAGTGTCAGC
>HDCRISPR_A_ENSG00000180878_2
TGGATGAAGCTGATGCCACC
>HDCRISPR_A_ENSG00000180878_3
TGCCACCTGGACCCTCATCA
>HDCRISPR_A_ENSG00000180878_4
ACCTACCTTATCCTTGATGA
>HDCRISPR_A_ENSG00000174370_1
GTTGTCCAGCTCCCAGCTGA
>HDCRISPR_A_ENSG00000174370_2
AGCGTGCGTCCAGGGCGGAG
>HDCRISPR_A_ENSG00000174370_3
ATTACCTGTTGGAGTCACCT
>HDCRISPR_A_ENSG00000174370_4
TGATGCCTAGTCCCAGAATC
>HDCRISPR_A_ENSG00000149300_1
GACAGAGCGCCATGGGAAAC
>HDCRISPR_A_ENSG00000149300_2
GGAAACCGGGTCTGCTGCGG
>HDCRISPR_A_ENSG00000149300_3
AGCTTCCTCCGCAGCAGACC
>HDCRISPR_A_ENSG00000149300_4
GCAGCAGACCCGGTTTCCCA
>HDCRISPR_A_ENSG00000166323_1
ACTGAAGAGAAGGCAAGATT
>HDCRISPR_A_ENSG00000166323_2
TGCCTATTTAGGTACTACTC
>HDCRISPR_A_ENSG00000166323_3
GTACTACTCAGGAAGTCTGG
>HDCRISPR_A_ENSG00000166323_4
CCAGGCCTGCTGAATGACTC
>HDCRISPR_A_ENSG00000180425_1
CCTGCTCCTCTGATCACCGG
>HDCRISPR_A_ENSG00000180425_2
GGTAAGGTGAGAATCTGGCT
>HDCRISPR_A_ENSG00000180425_3
GCGGGCGTCAGCGTTGGCGA
>HDCRISPR_A_ENSG00000180425_4
GGAGATCGGGTTCAACGGCA
>HDCRISPR_A_ENSG00000166352_1
GTCTGCCCATATGTCAGGAT
>HDCRISPR_A_ENSG00000166352_2
TCAATTAATCAAAGACGTCT
>HDCRISPR_A_ENSG00000166352_3
TTATTTCCAATCCTGACATA
>HDCRISPR_A_ENSG00000166352_4
GCTTCCAGGAGAAGTGGAGC
>HDCRISPR_A_ENSG00000173715_1
ATCCTCTCCACAGAGATCTT
>HDCRISPR_A_ENSG00000173715_2
AACCTTGATGACAGATTGTC
>HDCRISPR_A_ENSG00000173715_3
AATCATCATGGTGCACCCTA
>HDCRISPR_A_ENSG00000173715_4
AATGAACCCACTTTGAACCT
>HDCRISPR_A_ENSG00000173237_1
GACAGGGGCAAGAGAAGTCC
>HDCRISPR_A_ENSG00000173237_2
CCCAGCGAAGAGGCAGCCGG
>HDCRISPR_A_ENSG00000173237_3
GGAGGGTCGGGGCTCTCGCA
>HDCRISPR_A_ENSG00000173237_4
ACTTCGCAGCCCTGTTCCCA
>HDCRISPR_A_ENSG00000185742_1
CAGCGGCACCTGCATCACGC
>HDCRISPR_A_ENSG00000185742_2
GCAGGCCCCAACCCACGCAA
>HDCRISPR_A_ENSG00000185742_3
GGACGAAGAGGACAACGACG
>HDCRISPR_A_ENSG00000185742_4
AATGAGTGCCAGGGCGCCGA
>HDCRISPR_A_ENSG00000205177_1
GGAGTTGCTCACCATCACTG
>HDCRISPR_A_ENSG00000205177_2
AGGGACGGGAAATAGAGGGG
>HDCRISPR_A_ENSG00000205177_3
GAAGCTCTTCGTGCCGCTGA
>HDCRISPR_A_ENSG00000205177_4
GGTGAGTAGAAGAAGCGCAG
>HDCRISPR_A_ENSG00000234776_1
AAGAGGCTGAGCCCAGCCCG
>HDCRISPR_A_ENSG00000234776_2
GCGGCCTTGGGTGCTTGGGG
>HDCRISPR_A_ENSG00000234776_3
GTGCCACTGCCAGGATGAGG
>HDCRISPR_A_ENSG00000234776_4
AGTGGCTGCGAGAGTTCCAG
>HDCRISPR_A_ENSG00000187479_1
GCTGCGTCTTGAAGCGAGAC
>HDCRISPR_A_ENSG00000187479_2
CAGATGCCCATCAGCTCGCC
>HDCRISPR_A_ENSG00000187479_3
GGGCATCTGCTCCAGTTACC
>HDCRISPR_A_ENSG00000187479_4
GATGCCGCACTTCGTGTGCC
>HDCRISPR_A_ENSG00000179088_1
AAGTGTAGACTACGAAATTT
>HDCRISPR_A_ENSG00000179088_2
TGTGCTTCTATCCCACAGGG
>HDCRISPR_A_ENSG00000179088_3
TAGAAGCACACCCAGTGCAA
>HDCRISPR_A_ENSG00000179088_4
CCGCTGACTCACCTTTGCAC
>HDCRISPR_A_ENSG00000165805_1
CTGATCTTCACACAACCAAG
>HDCRISPR_A_ENSG00000165805_2
ATGTACTCACTGCTACTTGG
>HDCRISPR_A_ENSG00000165805_3
AGCAAACCTCGAAATATCAA
>HDCRISPR_A_ENSG00000165805_4
TTCTGGGAAACTCAGCCTCT
>HDCRISPR_A_ENSG00000177627_1
TAACCATCACTGAAACCCTG
>HDCRISPR_A_ENSG00000177627_2
CTGTACTCACCTGGTCCCAC
>HDCRISPR_A_ENSG00000177627_3
TTACCTTCTCTGCTGCTTGG
>HDCRISPR_A_ENSG00000177627_4
TGTACTCACCTGGTCCCACA
>HDCRISPR_A_ENSG00000111678_1
GGATAACGCCTGCAACGACA
>HDCRISPR_A_ENSG00000111678_2
CTTTGCTTGCTCAGCGCTCA
>HDCRISPR_A_ENSG00000111678_3
CTTGAGCGCTGAGCAAGCAA
>HDCRISPR_A_ENSG00000111678_4
CAGGAGGTTATCAAAGCCTA
>HDCRISPR_A_ENSG00000174206_1
GCAATGAAGTATAGATGGTG
>HDCRISPR_A_ENSG00000174206_2
TGGTAAAGTGAGGTTCCGGG
>HDCRISPR_A_ENSG00000174206_3
GGTAAAGTGAGGTTCCGGGC
>HDCRISPR_A_ENSG00000174206_4
CTTCTTTGTTCAGGCTCGGA
>HDCRISPR_A_ENSG00000204954_1
GGTGCACAGGTACTACCGAC
>HDCRISPR_A_ENSG00000204954_2
CCGCACTCACCAGGTCCGGT
>HDCRISPR_A_ENSG00000204954_3
CGGACCTGGTGAGTGCGGGA
>HDCRISPR_A_ENSG00000204954_4
CAGGTACTACCGACCGGACC
>HDCRISPR_A_ENSG00000214215_1
GGAGCCTGCCAAAGAACCAG
>HDCRISPR_A_ENSG00000214215_2
GGGCTTGCCGGTCAAACTGG
>HDCRISPR_A_ENSG00000214215_3
TTGAGGAGATTAAGGACCCG
>HDCRISPR_A_ENSG00000214215_4
GTGACCACCTGGGGAAGCTG
>HDCRISPR_A_ENSG00000179933_1
GGTACTGAGGGTAAGAGAGA
>HDCRISPR_A_ENSG00000179933_2
CCAGCGTGAACGTTTCCTAG
>HDCRISPR_A_ENSG00000179933_3
GGAGCAGCTTAGTGTGTCTG
>HDCRISPR_A_ENSG00000179933_4
GATGTAAGACATCAGAGGAG
>HDCRISPR_A_ENSG00000227051_1
TTCTTTGCAGCTGCCCATGA
>HDCRISPR_A_ENSG00000227051_2
TCGGTGCTGAAGTCCTCGTT
>HDCRISPR_A_ENSG00000227051_3
ATTGGCAGAGGAGTTAAACA
>HDCRISPR_A_ENSG00000227051_4
ATTGGCAGCCGCGTGGACAT
>HDCRISPR_A_ENSG00000133943_1
ATCAAACTCCTTATGGCAGA
>HDCRISPR_A_ENSG00000133943_2
TTGTAGAATCAAACTCCTTA
>HDCRISPR_A_ENSG00000133943_3
CATCAGAAATACATCCAGCA
>HDCRISPR_A_ENSG00000133943_4
CCACTTACCTCCAGCCATGC
>HDCRISPR_A_ENSG00000176605_1
GGATGCATCGGAAAGAGCCT
>HDCRISPR_A_ENSG00000176605_2
GCTGCCAGGCCACATAAGCA
>HDCRISPR_A_ENSG00000176605_3
TCAGTGAGCCAACTTGGTGA
>HDCRISPR_A_ENSG00000176605_4
GCATGCCCTGACGCTCACCA
>HDCRISPR_A_ENSG00000184601_1
CAGTAAATGAGGACTGCAGC
>HDCRISPR_A_ENSG00000184601_2
CTCTCTGCCCTGCACACCCG
>HDCRISPR_A_ENSG00000184601_3
GTGTCTCTGGCCGGGAGTCA
>HDCRISPR_A_ENSG00000184601_4
CTGACGTCGTGTCTCTGGCC
>HDCRISPR_A_ENSG00000156411_1
AAGGAAACGTACCAGCAGCC
>HDCRISPR_A_ENSG00000156411_2
GTTTACCAGGAGATTTGGAT
>HDCRISPR_A_ENSG00000156411_3
CTACTACACCAAAGTTTACC
>HDCRISPR_A_ENSG00000156411_4
TTTGGTGTAGTAGGGCTTCA
>HDCRISPR_A_ENSG00000179476_1
AATGAAGAGAGAGTTCCCTA
>HDCRISPR_A_ENSG00000179476_2
GGACATTGGATGCACTATGA
>HDCRISPR_A_ENSG00000139971_1
CCCTTACAGACCTTCCACAG
>HDCRISPR_A_ENSG00000139971_2
GTATTAACACGAGTAATAGA
>HDCRISPR_A_ENSG00000139971_3
GTTAATACAGCTGCCTCATA
>HDCRISPR_A_ENSG00000139971_4
GACACCTCCTGGAATAATGG
>HDCRISPR_A_ENSG00000140104_1
GGTCACAATCTTCCATGATG
>HDCRISPR_A_ENSG00000140104_2
ACAGTCCCTTGAACTCCTCG
>HDCRISPR_A_ENSG00000140104_3
GCTCCAAGATGCAAGGCCGG
>HDCRISPR_A_ENSG00000140104_4
GGGGTTCTGTGGGTCCCTCG
>HDCRISPR_A_ENSG00000169609_1
GCCGAGATGCCTAAGAAGGC
>HDCRISPR_A_ENSG00000169609_2
GTCGTCGCACCAGCCTTCTT
>HDCRISPR_A_ENSG00000169609_3
ACCAGCCTTCTTAGGCATCT
>HDCRISPR_A_ENSG00000169609_4
CCAATACTCGGGGCTCCGCT
>HDCRISPR_A_ENSG00000166920_1
GAGACCTACTTACATCACAT
>HDCRISPR_A_ENSG00000166920_2
ACAGTCATGAACACCACCAA
>HDCRISPR_A_ENSG00000166920_3
GGTGTTCATGACTGTGGCGG
>HDCRISPR_A_ENSG00000166920_4
TCCACAGTTTCCCAAGGTTC
>HDCRISPR_A_ENSG00000205363_1
GGTGCTGCTCACAGTGGCCG
>HDCRISPR_A_ENSG00000205363_2
CCACCTCCTTGAGCTCGCGA
>HDCRISPR_A_ENSG00000205363_3
GATGGTCATCGGGCAGCTTG
>HDCRISPR_A_ENSG00000205363_4
GGGCAGCTGGCTCTTCACCG
>HDCRISPR_A_ENSG00000189227_1
CCAAGTCCATATAATAAAGT
>HDCRISPR_A_ENSG00000189227_2
CCGGCCAGTTGAAGTGCGAG
>HDCRISPR_A_ENSG00000189227_3
GGAGCAGTGGTACTTGATGA
>HDCRISPR_A_ENSG00000189227_4
GGGCCATGGAGGCCCTGAGG
>HDCRISPR_A_ENSG00000261652_1
TGCCTAAACTCACCCGGTTG
>HDCRISPR_A_ENSG00000261652_2
CCTTTGGAGTATAATTGCAG
>HDCRISPR_A_ENSG00000261652_3
CTGCCTCCTTGTGTGAACCC
>HDCRISPR_A_ENSG00000261652_4
GTGGCTGTCTGGAGTGTCTT
>HDCRISPR_A_ENSG00000185905_1
GGTGGCCAGGACCAGCATGA
>HDCRISPR_A_ENSG00000185905_2
GAGGATGAAGAGCGCAGCCA
>HDCRISPR_A_ENSG00000185905_3
GGGGCCCGATCTGTCAGCAG
>HDCRISPR_A_ENSG00000185905_4
GGGGCTCCCAAACTGGACGC
>HDCRISPR_A_ENSG00000125149_1
GACTTGGCTTACCTCCAGGA
>HDCRISPR_A_ENSG00000125149_2
GCTCTCTGGGGAACGAGCAA
>HDCRISPR_A_ENSG00000125149_3
CGAGCAATGGGAATTCACGC
>HDCRISPR_A_ENSG00000125149_4
AGCCGAACCAATGCTGGACC
>HDCRISPR_A_ENSG00000154102_1
CCGAGGGACTTGGGGAGCAC
>HDCRISPR_A_ENSG00000154102_2
TGATGCTGCCGAGGGACTTG
>HDCRISPR_A_ENSG00000154102_3
ATGATGCTGCCGAGGGACTT
>HDCRISPR_A_ENSG00000154102_4
CACGGGCATGATGCTGCCGA
>HDCRISPR_A_ENSG00000166152_1
AGGATTTAATGCCCACAAAG
>HDCRISPR_A_ENSG00000166152_2
GAAGAAGAAACAAGCTCCCG
>HDCRISPR_A_ENSG00000166152_3
AGAGCAACAAATGGACCTGA
>HDCRISPR_A_ENSG00000166152_4
GAAGAAACAAGCTCCCGAGG
>HDCRISPR_A_ENSG00000205710_1
GAAGTGGTAGATCCACATCA
>HDCRISPR_A_ENSG00000205710_2
CCACTTCCACAGCTCCACCG
>HDCRISPR_A_ENSG00000205710_3
CACCCGAACCGAAGATGCAG
>HDCRISPR_A_ENSG00000205710_4
GCTCCCTGGACACCCTGATG
>HDCRISPR_A_ENSG00000181013_1
GTAGCGGTTTCAGCACAGAG
>HDCRISPR_A_ENSG00000181013_2
TTAGATGGGGAGAGGAATGG
>HDCRISPR_A_ENSG00000181013_3
GTGCAGCTTCTGATCTTCGG
>HDCRISPR_A_ENSG00000181013_4
AGTGTCCAGGTCCTGACTGG
>HDCRISPR_A_ENSG00000212719_1
ACTGTGTTCTTGCAGCCGAG
>HDCRISPR_A_ENSG00000212719_2
CTTCGCGGGCTCCAACAGCC
>HDCRISPR_A_ENSG00000212719_3
CTGTTGGAGCCCGCGAAGAG
>HDCRISPR_A_ENSG00000212719_4
TGAAACTCCAAGGGGCGTAA
>HDCRISPR_A_ENSG00000178927_1
CTTCGGGAAAGGCTACATGG
>HDCRISPR_A_ENSG00000178927_2
TCTCGGGATGTACCTGCAGG
>HDCRISPR_A_ENSG00000178927_3
ATGGAGGCGGGAGCTGGTGC
>HDCRISPR_A_ENSG00000178927_4
GCTCCCGCCTCCATCTGAAG
>HDCRISPR_A_ENSG00000141371_1
CTCGCTCATGCGCCATGCCA
>HDCRISPR_A_ENSG00000141371_2
TCGCTCATGCGCCATGCCAA
>HDCRISPR_A_ENSG00000141371_3
CGCATGAGCGAGTCTCTAGC
>HDCRISPR_A_ENSG00000141371_4
GAGCGAGTCTCTAGCAGGGC
>HDCRISPR_A_ENSG00000214226_1
GTAAGAGACAGCACGAGCAC
>HDCRISPR_A_ENSG00000214226_2
TCACAGTGGGGTTTGCAGTG
>HDCRISPR_A_ENSG00000214226_3
GCTCCTAAGATCTCGGCGAC
>HDCRISPR_A_ENSG00000214226_4
CAGGATAGACCAAGCAAACC
>HDCRISPR_A_ENSG00000184560_1
AAGATGTCCTCGGCATCGTG
>HDCRISPR_A_ENSG00000184560_2
GGACATCTTACTCCTGCTGC
>HDCRISPR_A_ENSG00000184560_3
GAACGATGAGGCCCAGCAGC
>HDCRISPR_A_ENSG00000184560_4
TCACGGTGTTATGCCATAGC
>HDCRISPR_A_ENSG00000141219_1
GGAAAGAGCAGCTACTACAA
>HDCRISPR_A_ENSG00000141219_2
GGACACACTTCCATTCTGGG
>HDCRISPR_A_ENSG00000141219_3
CATCTTACAGTATGGCAAGT
>HDCRISPR_A_ENSG00000141219_4
TTGCCATACTGTAAGATGAT
>HDCRISPR_A_ENSG00000187624_1
ATGGGGTACAAGGACAACGA
>HDCRISPR_A_ENSG00000187624_2
GACTCTCAGCGCGGACCGCC
>HDCRISPR_A_ENSG00000187624_3
GGACAACGACGGCGAGGAGG
>HDCRISPR_A_ENSG00000187624_4
AGACCAAGGGGTCTGGCAAG
>HDCRISPR_A_ENSG00000187997_1
GTAGGTGAGCAGGTCTGGAC
>HDCRISPR_A_ENSG00000187997_2
TGGAACCAAGAACATCAAGG
>HDCRISPR_A_ENSG00000187997_3
TGGACTTGAGTGTGACGTTG
>HDCRISPR_A_ENSG00000187997_4
TGATGTTCTTGGTTCCACAG
>HDCRISPR_A_ENSG00000152242_1
GCTACTGAGGCAGAAACGGG
>HDCRISPR_A_ENSG00000152242_2
GAAGAAATATAACCTGCTGC
>HDCRISPR_A_ENSG00000152242_3
CCAGGTGACCACTAGAGGAA
>HDCRISPR_A_ENSG00000152242_4
GCTTGTTGATGGAACTGAGA
>HDCRISPR_A_ENSG00000166845_1
GACCTGGTTGATGATACGAA
>HDCRISPR_A_ENSG00000166845_2
CTCCATTCGTATCATCAACC
>HDCRISPR_A_ENSG00000166845_3
TCATCAGAGTTAACGGGAAC
>HDCRISPR_A_ENSG00000166845_4
ATAGTCCTCAACAAACTTCA
>HDCRISPR_A_ENSG00000206043_1
ACAACTTCCGAATCTACCCT
>HDCRISPR_A_ENSG00000206043_2
GAAGTATTAATGCCCAACAG
>HDCRISPR_A_ENSG00000206043_3
CCAGAGACACTGGGATGCCC
>HDCRISPR_A_ENSG00000206043_4
AAGTTGGTACAAGTGACCAC
>HDCRISPR_A_ENSG00000141452_1
GCGGCCGGTGCAGTTCGAGA
>HDCRISPR_A_ENSG00000141452_2
TTCGCCTTCTCGAACTGCAC
>HDCRISPR_A_ENSG00000141452_3
ATAGTAGTCCTCCTCGCCCA
>HDCRISPR_A_ENSG00000141452_4
ACTATCTGGAGCTGTGCGAG
>HDCRISPR_A_ENSG00000177025_1
TAAGCCTGTTATGTTTCCAG
>HDCRISPR_A_ENSG00000177025_2
GCAGATGGACTCCATCCCAC
>HDCRISPR_A_ENSG00000177025_3
ACGGCAAGCATAAATGAAGT
>HDCRISPR_A_ENSG00000177025_4
GGAAACATAACAGGCTTACC
>HDCRISPR_A_ENSG00000167644_1
ATGGAGTTCGACCTGGGAGC
>HDCRISPR_A_ENSG00000167644_2
TGCTCCCAGGTCGAACTCCA
>HDCRISPR_A_ENSG00000167644_3
CCAGGAGCTCACCTGCTCCC
>HDCRISPR_A_ENSG00000160392_1
CAATTATGCCGTGATGTTTG
>HDCRISPR_A_ENSG00000160392_2
ATCACGGCATAATTGACGGC
>HDCRISPR_A_ENSG00000160392_3
CAAAGTGGTGCACCGTCAGG
>HDCRISPR_A_ENSG00000160392_4
TGCCAAAGTGGTGCACCGTC
>HDCRISPR_A_ENSG00000167747_1
GCATGAGCCTGGTGGCCTGG
>HDCRISPR_A_ENSG00000167747_2
GATGGCCTGGATCTCCAAGA
>HDCRISPR_A_ENSG00000167747_3
GAGCAGCCTGCTGCCAGTGA
>HDCRISPR_A_ENSG00000167747_4
GGGTCCCAGCATGAGCCTGG
>HDCRISPR_A_ENSG00000183397_1
GGAAGTACACGCCCATGGGA
>HDCRISPR_A_ENSG00000183397_2
CCATCAGGCAGGCCACACGC
>HDCRISPR_A_ENSG00000183397_3
AAGCCTGGTACAACCTGCCA
>HDCRISPR_A_ENSG00000183397_4
TGTCCCTGGAGGGTTCCCGC
>HDCRISPR_A_ENSG00000235034_1
GGTCTCCAGGTCCATAAGGA
>HDCRISPR_A_ENSG00000235034_2
GCAGGTCATTGCAGAGTACG
>HDCRISPR_A_ENSG00000235034_3
TCTGTGGGACTGCTGGGCGC
>HDCRISPR_A_ENSG00000235034_4
GGAGACCCCAGAGGAGATGC
>HDCRISPR_A_ENSG00000262874_1
GATGGGAAGAAAGAAGCTCG
>HDCRISPR_A_ENSG00000262874_2
GCAGCCAGTGGTGTTTCCAG
>HDCRISPR_A_ENSG00000262874_3
TCAGGCCCAGCCCCGTCCTT
>HDCRISPR_A_ENSG00000262874_4
CTCGGTCCCAGATGACGGCA
>HDCRISPR_A_ENSG00000106392_1
GCAGATTCTAGCCAACATAA
>HDCRISPR_A_ENSG00000106392_2
GCAAGGCATTCAGATGATAA
>HDCRISPR_A_ENSG00000106392_3
TCATCTGAATGCCTTGCATG
>HDCRISPR_A_ENSG00000106392_4
GGATCATTATGAAGAACATT
>HDCRISPR_A_ENSG00000223658_1
CTTCCACAGTCACGTATTCG
>HDCRISPR_A_ENSG00000223658_2
CAAATTCACATTCGACACAG
>HDCRISPR_A_ENSG00000223658_3
AATCCGAAGATGAGAGTTAC
>HDCRISPR_A_ENSG00000223658_4
ATCACCTTCGTCCACCTAAC
>HDCRISPR_A_ENSG00000173728_1
GTCGCCCAGTGATCCCGCCA
>HDCRISPR_A_ENSG00000173728_2
AATAAATTCTCGTAGTCGGA
>HDCRISPR_A_ENSG00000173728_3
CTATACCTTGGCGGGATCAC
>HDCRISPR_A_ENSG00000173728_4
TGGAAGAACTATACCTTGGC
>HDCRISPR_A_ENSG00000180999_1
GGAGTCACACTGGTTCCTCC
>HDCRISPR_A_ENSG00000180999_2
TGAGCAGCATGGAGTCACAC
>HDCRISPR_A_ENSG00000180999_3
TTGAGAATTGTATGAGTTAT
>HDCRISPR_A_ENSG00000180999_4
ATAACTCATACAATTCTCAA
>HDCRISPR_A_ENSG00000162817_1
GGGCCGGGACATCATGACGG
>HDCRISPR_A_ENSG00000162817_2
GGCTGCTCTCCGCCTTGCTT
>HDCRISPR_A_ENSG00000162817_3
GGAGTACGCGGACGAGGCGG
>HDCRISPR_A_ENSG00000162817_4
CGAGCGCTACGAGCCACTGG
>HDCRISPR_A_ENSG00000182795_1
GATCAGGCCAGAATCTCCAG
>HDCRISPR_A_ENSG00000182795_2
CAGGGGCAGCCTCAGTGTGG
>HDCRISPR_A_ENSG00000182795_3
AGATCTTGACACTGACACAG
>HDCRISPR_A_ENSG00000182795_4
GGGTCCTCCCCTGATGAGAG
>HDCRISPR_A_ENSG00000203963_1
CTTTGATATTGCCTTAGACG
>HDCRISPR_A_ENSG00000203963_2
AATCTTGGCCAGAAGAACAA
>HDCRISPR_A_ENSG00000203963_3
CAAGGACATCCAACTTCTCT
>HDCRISPR_A_ENSG00000203963_4
TGGCATTGCTGCAGATAAAC
>HDCRISPR_A_ENSG00000157330_1
AGTGCTCACTGGAAATTGGA
>HDCRISPR_A_ENSG00000157330_2
TGCCAGCTCGGAGTAGAGAG
>HDCRISPR_A_ENSG00000157330_3
TTGGTCTCAATCTGCCAGCT
>HDCRISPR_A_ENSG00000157330_4
CTGGAAATTGGATGGAAGAG
>HDCRISPR_A_ENSG00000131591_1
GAAGGCCAGCCAGGAGGGCG
>HDCRISPR_A_ENSG00000131591_2
GGGAGTCGCCAGCAAGTCCA
>HDCRISPR_A_ENSG00000131591_3
TGCTGGCGACTCCCACGAGA
>HDCRISPR_A_ENSG00000131591_4
CTCCCACGAGAAGGCCAGCC
>HDCRISPR_A_ENSG00000143110_1
GTCGTAAACTCACCAGTGTC
>HDCRISPR_A_ENSG00000143110_2
TCAGGGGATGACAGCATGGG
>HDCRISPR_A_ENSG00000143110_3
ACCAGTGTCGGGTTTACATG
>HDCRISPR_A_ENSG00000143110_4
TGGTTAGAGAGACAGGGTGC
>HDCRISPR_A_ENSG00000215910_1
GGCAGCAGTTCGTGCAAAGA
>HDCRISPR_A_ENSG00000215910_2
CGTCTAGATTCAAATCCGAC
>HDCRISPR_A_ENSG00000215910_3
TGAGTGGTAGACATGACCAG
>HDCRISPR_A_ENSG00000215910_4
GGAGTCTCACCCAAGCAGAA
>HDCRISPR_A_ENSG00000187889_1
CTTGGAGGAAAGCAATGGAA
>HDCRISPR_A_ENSG00000187889_2
GGACCTATTAAATTCCCAGC
>HDCRISPR_A_ENSG00000187889_3
GCCGGGCTCCTCTCAGGAGG
>HDCRISPR_A_ENSG00000187889_4
GGCTTACTCCAGAGGAACCC
>HDCRISPR_A_ENSG00000198912_1
CACACTCATGAGGAGCCGGA
>HDCRISPR_A_ENSG00000198912_2
TGCAGAAGCAGAATGAGCCA
>HDCRISPR_A_ENSG00000198912_3
ACAACTCTGCAGCCACCGAG
>HDCRISPR_A_ENSG00000198912_4
GCAGAAGCCACCACTTCAGA
>HDCRISPR_A_ENSG00000204006_1
AACTCTCCAATGCCTTCTCT
>HDCRISPR_A_ENSG00000204006_2
ATGCAGGCAAAGACCATCAA
>HDCRISPR_A_ENSG00000204006_3
GTATAGAAGCAGCTGATGAC
>HDCRISPR_A_ENSG00000204006_4
GTTGTGGAGCTGGTCTCTGA
>HDCRISPR_A_ENSG00000163263_1
GGCCATGGGACTTAAGAAGA
>HDCRISPR_A_ENSG00000163263_2
GGTGTCCTGCATCCTTAGGG
>HDCRISPR_A_ENSG00000163263_3
GGACACCATGGTACAGGAAT
>HDCRISPR_A_ENSG00000163263_4
CTGTCTGTGGCAAATGGCAT
>HDCRISPR_A_ENSG00000119280_1
CGGCTCCTGGATGGATAGGG
>HDCRISPR_A_ENSG00000119280_2
CGGTGCCGTTGCTCGGCTCC
>HDCRISPR_A_ENSG00000119280_3
TCCATCCAGGAGCCGAGCAA
>HDCRISPR_A_ENSG00000119280_4
GCTCGGCTCCTGGATGGATA
>HDCRISPR_A_ENSG00000253313_1
GACGCTGTGGGGAGCTCCGA
>HDCRISPR_A_ENSG00000253313_2
AGGGGCCACAGCAGACGCTG
>HDCRISPR_A_ENSG00000253313_3
TGTGCTGGTAGGATTTGTGC
>HDCRISPR_A_ENSG00000253313_4
CAAGTGCAATGAGGAGCGAG
>HDCRISPR_A_ENSG00000143793_1
TCACCTGGTACGCCAAGGGC
>HDCRISPR_A_ENSG00000143793_2
GCCATGTTCGGCTCCAGTCG
>HDCRISPR_A_ENSG00000143793_3
CAGCGGGAGAACTACCTGGG
>HDCRISPR_A_ENSG00000143793_4
TCACGTCCTCCCAGTTGAAC
>HDCRISPR_A_ENSG00000143612_1
GGTGAATGTCGTGCTGGTGA
>HDCRISPR_A_ENSG00000143612_2
GGTGATGGCCTACGGGAGCC
>HDCRISPR_A_ENSG00000143612_3
TCGTGCTGGTGATGGCCTAC
>HDCRISPR_A_ENSG00000143612_4
CCCGGAGAGCCAGTTACTGC
>HDCRISPR_A_ENSG00000164008_1
TATGACTGTCAGCTTGTTGG
>HDCRISPR_A_ENSG00000164008_2
TTTGCAAGAACAAGCCAGGA
>HDCRISPR_A_ENSG00000164008_3
CATTTACTATCTCTATAAAC
>HDCRISPR_A_ENSG00000164008_4
GCTGTAGTTTGTAGGCACCA
>HDCRISPR_A_ENSG00000203724_1
GGTGAGCGAAGAGTTAACCG
>HDCRISPR_A_ENSG00000203724_2
CAGATTGCCCACTTGCAAAG
>HDCRISPR_A_ENSG00000203724_3
GCTAACGAGGGAAACTGCGG
>HDCRISPR_A_ENSG00000203724_4
ACCCTCTGCCCTGCTAACGA
>HDCRISPR_A_ENSG00000183888_1
ACAGGCCTGGAGACCAGCTC
>HDCRISPR_A_ENSG00000183888_2
ACGGATGGTGCCTTTGAGGT
>HDCRISPR_A_ENSG00000183888_3
CACCATCCGTGAGACAGGCC
>HDCRISPR_A_ENSG00000183888_4
TTGCCGCCTCTTACCGGAGC
>HDCRISPR_A_ENSG00000198854_1
GGGGCTGGGCAGGGTAGCAA
>HDCRISPR_A_ENSG00000198854_2
TCGGGAAGCTCTGGATGCTG
>HDCRISPR_A_ENSG00000198854_3
AAAGGTTCGGGACTAGGGGC
>HDCRISPR_A_ENSG00000198854_4
TCTCAGGGGACTCACCCCGA
>HDCRISPR_A_ENSG00000142698_1
GCCGAGGTCAAGAGCAGCAA
>HDCRISPR_A_ENSG00000142698_2
GAATGTGCTGGACAAGACAA
>HDCRISPR_A_ENSG00000142698_3
CAAGATCTGTTCCAAGCCCA
>HDCRISPR_A_ENSG00000142698_4
AACCCCACTCACCCATCAAG
>HDCRISPR_A_ENSG00000173372_1
CAGAGCACCAGCCATCCCCG
>HDCRISPR_A_ENSG00000173372_2
ACCAGACGGGAAGAAAGGGG
>HDCRISPR_A_ENSG00000173372_3
GGCATCATGGAGGGTCCCCG
>HDCRISPR_A_ENSG00000173372_4
GACTTGTGCCGAGCACCAGA
>HDCRISPR_A_ENSG00000173369_1
GTATGATGATGAAGATCCCA
>HDCRISPR_A_ENSG00000173369_2
AGTACTGGGATGCTGCCCCA
>HDCRISPR_A_ENSG00000173369_3
CAGGTGTCCCAGGGATACCC
>HDCRISPR_A_ENSG00000173369_4
AGCAGGAGCAACATCAGTAC
>HDCRISPR_A_ENSG00000131094_1
GTTGCACGTAAACTTGCCGC
>HDCRISPR_A_ENSG00000131094_2
CCTAGGCAACAACTACGACG
>HDCRISPR_A_ENSG00000131094_3
GGTAGGGGTCGCACACCATG
>HDCRISPR_A_ENSG00000131094_4
GGTACTCAAGTTTGACGACG
>HDCRISPR_A_ENSG00000144119_1
GAGTCGCCCTTCTCTCCCGG
>HDCRISPR_A_ENSG00000144119_2
GATCTTGGGGCCGCTGAAGG
>HDCRISPR_A_ENSG00000144119_3
GTCCTGCATGACTTCCAGGG
>HDCRISPR_A_ENSG00000144119_4
CTGGCAGCTGAACTTGCCCG
>HDCRISPR_A_ENSG00000165985_1
GGAGCAGGTGAACTTGCCGG
>HDCRISPR_A_ENSG00000165985_2
GCAGAGATCAGCCCACATGC
>HDCRISPR_A_ENSG00000165985_3
GCAGGGACTGCATGAGGCCG
>HDCRISPR_A_ENSG00000165985_4
GAAGAAGTAGATGCCCGGGA
>HDCRISPR_A_ENSG00000186897_1
GGTGCTGCGCTTCGACGACG
>HDCRISPR_A_ENSG00000186897_2
CATGCGGGTCGCACACCATG
>HDCRISPR_A_ENSG00000186897_3
GCAGCACCTCGTAACCCTCG
>HDCRISPR_A_ENSG00000186897_4
GCCTCGCATTGCTTTCTACG
>HDCRISPR_A_ENSG00000145861_1
TGCTGCCGCTGAGGAAAGCC
>HDCRISPR_A_ENSG00000145861_2
CGCCGAGAGCTTCTTTGCTC
>HDCRISPR_A_ENSG00000145861_3
GGCAGGCTGCAGACCAGTTG
>HDCRISPR_A_ENSG00000145861_4
GAGCACCCAGGGGATCATGG
>HDCRISPR_A_ENSG00000082196_1
GGAATGCCAGGAGGGCCCGG
>HDCRISPR_A_ENSG00000082196_2
GTGTCAAGATGAATACATGG
>HDCRISPR_A_ENSG00000082196_3
TGGCCGTAGCGGCTCCAGGA
>HDCRISPR_A_ENSG00000163145_1
TGTGCCAGTGGACAACCCCG
>HDCRISPR_A_ENSG00000163145_2
GAAGAGATGGTAGAGACGGC
>HDCRISPR_A_ENSG00000163145_3
CTGGAGCAAATGGTTCCCCT
>HDCRISPR_A_ENSG00000163145_4
ATCGGCCTTCCAGGAAGAGA
>HDCRISPR_A_ENSG00000184471_1
GTGCTAGGAGCAGCAGGGCG
>HDCRISPR_A_ENSG00000184471_2
GGGCGGCAGCAGTGCACACA
>HDCRISPR_A_ENSG00000184471_3
CACCCGGGCATAGGGTCCAG
>HDCRISPR_A_ENSG00000184471_4
GAGGATTTCGATGTCTATAG
>HDCRISPR_A_ENSG00000240654_1
AGAGCTCATGTAAGCATCTT
>HDCRISPR_A_ENSG00000240654_2
TCTGAGGACCAGGCCTCTGG
>HDCRISPR_A_ENSG00000240654_3
CTGCAGGACAATGCCGCCAG
>HDCRISPR_A_ENSG00000240654_4
GCAGCTGAAGCTCGGGGATG
>HDCRISPR_A_ENSG00000159403_1
GAGCTTCACCCTGTATCCCG
>HDCRISPR_A_ENSG00000159403_2
GTGCAGCAGCGAGCTGTACA
>HDCRISPR_A_ENSG00000159403_3
CAGCAGCGAGCTGTACACGG
>HDCRISPR_A_ENSG00000159403_4
CTCGCCAATGTTCTTCCCGT
>HDCRISPR_A_ENSG00000139178_1
TACAAACTCCCTCTGACCAG
>HDCRISPR_A_ENSG00000139178_2
AGCCAGTTCTGTGGTCAGCA
>HDCRISPR_A_ENSG00000139178_3
CAGCCGCAAACTCCTCCCTG
>HDCRISPR_A_ENSG00000139178_4
AAGACTGCCCACCTCCACAA
>HDCRISPR_A_ENSG00000182326_1
GATGACATGAAGAATTGCGG
>HDCRISPR_A_ENSG00000182326_2
AAGGGAGGCTCTGTGGACAG
>HDCRISPR_A_ENSG00000182326_3
TGGGACATAGAAGTTCCTGA
>HDCRISPR_A_ENSG00000182326_4
CAGGAGACACTGAAGAAGGG
>HDCRISPR_A_ENSG00000166278_1
GTGCGTCAGTGTCGCCCCAA
>HDCRISPR_A_ENSG00000124237_1
GAAACCTCTCAGCACCGCGG
>HDCRISPR_A_ENSG00000124237_2
TCAGCCGCCGCGGTGCTGAG
>HDCRISPR_A_ENSG00000124237_3
GGCTGAACGCATGAACCTTG
>HDCRISPR_A_ENSG00000124237_4
ACGCATGAACCTTGTGGGTC
>HDCRISPR_A_ENSG00000196476_1
CTCCATAGTCCAGGAGTTCC
>HDCRISPR_A_ENSG00000196476_2
TGGGACTCACTCCATAGTCC
>HDCRISPR_A_ENSG00000196476_3
GGAGTGAGTCCCAGAGTGCT
>HDCRISPR_A_ENSG00000196476_4
AGTCCCAGAGTGCTTGGGTC
>HDCRISPR_A_ENSG00000160221_1
GCACGTGATTGACCACACCA
>HDCRISPR_A_ENSG00000160221_2
AGCCGTCCGAAGGCGAGAGC
>HDCRISPR_A_ENSG00000160221_3
ACGTGATTGACCACACCAAG
>HDCRISPR_A_ENSG00000160221_4
CACCTGCTCTCGCCTTCGGA
>HDCRISPR_A_ENSG00000205929_1
GTAGAGCGAACCAGCTACAA
>HDCRISPR_A_ENSG00000205929_2
CCGGGATTGTGACTACAGTT
>HDCRISPR_A_ENSG00000205929_3
AGATGTGTCCGTGAACCAGA
>HDCRISPR_A_ENSG00000205929_4
AGAACAGCTGCAGTTCCGAA
>HDCRISPR_A_ENSG00000154642_1
CATTTGCAGTGTTTGTAAAC
>HDCRISPR_A_ENSG00000154642_2
TAGGGGCACTATGAACGAAG
>HDCRISPR_A_ENSG00000154642_3
TACACTGTTACGACATAAAG
>HDCRISPR_A_ENSG00000154642_4
GCTTAGATCGAGGACAACCC
>HDCRISPR_A_ENSG00000169314_1
CAACCTAGTGAGCCTGGAGG
>HDCRISPR_A_ENSG00000169314_2
GGCTTCCCGGGCCCAGACCA
>HDCRISPR_A_ENSG00000169314_3
GAGGTTCACCAGCCTGCAAG
>HDCRISPR_A_ENSG00000169314_4
CATGGGCAACTCCCTACTGA
>HDCRISPR_A_ENSG00000128346_1
GGCTTCACAGAAGCAGATGG
>HDCRISPR_A_ENSG00000128346_2
GGTCCCCGGGGTGTAAGTGA
>HDCRISPR_A_ENSG00000128346_3
CAGATGGAGGTAGTGACCAA
>HDCRISPR_A_ENSG00000128346_4
CTGACCTCTGAGCAGCTCGC
>HDCRISPR_A_ENSG00000100249_1
GAGGAAGTGGTAGCTGGTGC
>HDCRISPR_A_ENSG00000100249_2
CCTGAGTACAAGCTTAACCA
>HDCRISPR_A_ENSG00000100249_3
GTCCATAGATAGGGATGCTG
>HDCRISPR_A_ENSG00000100249_4
TCTCCAAACTTGCATGGTGG
>HDCRISPR_A_ENSG00000205856_1
GGAATCTCACACTCATGGCA
>HDCRISPR_A_ENSG00000205856_2
GGCTGAGGTACTGCATGAGT
>HDCRISPR_A_ENSG00000205856_3
AAGATGCTGAAGATGTCCAA
>HDCRISPR_A_ENSG00000205856_4
CAAGTCAGTTTGCTCCCCAT
>HDCRISPR_A_ENSG00000184208_1
GACATTCCTTGTGCTGAAGC
>HDCRISPR_A_ENSG00000184208_2
ACTGCTGGGTGCCTGTGCTG
>HDCRISPR_A_ENSG00000184208_3
GCAGGTTGCCACAGCACTGA
>HDCRISPR_A_ENSG00000184208_4
ACCCAGCAGTGACAACAACA
>HDCRISPR_A_ENSG00000157617_1
GACCTGGCTGCTCCATGCCG
>HDCRISPR_A_ENSG00000157617_2
TGTGGACAGCACCCACCAGG
>HDCRISPR_A_ENSG00000157617_3
GGAGAAGGAGCCACAGGCCG
>HDCRISPR_A_ENSG00000157617_4
TGAAAGACCAGCTAATCTGG
>HDCRISPR_A_ENSG00000205502_1
CCGAGGAACAGAGTTTCTCG
>HDCRISPR_A_ENSG00000205502_2
CGGCGTGAGCACTTTGGCGA
>HDCRISPR_A_ENSG00000205502_3
GCGGCGGGATGCAGAATTCG
>HDCRISPR_A_ENSG00000205502_4
GGATGACAGCGGGCTCGAGG
>HDCRISPR_A_ENSG00000221843_1
GAAGCCACTGCAGCAAACTG
>HDCRISPR_A_ENSG00000221843_2
GACATTCCAGGCAGAATCAG
>HDCRISPR_A_ENSG00000221843_3
GATGCAACCGAACCTCACCA
>HDCRISPR_A_ENSG00000221843_4
TAAGCAATGGCTACAAATGG
>HDCRISPR_A_ENSG00000119147_1
ACGGCCACTTTAGTCTTAGT
>HDCRISPR_A_ENSG00000119147_2
AGCCCATGTAGAGAAACTGC
>HDCRISPR_A_ENSG00000119147_3
CAGGCTGCCAAGGAATTCTT
>HDCRISPR_A_ENSG00000119147_4
CTGGTACCACTGCTGCACCT
>HDCRISPR_A_ENSG00000115998_1
CCAGCTTTCTTATCTGATTT
>HDCRISPR_A_ENSG00000115998_2
ACTTTAGTCCTCAGAGAATT
>HDCRISPR_A_ENSG00000115998_3
AAATGGAACCAAATTCTCTG
>HDCRISPR_A_ENSG00000115998_4
TGGCACATACAATGGAACCC
>HDCRISPR_A_ENSG00000172478_1
AGCCTCGGCATCCACCCACA
>HDCRISPR_A_ENSG00000172478_2
CTCTGAGGACCCAATGGACA
>HDCRISPR_A_ENSG00000172478_3
GAGCTGCTCCTCCCTCAGGC
>HDCRISPR_A_ENSG00000172478_4
CAGCTTCCACGTGGTGCCCG
>HDCRISPR_A_ENSG00000179270_1
GTACCCAAGATACTTCCAAA
>HDCRISPR_A_ENSG00000179270_2
GAAATGCAATCCCCATCCTG
>HDCRISPR_A_ENSG00000179270_3
GATAGGTGTAAGCCTGCTGG
>HDCRISPR_A_ENSG00000179270_4
AGTGGGTTGCAGTGGAGTGG
>HDCRISPR_A_ENSG00000177994_1
ACGACTCTAAGAGCACCCAG
>HDCRISPR_A_ENSG00000177994_2
ACCTTACCTATTCCACAAGA
>HDCRISPR_A_ENSG00000177994_3
GTGGTCACATGGTAAAGCAC
>HDCRISPR_A_ENSG00000177994_4
TTTCTATAAAGGGTGACTGG
>HDCRISPR_A_ENSG00000237651_1
TGAACTTGAATGTGCCGATG
>HDCRISPR_A_ENSG00000237651_2
TGTCTCTGGACAAGAATGCC
>HDCRISPR_A_ENSG00000237651_3
TCTTGTCCAGAGACAGAGTA
>HDCRISPR_A_ENSG00000237651_4
GAGACAGAGTAAGGAAGTGT
>HDCRISPR_A_ENSG00000186132_1
ACGGATGAGGCGAACTGTGA
>HDCRISPR_A_ENSG00000186132_2
GATGTTCAAAGGAACGGATG
>HDCRISPR_A_ENSG00000186132_3
GAATTTCTTCACATGGCTCC
>HDCRISPR_A_ENSG00000186132_4
ACTGTGATGGTCACTTCTCC
>HDCRISPR_A_ENSG00000187833_1
AAGGAGGTGCCAGAGGCTGA
>HDCRISPR_A_ENSG00000187833_2
ACTATAATCAAGGCACACTG
>HDCRISPR_A_ENSG00000187833_3
GATTGCAGGCAGGATAGTTG
>HDCRISPR_A_ENSG00000187833_4
CCATCAACCAGAAATGGTGA
>HDCRISPR_A_ENSG00000188674_1
ATCTTATGCTGGAATCTTAA
>HDCRISPR_A_ENSG00000188674_2
ACAGAACAGTATCCCGATTG
>HDCRISPR_A_ENSG00000188674_3
TACCTTGATGGTACCAGAAT
>HDCRISPR_A_ENSG00000188674_4
TATATGGGTCTGCCATGGAG
>HDCRISPR_A_ENSG00000182600_1
CCAGCAGCAGCGCCATGCGC
>HDCRISPR_A_ENSG00000182600_2
CAGCAGCAGCGCCATGCGCA
>HDCRISPR_A_ENSG00000182600_3
TCTTACCTGTGAGCACCGCA
>HDCRISPR_A_ENSG00000182600_4
GGCCAGGATGGCATCCTGTC
>HDCRISPR_A_ENSG00000187699_1
ACATCTCTCTTCTGGCATAA
>HDCRISPR_A_ENSG00000187699_2
CTGCTTCTCACCTTCATATA
>HDCRISPR_A_ENSG00000187699_3
CAGAAGAGAGATGTCTACCT
>HDCRISPR_A_ENSG00000187699_4
CCATTTCCTACCATATATGA
>HDCRISPR_A_ENSG00000205086_1
TGACCTACGGACCAGAAGGC
>HDCRISPR_A_ENSG00000205086_2
GGGGTCTCCAGGCCCAATCG
>HDCRISPR_A_ENSG00000205086_3
GGGACAGATCAAAGCAGGAG
>HDCRISPR_A_ENSG00000205086_4
GAGATTGGGAGGGGCTGCAG
>HDCRISPR_A_ENSG00000171860_1
GCAGCAGAGGAGGTCCGCCA
>HDCRISPR_A_ENSG00000171860_2
GATACATCCACAGATAGAGC
>HDCRISPR_A_ENSG00000171860_3
AGTAAGGCTGAGAATGACCA
>HDCRISPR_A_ENSG00000171860_4
GGGATTGCCAGGCAATGGGC
>HDCRISPR_A_ENSG00000088543_1
TGTACATCAGGAAGAAGAAG
>HDCRISPR_A_ENSG00000088543_2
GACCTGGAACCTGCCACAGA
>HDCRISPR_A_ENSG00000088543_3
TTCCAGGTCAGACTCAGAGG
>HDCRISPR_A_ENSG00000088543_4
GCTGAGGGTAGTGGTCTCGG
>HDCRISPR_A_ENSG00000131379_1
AAAGGGCCACATGGAAAGGG
>HDCRISPR_A_ENSG00000131379_2
CGGGCCAACATTAGATGAGA
>HDCRISPR_A_ENSG00000131379_3
GAGAGTCTGAGCACCTGCAG
>HDCRISPR_A_ENSG00000131379_4
CATACAGCGACGTTTCCAGA
>HDCRISPR_A_ENSG00000180697_1
GTGAGACTTCTTGCAGGCAC
>HDCRISPR_A_ENSG00000180697_2
GTCAGCCTCCCGCACCTGTA
>HDCRISPR_A_ENSG00000180697_3
GCACCTGTACGGAAACTTCT
>HDCRISPR_A_ENSG00000180697_4
GAGTAAGAAGTGGAGGATCC
>HDCRISPR_A_ENSG00000174928_1
CCAGTACCCGGACTAGGCGC
>HDCRISPR_A_ENSG00000174928_2
ATTCCGTCCTTGTCGGCAGA
>HDCRISPR_A_ENSG00000174928_3
AAGTAACATTATTCCAGCTA
>HDCRISPR_A_ENSG00000174928_4
AGCACTGGAATGGCCATAGC
>HDCRISPR_A_ENSG00000114529_1
GCCTCTCAATGGTGCCGACA
>HDCRISPR_A_ENSG00000114529_2
GGACCTCCTCGTCCAAAGAA
>HDCRISPR_A_ENSG00000114529_3
GAAGAGAACACGCCTCTCAA
>HDCRISPR_A_ENSG00000114529_4
CGTCTACTGGCTGTGAGGGT
>HDCRISPR_A_ENSG00000188315_1
GCAGAAGAGCAGGCTGCCAG
>HDCRISPR_A_ENSG00000188315_2
CTGCAGAGGAGCCTGTGCAC
>HDCRISPR_A_ENSG00000188315_3
GCATGGTTTGTTGCAAAGGC
>HDCRISPR_A_ENSG00000188315_4
TGAAGGAGTTAGTTATTCCC
>HDCRISPR_A_ENSG00000187068_1
TTCCAACCCCGCTCCGACGC
>HDCRISPR_A_ENSG00000187068_2
GCAGCTTGAAGCACTTGCCA
>HDCRISPR_A_ENSG00000187068_3
ATCTGTGCCACGCACAGCCA
>HDCRISPR_A_ENSG00000187068_4
ATGAGGCTCAGGCCCTGGCG
>HDCRISPR_A_ENSG00000236980_1
GCTGGGGCTTGGCTGCAAGG
>HDCRISPR_A_ENSG00000236980_2
ACAAAGTGGATGAGGTGCTG
>HDCRISPR_A_ENSG00000236980_3
GAGAAGAAGTGTCGCTGCGC
>HDCRISPR_A_ENSG00000236980_4
AGGAACACTGCTGGAGGCTG
>HDCRISPR_A_ENSG00000244731_1
AGAGTGTCCCCAACACGAGG
>HDCRISPR_A_ENSG00000244731_2
GCAACACCGAGCAGGTCCAC
>HDCRISPR_A_ENSG00000244731_3
GCTCCTGTCTAACACTGGAC
>HDCRISPR_A_ENSG00000244731_4
GACACTGACCAAGGCGCCTG
>HDCRISPR_A_ENSG00000224389_1
GCAACACCCCGCAGGTCCGC
>HDCRISPR_A_ENSG00000224389_2
GACACTGACCAAGGCCCCTG
>HDCRISPR_A_ENSG00000224389_3
GTATCACTGGAGAGAGGTCC
>HDCRISPR_A_ENSG00000224389_4
AGTGATACATAGGAGCATGC
>HDCRISPR_A_ENSG00000123838_1
GACTTTCCACAGCCTGGAGA
>HDCRISPR_A_ENSG00000123838_2
ATCAGAGACTTTCCACAGCC
>HDCRISPR_A_ENSG00000123838_3
AATGGGATCTGACGTAGCCA
>HDCRISPR_A_ENSG00000123838_4
ACGCTTACCTGTAATTCTGA
>HDCRISPR_A_ENSG00000138813_1
AAGTCACCTTACCTTTGATG
>HDCRISPR_A_ENSG00000138813_2
ACGGTGCCAAAGTGCCTCCA
>HDCRISPR_A_ENSG00000138813_3
GCTCTTCAGATCGAGGGCAA
>HDCRISPR_A_ENSG00000138813_4
CGATCTGAAGAGCAGATGTC
>HDCRISPR_A_ENSG00000154274_1
AACAGGCAGGAGGATACCCA
>HDCRISPR_A_ENSG00000154274_2
TGTGGACGAGGATGCAGCGG
>HDCRISPR_A_ENSG00000154274_3
GCAGCAGGACAGCTGATCCA
>HDCRISPR_A_ENSG00000154274_4
GGAGGGGAACACCATGCCTG
>HDCRISPR_A_ENSG00000174749_1
GCGGCCGAAGGAGAGCGAGC
>HDCRISPR_A_ENSG00000174749_2
TTATCAACATGGGCTTCACA
>HDCRISPR_A_ENSG00000174749_3
AAGAACAGCAACTAGTCCAA
>HDCRISPR_A_ENSG00000174749_4
GTCCAAGGGCTTGCAGGCCA
>HDCRISPR_A_ENSG00000151470_1
AGGCTGAATCCAGGTGACAG
>HDCRISPR_A_ENSG00000151470_2
AGGTGACAGAGGAGTGATGA
>HDCRISPR_A_ENSG00000151470_3
ATCATCACTCCTCTGTCACC
>HDCRISPR_A_ENSG00000151470_4
AGCATGAGCCCGTATTTATC
>HDCRISPR_A_ENSG00000164123_1
TTGGTATGATACAGATGCCA
>HDCRISPR_A_ENSG00000164123_2
TTTATCAACAAATCAAGACT
>HDCRISPR_A_ENSG00000164123_3
TTTCCCACAGTAGTAGATGT
>HDCRISPR_A_ENSG00000164123_4
AAAGCCAACATCTACTACTG
>HDCRISPR_A_ENSG00000205129_1
GACGCCACCATGCCTGCGGA
>HDCRISPR_A_ENSG00000205129_2
GATTGGCCTCTTTAGTGAGA
>HDCRISPR_A_ENSG00000205129_3
GCCACCATGCCTGCGGAAGG
>HDCRISPR_A_ENSG00000205129_4
ACCAGACGCCACCATGCCTG
>HDCRISPR_A_ENSG00000243449_1
GACGGAGACCCTACTGCTGC
>HDCRISPR_A_ENSG00000243449_2
GCACCTACTCTGCGCGGGGA
>HDCRISPR_A_ENSG00000243449_3
AAGGCGTGGCAGTCCACGCA
>HDCRISPR_A_ENSG00000243449_4
GCTGCTGAGTCTGGCGCTGC
>HDCRISPR_A_ENSG00000181215_1
CCACCAGGCGTCTCTGGACG
>HDCRISPR_A_ENSG00000181215_2
CATGCTCAACGACGTGGCAC
>HDCRISPR_A_ENSG00000181215_3
GCCAGCACAGACAGCCCAAC
>HDCRISPR_A_ENSG00000181215_4
GCACGTTCCAGGATCAAGCG
>HDCRISPR_A_ENSG00000106804_1
GGAAAGAGCATACGCAGAAA
>HDCRISPR_A_ENSG00000106804_2
TGCTGATACTGTCAAGGCAA
>HDCRISPR_A_ENSG00000106804_3
GACTGGTCTGGAGTATAAAC
>HDCRISPR_A_ENSG00000106804_4
GTTTATACTCCAGACCAGTC
>HDCRISPR_A_ENSG00000181751_1
GTTGGCCTCAGCCCCAGGGA
>HDCRISPR_A_ENSG00000181751_2
GCACACCCTGCTCCCCGATG
>HDCRISPR_A_ENSG00000181751_3
GGTTGGCTTCACGACTGGCG
>HDCRISPR_A_ENSG00000181751_4
TCAACACCTAACCCTCCGAG
>HDCRISPR_A_ENSG00000186493_1
GAATTGCCAGGAGGGCCCTG
>HDCRISPR_A_ENSG00000186493_2
GCGGTCCACTCCGCCCAGCA
>HDCRISPR_A_ENSG00000186493_3
TTGGTTGCGAATTGCCAGGA
>HDCRISPR_A_ENSG00000186493_4
CCAGGAGGCAGAGCAGGTCC
>HDCRISPR_A_ENSG00000178776_1
GGAATAAGACAAGCAGTCCC
>HDCRISPR_A_ENSG00000178776_2
ACTTCGCCTGACAGTTGTCC
>HDCRISPR_A_ENSG00000178776_3
GAAGCACTTACCTGCATAGC
>HDCRISPR_A_ENSG00000178776_4
ACTTACCTGCATAGCAGGTC
>HDCRISPR_A_ENSG00000185056_1
GCTGTCGCCAGGAGAAGCCG
>HDCRISPR_A_ENSG00000185056_2
GACTGAGGCTGCGATGGCGG
>HDCRISPR_A_ENSG00000185056_3
GGAGAAGCCGAGGGAAGCAA
>HDCRISPR_A_ENSG00000185056_4
AGGCCGCAGCCTCCACACCA
>HDCRISPR_A_ENSG00000205765_1
GAGACGAGTGGAAGAGCTCG
>HDCRISPR_A_ENSG00000205765_2
ACTAGAGACTGCGGCCGCCA
>HDCRISPR_A_ENSG00000205765_3
GAATGTCTCTCTTGGAGACG
>HDCRISPR_A_ENSG00000205765_4
CAGCAACTTAGCGAAGCTGC
>HDCRISPR_A_ENSG00000197536_1
ACAGCATGGCTGTACTCCAC
>HDCRISPR_A_ENSG00000197536_2
GCAGAGCTACAGGAGGCCCG
>HDCRISPR_A_ENSG00000197536_3
TAGAGCAAGAGTGAACAGGA
>HDCRISPR_A_ENSG00000197536_4
GCCATATACAGACACAGACG
>HDCRISPR_A_ENSG00000164241_1
CACAGGCAGAGTTGTCTTAG
>HDCRISPR_A_ENSG00000164241_2
TGTGTTGACCTTATTCACAA
>HDCRISPR_A_ENSG00000164241_3
TCTCAAGAAGAGTCCAAAGG
>HDCRISPR_A_ENSG00000164241_4
TTGGCAGAATTAAGATGCTC
>HDCRISPR_A_ENSG00000039537_1
TGCATAGTGATCACAGAAGC
>HDCRISPR_A_ENSG00000039537_2
GAAGTACAAGACAGAGCGTC
>HDCRISPR_A_ENSG00000039537_3
GCTTCTGTGATCACTATGCA
>HDCRISPR_A_ENSG00000039537_4
TGTTGATCAGAGCATTCAGC
>HDCRISPR_A_ENSG00000204296_1
AGACTTCTGGACTATGAGGA
>HDCRISPR_A_ENSG00000204296_2
GCACTGTCTCGATCAAGTAT
>HDCRISPR_A_ENSG00000204296_3
AAAGCACTTACCTAGAGAGT
>HDCRISPR_A_ENSG00000204296_4
CATGCATATTCAACACAAAG
>HDCRISPR_A_ENSG00000196821_1
TTTACAAACTGAGTATCCGG
>HDCRISPR_A_ENSG00000196821_2
GGAGCCCATGTGTCAGGAGC
>HDCRISPR_A_ENSG00000196821_3
CAACACACAGCCGCATCGTA
>HDCRISPR_A_ENSG00000196821_4
TTTCCTTCTACCTTACGATG
>HDCRISPR_A_ENSG00000185127_1
GGGAAGCTGCGCGGACGAGG
>HDCRISPR_A_ENSG00000185127_2
GGACGAGGAGGAGGTCCCCG
>HDCRISPR_A_ENSG00000185127_3
GATGCCGGCCAGAAGCACGC
>HDCRISPR_A_ENSG00000185127_4
GCAGGAGCACCCACTCCTCG
>HDCRISPR_A_ENSG00000197261_1
GCAGTAGAGAGGGACAGCCT
>HDCRISPR_A_ENSG00000197261_2
CCAAGGGTCGCATGACCACG
>HDCRISPR_A_ENSG00000197261_3
GGGCTCTCCAGGCACGAACA
>HDCRISPR_A_ENSG00000197261_4
GGGATGCCCCTGTTCGTGCC
>HDCRISPR_A_ENSG00000130349_1
TGAGATGAGTGAGCAGGAAG
>HDCRISPR_A_ENSG00000130349_2
GCTCACTCATCTCATCATGA
>HDCRISPR_A_ENSG00000130349_3
TTTAACACTAGCCATAGCCA
>HDCRISPR_A_ENSG00000130349_4
GATTATAAGCGCCATGGCTA
>HDCRISPR_A_ENSG00000189325_1
ACGACTCCGAGCCTTTCCCG
>HDCRISPR_A_ENSG00000189325_2
CCAGTGAAGCGCCTTCCTGG
>HDCRISPR_A_ENSG00000189325_3
CGCAAGACACCAAGAAGGGG
>HDCRISPR_A_ENSG00000189325_4
CCTCACGAAGAAGTTCAGCA
>HDCRISPR_A_ENSG00000204387_1
GACCTTCAGGCTGGGAGAGG
>HDCRISPR_A_ENSG00000204387_2
CTGCTCACACAGGATAATAC
>HDCRISPR_A_ENSG00000204387_3
CTGCAACTTGACCTTCAGGC
>HDCRISPR_A_ENSG00000204387_4
CCATAGCAAGGAAGGAGAAC
>HDCRISPR_A_ENSG00000137434_1
TGGAACTCTGGTTATGCCTA
>HDCRISPR_A_ENSG00000137434_2
AATCTGCAGAACTCTCTGGT
>HDCRISPR_A_ENSG00000137434_3
ACTATTACTGCTACTGGCAA
>HDCRISPR_A_ENSG00000137434_4
GCTTCACTCTAATAGCAGAG
>HDCRISPR_A_ENSG00000136197_1
GTTAGTGTTCTTCATGTCTT
>HDCRISPR_A_ENSG00000136197_2
GAACACTAACAACTTCTTCC
>HDCRISPR_A_ENSG00000136197_3
CTGATTCCACAATGGCTCTC
>HDCRISPR_A_ENSG00000136197_4
TCTTGCAGAAAGTAGAAGCT
>HDCRISPR_A_ENSG00000170279_1
GGAGGGCTTCACATTCACAT
>HDCRISPR_A_ENSG00000170279_2
TCGCTGTTTGGGTCCACGTT
>HDCRISPR_A_ENSG00000170279_3
CGGATTGACCTTCGCCTGAG
>HDCRISPR_A_ENSG00000170279_4
AGGGACACTCTTCAAGGCTG
>HDCRISPR_A_ENSG00000122783_1
GACTGTGTACTGCATGAATG
>HDCRISPR_A_ENSG00000122783_2
GAGATAGTTGATGTTGCTCT
>HDCRISPR_A_ENSG00000122783_3
TGTCTGACTTTACCTCAATC
>HDCRISPR_A_ENSG00000122783_4
TGAGATAGTTGATGTTGCTC
>HDCRISPR_A_ENSG00000164746_1
GGTAGCTATGCATCCAGAAG
>HDCRISPR_A_ENSG00000164746_2
ATGAACCATGTAATCCGGCA
>HDCRISPR_A_ENSG00000164746_3
TTTAACCCCGATCAAGCCAA
>HDCRISPR_A_ENSG00000164746_4
TCTGGATGCATAGCTACCAT
>HDCRISPR_A_ENSG00000164500_1
TCAGGGTTTATGAGTCCTGG
>HDCRISPR_A_ENSG00000164500_2
AGGACTCATAAACCCTGAAC
>HDCRISPR_A_ENSG00000164500_3
GGATCATGTAAATGATAGTC
>HDCRISPR_A_ENSG00000164500_4
GAACAGGAGATGGAATTCCA
>HDCRISPR_A_ENSG00000243317_1
TTTCAGCTTGGATTTACACT
>HDCRISPR_A_ENSG00000243317_2
CAGCTCCACTCACCAGGAAC
>HDCRISPR_A_ENSG00000243317_3
TGGATTTACACTGGGCAACG
>HDCRISPR_A_ENSG00000243317_4
CGACATCATGCTCCAGTTCC
>HDCRISPR_A_ENSG00000157131_1
TTCTCCTGTGCAGTTACCCC
>HDCRISPR_A_ENSG00000157131_2
ACTCTGACCAGTTGCTCAGC
>HDCRISPR_A_ENSG00000157131_3
GACAGATTGCTTTCCGTGCC
>HDCRISPR_A_ENSG00000157131_4
CTTTCTTTAGGAGAGTAAGA
>HDCRISPR_A_ENSG00000021852_1
ACCGTGCAACTTCTCTGACA
>HDCRISPR_A_ENSG00000021852_2
CCAGCCCTCTCAGTTCCATG
>HDCRISPR_A_ENSG00000021852_3
AGAAGTTGCACGGTTCCCCA
>HDCRISPR_A_ENSG00000021852_4
GGAATTGGCAGTCTGGCCAG
>HDCRISPR_A_ENSG00000176919_1
AGAAGCCTCAGAGGCCACGC
>HDCRISPR_A_ENSG00000176919_2
CATCAGCACCATCCAGCCCA
>HDCRISPR_A_ENSG00000176919_3
TGTCCTGTACCTGGAGCGGG
>HDCRISPR_A_ENSG00000176919_4
GACAGCGAAACTCTGGTAGT
>HDCRISPR_A_ENSG00000168333_1
TCTGGCTAGAAGGCAACCAA
>HDCRISPR_A_ENSG00000168333_2
ACTTCGATAATACTGATTTC
>HDCRISPR_A_ENSG00000168333_3
ATGGCATCCGTACCTTCCAT
>HDCRISPR_A_ENSG00000168333_4
GATGACGACAAACCACAGCA
>HDCRISPR_A_ENSG00000165084_1
CAGTCTAAACAAGGGAACCG
>HDCRISPR_A_ENSG00000165084_2
TCCTTACATGATTTGGAGTC
>HDCRISPR_A_ENSG00000165084_3
AGCATCCAAAGTGGAACTGG
>HDCRISPR_A_ENSG00000165084_4
GGTCAGTAGAGCATCCAAAG
>HDCRISPR_A_ENSG00000156172_1
GGAGGACCTGGACGAGCTCT
>HDCRISPR_A_ENSG00000156172_2
GCGGCACCCACAGTAGCGAC
>HDCRISPR_A_ENSG00000156172_3
GGTATGGTCGAGCAGCCCAA
>HDCRISPR_A_ENSG00000156172_4
CACACCTGACCTTCTAAGAC
>HDCRISPR_A_ENSG00000176907_1
AGCCTCTCGTAAGAAAGCCG
>HDCRISPR_A_ENSG00000176907_2
CAGACCAAGAATCACTAGAA
>HDCRISPR_A_ENSG00000176907_3
CTCTGGAGACAAGAAAGCAG
>HDCRISPR_A_ENSG00000176907_4
ACGTGGACATGATGACGGCT
>HDCRISPR_A_ENSG00000213865_1
GAAAGTGTGGGAATGGGGAT
>HDCRISPR_A_ENSG00000213865_2
ATGAGGGAAAGTGTGGGAAT
>HDCRISPR_A_ENSG00000213865_3
TTTCCCTCATGGGAGGCTGT
>HDCRISPR_A_ENSG00000213865_4
ACCACTGGAAAGGCCGGGCA
>HDCRISPR_A_ENSG00000253250_1
CAGCAGTCTCCAGTTAAGAA
>HDCRISPR_A_ENSG00000253250_2
AACACTCAGTGCATACAAAG
>HDCRISPR_A_ENSG00000253250_3
TGTATGCACTGAGTGTTGCA
>HDCRISPR_A_ENSG00000253250_4
AAACACTTGAGAGCTTCAAC
>HDCRISPR_A_ENSG00000274443_1
GAAGTCTCACATTTGATTTC
>HDCRISPR_A_ENSG00000274443_2
ACTGCCACGTGCTGATGCCG
>HDCRISPR_A_ENSG00000274443_3
CATGCAGTGTGGCACCACTT
>HDCRISPR_A_ENSG00000274443_4
AGTCTCTCTAAGTATTGAGA
>HDCRISPR_A_ENSG00000113600_1
TCACAGCACAGTACACGACC
>HDCRISPR_A_ENSG00000113600_2
CGATCCTTGTCTCAGACAAA
>HDCRISPR_A_ENSG00000113600_3
GCATTGTGACCATTCACTCC
>HDCRISPR_A_ENSG00000113600_4
CCACTGCTTTCTGTTAGCTC
>HDCRISPR_A_ENSG00000204711_1
GAAATACTCGAAGCCGGTGT
>HDCRISPR_A_ENSG00000204711_2
GATCGGACCACCGGACTTGG
>HDCRISPR_A_ENSG00000204711_3
CCGGACTTGGTGGAGCGCAA
>HDCRISPR_A_ENSG00000204711_4
TTTCTTGTGATGGGAGCGGA
>HDCRISPR_A_ENSG00000148362_1
CGTGTGCTACTGCGAAGGGG
>HDCRISPR_A_ENSG00000148362_2
CGAAGGGGAGGAAAGCGGGG
>HDCRISPR_A_ENSG00000148362_3
ACTAGAGGTTGAAGCCGCCG
>HDCRISPR_A_ENSG00000148362_4
GGAGAGTCGCTCATCAACCC
>HDCRISPR_A_ENSG00000188959_1
CATACTGGGCTCGCAGGAAC
>HDCRISPR_A_ENSG00000188959_2
TAAGCTGCCAGAAGTGGGGC
>HDCRISPR_A_ENSG00000188959_3
GCAGGAACTGGATGCTGAGT
>HDCRISPR_A_ENSG00000188959_4
GAGACCTAAGCTGCCAGAAG
>HDCRISPR_A_ENSG00000187753_1
CTGGACTGGTGTCTCCAGTG
>HDCRISPR_A_ENSG00000187753_2
TACTGAACATTGAGGAAGGG
>HDCRISPR_A_ENSG00000187753_3
GCTTCTCTATTGTCCTCAGC
>HDCRISPR_A_ENSG00000187753_4
TCTATTGTCCTCAGCTGGAC
>HDCRISPR_A_ENSG00000232434_1
AAAGCTGCTCGTAGACGCGC
>HDCRISPR_A_ENSG00000232434_2
GGGATGCAGCTCGTTGGCAA
>HDCRISPR_A_ENSG00000232434_3
TGCGGCGTAGCGTCTGGGAG
>HDCRISPR_A_ENSG00000232434_4
GCGCGATGCGCGAGAAAGCG
>HDCRISPR_A_ENSG00000148120_1
ACATGGACCTCAGACCAGAG
>HDCRISPR_A_ENSG00000148120_2
CATGTAACCGATCGCCCTTC
>HDCRISPR_A_ENSG00000148120_3
TACCATATCCTGATAGCATG
>HDCRISPR_A_ENSG00000148120_4
AAACCAACGCAGCTTTGGGA
>HDCRISPR_A_ENSG00000157653_1
AATTCACCTTCAGCATCCAG
>HDCRISPR_A_ENSG00000157653_2
CACAGGTGGTTTCGTCCCAC
>HDCRISPR_A_ENSG00000157653_3
GGATAGTTGCCCAGCATTGT
>HDCRISPR_A_ENSG00000157653_4
CAACTATCCGCCGCATTGAG
>HDCRISPR_A_ENSG00000186354_1
GGTTCCAAGCCTGTTCCCGC
>HDCRISPR_A_ENSG00000186354_2
ACCCTCGCTGTCAGGGCGAC
>HDCRISPR_A_ENSG00000186354_3
CCAAGCCCAGACCTCGGACC
>HDCRISPR_A_ENSG00000186354_4
CGAGCTCCAGGTGCAGAAAC
>HDCRISPR_A_ENSG00000204669_1
CCTGTACTTGGAGATGTTGG
>HDCRISPR_A_ENSG00000204669_2
GGAACCTGCCAGGCAGAACC
>HDCRISPR_A_ENSG00000204669_3
AATCTTTCACTGCCCTTCCA
>HDCRISPR_A_ENSG00000204669_4
TCTTCTTTACAGTACTGACC
>HDCRISPR_A_ENSG00000165118_1
TGCGCAGAAGTTAATGCACC
>HDCRISPR_A_ENSG00000165118_2
CATCGGATTCTCAATGAAAC
>HDCRISPR_A_ENSG00000165118_3
GCAGAAGTTAATGCACCTGG
>HDCRISPR_A_ENSG00000165118_4
CCAAGATGAGCAAGAACCTG
>HDCRISPR_A_ENSG00000183784_1
GCTCCGCTTCACACCAGCGC
>HDCRISPR_A_ENSG00000183784_2
GCCGTTTATGAGACACTCCG
>HDCRISPR_A_ENSG00000183784_3
GCCCTCCAGGTTCTTACAGG
>HDCRISPR_A_ENSG00000183784_4
GAGTCCATTCGCGTCCGCGG
>HDCRISPR_A_ENSG00000147894_1
AATGGGGATCGCAGCACATA
>HDCRISPR_A_ENSG00000147894_2
GGATTTCTCCATTTAGAGTG
>HDCRISPR_A_ENSG00000147894_3
TCAACACACACTCTATGAAG
>HDCRISPR_A_ENSG00000147894_4
ATCCTTCGAAATGCAGAGAG
>HDCRISPR_A_ENSG00000165181_1
TTTAGTCTACTCAAGAGAGT
>HDCRISPR_A_ENSG00000165181_2
GCATGGAATTGAGGATATCG
>HDCRISPR_A_ENSG00000165181_3
GCAGAGTGGTGGAAACAAGC
>HDCRISPR_A_ENSG00000165181_4
CACTTTGAACTTGACTGCAC
>HDCRISPR_A_ENSG00000155621_1
TCGGCGATGAGCTCCCAGAA
>HDCRISPR_A_ENSG00000155621_2
AACGAGCCACGTTGCCTTTC
>HDCRISPR_A_ENSG00000155621_3
AACGTATTCTGGTGCTTCTG
>HDCRISPR_A_ENSG00000155621_4
ATTCTGGTGCTTCTGAGGTC
>HDCRISPR_A_ENSG00000205549_1
TATGTGAGAAACACCACCCA
>HDCRISPR_A_ENSG00000205549_2
CGAGCCATCTCGCGTCTAGC
>HDCRISPR_A_ENSG00000205549_3
CTATGTGAGAAACACCACCC
>HDCRISPR_A_ENSG00000205549_4
CAAAGGAGAGGGAAGAAGAT
>HDCRISPR_A_ENSG00000133742_1
TTGTCATCATATCCCCAGTC
>HDCRISPR_A_ENSG00000133742_2
GAAGCTGCCTCAAAGGCTGA
>HDCRISPR_A_ENSG00000133742_3
TTTAGCTTCACGTAGCTCAC
>HDCRISPR_A_ENSG00000133742_4
AGATAATGGCAAGTCCAGAC
>HDCRISPR_A_ENSG00000074410_1
AGGAGCCCGCGAAGATGCCC
>HDCRISPR_A_ENSG00000074410_2
GGAAACTTTACCGTTCACTG
>HDCRISPR_A_ENSG00000074410_3
GATGCCAAGAATGCCAGCCA
>HDCRISPR_A_ENSG00000074410_4
TCTTGGCATCTGTATTGTGG
>HDCRISPR_A_ENSG00000185015_1
GGTGGAACTGTAAGAGAACC
>HDCRISPR_A_ENSG00000185015_2
CGGCAGGTTCACCTTCACTG
>HDCRISPR_A_ENSG00000185015_3
GAGGCAGCTCATGAACCAGA
>HDCRISPR_A_ENSG00000185015_4
ACCATGTCGAGGCTCAGCTG
>HDCRISPR_A_ENSG00000104267_1
GCGACCATGTCCCATCACTG
>HDCRISPR_A_ENSG00000104267_2
ACAGACAGGGGCTTCAGGGA
>HDCRISPR_A_ENSG00000104267_3
ATGATCAAGCAACTTCCCTG
>HDCRISPR_A_ENSG00000104267_4
CAATGGTCATGCTTTCAACG
>HDCRISPR_A_ENSG00000164879_1
GAGGAAGGCGACCATGGCCA
>HDCRISPR_A_ENSG00000164879_2
GTAGCCCCACTCCTTGGCCA
>HDCRISPR_A_ENSG00000164879_3
CCATCATAAGACACAGACCA
>HDCRISPR_A_ENSG00000164879_4
ATTCACCACGCCGCCCTGCG
>HDCRISPR_A_ENSG00000169239_1
GCATCCACTCTGGGAGAGCG
>HDCRISPR_A_ENSG00000169239_2
TTCCGAGATTCATGCCAGCG
>HDCRISPR_A_ENSG00000169239_3
TGTACTCACAGGCTCGGTTC
>HDCRISPR_A_ENSG00000169239_4
GGTGGTGATGAACAGCCTGA
>HDCRISPR_A_ENSG00000131686_1
ACAGATGTGCAGCACCATGA
>HDCRISPR_A_ENSG00000131686_2
GGTGCGTCCTCGGAGATCAG
>HDCRISPR_A_ENSG00000131686_3
CAGCGGCTCTGAGCACACCG
>HDCRISPR_A_ENSG00000131686_4
GTTTCTGCTTACCTCAACGA
>HDCRISPR_A_ENSG00000178538_1
GATGAAGCTCAGGTCCGCCA
>HDCRISPR_A_ENSG00000178538_2
TTCCTTCTCGGGGAAGGCGA
>HDCRISPR_A_ENSG00000178538_3
GAAGAGGAGGGTGTGGAGTG
>HDCRISPR_A_ENSG00000178538_4
GCAATGATGGCGATTCCGTG
>HDCRISPR_A_ENSG00000107159_1
GGGATCAACAGAGGGAGCCA
>HDCRISPR_A_ENSG00000107159_2
GAGGTTGCCCCGGATGCAGG
>HDCRISPR_A_ENSG00000107159_3
AGAGGATTCACCCAGAGAGG
>HDCRISPR_A_ENSG00000107159_4
GGCAGATCCTCCTCGCCCAG
>HDCRISPR_A_ENSG00000102547_1
CCTGCAGCTGATAGACTTTG
>HDCRISPR_A_ENSG00000102547_2
CAGCTATCAGTGTCACTAGC
>HDCRISPR_A_ENSG00000102547_3
GCAATGAAAGAAATTCTGTG
>HDCRISPR_A_ENSG00000102547_4
GCACAAGAACTCTACAGCAG
>HDCRISPR_A_ENSG00000134508_1
CGGCAACACGATACCAGGAA
>HDCRISPR_A_ENSG00000134508_2
ACATGCGGCAACACGATACC
>HDCRISPR_A_ENSG00000134508_3
AGGATCTTCTGCCACTGATA
>HDCRISPR_A_ENSG00000134508_4
ACTTGGGTACTGTCGCGATA
>HDCRISPR_A_ENSG00000145309_1
AACTGATGAAGAAACTACCG
>HDCRISPR_A_ENSG00000145309_2
AGCTTTCTTCAGGAGCAGGA
>HDCRISPR_A_ENSG00000145309_3
GGGCAAACCATCTTCAGCCA
>HDCRISPR_A_ENSG00000145309_4
AGAAGATGACACCAGTGCTG
>HDCRISPR_A_ENSG00000158966_1
TGCTGGCGAGCCAGATGCGG
>HDCRISPR_A_ENSG00000158966_2
TGGGTGTTGCTATGTAACGG
>HDCRISPR_A_ENSG00000158966_3
CCAGTCAAAGAAATCAACCC
>HDCRISPR_A_ENSG00000158966_4
AGTTGTAGAAGCATCCTATA
>HDCRISPR_A_ENSG00000157388_1
GGCTGGGTTGGCCCGAACGG
>HDCRISPR_A_ENSG00000157388_2
GGACGCCAGTGTACTGCCAA
>HDCRISPR_A_ENSG00000157388_3
ATACCTGGCACATCGCAAGG
>HDCRISPR_A_ENSG00000157388_4
TGGCACATCGCAAGGCGGAT
>HDCRISPR_A_ENSG00000006283_1
TGCCTTCTTTGCCGTGGAGA
>HDCRISPR_A_ENSG00000006283_2
GCCGGTTCCAAGTGTCTCCC
>HDCRISPR_A_ENSG00000006283_3
CATCTTTGCCTTCTTTGCCG
>HDCRISPR_A_ENSG00000006283_4
CCCTGAGCGGTCGCAGCACA
>HDCRISPR_A_ENSG00000196557_1
GGAGCACTATAACCAACCCA
>HDCRISPR_A_ENSG00000196557_2
CGAGCGCTGCAACATCCTGG
>HDCRISPR_A_ENSG00000196557_3
ACAGGGCCGGAACATGCCCA
>HDCRISPR_A_ENSG00000196557_4
CCACCATGACCGAGGGCGCA
>HDCRISPR_A_ENSG00000157445_1
GATGTTTCACAAGAAGTCTG
>HDCRISPR_A_ENSG00000157445_2
TGAATTTGATGCAGACTTAC
>HDCRISPR_A_ENSG00000157445_3
CTGCATCAAATTCATGTTTC
>HDCRISPR_A_ENSG00000157445_4
GCAGTACTTTGGAAGTGCAA
>HDCRISPR_A_ENSG00000151062_1
GTGACACTCACGCTGACCAG
>HDCRISPR_A_ENSG00000151062_2
CCGGGAGGTGCTGTTTGACG
>HDCRISPR_A_ENSG00000151062_3
CGCTGTCCAGTAGGCTTCCA
>HDCRISPR_A_ENSG00000151062_4
GCTCATCAGCGACGGCGCCG
>HDCRISPR_A_ENSG00000182389_1
TGTACCGTCAATGCGTCCGG
>HDCRISPR_A_ENSG00000182389_2
GTGCTTCAGGAAATCAAAGA
>HDCRISPR_A_ENSG00000182389_3
CTACGCCAAGAACGGGACCG
>HDCRISPR_A_ENSG00000108878_1
GGATGCAGAAGAGGGTCACG
>HDCRISPR_A_ENSG00000108878_2
CGTGCTGGCCATGACAGCCG
>HDCRISPR_A_ENSG00000108878_3
ATGGACGACAGCAAGACCTG
>HDCRISPR_A_ENSG00000108878_4
GCCTGCCAGGATGCAGAAGA
>HDCRISPR_A_ENSG00000166862_1
GGCAGCGAAAGCACCAACGG
>HDCRISPR_A_ENSG00000166862_2
ATAGTCGGTTCCCACAGCTA
>HDCRISPR_A_ENSG00000166862_3
CTATTGGCTCTACTCCAGAG
>HDCRISPR_A_ENSG00000166862_4
TCAAGTACCTTCTAGGCAGC
>HDCRISPR_A_ENSG00000075461_1
ACACCCGCCACAGACCAGAG
>HDCRISPR_A_ENSG00000075461_2
CAACGGCACCAACCTGACCA
>HDCRISPR_A_ENSG00000075461_3
ACCATGGTGCGATGCGACCG
>HDCRISPR_A_ENSG00000075461_4
GGGGCCCGTCGTCCATGGTC
>HDCRISPR_A_ENSG00000075429_1
CTACTGGCTGTACCTGGAGG
>HDCRISPR_A_ENSG00000075429_2
GGAAGATGAGTGCCTGCGGG
>HDCRISPR_A_ENSG00000075429_3
TGCTGACCGCGATACCCAGG
>HDCRISPR_A_ENSG00000075429_4
CAAGGAAGCAGACCCGCCAG
>HDCRISPR_A_ENSG00000130433_1
TGCAAGAGGAGAACCGGCGG
>HDCRISPR_A_ENSG00000130433_2
GTCCAACTTCTTCCTGCAAG
>HDCRISPR_A_ENSG00000130433_3
CGTGGGCACCGAGTTCTGGG
>HDCRISPR_A_ENSG00000130433_4
TGTGCGAAGCGGCCCACCTG
>HDCRISPR_A_ENSG00000175161_1
TGCAGTTCCACCTTCAACAA
>HDCRISPR_A_ENSG00000175161_2
AAGGGACAATAGGATCGAGC
>HDCRISPR_A_ENSG00000175161_3
GATGTGTCTCTCTCTGATGA
>HDCRISPR_A_ENSG00000175161_4
CAGAACGGTGAGATATGCCT
>HDCRISPR_A_ENSG00000081803_1
GACGCTCATCAAGATTGTGA
>HDCRISPR_A_ENSG00000081803_2
GGTGAATGACAGTACCACGT
>HDCRISPR_A_ENSG00000081803_3
TTCACTTTGACCACAGGCCG
>HDCRISPR_A_ENSG00000081803_4
AATCAAACTGGCAGTGCGAA
>HDCRISPR_A_ENSG00000164304_1
TCAGCATCTCTCCACTGCAG
>HDCRISPR_A_ENSG00000164304_2
AGAAGCTTGGAGGTTGGCTA
>HDCRISPR_A_ENSG00000164304_3
ATTAGAGGCGGGCTTCTAGG
>HDCRISPR_A_ENSG00000164304_4
GCAGAAACACTAGTTTCCAT
>HDCRISPR_A_ENSG00000104327_1
CAGTATGGGCAAAGAGATGA
>HDCRISPR_A_ENSG00000104327_2
TGGGTAATACGTGAGCCAAC
>HDCRISPR_A_ENSG00000104327_3
GCTGGCATCGGAAGAGCAGC
>HDCRISPR_A_ENSG00000104327_4
CCAGCAGCTGAAGTCCTGTG
>HDCRISPR_A_ENSG00000172137_1
CTCCAGCGCCGAGTTTATGG
>HDCRISPR_A_ENSG00000172137_2
CGTGCTGCCTGAAGCACAGA
>HDCRISPR_A_ENSG00000172137_3
GGGCTCCAGCGCCGAGTTTA
>HDCRISPR_A_ENSG00000172137_4
CTGTGCTTCAGGCAGCACGT
>HDCRISPR_A_ENSG00000012822_1
AAGTTGACTCCACCACGGGA
>HDCRISPR_A_ENSG00000012822_2
CTAAGCCGGGCACCATCCCG
>HDCRISPR_A_ENSG00000012822_3
CCATGCCCAGTGCCAGTGAC
>HDCRISPR_A_ENSG00000012822_4
GGTGTAGTGACATTCCACCT
>HDCRISPR_A_ENSG00000136436_1
AATACTCATCATCCTTGGGC
>HDCRISPR_A_ENSG00000136436_2
TTCAGCTTACTACCTGCCCA
>HDCRISPR_A_ENSG00000136436_3
CTGGTAATACTCATCATCCT
>HDCRISPR_A_ENSG00000136436_4
TGAGTATTACACCTTCATGT
>HDCRISPR_A_ENSG00000064989_1
CCTGAGGACTCAATTCAGTT
>HDCRISPR_A_ENSG00000064989_2
AGAATTAGAAGAGAGTCCTG
>HDCRISPR_A_ENSG00000064989_3
GACCCCATTCAACAAGCAGA
>HDCRISPR_A_ENSG00000064989_4
TGCTGGAACGATGTTGCAGC
>HDCRISPR_A_ENSG00000185933_1
GAACATGTAGCGCAACACAG
>HDCRISPR_A_ENSG00000185933_2
GCAGGGGCAGTTGAAGTCGA
>HDCRISPR_A_ENSG00000185933_3
CGGCAGTGCAGAAGGCACAG
>HDCRISPR_A_ENSG00000185933_4
GATGCAGCGGAGGTAACGCA
>HDCRISPR_A_ENSG00000138172_1
AATGATGAAGAGCACCAGGG
>HDCRISPR_A_ENSG00000138172_2
TGGCCGAGTGCCAGCACCGG
>HDCRISPR_A_ENSG00000138172_3
TTTCAACGGCCTGGTGGCAC
>HDCRISPR_A_ENSG00000138172_4
GGTGCTGGCACTCGGCCACG
>HDCRISPR_A_ENSG00000183128_1
GGGACAGTTGAAGTCAAAGG
>HDCRISPR_A_ENSG00000183128_2
GAGCATGCGGAATTTATCCA
>HDCRISPR_A_ENSG00000183128_3
GAGGAGGCCGCAGAGAAACA
>HDCRISPR_A_ENSG00000183128_4
GGAAGTGCTGGAAGAGCATG
>HDCRISPR_A_ENSG00000198668_1
CCTGCAATTCAGCTTCTGTT
>HDCRISPR_A_ENSG00000198668_2
CCCAACAGAAGCTGAATTGC
>HDCRISPR_A_ENSG00000198668_3
ATCAATGAAGTGGATGCTGA
>HDCRISPR_A_ENSG00000198668_4
AGGAACTTGGAACTGTCATG
>HDCRISPR_A_ENSG00000143933_1
ACTATAACAACAAAGGAATT
>HDCRISPR_A_ENSG00000143933_2
GGAACTGTAATGAGATCTCT
>HDCRISPR_A_ENSG00000143933_3
CTATTTGACAAAGATGGTGA
>HDCRISPR_A_ENSG00000143933_4
AAGAAGTTGATGAAATGATC
>HDCRISPR_A_ENSG00000178363_1
AGCTGCGACACGTCATGACC
>HDCRISPR_A_ENSG00000178363_2
CATGACGTGTCGCAGCTCGG
>HDCRISPR_A_ENSG00000178363_3
ACATGATGAGTGAGATCGAC
>HDCRISPR_A_ENSG00000178363_4
GCAGGTCACAGAATTCAAGG
>HDCRISPR_A_ENSG00000183166_1
AGAGAGCCTGAATGAGACCT
>HDCRISPR_A_ENSG00000183166_2
CTCCACAGTTTGACATGCAA
>HDCRISPR_A_ENSG00000183166_3
CCCCTTGTACAACAAGCCGG
>HDCRISPR_A_ENSG00000183166_4
CCGTTCCACCATGTGACCGC
>HDCRISPR_A_ENSG00000269058_1
CCAGTCGTACTCTATGCTGC
>HDCRISPR_A_ENSG00000269058_2
CCGGCAGCATAGAGTACGAC
>HDCRISPR_A_ENSG00000269058_3
TTTGTAGGACCCGATATTTG
>HDCRISPR_A_ENSG00000269058_4
TCCACCAATGACTCCCGATT
>HDCRISPR_A_ENSG00000128595_1
AGACCTCATTGCCACCAAGG
>HDCRISPR_A_ENSG00000128595_2
TTCATGTAGTCATACTCCTC
>HDCRISPR_A_ENSG00000128595_3
GGATGGCAAGCTTACCAAGG
>HDCRISPR_A_ENSG00000128595_4
TCAAGGCAAAGGCTGTGCAC
>HDCRISPR_A_ENSG00000183049_1
CAGCTCTCCACCGGACACCC
>HDCRISPR_A_ENSG00000183049_2
AGAGCTGTTTGACCGGATAG
>HDCRISPR_A_ENSG00000183049_3
CGTGTACTATCTCCACAGAA
>HDCRISPR_A_ENSG00000183049_4
CCGGTCAAACAGCTCTCCAC
>HDCRISPR_A_ENSG00000008118_1
TCTGGAGGCAATGGGTCGAA
>HDCRISPR_A_ENSG00000008118_2
AAGAAGATGACTGCAGTTCC
>HDCRISPR_A_ENSG00000008118_3
GTTGGTGGTCTGTTTCTTCC
>HDCRISPR_A_ENSG00000008118_4
AGAAACAGACCACCAACATC
>HDCRISPR_A_ENSG00000070808_1
GAAGCGGGTGCAGGTGATGG
>HDCRISPR_A_ENSG00000070808_2
GCTGGTACTCTTCCGTGAAG
>HDCRISPR_A_ENSG00000070808_3
CACAAGGCTCACCGATGTTG
>HDCRISPR_A_ENSG00000070808_4
TGATCTTGGCAGCATACTCC
>HDCRISPR_A_ENSG00000058404_1
CGCTGTGTCAAGCTCTGCAC
>HDCRISPR_A_ENSG00000058404_2
CGATGTTGGAATGCTTCAGA
>HDCRISPR_A_ENSG00000058404_3
CGTTCTCCATTGTCACCAAA
>HDCRISPR_A_ENSG00000058404_4
GACAATGGAGAACGGCCTCC
>HDCRISPR_A_ENSG00000145349_1
TGACAACTATGCTGGCTACA
>HDCRISPR_A_ENSG00000145349_2
GAAGAAACCAGATGGAGTAA
>HDCRISPR_A_ENSG00000145349_3
GGGTAATTTAGTGGAAGGGA
>HDCRISPR_A_ENSG00000145349_4
ATATAGAGAATGACACCTGG
>HDCRISPR_A_ENSG00000162545_1
GCAGGCGGCAGGAGAAGATC
>HDCRISPR_A_ENSG00000162545_2
CAGATCGGCCGGAGCAAGCG
>HDCRISPR_A_ENSG00000162545_3
GCTCAGCTTCTCGTCGCCGT
>HDCRISPR_A_ENSG00000162545_4
GAACAAGCGGCCGCCCAAGC
>HDCRISPR_A_ENSG00000163888_1
GTAGGGCAGGATCTCGGACA
>HDCRISPR_A_ENSG00000163888_2
GCAGGCGGCAGCTGAAGGAG
>HDCRISPR_A_ENSG00000163888_3
GAAGGAGAGGTCGGAGCCCT
>HDCRISPR_A_ENSG00000163888_4
GTTGCCCGCGAAGAAGGAGT
>HDCRISPR_A_ENSG00000152495_1
AGGTGGAGTCGGAGCTGGGA
>HDCRISPR_A_ENSG00000152495_2
GGTGACCGAAGAGCAGGACG
>HDCRISPR_A_ENSG00000152495_3
TGCGAAGATGCTCAAAGTCA
>HDCRISPR_A_ENSG00000152495_4
CAGGACGAGGCGGAGCAGGA
>HDCRISPR_A_ENSG00000004660_1
GAGGCAGCTCTGGCCCGTGG
>HDCRISPR_A_ENSG00000004660_2
GCAGTCTTGAAGTACTGCCA
>HDCRISPR_A_ENSG00000004660_3
GATGTGGCTGGCAGGCCCCG
>HDCRISPR_A_ENSG00000004660_4
CACGTGGTGGGACTCGATGG
>HDCRISPR_A_ENSG00000110931_1
GAAGCCCTGTGAGGCCCTGC
>HDCRISPR_A_ENSG00000110931_2
TGAAGGACTCCATGCCCAGG
>HDCRISPR_A_ENSG00000110931_3
TGTGGACCTCGGCTTGGCGC
>HDCRISPR_A_ENSG00000110931_4
ACACTCGGTGACCACAATGA
>HDCRISPR_A_ENSG00000143919_1
GGTTCTCCCTTACCTGCCGC
>HDCRISPR_A_ENSG00000143919_2
CGAGTGGTGCAGCCAACTGC
>HDCRISPR_A_ENSG00000143919_3
TGAGATGGAGTCGCGAGTCG
>HDCRISPR_A_ENSG00000143919_4
TGAATATATTATTGTGCTTG
>HDCRISPR_A_ENSG00000164047_1
GCACAGCTTCCTTGTAGCTG
>HDCRISPR_A_ENSG00000164047_2
ACCTGGGCAATGATGGCCAG
>HDCRISPR_A_ENSG00000164047_3
AAAGCTCACCATCGTGGGCC
>HDCRISPR_A_ENSG00000164047_4
TGCTAACCTCTACCGCCTCC
>HDCRISPR_A_ENSG00000130559_1
AGCTCAAGCGTGACGAAGCC
>HDCRISPR_A_ENSG00000130559_2
AGTGGCAATAAAGGATGGGA
>HDCRISPR_A_ENSG00000130559_3
GTATGCGCCATTAGTGTTGA
>HDCRISPR_A_ENSG00000130559_4
CTCGAGGAGCAGCAATAGCC
>HDCRISPR_A_ENSG00000127022_1
GCTATTGTTGAGGCTCATGA
>HDCRISPR_A_ENSG00000127022_2
TTTATGTGTAGATCATGGAA
>HDCRISPR_A_ENSG00000127022_3
CCTTGACGATGTCATTGAAG
>HDCRISPR_A_ENSG00000127022_4
TACAAAGCTCCAGTTCCAAC
>HDCRISPR_A_ENSG00000042493_1
TGTGCACCTCAACACGCTGC
>HDCRISPR_A_ENSG00000042493_2
GTGCACAGCCAGCACGGCAC
>HDCRISPR_A_ENSG00000042493_3
CCTTATACAGAGCTGCGGCC
>HDCRISPR_A_ENSG00000042493_4
TTCATGAGCTACTTCCCACG
>HDCRISPR_A_ENSG00000014216_1
GCCAGGATTATGAGCAGCTG
>HDCRISPR_A_ENSG00000014216_2
CGGGTGCGATGCCTGCAGAG
>HDCRISPR_A_ENSG00000014216_3
GGAAGGCCTCATCACGGAAG
>HDCRISPR_A_ENSG00000014216_4
AAGTGCAGAAGCAGCGGGCC
>HDCRISPR_A_ENSG00000137225_1
ACCAGCATGCTGTACTCCCC
>HDCRISPR_A_ENSG00000137225_2
GATCACAGGAGGATAAGCCT
>HDCRISPR_A_ENSG00000137225_3
CTACCCGCACATGAGCCCCG
>HDCRISPR_A_ENSG00000137225_4
CGAGCAGCCTGTCTAAGAAA
>HDCRISPR_A_ENSG00000162949_1
GCTTCCATATCACATTGGAG
>HDCRISPR_A_ENSG00000162949_2
CAGGCAGTGATCCCGCAAGG
>HDCRISPR_A_ENSG00000162949_3
AACGCCTCTCCAATGTGATA
>HDCRISPR_A_ENSG00000162949_4
TCATCCAGGATGAAGTGAGG
>HDCRISPR_A_ENSG00000103326_1
GGAAGTTGCGGAAGGTGCAG
>HDCRISPR_A_ENSG00000103326_2
ACAGGACCACTCTCCGACCG
>HDCRISPR_A_ENSG00000103326_3
GCGCCAGTGCTCCATCTGCG
>HDCRISPR_A_ENSG00000103326_4
CTGCACCGACAGCTTCAACG
>HDCRISPR_A_ENSG00000149260_1
TCTACTATAAGGGCACGCCG
>HDCRISPR_A_ENSG00000149260_2
GTAGAGTGAGTCGTCAGTGG
>HDCRISPR_A_ENSG00000149260_3
GGGCTTCACACACGAGAACA
>HDCRISPR_A_ENSG00000149260_4
CTCGTGTGTGAAGCCCTATG
>HDCRISPR_A_ENSG00000077274_1
CAACCGACTGCTTCCTGGAA
>HDCRISPR_A_ENSG00000077274_2
GGTGGTGTGGAAACGTCCCC
>HDCRISPR_A_ENSG00000077274_3
CCACCTTTCCAGGAAGCAGT
>HDCRISPR_A_ENSG00000077274_4
GAAATACCAGGAACTGAAGC
>HDCRISPR_A_ENSG00000131375_1
TGGACGCCACAGCACTGGAG
>HDCRISPR_A_ENSG00000131375_2
GCGGTTCAGCGCGACCACGA
>HDCRISPR_A_ENSG00000131375_3
CGAAGGCCGCTACTCCGAGG
>HDCRISPR_A_ENSG00000131375_4
CGCCATGGACGCCACAGCAC
>HDCRISPR_A_ENSG00000180881_1
TGATGATAGACCACTTATCT
>HDCRISPR_A_ENSG00000180881_2
CTAATTCTCACCTAGATAAG
>HDCRISPR_A_ENSG00000180881_3
AGGAAAGCCATCTTACAGCA
>HDCRISPR_A_ENSG00000180881_4
GTGTCATCTTTGAATCTGGA
>HDCRISPR_A_ENSG00000204397_1
ACAGACAAGGGTGCTGAACC
>HDCRISPR_A_ENSG00000204397_2
AAAGCTGTTTATCCATTCCA
>HDCRISPR_A_ENSG00000204397_3
GGATGAATTATTACAGACAA
>HDCRISPR_A_ENSG00000204397_4
GGTGCTGAACCAGGAAGAGA
>HDCRISPR_A_ENSG00000255221_1
TGGGTGAATTATTGGAGACA
>HDCRISPR_A_ENSG00000255221_2
GGAGACAAGGGTGCTGAGCC
>HDCRISPR_A_ENSG00000255221_3
TTGTACCTTCGCCCACTGAA
>HDCRISPR_A_ENSG00000255221_4
TCAAATAGTACTTCCTTCCT
>HDCRISPR_A_ENSG00000255501_1
CCCATCTTTGAGGCAAGTTG
>HDCRISPR_A_ENSG00000255501_2
TTAGTGCAAACCCATCTTTG
>HDCRISPR_A_ENSG00000255501_3
CCCTCAACTTGCCTCAAAGA
>HDCRISPR_A_ENSG00000255501_4
GATAAATTTGCAGCAAGACT
>HDCRISPR_A_ENSG00000165233_1
ACAGATCCTTACCAACAAGG
>HDCRISPR_A_ENSG00000165233_2
GCGCTTGAGTGAGCAGCAGG
>HDCRISPR_A_ENSG00000165233_3
GTCACAGAGCCGCACACGCA
>HDCRISPR_A_ENSG00000165233_4
GCTGTGTCCGTCGCCATGAC
>HDCRISPR_A_ENSG00000132357_1
TAGACACGTTAACTTCTCGG
>HDCRISPR_A_ENSG00000132357_2
GCCATTTGCGGCTTAAGGCA
>HDCRISPR_A_ENSG00000132357_3
TGAAGATGCAGAAGCCACTG
>HDCRISPR_A_ENSG00000132357_4
AACCAGCCTTTCATTGGAGG
>HDCRISPR_A_ENSG00000138380_1
TTAAGAGTCAACCATAATGA
>HDCRISPR_A_ENSG00000138380_2
CACAAGTGATTATACCTCAG
>HDCRISPR_A_ENSG00000138380_3
TCCCGTTGTTACTCACCCCG
>HDCRISPR_A_ENSG00000138380_4
GTGGATGTGAATAGTCCTCG
>HDCRISPR_A_ENSG00000079691_1
AGGAAATATCTTCCTCAGGC
>HDCRISPR_A_ENSG00000079691_2
GCTGTGGGACAGCCAGACCG
>HDCRISPR_A_ENSG00000079691_3
CATGGAGCCATCTGAGCGCC
>HDCRISPR_A_ENSG00000079691_4
TGTACTAAGTTGTCCAATAC
>HDCRISPR_A_ENSG00000159753_1
TGGGACTCACCCTCAGCGGG
>HDCRISPR_A_ENSG00000159753_2
GTACTAGGTGTCTCACCTGA
>HDCRISPR_A_ENSG00000159753_3
CAGAGACTTTGTCCGACGAC
>HDCRISPR_A_ENSG00000159753_4
GGTCCAGGTGCAGGTCGCGG
>HDCRISPR_A_ENSG00000186648_1
TGACAGGTCCAGGTGCACCA
>HDCRISPR_A_ENSG00000186648_2
AACTGACTGCGTCATCGACT
>HDCRISPR_A_ENSG00000186648_3
GACAAAGCCCAAGAAGTTTG
>HDCRISPR_A_ENSG00000186648_4
CAAGATGCTGAGCAATGTGG
>HDCRISPR_A_ENSG00000156017_1
TCCAAGTGAAGAAGAAACTG
>HDCRISPR_A_ENSG00000156017_2
TAGCACCAGTATGCATGAGC
>HDCRISPR_A_ENSG00000156017_3
TTAGCACCAGTATGCATGAG
>HDCRISPR_A_ENSG00000156017_4
GGGCTCCTTACCCGTAGTAG
>HDCRISPR_A_ENSG00000164326_1
CCTGGACATCTACTCTGCCG
>HDCRISPR_A_ENSG00000164326_2
GAAGTATGGCCAAGTCCCCA
>HDCRISPR_A_ENSG00000164326_3
TACCGACCAGCTCCTTCTCG
>HDCRISPR_A_ENSG00000164326_4
CGATGGAGAGCTCCCGCGTG
>HDCRISPR_A_ENSG00000204682_1
TGCTCAAGAAGATGCAATCG
>HDCRISPR_A_ENSG00000204682_2
TAAGAGTCGGGTCCGCGCAG
>HDCRISPR_A_ENSG00000204682_3
GAAGTCCTGGATGAGAGGTA
>HDCRISPR_A_ENSG00000204682_4
GGTGGTGCCACCTTAAGAGT
>HDCRISPR_A_ENSG00000127995_1
GGTTGATCTCCCGCTTGCCC
>HDCRISPR_A_ENSG00000127995_2
CTTCAGCGTGAGGAGCGCCA
>HDCRISPR_A_ENSG00000127995_3
GTAGGCCAGAGCCGCCATCT
>HDCRISPR_A_ENSG00000127995_4
CTCACCTCGGTAGCGGCGGG
>HDCRISPR_A_ENSG00000147044_1
CAGTGTGGCTAACCAAACAG
>HDCRISPR_A_ENSG00000147044_2
ATCGCCGTTTAAATAGGGAG
>HDCRISPR_A_ENSG00000147044_3
CCCTGAGAATAACGACGCAA
>HDCRISPR_A_ENSG00000147044_4
GAATGCCAGCTTCTTTACAG
>HDCRISPR_A_ENSG00000167971_1
GGAGCTGGTGCAGGCGGTGA
>HDCRISPR_A_ENSG00000167971_2
TTACCTGCAGAGCCTTCCGG
>HDCRISPR_A_ENSG00000167971_3
AGTGACCATGCTGGGCCGCC
>HDCRISPR_A_ENSG00000167971_4
CCGCGCCATGGGGAAGGAGC
>HDCRISPR_A_ENSG00000137752_1
TAATGAGAGCAAGACGTGTG
>HDCRISPR_A_ENSG00000137752_2
AAAGCTGTTTATCCGTTCCA
>HDCRISPR_A_ENSG00000137752_3
TTTATCCGTTCCATGGGTGA
>HDCRISPR_A_ENSG00000137752_4
TTGTACCTTCACCCATGGAA
>HDCRISPR_A_ENSG00000003400_1
GGAGTTCTGCCAGGAAGAAA
>HDCRISPR_A_ENSG00000003400_2
CAGAGAAACCCTTTGTCGGG
>HDCRISPR_A_ENSG00000003400_3
TCTTCTGCCGTATGATATAG
>HDCRISPR_A_ENSG00000003400_4
ACTGCTGCCCACCCGACAAA
>HDCRISPR_A_ENSG00000105141_1
GACCCCGGTGAAACAGTAGG
>HDCRISPR_A_ENSG00000105141_2
CTCCACCTACTGTTTCACCG
>HDCRISPR_A_ENSG00000105141_3
GGAGCTCATACCCTCTACCG
>HDCRISPR_A_ENSG00000105141_4
AAGGAGAAATGAGCAATCCG
>HDCRISPR_A_ENSG00000106144_1
GAGCTGATGGCCGCTGACAG
>HDCRISPR_A_ENSG00000106144_2
GGAGAAGGACATCATCACCT
>HDCRISPR_A_ENSG00000106144_3
GTTAGAACATCTTCTGGAGA
>HDCRISPR_A_ENSG00000106144_4
GTGGACCAAGACCCCGCGCT
>HDCRISPR_A_ENSG00000196954_1
TATGCAAGAGAAGCAACGTA
>HDCRISPR_A_ENSG00000196954_2
GAGAAACAACCGCACACGCC
>HDCRISPR_A_ENSG00000196954_3
TCCTGCAGCTCATCCGAATA
>HDCRISPR_A_ENSG00000196954_4
AGTTTGACCATCTGCCTCCG
>HDCRISPR_A_ENSG00000137757_1
CTGTGAAGAGATGAGTGCCA
>HDCRISPR_A_ENSG00000137757_2
TTGCAAGATCCACGAGGAGA
>HDCRISPR_A_ENSG00000137757_3
TTCTGTTTGCAAGATCCACG
>HDCRISPR_A_ENSG00000137757_4
GCTCTTCTGCAAATCGAGGC
>HDCRISPR_A_ENSG00000138794_1
CAAAGCAATCGGCATCTGCG
>HDCRISPR_A_ENSG00000138794_2
AAATGTGATTGCCTTCGCCA
>HDCRISPR_A_ENSG00000138794_3
GACAAGTGTCACAGCCTGGT
>HDCRISPR_A_ENSG00000138794_4
ACATTAACTGGCTTGTTCAA
>HDCRISPR_A_ENSG00000165806_1
GCGATCCATCAAGACCACCC
>HDCRISPR_A_ENSG00000165806_2
TTCATGTTGTACTGATATGT
>HDCRISPR_A_ENSG00000165806_3
AAGAACTTTGATAAAGTGAC
>HDCRISPR_A_ENSG00000165806_4
TGCGATCCATCAAGACCACC
>HDCRISPR_A_ENSG00000064012_1
ATGGAGAAGAGGGTCATCCT
>HDCRISPR_A_ENSG00000064012_2
CTCCTCCTCTTAGAACCTGC
>HDCRISPR_A_ENSG00000064012_3
AGCAGAAATCTTTATGATAT
>HDCRISPR_A_ENSG00000064012_4
GGAACTTCAGACACCAGGCA
>HDCRISPR_A_ENSG00000118729_1
TTTCCCCACATATGATGGGA
>HDCRISPR_A_ENSG00000118729_2
ACACCGGCTCATGGTAGTAG
>HDCRISPR_A_ENSG00000118729_3
ACTGAAAGAAATCGTGCTTG
>HDCRISPR_A_ENSG00000118729_4
GGTACTTACCCCTTTGTCAA
>HDCRISPR_A_ENSG00000087589_1
ATCACCGACATGAAGGGAAC
>HDCRISPR_A_ENSG00000087589_2
GATGCCTGTTCCCTTCATGT
>HDCRISPR_A_ENSG00000087589_3
GCAGATGAGGAGTTGGGCGG
>HDCRISPR_A_ENSG00000087589_4
GACGAGCTGGCTTTCAGCAG
>HDCRISPR_A_ENSG00000121691_1
CCAGCGACCAGATGCAGCAC
>HDCRISPR_A_ENSG00000121691_2
GCAGCACTGGAAGGAGCAGC
>HDCRISPR_A_ENSG00000121691_3
CTCACCTTGGTGAGATCGAA
>HDCRISPR_A_ENSG00000121691_4
TGACACTCACCGCCATCGCC
>HDCRISPR_A_ENSG00000158428_1
GCTGTTCTTCTCTGAGACGC
>HDCRISPR_A_ENSG00000158428_2
CCCACCTGTGGAGTAAACCT
>HDCRISPR_A_ENSG00000158428_3
GGCCCACAGCATGTCCTCCA
>HDCRISPR_A_ENSG00000158428_4
CAAACTCATCTTCCGTTCCA
>HDCRISPR_A_ENSG00000166762_1
GCTTGAGCCAAGCTGTGCCG
>HDCRISPR_A_ENSG00000166762_2
CCAATACAAGTTTCTTCTGG
>HDCRISPR_A_ENSG00000166762_3
TTATAGAGAAACGCACTAGC
>HDCRISPR_A_ENSG00000166762_4
TGATCCATTTCCATTAGCCC
>HDCRISPR_A_ENSG00000188782_1
GGACCGTATGGGGTTTGGAG
>HDCRISPR_A_ENSG00000188782_2
CCTCCCATACAGGCCTCGAG
>HDCRISPR_A_ENSG00000188782_3
AGTACCATTCACGAGTCCTA
>HDCRISPR_A_ENSG00000188782_4
CAGCAATGGACCTCCCATAC
>HDCRISPR_A_ENSG00000133962_1
GCTTTGCATGTTCTAACAAA
>HDCRISPR_A_ENSG00000133962_2
CTAAGTGTGTTCACATCAGG
>HDCRISPR_A_ENSG00000133962_3
ATGCTAAGTGTGTTCACATC
>HDCRISPR_A_ENSG00000133962_4
GGGATGAAATACCATTCCAA
>HDCRISPR_A_ENSG00000099338_1
GCAGCTGCAGATCCAGATGG
>HDCRISPR_A_ENSG00000099338_2
CCAGCGGTAGAAGTTGACTG
>HDCRISPR_A_ENSG00000099338_3
CCTCACCTCGCTCGGGTCGA
>HDCRISPR_A_ENSG00000099338_4
GCAGCTGCTCTATCTTCCAG
>HDCRISPR_A_ENSG00000105974_1
AGTGTACGACGCGCACACCA
>HDCRISPR_A_ENSG00000105974_2
GCACACCAAGGAGATCGACC
>HDCRISPR_A_ENSG00000105974_3
GTTTAGGGTCGCGGTTGACC
>HDCRISPR_A_ENSG00000105974_4
CGTTGAGGTGTTTAGGGTCG
>HDCRISPR_A_ENSG00000105971_1
GACTCCTACAGCCACCACAG
>HDCRISPR_A_ENSG00000105971_2
GTCCGCGAACTTCTCGGGGT
>HDCRISPR_A_ENSG00000105971_3
CACCAAGGCTGCGATGGGGC
>HDCRISPR_A_ENSG00000105971_4
TCTCGGGGTCGGCGTACTCG
>HDCRISPR_A_ENSG00000182533_1
AGAAGAGCACACAGATCTCG
>HDCRISPR_A_ENSG00000182533_2
AGACCCCAAGAACATTAACG
>HDCRISPR_A_ENSG00000182533_3
CATTAACGAGGACATAGTCA
>HDCRISPR_A_ENSG00000182533_4
TCTCGAGGCCCAGATCGTCA
>HDCRISPR_A_ENSG00000099625_1
CAGTAGCCCTGACGACGTCG
>HDCRISPR_A_ENSG00000099625_2
ACGTCGTGGGACAATGCCAC
>HDCRISPR_A_ENSG00000099625_3
CATTGTCCCACGACGTCGTC
>HDCRISPR_A_ENSG00000099625_4
AGTAGCCCTGACGACGTCGT
>HDCRISPR_A_ENSG00000078699_1
TGAGCAAGAGGAGTCCACGG
>HDCRISPR_A_ENSG00000078699_2
GGAGTGAAGGACACTGGCCT
>HDCRISPR_A_ENSG00000078699_3
AAACCATAGCGGATGTCAAG
>HDCRISPR_A_ENSG00000078699_4
TTCACTTCCACAGGCGATCC
>HDCRISPR_A_ENSG00000141668_1
GTATAACAGACAAACCATCC
>HDCRISPR_A_ENSG00000141668_2
TTATAGCTTCAGCTTCCACG
>HDCRISPR_A_ENSG00000141668_3
CGTGCTGCTGCTCATGGAAA
>HDCRISPR_A_ENSG00000141668_4
GCGTGCTGCTGCTCATGGAA
>HDCRISPR_A_ENSG00000139899_1
TCGCTTTGCGGTGTCTGCGG
>HDCRISPR_A_ENSG00000139899_2
GCTGTAGACACCCCGGACAG
>HDCRISPR_A_ENSG00000139899_3
GTACAACCGCCAAACTGTCC
>HDCRISPR_A_ENSG00000139899_4
CGAGGGCGGTGGCTTTGACC
>HDCRISPR_A_ENSG00000159228_1
GTCCGGCATCCATGTAGCGC
>HDCRISPR_A_ENSG00000159228_2
CGTTGTTGACCAGCACGTCC
>HDCRISPR_A_ENSG00000159228_3
CTGGTGACTGGAGGCAACAA
>HDCRISPR_A_ENSG00000159228_4
GCAGCTGCTGTACGGCCGCC
>HDCRISPR_A_ENSG00000159231_1
GCAAGTCGTCGATGTCCAGT
>HDCRISPR_A_ENSG00000159231_2
GGGATGTGGTGCTCACCGCG
>HDCRISPR_A_ENSG00000159231_3
CTGGTGACCGGGGCCAACAG
>HDCRISPR_A_ENSG00000159231_4
CACGCGGCTGCAGGACGACA
>HDCRISPR_A_ENSG00000145439_1
GTCATTGCCAGAAACCTGGA
>HDCRISPR_A_ENSG00000145439_2
GCCCAGTTAATGGCCCGGAA
>HDCRISPR_A_ENSG00000145439_3
GTACCTACCGCCGAGGTCAC
>HDCRISPR_A_ENSG00000145439_4
CCGGAAAGGCTACCGACTGG
>HDCRISPR_A_ENSG00000160200_1
AGCATCGGGCCGGATCCACA
>HDCRISPR_A_ENSG00000160200_2
TGTGCCCTCAGGGATCGGGC
>HDCRISPR_A_ENSG00000160200_3
GGTGGTGTCGTAGTGAGCCA
>HDCRISPR_A_ENSG00000274276_1
GAGTCGAACCTGGCATTGGT
>HDCRISPR_A_ENSG00000274276_2
ATCTTGTTGATTCTGACCAT
>HDCRISPR_A_ENSG00000274276_3
TTCTCGGAGCTCATCTTCTC
>HDCRISPR_A_ENSG00000274276_4
ATGGTCAGAATCAACAAGAT
>HDCRISPR_A_ENSG00000173894_1
CCTGAGCAAGCGGCTCCGCA
>HDCRISPR_A_ENSG00000173894_2
ATGGAGGAGCTGAGCAGCGT
>HDCRISPR_A_ENSG00000173894_3
CCGAGTGCATCCTGAGCAAG
>HDCRISPR_A_ENSG00000173894_4
CCTTGCGGAGCCGCTTGCTC
>HDCRISPR_A_ENSG00000141570_1
GGGTCTGTACCTTTCCTCAA
>HDCRISPR_A_ENSG00000141570_2
ACCTCGTGAAATGGAAGGGA
>HDCRISPR_A_ENSG00000141570_3
TGCTCGCAGCCTTTGAGGAA
>HDCRISPR_A_ENSG00000141570_4
GCATGGAATACCTCGTGAAA
>HDCRISPR_A_ENSG00000204659_1
AGGAAGATGCGCAAGCGCGC
>HDCRISPR_A_ENSG00000204659_2
GGAGAAGCAGCGCAACCCCG
>HDCRISPR_A_ENSG00000204659_3
CAGGTAGAAGGTGGACAGGG
>HDCRISPR_A_ENSG00000204659_4
CATCTCCCTGAACCAGATCT
>HDCRISPR_A_ENSG00000132024_1
GAGTTCACCATAGCGCCGGG
>HDCRISPR_A_ENSG00000132024_2
GTCTTGGAGGCCCTGAGCCG
>HDCRISPR_A_ENSG00000132024_3
ATTGAAAGCGCCAGACAAGC
>HDCRISPR_A_ENSG00000132024_4
CTGTAGGTAGGCGTGGACGC
>HDCRISPR_A_ENSG00000048342_1
GCCACCAACTGCTGTCCCCA
>HDCRISPR_A_ENSG00000048342_2
TGACAGTCCGGAGAGGCCCA
>HDCRISPR_A_ENSG00000048342_3
CTGAGTATGACAGTCCGGAG
>HDCRISPR_A_ENSG00000048342_4
CATACTCAGGAGGCGGGTCT
>HDCRISPR_A_ENSG00000188649_1
TTTGCAGATGTCAGAAGAGA
>HDCRISPR_A_ENSG00000188649_2
AATGTAGCAAAGACATTGAG
>HDCRISPR_A_ENSG00000188649_3
GTTGTGTTTCAGATTAATAA
>HDCRISPR_A_ENSG00000188649_4
AAATCCACCTCAGCAACTTC
>HDCRISPR_A_ENSG00000150636_1
TAAGTCACGCGGCGACATGG
>HDCRISPR_A_ENSG00000150636_2
TGAGATTGTAGCCCATGAAG
>HDCRISPR_A_ENSG00000150636_3
GCAGTCCGACCACCACCGCA
>HDCRISPR_A_ENSG00000150636_4
GCGGGAGCTTGAAGAAGTCA
>HDCRISPR_A_ENSG00000160994_1
ACAGCTGCTGCGCCAGCGCG
>HDCRISPR_A_ENSG00000160994_2
GTGGAGATGATCAAAGGCGG
>HDCRISPR_A_ENSG00000160994_3
GCAGCACCAGATTAACGGGC
>HDCRISPR_A_ENSG00000160994_4
GCGCCGCCTACATCCAGCCC
>HDCRISPR_A_ENSG00000168491_1
GACTTTGCAGAATGTCAGCA
>HDCRISPR_A_ENSG00000168491_2
TTAGGATCTTGGACGCTGAA
>HDCRISPR_A_ENSG00000168491_3
CTTGGACGCTGAAAGGAGAA
>HDCRISPR_A_ENSG00000168491_4
AGTCAACTTCATCCTCTTCC
>HDCRISPR_A_ENSG00000103021_1
CCAGCTGTGCGGGCTGGTGG
>HDCRISPR_A_ENSG00000103021_2
TGTTATCCAGCTGTGCGGGC
>HDCRISPR_A_ENSG00000103021_3
GGAGTCGGAGAGGACGCTCT
>HDCRISPR_A_ENSG00000103021_4
GTCCTCTCCGACTCCCATGA
>HDCRISPR_A_ENSG00000176714_1
GGAGCAGGGTGCAGTCTCCA
>HDCRISPR_A_ENSG00000176714_2
GCTCCCGTAGTTTATTCGTT
>HDCRISPR_A_ENSG00000176714_3
AGCACCGAACGAATAAACTA
>HDCRISPR_A_ENSG00000176714_4
TCGGGCTTATTCGGTAGCCG
>HDCRISPR_A_ENSG00000151773_1
ACACCTGTACTTGTGTTATT
>HDCRISPR_A_ENSG00000151773_2
AGGATTTGATTTGAGTTTCC
>HDCRISPR_A_ENSG00000151773_3
CAGGCTATCACAATGAAGTT
>HDCRISPR_A_ENSG00000151773_4
GAACCGAATAACACAAGTAC
>HDCRISPR_A_ENSG00000183323_1
CAAAGCCACAAGTCATACGC
>HDCRISPR_A_ENSG00000183323_2
CACTGCCTGCGTATGACTTG
>HDCRISPR_A_ENSG00000183323_3
GCATCTCAAAGACAACTCAG
>HDCRISPR_A_ENSG00000183323_4
AGGAAATAAATGCCTTGCAG
>HDCRISPR_A_ENSG00000169193_1
GGTGCTTCTATGGCAGGATA
>HDCRISPR_A_ENSG00000169193_2
AACACAGTGGATGTCGAGAA
>HDCRISPR_A_ENSG00000169193_3
GAGAACGGTGCTTCTATGGC
>HDCRISPR_A_ENSG00000169193_4
CAACAGTAAACTCAATTTCT
>HDCRISPR_A_ENSG00000180347_1
GAAACTCCCATCCTATCCAG
>HDCRISPR_A_ENSG00000180347_2
CTACTGCAAGTGTACCACAA
>HDCRISPR_A_ENSG00000180347_3
AAACTCCCATCCTATCCAGA
>HDCRISPR_A_ENSG00000180347_4
AGCAAGAAAGTATTCAGCAG
>HDCRISPR_A_ENSG00000128596_1
GAAGAACAAGTGCAGAAAGG
>HDCRISPR_A_ENSG00000128596_2
ACTCCCAGCTCTCTATGAGG
>HDCRISPR_A_ENSG00000128596_3
GTTACTCCCAGCTCTCTATG
>HDCRISPR_A_ENSG00000128596_4
GAAGAAGAACAAGTGCAGAA
>HDCRISPR_A_ENSG00000163006_1
CGAGGGTCGTCAAGCCACCG
>HDCRISPR_A_ENSG00000163006_2
GCTGTGTGCTATGGAGCCGA
>HDCRISPR_A_ENSG00000163006_3
TGCTGTGTGCTATGGAGCCG
>HDCRISPR_A_ENSG00000163006_4
GCCGAGGGTCGTCAAGCCAC
>HDCRISPR_A_ENSG00000175455_1
GAGTCTGCACGTGCTCACAG
>HDCRISPR_A_ENSG00000175455_2
GAATGAGAGGGAGCATGGCA
>HDCRISPR_A_ENSG00000175455_3
GTACAGCAGGAATTCCATTA
>HDCRISPR_A_ENSG00000175455_4
TCGTACTCACCAGAATGAGA
>HDCRISPR_A_ENSG00000153237_1
TGTGCAGCTTCTGCTTCTCC
>HDCRISPR_A_ENSG00000153237_2
CGCAATTGTTGATAGTCTAC
>HDCRISPR_A_ENSG00000153237_3
AATGTTCTCTTCATTGAGAA
>HDCRISPR_A_ENSG00000153237_4
AACCTCTTCCAATACTTTCA
>HDCRISPR_A_ENSG00000181982_1
GCAAAGGCTTGGAGAAGTCC
>HDCRISPR_A_ENSG00000181982_2
AGAAGTCCAGGGCGACAACA
>HDCRISPR_A_ENSG00000181982_3
ACAACTATTGAGAGATTCTC
>HDCRISPR_A_ENSG00000181982_4
TCAGGACCGAAATAAACATC
>HDCRISPR_A_ENSG00000149548_1
AATGTTATGCTGCAGAGCAG
>HDCRISPR_A_ENSG00000149548_2
AACGAGGCTATAGTACCAGT
>HDCRISPR_A_ENSG00000149548_3
AATCAGGAGTCACAGATGCT
>HDCRISPR_A_ENSG00000149548_4
GTCACAGATGCTGGGAAGTA
>HDCRISPR_A_ENSG00000198865_1
ATTCTCACCTTAAGCGTAGA
>HDCRISPR_A_ENSG00000198865_2
TGCCACAAAGTATCTACAGA
>HDCRISPR_A_ENSG00000198865_3
AGTCTGAACTCTTGCTAGTT
>HDCRISPR_A_ENSG00000198865_4
GCGTTGCTCTAAATCGCGAA
>HDCRISPR_A_ENSG00000248712_1
GAAGAGGCTGAACAAGCTCT
>HDCRISPR_A_ENSG00000248712_2
GTGGGCCCGAAGCTGAGCCA
>HDCRISPR_A_ENSG00000248712_3
AGGGGCCCGAAGTGAAGGGA
>HDCRISPR_A_ENSG00000248712_4
CCAGTGCCATGCCCTGCAGG
>HDCRISPR_A_ENSG00000161609_1
TCGAAGCTTGTGACCCTCAG
>HDCRISPR_A_ENSG00000161609_2
AGGGTCACAAGCTTCGAACG
>HDCRISPR_A_ENSG00000161609_3
TCCAGTCACGCATGACAACC
>HDCRISPR_A_ENSG00000161609_4
CAGGGGATTAGAGCTGGAAG
>HDCRISPR_A_ENSG00000163749_1
AGTGGTGTCACATCTAATGG
>HDCRISPR_A_ENSG00000163749_2
GCAAATGGAGAGAGATGCTA
>HDCRISPR_A_ENSG00000163749_3
TAATAGCTGAGCCCAAGCTG
>HDCRISPR_A_ENSG00000163749_4
TACTCTGCACTTCCGCAGCT
>HDCRISPR_A_ENSG00000175820_1
GGGTAGTTCAGATGTCCAGG
>HDCRISPR_A_ENSG00000175820_2
CAGTGAGTCTGCCGGTACAC
>HDCRISPR_A_ENSG00000175820_3
TCATGATCAGCGTCCAGCAA
>HDCRISPR_A_ENSG00000175820_4
CTCTTAGACAACATGACACC
>HDCRISPR_A_ENSG00000242715_1
AACAGGTGGATCAACTGCCT
>HDCRISPR_A_ENSG00000242715_2
TGTCTATGAACGAATGCCAG
>HDCRISPR_A_ENSG00000242715_3
TGAGGACCCATGTAAGCAGG
>HDCRISPR_A_ENSG00000242715_4
GTGTGGCTGGACCAGAGAAT
>HDCRISPR_A_ENSG00000159588_1
GGAGCGCAGGCTCCCCAGAG
>HDCRISPR_A_ENSG00000159588_2
ATGTCATCTCTTGGGTCGGG
>HDCRISPR_A_ENSG00000159588_3
AGAGATGACATTTGGAGCAC
>HDCRISPR_A_ENSG00000159588_4
CCGACCCAAGAGATGACATT
>HDCRISPR_A_ENSG00000120262_1
CTGCACCAGCCATATCGCGC
>HDCRISPR_A_ENSG00000120262_2
TACCTCGGGCGCTGGCGAAG
>HDCRISPR_A_ENSG00000120262_3
ACTTGGCTTTGACATGCGGC
>HDCRISPR_A_ENSG00000120262_4
CGATATGGCTGGTGCAGTCC
>HDCRISPR_A_ENSG00000154479_1
TAGCAAAGTAGATCTCCAGC
>HDCRISPR_A_ENSG00000154479_2
GCATTTGCGATCTCAAGAAG
>HDCRISPR_A_ENSG00000154479_3
ATGCCTCCGTGCAGAAAGAA
>HDCRISPR_A_ENSG00000154479_4
GTGGAATTATGGTGACCTGC
>HDCRISPR_A_ENSG00000255359_1
TGCCGCTCAGTGACCTCTGA
>HDCRISPR_A_ENSG00000255359_2
GCAGACTCACAGGGTTGACT
>HDCRISPR_A_ENSG00000255359_3
GCTCGATGTCCCAGCAATAC
>HDCRISPR_A_ENSG00000255359_4
AGGAGTCCTGGTTCTGGAAT
>HDCRISPR_A_ENSG00000122483_1
ATGAACTGAAGATAACAGAA
>HDCRISPR_A_ENSG00000122483_2
GAATGGAGTTTGCAGAGTTT
>HDCRISPR_A_ENSG00000122483_3
GAGAGAAACTAAATAAACTT
>HDCRISPR_A_ENSG00000122483_4
CACACATACTTACTGGCAAC
>HDCRISPR_A_ENSG00000117477_1
AATATATACCTCTATTATGC
>HDCRISPR_A_ENSG00000117477_2
TTTCATTAATTAACCACTCC
>HDCRISPR_A_ENSG00000117477_3
AAGTGATGCCAGCATAATAG
>HDCRISPR_A_ENSG00000117477_4
GGTGCCACTGACAGAGGAGT
>HDCRISPR_A_ENSG00000166329_1
GGAGATCCTGCAGCAGAAGG
>HDCRISPR_A_ENSG00000166329_2
GCCGCGCGAGAAACAGCTCC
>HDCRISPR_A_ENSG00000166329_3
GGAGCACTGCAAGCGGCTGG
>HDCRISPR_A_ENSG00000166329_4
GAATGGACCCAGCCTGGTAG
>HDCRISPR_A_ENSG00000213213_1
TACCCGGCGGTACTTCTCGC
>HDCRISPR_A_ENSG00000213213_2
TCAGGGTCTCCGTGCTCATC
>HDCRISPR_A_ENSG00000178395_1
CGCACTGTTCGTTCACCCCG
>HDCRISPR_A_ENSG00000178395_2
CGCGGGGTGAACGAACAGTG
>HDCRISPR_A_ENSG00000178395_3
GCAGGCCCCTGGAACGTTCC
>HDCRISPR_A_ENSG00000178395_4
ATGTAGGTGCCTCTTGCGAC
>HDCRISPR_A_ENSG00000165813_1
GCAGAACATCGAGTACCAAA
>HDCRISPR_A_ENSG00000165813_2
GTACCAAATGGAATGAATAA
>HDCRISPR_A_ENSG00000165813_3
TCTCCCTTATTCATTCCATT
>HDCRISPR_A_ENSG00000165813_4
TGGTGCAGTCTGTATCATAG
>HDCRISPR_A_ENSG00000234409_1
CCCCTAGGTGTGGGACAACG
>HDCRISPR_A_ENSG00000234409_2
GAAGCAGATGGCAAGCATGT
>HDCRISPR_A_ENSG00000234409_3
CCCAGTGCCGCACTCGAGCC
>HDCRISPR_A_ENSG00000234409_4
CCGGGGCGTGCTGGACCAGA
>HDCRISPR_A_ENSG00000196118_1
TGTGCGGACTCAGTGGACGA
>HDCRISPR_A_ENSG00000196118_2
CCAGTGAGAAGCCCTGCTGG
>HDCRISPR_A_ENSG00000196118_3
GCAGAAGAGGTCCAGGGTGA
>HDCRISPR_A_ENSG00000196118_4
CCTGAGGGACGCCATCACCC
>HDCRISPR_A_ENSG00000185860_1
TCGTGTTCTCACCACAGGGA
>HDCRISPR_A_ENSG00000185860_2
CCAAAGACTGCAGAGACTAA
>HDCRISPR_A_ENSG00000185860_3
GATGGAGAGGCACATGGTCA
>HDCRISPR_A_ENSG00000185860_4
TCAGCAATTTCACATGGTAG
>HDCRISPR_A_ENSG00000163617_1
TGGGGCTGAATCGCTGGAAA
>HDCRISPR_A_ENSG00000163617_2
TGCTAATTCTTGCTTAAGTT
>HDCRISPR_A_ENSG00000163617_3
TCTGCAATGATGGAAGATCT
>HDCRISPR_A_ENSG00000163617_4
GTTGTTGTTCTTCCCAGGGG
>HDCRISPR_A_ENSG00000159214_1
CGTGTCCAACATTGACCAGG
>HDCRISPR_A_ENSG00000159214_2
GAACGTGTCCAACATTGACC
>HDCRISPR_A_ENSG00000159214_3
CAATGTTGGACACGTTCAGT
>HDCRISPR_A_ENSG00000159214_4
GTGGTGCCAGAAGAGAAGAG
>HDCRISPR_A_ENSG00000147419_1
CGCCCACTCACCGCTGCTGC
>HDCRISPR_A_ENSG00000147419_2
TTCTACTTCACCAGCAGCAG
>HDCRISPR_A_ENSG00000147419_3
TCTGCCTACACTATTTACAT
>HDCRISPR_A_ENSG00000147419_4
ATCTGCCTACACTATTTACA
>HDCRISPR_A_ENSG00000024862_1
TGGAAGAGCGGAAAGTGAAG
>HDCRISPR_A_ENSG00000024862_2
GAACATCTGAGACATCAGTG
>HDCRISPR_A_ENSG00000024862_3
CACTGATGTCTCAGATGTTC
>HDCRISPR_A_ENSG00000024862_4
AACAGCCAGTGACTCCAATC
>HDCRISPR_A_ENSG00000186409_1
TAAATCACAGAACAACCTAC
>HDCRISPR_A_ENSG00000186409_2
TGGTCTTGACACTGCAGAGA
>HDCRISPR_A_ENSG00000186409_3
AGAGAGAAGCAGTTGGCATC
>HDCRISPR_A_ENSG00000186409_4
ATGAAATGTTTGAAAGTGAG
>HDCRISPR_A_ENSG00000173421_1
AAGTGGGCACCAAAGTCCAA
>HDCRISPR_A_ENSG00000173421_2
AGAAACCCTATCAGCACCCT
>HDCRISPR_A_ENSG00000173421_3
ACAAAGCCCCAGCTGTTCGG
>HDCRISPR_A_ENSG00000173421_4
TTATATCTCCTCCGAACAGC
>HDCRISPR_A_ENSG00000145075_1
GCAAGAGCTCTCAATTACAC
>HDCRISPR_A_ENSG00000145075_2
GCTGATAGTGAAGTATGTGA
>HDCRISPR_A_ENSG00000145075_3
TTTACAGTTGTCAAAGCTGA
>HDCRISPR_A_ENSG00000145075_4
AAATGAGATGGCTTCAATAC
>HDCRISPR_A_ENSG00000141519_1
GACAGAAGGGGAAGCAGCAG
>HDCRISPR_A_ENSG00000141519_2
AGGGAATAATGAAAGCCACA
>HDCRISPR_A_ENSG00000141519_3
TGAGGAAGTCACAACCCAAG
>HDCRISPR_A_ENSG00000141519_4
GGCATACGATAGTGTTAGCG
>HDCRISPR_A_ENSG00000152492_1
AAGCTGCCTGGAGTCAAGGA
>HDCRISPR_A_ENSG00000152492_2
TGACTCCAGGCAGCTTGGAC
>HDCRISPR_A_ENSG00000152492_3
ACGACGCATTCAGGAGAAGA
>HDCRISPR_A_ENSG00000152492_4
CCCTTACCTTCCTTGACTCC
>HDCRISPR_A_ENSG00000138483_1
GTGGACTTCAAATCTCTCCA
>HDCRISPR_A_ENSG00000138483_2
ACATTGTCTAGAGATTCTGG
>HDCRISPR_A_ENSG00000138483_3
GGTTCCTCAGGAAGAATGGT
>HDCRISPR_A_ENSG00000138483_4
GAGATTCTGGAGGGAGAAAG
>HDCRISPR_A_ENSG00000183273_1
TACCTGCCTTAGGTTCTCCG
>HDCRISPR_A_ENSG00000183273_2
TGCCTCGGAGAACCTAAGGC
>HDCRISPR_A_ENSG00000183273_3
CTCTGAAGCTTCTTGGTGGC
>HDCRISPR_A_ENSG00000183273_4
TTTATGCCTCGGAGAACCTA
>HDCRISPR_A_ENSG00000130783_1
AGAACTGCACAATCTGAGAC
>HDCRISPR_A_ENSG00000130783_2
GATGTATGACTCAAAGATGG
>HDCRISPR_A_ENSG00000130783_3
GCAGTTTCTTAATTTCAATG
>HDCRISPR_A_ENSG00000130783_4
GATAAAGTGGGTGTTTCTGA
>HDCRISPR_A_ENSG00000173093_1
ACTCCTGCTCCAAACTAAGG
>HDCRISPR_A_ENSG00000173093_2
TGAGTCTCATGAAATCCTCG
>HDCRISPR_A_ENSG00000173093_3
TCGGAGTGAGAAGAACTACA
>HDCRISPR_A_ENSG00000173093_4
GAATCTGTTTCTGCAGTTTC
>HDCRISPR_A_ENSG00000180376_1
AGTTGGTTCAGAAACATCAC
>HDCRISPR_A_ENSG00000180376_2
CCTGACTGAGAATGGAAAGG
>HDCRISPR_A_ENSG00000180376_3
TCAACACAAGATACTTGTAT
>HDCRISPR_A_ENSG00000180376_4
TGTGATGTTTCTGAACCAAC
>HDCRISPR_A_ENSG00000216937_1
TCAGTGGCAGGTCAATCAGA
>HDCRISPR_A_ENSG00000216937_2
GTGGTCAACAGATGCTTTAC
>HDCRISPR_A_ENSG00000216937_3
ACCATTATCACCTGAGCTAA
>HDCRISPR_A_ENSG00000216937_4
GGTGGAGATCTTAGGACCAT
>HDCRISPR_A_ENSG00000177352_1
CAGGTGACAGGTTCACGCGG
>HDCRISPR_A_ENSG00000177352_2
GGTGGTAGCATGCTTGGCAA
>HDCRISPR_A_ENSG00000177352_3
GGTGGCTCGAACACAGGCCA
>HDCRISPR_A_ENSG00000177352_4
CATAGACATCACCACTGCGC
>HDCRISPR_A_ENSG00000091986_1
GCAACAACGTGATGAATATC
>HDCRISPR_A_ENSG00000091986_2
TTCGATGCAACTTCGGAGAC
>HDCRISPR_A_ENSG00000091986_3
TCAGCTCGCTGATGAGACGC
>HDCRISPR_A_ENSG00000091986_4
CCAGTCCCGAATCAAAGATA
>HDCRISPR_A_ENSG00000149201_1
TAGGATTGAGCTCAAGGAGA
>HDCRISPR_A_ENSG00000149201_2
GAAGAAGCAGCGAGACCTGG
>HDCRISPR_A_ENSG00000149201_3
GCAGAGAGGCCTTGAGGAAG
>HDCRISPR_A_ENSG00000149201_4
GAATGAGGGTGAACTGATGG
>HDCRISPR_A_ENSG00000149231_1
AGAAATCTCGAGTTGATTGG
>HDCRISPR_A_ENSG00000149231_2
TCAACTCGAGATTTCTGCTC
>HDCRISPR_A_ENSG00000149231_3
ATCACTGTCACACATCACAG
>HDCRISPR_A_ENSG00000149231_4
TGTCTCATTAACTCTGGCAA
>HDCRISPR_A_ENSG00000150676_1
TCAAATAAAGGAAGATGCCG
>HDCRISPR_A_ENSG00000150676_2
TTGAAACATGAATTGCTCCA
>HDCRISPR_A_ENSG00000150676_3
ATTGCCAGTTGTAACAAGAG
>HDCRISPR_A_ENSG00000150676_4
GGATGTTGAAGAAGCGATGA
>HDCRISPR_A_ENSG00000055813_1
GCTGCTGCAGTGGAGCAAGG
>HDCRISPR_A_ENSG00000055813_2
CCTCGTCCGACACTTTGGAC
>HDCRISPR_A_ENSG00000055813_3
CCACAGCAACCTCATCCGCG
>HDCRISPR_A_ENSG00000055813_4
CTGCACCTCGGCGAGATCCG
>HDCRISPR_A_ENSG00000115355_1
ATTCTGTTAGGAGAGGCAAC
>HDCRISPR_A_ENSG00000115355_2
GAATCATCACTAACACCTTG
>HDCRISPR_A_ENSG00000115355_3
GGAGCAGAATATGGAAAGCA
>HDCRISPR_A_ENSG00000115355_4
CTGCCGAAGGAACTACACGA
>HDCRISPR_A_ENSG00000179071_1
AGAGTGAGAACATCAAGCTG
>HDCRISPR_A_ENSG00000179071_2
GAAGCCTTGGCAAACCTCCG
>HDCRISPR_A_ENSG00000179071_3
CCTCCTCTGACAGTCCCCGG
>HDCRISPR_A_ENSG00000179071_4
TCATCTGCATCCTGAAGCGG
>HDCRISPR_A_ENSG00000123106_1
CCTGCAGGAAAGGCAGCCCA
>HDCRISPR_A_ENSG00000123106_2
GATACCAATACCTGCAGGAA
>HDCRISPR_A_ENSG00000123106_3
AATAGCAGGAGATGTTGTTT
>HDCRISPR_A_ENSG00000123106_4
AAGGCAGCCCAAGGAATAGC
>HDCRISPR_A_ENSG00000185972_1
CAAACAGCTCAGCCAAGAAG
>HDCRISPR_A_ENSG00000185972_2
GCAGCCTGCTGGTCTACCAG
>HDCRISPR_A_ENSG00000185972_3
GGAAAGAGAGCAGGGGCCGA
>HDCRISPR_A_ENSG00000185972_4
AGAGGAAACGCAAAGAGTAC
>HDCRISPR_A_ENSG00000187094_1
GTACCGCCATCAGCACGCAC
>HDCRISPR_A_ENSG00000187094_2
AGGGTATCGCAGAGAACGGA
>HDCRISPR_A_ENSG00000187094_3
CAAGATACATCCAGCAGGCC
>HDCRISPR_A_ENSG00000187094_4
GATACCCTCAGCTGCCTACG
>HDCRISPR_A_ENSG00000163394_1
GATCAGCCCCGTCCTTCCAA
>HDCRISPR_A_ENSG00000163394_2
TCGAGCCCGAGTTCACAGGG
>HDCRISPR_A_ENSG00000163394_3
GACACTTACCTTTGGAAGGA
>HDCRISPR_A_ENSG00000163394_4
TGTTGCTTCCATTCACAAGA
>HDCRISPR_A_ENSG00000110148_1
GCAGGGTCCGAAACCAAGGC
>HDCRISPR_A_ENSG00000110148_2
CGAAACCAAGGCGGGCTGCC
>HDCRISPR_A_ENSG00000110148_3
GTACACTGTCGTGCAACCAG
>HDCRISPR_A_ENSG00000110148_4
GTGATCTTCCTGATGAGCGT
>HDCRISPR_A_ENSG00000108702_1
GCAGATCATCACCACAGCCC
>HDCRISPR_A_ENSG00000108702_2
TGGGATGTGGCCGGAAGATG
>HDCRISPR_A_ENSG00000108702_3
CAGCTAGCAGCAAGCACACC
>HDCRISPR_A_ENSG00000108702_4
TGAGAAGCAACATCTGGAGA
>HDCRISPR_A_ENSG00000172156_1
AGGTCTCCGCAGCACTTCTG
>HDCRISPR_A_ENSG00000172156_2
CAGCAGCCACAGAAGTGCTG
>HDCRISPR_A_ENSG00000172156_3
AGCTACAGGAGAATCACCAG
>HDCRISPR_A_ENSG00000172156_4
GTAGCTCTCTAGTCGCTGAA
>HDCRISPR_A_ENSG00000181374_1
GTAAGAAGATCTCCTTGCAG
>HDCRISPR_A_ENSG00000181374_2
AATGTGAAGCAGCAAGTAGA
>HDCRISPR_A_ENSG00000181374_3
GCTATGTGATCACCACCAGC
>HDCRISPR_A_ENSG00000181374_4
ATAGCTCTTCAGCCTCTGCA
>HDCRISPR_A_ENSG00000276409_1
CCTACAAGATCCCGCGTCAG
>HDCRISPR_A_ENSG00000276409_2
AGGTGAAGCAGCACTCTGAG
>HDCRISPR_A_ENSG00000276409_3
CCACAGCATGAAGATCTCCG
>HDCRISPR_A_ENSG00000276409_4
CTCCTCATCACCATCGCCCT
>HDCRISPR_A_ENSG00000275152_1
ATAATACTTCAGGCAGCAGG
>HDCRISPR_A_ENSG00000275152_2
GAGAAGCCGAAGTAATGATA
>HDCRISPR_A_ENSG00000275152_3
GGACGTGCTTACATGATTGC
>HDCRISPR_A_ENSG00000275152_4
ACTAGTGGTGGGATACAGAA
>HDCRISPR_A_ENSG00000172724_1
GAGGGCCAGTAGCAGGGCCA
>HDCRISPR_A_ENSG00000172724_2
CCAGAGAACCAGCAGGCTGA
>HDCRISPR_A_ENSG00000172724_3
TGCAGCCATCCTTGATGAGA
>HDCRISPR_A_ENSG00000172724_4
ACCCTCCATGGCCCTGCTAC
>HDCRISPR_A_ENSG00000108691_1
GCAGCCACCTTCATTCCCCA
>HDCRISPR_A_ENSG00000108691_2
ATAGGAAGATCTCAGTGCAG
>HDCRISPR_A_ENSG00000108691_3
TACCTGGCTGAGCGAGCCCT
>HDCRISPR_A_ENSG00000108691_4
AGCGAGCCCTTGGGGAATGA
>HDCRISPR_A_ENSG00000115009_1
TGTGGGCTTCACACGGCAGC
>HDCRISPR_A_ENSG00000115009_2
CAAACTCTTGGTACAGCACA
>HDCRISPR_A_ENSG00000115009_3
GTGCTGCTACTCCACCTCTG
>HDCRISPR_A_ENSG00000115009_4
AGCAGCCAGGAGCAAACTCT
>HDCRISPR_A_ENSG00000137077_1
CAAAGGCCAGAACCAGGATA
>HDCRISPR_A_ENSG00000137077_2
TTTGGCATCCCCAGGACCCA
>HDCRISPR_A_ENSG00000137077_3
CCAAAGGAAGATTCCCGCCA
>HDCRISPR_A_ENSG00000137077_4
GGGATGGAGCAGCCTAAGCT
>HDCRISPR_A_ENSG00000102962_1
TGTGGCGCTTCAAGCAACTG
>HDCRISPR_A_ENSG00000102962_2
CAAGGAGGACGAGGACAACC
>HDCRISPR_A_ENSG00000102962_3
TTGCTTGAAGCGCCACAGCA
>HDCRISPR_A_ENSG00000102962_4
CTTGAAGCGCCACAGCAAGG
>HDCRISPR_A_ENSG00000274736_1
CACCTACATGACACCCGGCT
>HDCRISPR_A_ENSG00000274736_2
TCGTTTCAAAGTAACTCTCC
>HDCRISPR_A_ENSG00000274736_3
GAACAGCGAGTGCTCCAAGC
>HDCRISPR_A_ENSG00000274736_4
CATGATGTCAAAGCTTCCAT
>HDCRISPR_A_ENSG00000106178_1
TGTGGTGGGCACAGACACCA
>HDCRISPR_A_ENSG00000106178_2
TACCCGTAGGGATGATGTGG
>HDCRISPR_A_ENSG00000106178_3
GAACAGAAGGCTGGTTACTA
>HDCRISPR_A_ENSG00000106178_4
TCTTACCCGTAGGGATGATG
>HDCRISPR_A_ENSG00000131142_1
CGAACACAGTACCTTGGGTG
>HDCRISPR_A_ENSG00000131142_2
CCGGAGCACAGCCCACCCAA
>HDCRISPR_A_ENSG00000131142_3
CTGGACTTACCGGATCCAGG
>HDCRISPR_A_ENSG00000131142_4
ACCGGATCCAGGAGGTGAGC
>HDCRISPR_A_ENSG00000213927_1
TACTCACCTGCTGTAGGGTC
>HDCRISPR_A_ENSG00000213927_2
TCGGTAGAGCTGAGTACAGC
>HDCRISPR_A_ENSG00000213927_3
TGGGAGCTCACACGAAAGCC
>HDCRISPR_A_ENSG00000213927_4
CTGAGCCCAGACCCTACAGC
>HDCRISPR_A_ENSG00000151882_1
TGTCGCATCCAGAGAGCTGA
>HDCRISPR_A_ENSG00000151882_2
AGCTGATGGGGATTGTGACT
>HDCRISPR_A_ENSG00000151882_3
GTAAAGGAAATGTTTGCCAC
>HDCRISPR_A_ENSG00000151882_4
GGAAGAAACACCATGGCAAG
>HDCRISPR_A_ENSG00000277632_1
CCCCTCAGGCACTCAGCTCC
>HDCRISPR_A_ENSG00000277632_2
ACAGACCTGCCGGCTTCGCT
>HDCRISPR_A_ENSG00000277632_3
ACTCACGTGATGCAGAGAAC
>HDCRISPR_A_ENSG00000277632_4
CCAGAAATATGTCAGCGACC
>HDCRISPR_A_ENSG00000275302_1
ATACTCACACCACAGCTGGC
>HDCRISPR_A_ENSG00000275302_2
GTGCTGATCCCAGTGAATCC
>HDCRISPR_A_ENSG00000275302_3
TGAGAGCGCTGGAGAGCAGA
>HDCRISPR_A_ENSG00000275302_4
CTACTAGCATGAGGAGAGAC
>HDCRISPR_A_ENSG00000276070_1
AGAAGGCAGCTACTAGCACG
>HDCRISPR_A_ENSG00000276070_2
CCAGGAGTACGTGTATGACC
>HDCRISPR_A_ENSG00000276070_3
GCGCTGACCCCAGTGAGTCC
>HDCRISPR_A_ENSG00000276070_4
CCTGGACCCAGGACTCACTG
>HDCRISPR_A_ENSG00000108700_1
GCAGCCACTTTCAGCCCTCA
>HDCRISPR_A_ENSG00000108700_2
AAGTCCCTGAGGGCTGAAAG
>HDCRISPR_A_ENSG00000108700_3
CTGGCTGAGCAAGTCCCTGA
>HDCRISPR_A_ENSG00000108700_4
GCTTCTGTGCCTGCTGCTCA
>HDCRISPR_A_ENSG00000157456_1
CATTTCTCGGATTTGGGAAC
>HDCRISPR_A_ENSG00000157456_2
CAGTTCCCAAATCCGAGAAA
>HDCRISPR_A_ENSG00000157456_3
CATGGAGACATCCTCAGGTG
>HDCRISPR_A_ENSG00000157456_4
TCAGTATCTCAGGCAGCTGG
>HDCRISPR_A_ENSG00000147082_1
GACTGAGATTTCTTAGGCAC
>HDCRISPR_A_ENSG00000147082_2
AGGCACAGGTTTGGAGCTCT
>HDCRISPR_A_ENSG00000147082_3
AGATTTCTTAGGCACAGGTT
>HDCRISPR_A_ENSG00000147082_4
TTGCTGGACTGAGATTTCTT
>HDCRISPR_A_ENSG00000113328_1
GGAGTCTAGATGTCAGCCAA
>HDCRISPR_A_ENSG00000113328_2
AAGACTAGAAGCTCAACTGA
>HDCRISPR_A_ENSG00000113328_3
CAAGTGGCAAGTTCTCTTGA
>HDCRISPR_A_ENSG00000113328_4
AGATGTCAGCCAAAGGTCTG
>HDCRISPR_A_ENSG00000118816_1
CCAACAGGAAAGACAATCTC
>HDCRISPR_A_ENSG00000118816_2
GAGCAAATGTTTCTGGGTAA
>HDCRISPR_A_ENSG00000118816_3
TTACCCAGAAACATTTGCTC
>HDCRISPR_A_ENSG00000118816_4
AGAGAGATGAAGTAATTCAA
>HDCRISPR_A_ENSG00000205089_1
TGAGCTGCTGAGGATGGAGC
>HDCRISPR_A_ENSG00000205089_2
ACTATAGTCAAGAAGTCCAG
>HDCRISPR_A_ENSG00000205089_3
CCTCTATATTGGGACGCCGC
>HDCRISPR_A_ENSG00000205089_4
ACGGCGGGAGAGGAACGCCC
>HDCRISPR_A_ENSG00000107443_1
AAGCGCTTGGTGAATATCGG
>HDCRISPR_A_ENSG00000107443_2
GCAGTGGTGGCGAGGACAGC
>HDCRISPR_A_ENSG00000107443_3
CCAGTAAATAGACAGCAAGA
>HDCRISPR_A_ENSG00000107443_4
TGTGAAGCGATTGCTCACAA
>HDCRISPR_A_ENSG00000152669_1
GCAGCGGCTGCTTCCTCCGG
>HDCRISPR_A_ENSG00000152669_2
GCTCTGGCCGTAGTCGCGGA
>HDCRISPR_A_ENSG00000152669_3
TCTTCTTCACCGGGGCGCGA
>HDCRISPR_A_ENSG00000152669_4
TCGAGGGGCTGGTGGGACAG
>HDCRISPR_A_ENSG00000108100_1
GACTGACTGTGCTATCATCT
>HDCRISPR_A_ENSG00000108100_2
TCAATCCTTCAGATCATCCT
>HDCRISPR_A_ENSG00000108100_3
CTGGCCCGAGGATGATCTGA
>HDCRISPR_A_ENSG00000108100_4
TTTACTGAGGAATATTGTGC
>HDCRISPR_A_ENSG00000163249_1
AGCGACCGCGAGATGCCCGA
>HDCRISPR_A_ENSG00000163249_2
CTGAGCAAATCTCAAACGGA
>HDCRISPR_A_ENSG00000163249_3
CCTCCAGGAATGAAATGGAA
>HDCRISPR_A_ENSG00000163249_4
CTCTTCTATAGATTTAGCTT
>HDCRISPR_A_ENSG00000260916_1
GTTTACCTCAATTGTTGAGC
>HDCRISPR_A_ENSG00000260916_2
GCATTGCAGATAGAGCAAGG
>HDCRISPR_A_ENSG00000260916_3
CTGGCTGACAGAAAGTATAC
>HDCRISPR_A_ENSG00000260916_4
GAAAGTATACTGGCTGCTAG
>HDCRISPR_A_ENSG00000163823_1
GGAAACTCCAAACACCACAG
>HDCRISPR_A_ENSG00000163823_2
CCTGGTTGGAAACATCCTGG
>HDCRISPR_A_ENSG00000163823_3
GAAGCGTGAACAGGAAGAGC
>HDCRISPR_A_ENSG00000163823_4
GGCAAACACGGCGTGGACGA
>HDCRISPR_A_ENSG00000183625_1
GAACACCAGGGAGTACAGCG
>HDCRISPR_A_ENSG00000183625_2
GAGGCCCACAGTGAACACCA
>HDCRISPR_A_ENSG00000183625_3
GGGCCTCTTGGGCAATGTGG
>HDCRISPR_A_ENSG00000183625_4
GAAGGGTGACGAGGAAGAGC
>HDCRISPR_A_ENSG00000112486_1
AGAATTCTGAGCTTGCACCA
>HDCRISPR_A_ENSG00000112486_2
GTTACTGTGCTCCTTGCAGG
>HDCRISPR_A_ENSG00000112486_3
GAGTCATGCCACCGGTGCGT
>HDCRISPR_A_ENSG00000112486_4
CATCCGTGTAATCATAGCTG
>HDCRISPR_A_ENSG00000179934_1
ATAGTAGGTCTGAAAGGGGA
>HDCRISPR_A_ENSG00000179934_2
AAAGGTGAGGACGATCAGGA
>HDCRISPR_A_ENSG00000179934_3
GCAGATAGTAGGTCTGAAAG
>HDCRISPR_A_ENSG00000179934_4
CCTACTATCTGCTGGACCAG
>HDCRISPR_A_ENSG00000173585_1
AACACGAGCCAGTACAAGGG
>HDCRISPR_A_ENSG00000173585_2
GATAACAAGACTGTTGCCCA
>HDCRISPR_A_ENSG00000173585_3
GATGAACACGAGCCAGTACA
>HDCRISPR_A_ENSG00000173585_4
CGTGTTCATCGTGGGTGCCT
>HDCRISPR_A_ENSG00000156535_1
CGGCGGTGCACACGCAGAGG
>HDCRISPR_A_ENSG00000156535_2
AGGAAATGTGACTATTGGGG
>HDCRISPR_A_ENSG00000156535_3
CCAGGGATCATCAGGCCCGG
>HDCRISPR_A_ENSG00000156535_4
TCTGGAACACTGCCCTTCAC
>HDCRISPR_A_ENSG00000177675_1
GAATAAACAGAACCAGGAGA
>HDCRISPR_A_ENSG00000177675_2
CTAGCTGCTTACAAACCACA
>HDCRISPR_A_ENSG00000177675_3
TGGAGGTGTACTTTCAAGGA
>HDCRISPR_A_ENSG00000177675_4
AGGTGTACTTTCAAGGACGG
>HDCRISPR_A_ENSG00000135535_1
AACTCCCCAGAAACCTGTGA
>HDCRISPR_A_ENSG00000135535_2
CAGTTAGTGATTGTCAAGTG
>HDCRISPR_A_ENSG00000135535_3
AACAGTTAGTGATTGTCAAG
>HDCRISPR_A_ENSG00000135535_4
GCGCTAAAGTCGTCACGTTC
>HDCRISPR_A_ENSG00000174950_1
CCAGCTGGGCACATAGGAGG
>HDCRISPR_A_ENSG00000174950_2
AGAGCGCAGTCCGCAAGGCG
>HDCRISPR_A_ENSG00000174950_3
GCCTTGCGGACTGCGCTCTG
>HDCRISPR_A_ENSG00000174950_4
CCGCCGGCCAGATATTCAGG
>HDCRISPR_A_ENSG00000134061_1
AATGCACATCTGATCCCAGG
>HDCRISPR_A_ENSG00000134061_2
CTCAATGCACATCTGATCCC
>HDCRISPR_A_ENSG00000134061_3
CAAGTGTGCTTAATTGATGA
>HDCRISPR_A_ENSG00000134061_4
GACAAGATAGGGAGGAGACG
>HDCRISPR_A_ENSG00000158477_1
CCAGGTGATGGCAATGCAGA
>HDCRISPR_A_ENSG00000158477_2
GAAACTTCAGCAATGAGGAG
>HDCRISPR_A_ENSG00000158477_3
TATTCCGTATACGCACCATT
>HDCRISPR_A_ENSG00000158477_4
AATTCCCTCAAATGACCGAA
>HDCRISPR_A_ENSG00000158485_1
GGTCTGGATAACATGAAAGG
>HDCRISPR_A_ENSG00000158485_2
GGTACTATTGGTAAAGGACG
>HDCRISPR_A_ENSG00000158485_3
AGTACCTGGGCACAAACTCA
>HDCRISPR_A_ENSG00000158485_4
TATTGGTAAAGGACGAGGTC
>HDCRISPR_A_ENSG00000158488_1
GATTCTACCCAAAGCCCGTG
>HDCRISPR_A_ENSG00000158488_2
CCGCATCCACATCACCCACA
>HDCRISPR_A_ENSG00000158488_3
ACAGATCAGGATGAGAAAGA
>HDCRISPR_A_ENSG00000158488_4
CAACTACAACCAATATGACC
>HDCRISPR_A_ENSG00000116824_1
ACGAATGCCTTGGAAACCTG
>HDCRISPR_A_ENSG00000116824_2
CAAAGAGATTACGAATGCCT
>HDCRISPR_A_ENSG00000116824_3
TTACGAATGCCTTGGAAACC
>HDCRISPR_A_ENSG00000116824_4
CTTGGGTCAGGACATCAACT
>HDCRISPR_A_ENSG00000163606_1
AAACAGAAATGCTCTGCCCT
>HDCRISPR_A_ENSG00000163606_2
CTAGGTTAGCAGTTCTCCAA
>HDCRISPR_A_ENSG00000163606_3
GTAATACCCGTCATGAGTGA
>HDCRISPR_A_ENSG00000163606_4
CACTTCATGGCCTGTAAAGA
>HDCRISPR_A_ENSG00000090659_1
CCATAAGTCAGGAACAATCC
>HDCRISPR_A_ENSG00000090659_2
GTTCCTGACTTATGGAGCTG
>HDCRISPR_A_ENSG00000090659_3
GACCCAGCTTAAAGCTGCAG
>HDCRISPR_A_ENSG00000090659_4
TGGAAGAATGTCCATTCCCA
>HDCRISPR_A_ENSG00000150637_1
CGATGACGCTCCACCTTCCG
>HDCRISPR_A_ENSG00000150637_2
GATGAGATTGACTGTAGCCG
>HDCRISPR_A_ENSG00000150637_3
GCTCTTCTTCATGTATACAG
>HDCRISPR_A_ENSG00000150637_4
GTAGCCAACATCATCTTCAG
>HDCRISPR_A_ENSG00000174807_1
TGTGTGGCAGGGATCACAGG
>HDCRISPR_A_ENSG00000174807_2
GCACCGAGGGTGGTGACCAG
>HDCRISPR_A_ENSG00000174807_3
GAAGAGAGCGTAGCAGCTGC
>HDCRISPR_A_ENSG00000174807_4
ACGGCGCCGCACCTTCCTGG
>HDCRISPR_A_ENSG00000120217_1
AGTGACCATCAAGTCCTGAG
>HDCRISPR_A_ENSG00000120217_2
ACAGCTGAATTGGTCATCCC
>HDCRISPR_A_ENSG00000120217_3
TGTGTTGATTCTCAGTGTGC
>HDCRISPR_A_ENSG00000120217_4
ACCCCAAGGCCGAAGTCATC
>HDCRISPR_A_ENSG00000178562_1
CTATAGCTTGCTAGTAACAG
>HDCRISPR_A_ENSG00000178562_2
TTAGAAGGTCCGGGAAATAG
>HDCRISPR_A_ENSG00000178562_3
CTAGCAAGCTATAGCAAGCC
>HDCRISPR_A_ENSG00000178562_4
GCTTAGAAGGTCCGGGAAAT
>HDCRISPR_A_ENSG00000198087_1
GTACAACGAATAAGCACCTA
>HDCRISPR_A_ENSG00000198087_2
GGATGAACTGGAGCTGAAAG
>HDCRISPR_A_ENSG00000198087_3
GGTGTTGAAAGGTACACAGA
>HDCRISPR_A_ENSG00000198087_4
TGGTGAAACTCATGAAGCCC
>HDCRISPR_A_ENSG00000167851_1
GCTGTCCCAGAACCCCAAGC
>HDCRISPR_A_ENSG00000167851_2
GAATCTGGTTCCTCCTCCCG
>HDCRISPR_A_ENSG00000167851_3
CAGAGAAGCAACAGAGCCCA
>HDCRISPR_A_ENSG00000167851_4
GACACCTGCAAGTATCACTG
>HDCRISPR_A_ENSG00000178789_1
GAAAGAAGAGGACCTGACCT
>HDCRISPR_A_ENSG00000178789_2
AATGCCACTATAAGCAAGGA
>HDCRISPR_A_ENSG00000178789_3
GTGAAAGTGATCGTTGACCC
>HDCRISPR_A_ENSG00000178789_4
ATGTATCCCAGCGCACCCCT
>HDCRISPR_A_ENSG00000186074_1
AGTGTGTTTACAGATCAGGC
>HDCRISPR_A_ENSG00000186074_2
TCGACACCACCACTTCAAGT
>HDCRISPR_A_ENSG00000186074_3
ACCGGTGATTTGAGTGACAA
>HDCRISPR_A_ENSG00000186074_4
ACAGTGAATGGCTTGGAGCG
>HDCRISPR_A_ENSG00000161649_1
GCCAGGAGACAATGAAGGGC
>HDCRISPR_A_ENSG00000161649_2
GCACCTACAGGGAAGAGCTG
>HDCRISPR_A_ENSG00000161649_3
AGTACTGGTGCAGGAAGGGT
>HDCRISPR_A_ENSG00000161649_4
AGGAAATCAGCGGGTTCGAA
>HDCRISPR_A_ENSG00000167775_1
GAGCGGCGGTTGGATGGCGC
>HDCRISPR_A_ENSG00000167775_2
GCTCGGCCTCGGACTAGGCC
>HDCRISPR_A_ENSG00000167775_3
GGTTGGAGCGTGGCGAACAG
>HDCRISPR_A_ENSG00000167775_4
TGTGGGGACAGCATGAGCGG
>HDCRISPR_A_ENSG00000174059_1
AAGGAGCAGGGAGCATACCT
>HDCRISPR_A_ENSG00000174059_2
GGCGGAGTTTAAGAAGGACA
>HDCRISPR_A_ENSG00000174059_3
AAGACCAGCAGTAGACACTG
>HDCRISPR_A_ENSG00000174059_4
CTGGTCTTGGCCAACAGAAC
>HDCRISPR_A_ENSG00000004468_1
TCAGACCGTACCTTGCAACA
>HDCRISPR_A_ENSG00000004468_2
AGGTGGCGCCAGCAGTGGAG
>HDCRISPR_A_ENSG00000004468_3
GGCCAACTGCGAGTTCAGCC
>HDCRISPR_A_ENSG00000004468_4
CTCCTAGAGAGCCGGCAGCA
>HDCRISPR_A_ENSG00000167286_1
AGCTCTGTTGAGGAATGACC
>HDCRISPR_A_ENSG00000167286_2
CCGACACACAAGCTCTGTTG
>HDCRISPR_A_ENSG00000167286_3
AGCATCATCTCGATCTCGGA
>HDCRISPR_A_ENSG00000167286_4
CTGGCTACCCTTCTCTCGCA
>HDCRISPR_A_ENSG00000101017_1
CGGTCAGCAAGCAGCCCCAG
>HDCRISPR_A_ENSG00000101017_2
GGTCGCAGTATTTGTGCTGG
>HDCRISPR_A_ENSG00000101017_3
AGGGCTTCGGGTCCAGCAGA
>HDCRISPR_A_ENSG00000101017_4
TGCTGTTCTTTGTGCCAGCC
>HDCRISPR_A_ENSG00000117335_1
GGATATCCTAAACCTGAGGA
>HDCRISPR_A_ENSG00000117335_2
GCTGTGATTGTTATTGCCAT
>HDCRISPR_A_ENSG00000117335_3
GAAACACTACCTTTACACTC
>HDCRISPR_A_ENSG00000117335_4
TGGGTTGCTTCTGGCGGCCA
>HDCRISPR_A_ENSG00000196776_1
GACTCAGTCCAACCACAGCG
>HDCRISPR_A_ENSG00000196776_2
GATAGCCTATATCCTCGCTG
>HDCRISPR_A_ENSG00000196776_3
ACAGCGTGTATACCAATGCA
>HDCRISPR_A_ENSG00000196776_4
CTCAAACCTGAAATCAGAAG
>HDCRISPR_A_ENSG00000169442_1
TACCATAACCAGGAGGCTGA
>HDCRISPR_A_ENSG00000169442_2
CTCTTACCTGTACCATAACC
>HDCRISPR_A_ENSG00000169442_3
CCTACTCACCATCAGCCTCC
>HDCRISPR_A_ENSG00000169442_4
TTACCTGTACCATAACCAGG
>HDCRISPR_A_ENSG00000143119_1
GCTATGCGAAAGCAAGACTG
>HDCRISPR_A_ENSG00000143119_2
GCTGATTATCCTCCTTGCTG
>HDCRISPR_A_ENSG00000143119_3
TACAAAGAGCAGGATGGCCA
>HDCRISPR_A_ENSG00000143119_4
CAAGGAGGATAATCAGCAGC
>HDCRISPR_A_ENSG00000196352_1
AATGATGAAGGAGAGTGGAG
>HDCRISPR_A_ENSG00000196352_2
GCACCACCACAAATTGACAA
>HDCRISPR_A_ENSG00000196352_3
GGCCCACCACCTGAATGCAG
>HDCRISPR_A_ENSG00000196352_4
GGTCAGATTGATGTACCAGG
>HDCRISPR_A_ENSG00000085063_1
ACGACGTCACAACCCGCTTG
>HDCRISPR_A_ENSG00000085063_2
CGACGTCACAACCCGCTTGA
>HDCRISPR_A_ENSG00000085063_3
ACAATCACAATGGGAATCCA
>HDCRISPR_A_ENSG00000085063_4
GGGGAGGCTCTTACCAGCTT
>HDCRISPR_A_ENSG00000073754_1
GAGATACTCACCAAGGATCA
>HDCRISPR_A_ENSG00000073754_2
GAATCCAGGTCTGGTGCAAA
>HDCRISPR_A_ENSG00000073754_3
CCAGCCATTTGCACCAGACC
>HDCRISPR_A_ENSG00000073754_4
AATACCACTAGGGGTTCCGC
>HDCRISPR_A_ENSG00000110848_1
AGCTCTTTGCATCCGGAGAG
>HDCRISPR_A_ENSG00000110848_2
CATTTCTCAACACGTCATGA
>HDCRISPR_A_ENSG00000110848_3
ACACAGGACAGGAACTTGGA
>HDCRISPR_A_ENSG00000110848_4
CCACATTCATTACAGCACAC
>HDCRISPR_A_ENSG00000125726_1
GCTGAGCCTGTGCGAAGCGC
>HDCRISPR_A_ENSG00000125726_2
TCGGTGCGGCGCAGGCCCTA
>HDCRISPR_A_ENSG00000125726_3
GCTGCCGCTCGAGTCACTTG
>HDCRISPR_A_ENSG00000125726_4
GGCGATGCCGGAGGAGGGTT
>HDCRISPR_A_ENSG00000137101_1
GGGCACTTGAACATTCTCGT
>HDCRISPR_A_ENSG00000137101_2
GTTCAAGTGCCCGCAGTCCT
>HDCRISPR_A_ENSG00000137101_3
TCTCTTCTCTCTAGACCCAG
>HDCRISPR_A_ENSG00000137101_4
TCAAGTGCCCGCAGTCCTAG
>HDCRISPR_A_ENSG00000121594_1
AAGCCATGGGCCACACACGG
>HDCRISPR_A_ENSG00000121594_2
GAAGTGACGTTATCAGTCAA
>HDCRISPR_A_ENSG00000121594_3
CGCTTTCAAGCGGGAACACC
>HDCRISPR_A_ENSG00000121594_4
TCGTATGTGCCCTCGTCAGA
>HDCRISPR_A_ENSG00000085117_1
GGATCCACACCCCGAAGCCC
>HDCRISPR_A_ENSG00000085117_2
AGCCCAGGATCACTGCGCCC
>HDCRISPR_A_ENSG00000085117_3
GATCCTGGGCGCAGTGATCC
>HDCRISPR_A_ENSG00000085117_4
AAGCTCCAGGACTGGCGGGA
>HDCRISPR_A_ENSG00000112149_1
TGCACTCTGCAGGACCCGGA
>HDCRISPR_A_ENSG00000112149_2
ACACTACCAGCTGCAACTCG
>HDCRISPR_A_ENSG00000112149_3
GATAGTGCTGTCCCCTGAGG
>HDCRISPR_A_ENSG00000112149_4
GGACAGCACTATCATCAGAA
>HDCRISPR_A_ENSG00000066294_1
AGATGGCTCAGCACCACCTA
>HDCRISPR_A_ENSG00000066294_2
AAAGGAGCAAGATCCATAGG
>HDCRISPR_A_ENSG00000066294_3
ACTCACAGGTTTGCAGGCAA
>HDCRISPR_A_ENSG00000066294_4
ACATTACCCTCTTCTCCCAG
>HDCRISPR_A_ENSG00000153563_1
GGAGCAGCAAGGCCAGCGGC
>HDCRISPR_A_ENSG00000153563_2
CTCAAACTCACGGAGCAGCA
>HDCRISPR_A_ENSG00000153563_3
GGCAGGAGCAAGGCGGTCAC
>HDCRISPR_A_ENSG00000153563_4
GAGGAAGGTGGGACTGGCGG
>HDCRISPR_A_ENSG00000010278_1
GAAATAGCTGCGGCCATCTG
>HDCRISPR_A_ENSG00000010278_2
GGGATATTCCCACAAGGATG
>HDCRISPR_A_ENSG00000010278_3
GATGGCCGCAGCTATTTCAA
>HDCRISPR_A_ENSG00000010278_4
CTTGTGGGAATATCCCCAGA
>HDCRISPR_A_ENSG00000125810_1
CGAGTGGGCCGTGTAGCAGG
>HDCRISPR_A_ENSG00000125810_2
GGGGCGTCAGATGACAGCGA
>HDCRISPR_A_ENSG00000125810_3
CAGCAGCAGGCCCATGGAGG
>HDCRISPR_A_ENSG00000125810_4
GAACCACTGCAACCAGAACG
>HDCRISPR_A_ENSG00000153283_1
ACTTACCACCGACCATGCAT
>HDCRISPR_A_ENSG00000153283_2
CATCTGAGTTCACCTATGCA
>HDCRISPR_A_ENSG00000153283_3
GTTCACCTATGCATGGTCGG
>HDCRISPR_A_ENSG00000153283_4
GAGGAGCTCCACCACAGTCA
>HDCRISPR_A_ENSG00000002586_1
GTAAGCAATGAAGCTAGAGA
>HDCRISPR_A_ENSG00000002586_2
TTAGGGGATGACTTTGACTT
>HDCRISPR_A_ENSG00000002586_3
GATTTGGCATCGGTTTGGGT
>HDCRISPR_A_ENSG00000002586_4
ATACTCACCAGGAAGGGCAT
>HDCRISPR_A_ENSG00000102181_1
GGTCGTCATTGCTGCCGTAC
>HDCRISPR_A_ENSG00000102181_2
TCTTCAGGTGATGGCCGGTA
>HDCRISPR_A_ENSG00000102181_3
GGGTGGCCAAGGAGAAAGCG
>HDCRISPR_A_ENSG00000102181_4
CTTACCTCGCTGGACCAGGG
>HDCRISPR_A_ENSG00000158825_1
GCTGCTGGTTTGCTCCCAGG
>HDCRISPR_A_ENSG00000158825_2
TGAACGGACCGCTATCCAGA
>HDCRISPR_A_ENSG00000158825_3
TGAGTGTGTCCAGCAGCTGC
>HDCRISPR_A_ENSG00000158825_4
GCTGCCCTGCTCACCCAGGA
>HDCRISPR_A_ENSG00000079335_1
AGTGCTCTGTAGGCTTCTTC
>HDCRISPR_A_ENSG00000079335_2
TTATACCTGAATGGAAGATA
>HDCRISPR_A_ENSG00000079335_3
CTGTTTGCAGGGAATCAGAA
>HDCRISPR_A_ENSG00000079335_4
TGGACCGCTGAACTTGGCAA
>HDCRISPR_A_ENSG00000164287_1
GCCGGAGATGGAGTGGAAAC
>HDCRISPR_A_ENSG00000164287_2
TCTTCCGTGCGGACCCTCCG
>HDCRISPR_A_ENSG00000164287_3
AACTGGAGCGCACCGCGCCT
>HDCRISPR_A_ENSG00000164287_4
GCACGGAAGAGGAGATGCTG
>HDCRISPR_A_ENSG00000158402_1
GACATCTGGACAGACGGTAA
>HDCRISPR_A_ENSG00000158402_2
CAAGTTCTCTGGCATCGACG
>HDCRISPR_A_ENSG00000158402_3
ACAAGAGAGGAAGGAAGCTC
>HDCRISPR_A_ENSG00000158402_4
CCCAAACAGGTGAGCAGAAG
>HDCRISPR_A_ENSG00000198752_1
ATCAGCTTCATTACGTGCAC
>HDCRISPR_A_ENSG00000198752_2
AGTGCAGCGCGGTGATCCAC
>HDCRISPR_A_ENSG00000198752_3
CCTTGGCAGGCATAACGAGA
>HDCRISPR_A_ENSG00000198752_4
CAAGGACGCCAACCTCACCT
>HDCRISPR_A_ENSG00000128283_1
GAGCTTGCCCAGGCTCATGG
>HDCRISPR_A_ENSG00000128283_2
CCAGTTCACAGGGAAAGAGG
>HDCRISPR_A_ENSG00000128283_3
CATGCATGTGGGCCGTGGCG
>HDCRISPR_A_ENSG00000128283_4
TCCTTCCTCAGCAACCACGG
>HDCRISPR_A_ENSG00000167617_1
CAGGAACGAGGTGTCCCCGA
>HDCRISPR_A_ENSG00000167617_2
GGGGCCCAGCTGCTTCAGCA
>HDCRISPR_A_ENSG00000167617_3
TGGAGGGCCCCAGATCCAGG
>HDCRISPR_A_ENSG00000167617_4
GAGCGGCGCGGAGATGGACA
>HDCRISPR_A_ENSG00000163814_1
GTTCAGGCCGGCCATGACTC
>HDCRISPR_A_ENSG00000163814_2
CATGGCCGGCCTGAACTGCG
>HDCRISPR_A_ENSG00000163814_3
GTCATGGCCGGCCTGAACTG
>HDCRISPR_A_ENSG00000163814_4
TTAGAAATGACGATGTAACA
>HDCRISPR_A_ENSG00000157211_1
ATGGAAGGTGAGCAGCACCG
>HDCRISPR_A_ENSG00000157211_2
AATGGGGCCTCACCAGACAA
>HDCRISPR_A_ENSG00000157211_3
GGTACTCTAGGTCAAAGGCA
>HDCRISPR_A_ENSG00000157211_4
AGAGTGCACCTATGACTACG
>HDCRISPR_A_ENSG00000154162_1
TCTGTGGCTAAAGTCTGCTG
>HDCRISPR_A_ENSG00000154162_2
AAACAGAACCCAGAGAAGCA
>HDCRISPR_A_ENSG00000154162_3
CGAGCCTCAGTATGTGGGAA
>HDCRISPR_A_ENSG00000154162_4
TGGAAATGTGACCGTTGTCC
>HDCRISPR_A_ENSG00000140945_1
TCTGTGCGTTCTCCTGTCCC
>HDCRISPR_A_ENSG00000140945_2
AGGAGAACGCACAGAACGAG
>HDCRISPR_A_ENSG00000140945_3
AACACTTTCTGCTGAAATCC
>HDCRISPR_A_ENSG00000140945_4
TCAGCCAGCTGAATTCATTG
>HDCRISPR_A_ENSG00000166589_1
ATGTCCATCCTGCATCTCCA
>HDCRISPR_A_ENSG00000166589_2
TACAGAGCTCGGCTGAGCCG
>HDCRISPR_A_ENSG00000166589_3
GCTTCAGACCGGGATGAGCC
>HDCRISPR_A_ENSG00000166589_4
AGTCCCCTGACAGCACGATC
>HDCRISPR_A_ENSG00000101542_1
CTTGCCGACATACAAAGGGT
>HDCRISPR_A_ENSG00000101542_2
TTCGTTCTGGAAGAGTACAC
>HDCRISPR_A_ENSG00000101542_3
GGGACCGACCCTTTGTATGT
>HDCRISPR_A_ENSG00000101542_4
TTACCTTGCCGACATACAAA
>HDCRISPR_A_ENSG00000149654_1
GGTAGAGGAGTACACGGGCA
>HDCRISPR_A_ENSG00000149654_2
ACACCCAGCCGCGTTTGACG
>HDCRISPR_A_ENSG00000149654_3
GCAGGCCAAGGATGAGGCCG
>HDCRISPR_A_ENSG00000149654_4
GCAGCAGCAGCAGTAGCGCG
>HDCRISPR_A_ENSG00000124215_1
GGTCAGATGTTGAAGGCCAG
>HDCRISPR_A_ENSG00000124215_2
TGTTACCTTAACTCCCTGCG
>HDCRISPR_A_ENSG00000124215_3
GCTGTGCAGATGAGCAGAGC
>HDCRISPR_A_ENSG00000124215_4
GATGGCAGAGACATTGAATC
>HDCRISPR_A_ENSG00000113361_1
TGAACCAATATTCACCAAGG
>HDCRISPR_A_ENSG00000113361_2
CGATTATCAGTATGTGGGCA
>HDCRISPR_A_ENSG00000113361_3
GTGGAATCAGTTCTTTCTCC
>HDCRISPR_A_ENSG00000113361_4
CGGATCCTGTGTATTCCTCC
>HDCRISPR_A_ENSG00000081138_1
CCTACCTTTCCTACATAGAG
>HDCRISPR_A_ENSG00000081138_2
TTTGTGCTGGAGGAATACAT
>HDCRISPR_A_ENSG00000081138_3
GGACCAAGCGCAGCTGGGTG
>HDCRISPR_A_ENSG00000081138_4
TAGGCTCACCAACAAACCCG
>HDCRISPR_A_ENSG00000150394_1
GACCATGCCAGAACGGCTAG
>HDCRISPR_A_ENSG00000150394_2
TTCCGCTAGCCGTTCTGGCA
>HDCRISPR_A_ENSG00000150394_3
GCGTGGGTCAATATGGACAT
>HDCRISPR_A_ENSG00000150394_4
ATCCTATACGCTAAAGGTAG
>HDCRISPR_A_ENSG00000148600_1
GGCTTATCTACACCCAGCCC
>HDCRISPR_A_ENSG00000148600_2
AGAGGAACCCAACAACCTGG
>HDCRISPR_A_ENSG00000148600_3
CCGGACCCACTACATCACCG
>HDCRISPR_A_ENSG00000148600_4
GAATCCTGGCAACGTAGTAG
>HDCRISPR_A_ENSG00000099834_1
CGAGCAGCCCGGTGAACAGC
>HDCRISPR_A_ENSG00000099834_2
GAGTCACGTTGAGAAACAGC
>HDCRISPR_A_ENSG00000099834_3
CCTGGATCCGAAATGCAAAG
>HDCRISPR_A_ENSG00000099834_4
GTGGACATCCACGTCCCGGA
>HDCRISPR_A_ENSG00000058091_1
AAGAGTCACCTAAAGTTAGG
>HDCRISPR_A_ENSG00000058091_2
TTTAGGTGACTCTTTGCCAG
>HDCRISPR_A_ENSG00000058091_3
AAAGACTGCACTTACCGAGC
>HDCRISPR_A_ENSG00000058091_4
AGACTGCACTTACCGAGCTG
>HDCRISPR_A_ENSG00000138395_1
CAGGAAGAGGATCTGAGGCA
>HDCRISPR_A_ENSG00000138395_2
ACTCTTGAACTTCTGGGCAC
>HDCRISPR_A_ENSG00000138395_3
ACGGGCAGCTTGAAGTCCCC
>HDCRISPR_A_ENSG00000138395_4
GGGCAGCTTGAAGTCCCCTG
>HDCRISPR_A_ENSG00000102225_1
ATAGGCCTGGATGAGAGTGG
>HDCRISPR_A_ENSG00000102225_2
CTGTCAATGACACTCCGAGG
>HDCRISPR_A_ENSG00000102225_3
TGGCGGCAGTGACCCTGGAG
>HDCRISPR_A_ENSG00000102225_4
TTGCTCAGATCGCCATGGAT
>HDCRISPR_A_ENSG00000059758_1
GCATTGCCATGAAGGAGCCA
>HDCRISPR_A_ENSG00000059758_2
AAGATCCTGTGTACTGGTGG
>HDCRISPR_A_ENSG00000059758_3
TCCTGTGTACTGGTGGAGGA
>HDCRISPR_A_ENSG00000059758_4
TCTTGAAAGATCCTGTGTAC
>HDCRISPR_A_ENSG00000156345_1
GCAGAGCCTTAATCTCCCGC
>HDCRISPR_A_ENSG00000156345_2
CGAGATAGTTGCCCTCAAGA
>HDCRISPR_A_ENSG00000156345_3
GGTGGCCCTAAGGCGGTTGG
>HDCRISPR_A_ENSG00000156345_4
CAGCCTCACCTCCACGTGCT
>HDCRISPR_A_ENSG00000171450_1
GCGGTTGCGTTGCTGGACCA
>HDCRISPR_A_ENSG00000171450_2
GCTGCCTGCGCCTCATCCAG
>HDCRISPR_A_ENSG00000171450_3
GAAAGACCTGCGTGAAGAAG
>HDCRISPR_A_ENSG00000171450_4
GAAGAAGAAGGCGCCGCCCG
>HDCRISPR_A_ENSG00000145996_1
ATGTTGTCCCGAAGGTACGA
>HDCRISPR_A_ENSG00000145996_2
AGTGTATCACAGGATGCAGA
>HDCRISPR_A_ENSG00000145996_3
CATCAGCAAACCGCTAGCAA
>HDCRISPR_A_ENSG00000145996_4
ATGCATCCGATGCAGATTTA
>HDCRISPR_A_ENSG00000006837_1
GCCAACAATCCATTAAGCTT
>HDCRISPR_A_ENSG00000006837_2
TCTTCCTAGTAGTTCTGATT
>HDCRISPR_A_ENSG00000006837_3
GGGCTGTATGATCATTGAGA
>HDCRISPR_A_ENSG00000006837_4
AAAGAGTATGAAGGTGGACT
>HDCRISPR_A_ENSG00000205111_1
TGTGGCTCTGAACTTCATGA
>HDCRISPR_A_ENSG00000205111_2
GCTCAGGTATACTGATGCCA
>HDCRISPR_A_ENSG00000205111_3
AGACTGGAGAAGGGTCTTAT
>HDCRISPR_A_ENSG00000205111_4
AATTAGCTAAGACTGGAGAA
>HDCRISPR_A_ENSG00000008086_1
TTCATGAAGATTCCTAACAT
>HDCRISPR_A_ENSG00000008086_2
ATGAATAAATTTGAGATCCT
>HDCRISPR_A_ENSG00000008086_3
TACCTTCACCTACAACCCCA
>HDCRISPR_A_ENSG00000008086_4
GCATTTAAGTACAACTCCAT
>HDCRISPR_A_ENSG00000124762_1
AATGGCGGGCTGCATCCAGG
>HDCRISPR_A_ENSG00000124762_2
CAGGCGAAGTCACCCTCCAG
>HDCRISPR_A_ENSG00000124762_3
GGCGCCATGTCAGAACCGGC
>HDCRISPR_A_ENSG00000124762_4
TCCAGGAGGCCCGTGAGCGA
>HDCRISPR_A_ENSG00000129757_1
GGTGCGCACTAGTACTGGGA
>HDCRISPR_A_ENSG00000129757_2
GCTGGAAGTCGTAATCCCAG
>HDCRISPR_A_ENSG00000129757_3
ATGGAGCGTCTTGTCGCCCG
>HDCRISPR_A_ENSG00000129757_4
GCTCGCGGCTCAGCTCCTCG
>HDCRISPR_A_ENSG00000185267_1
GCAGGCATATGCACACTCAT
>HDCRISPR_A_ENSG00000185267_2
CAGATCTGTGAGCTGAAATA
>HDCRISPR_A_ENSG00000185267_3
TTCTCACAAATCTTCATTGC
>HDCRISPR_A_ENSG00000185267_4
TGTGAATCTCATTCAAGAGC
>HDCRISPR_A_ENSG00000129596_1
GATGCGGATCAGATCAGCCA
>HDCRISPR_A_ENSG00000129596_2
GGCGTACATTGCCCACTCGG
>HDCRISPR_A_ENSG00000129596_3
AGACCGAAGTGCTGAAGCCA
>HDCRISPR_A_ENSG00000129596_4
ACGAGAGCGACCCCACCGAG
>HDCRISPR_A_ENSG00000064309_1
TGCTATTGTTGGCAAGGCAC
>HDCRISPR_A_ENSG00000064309_2
CACCGATGCTATTGTTGGCA
>HDCRISPR_A_ENSG00000064309_3
CTGTGCTCTTCTGTGAGTTC
>HDCRISPR_A_ENSG00000064309_4
CTCACCTTTGCTGGTTCGGA
>HDCRISPR_A_ENSG00000109089_1
CATGCGGAGAGCCGCCGGGA
>HDCRISPR_A_ENSG00000109089_2
GGAGTCCTGGTACGACCAGC
>HDCRISPR_A_ENSG00000109089_3
GGACTTCTCCGCGGAGGAAG
>HDCRISPR_A_ENSG00000109089_4
CTGGTACGACCAGCAGGACC
>HDCRISPR_A_ENSG00000241322_1
CAGGGTTAGATGCTGCCCCA
>HDCRISPR_A_ENSG00000241322_2
ATCGACCTCAGCAAGAAAGA
>HDCRISPR_A_ENSG00000241322_3
GATCGACCTCAGCAAGAAAG
>HDCRISPR_A_ENSG00000163624_1
ATGTTGGAGCTGAGGCACCG
>HDCRISPR_A_ENSG00000163624_2
CTCGGTTTCGTGGTCGCCGC
>HDCRISPR_A_ENSG00000163624_3
GGGGTTCTATCTGAGGATGG
>HDCRISPR_A_ENSG00000163624_4
ATCATTCTTATGATCTACCA
>HDCRISPR_A_ENSG00000204539_1
CCAGCCTCCTACCTGGCAGG
>HDCRISPR_A_ENSG00000204539_2
TAGACTAGAGCCAGATCCGG
>HDCRISPR_A_ENSG00000204539_3
TGTGGGTGGGCACGGGATGA
>HDCRISPR_A_ENSG00000204539_4
CGGGATGATGGCACTGCTGC
>HDCRISPR_A_ENSG00000113722_1
AAGGATTCGCCCGTGTACCC
>HDCRISPR_A_ENSG00000113722_2
CGAGTGGATGCGGCGCAGCG
>HDCRISPR_A_ENSG00000113722_3
CGCATCCACTCGTAGGGCGT
>HDCRISPR_A_ENSG00000113722_4
GACCAAGGACAAGTACCGCG
>HDCRISPR_A_ENSG00000131264_1
GTATCCTCATATGCCCAGCA
>HDCRISPR_A_ENSG00000131264_2
GCGCAAGACGGTGCAGGTGA
>HDCRISPR_A_ENSG00000131264_3
GGCGACGGCACAGCTGGGAC
>HDCRISPR_A_ENSG00000131264_4
GCCAGCCTCCAATTTCGCTG
>HDCRISPR_A_ENSG00000129873_1
GATGCACCTAGTCCAATGGC
>HDCRISPR_A_ENSG00000129873_2
GATGGATGCACCTAGTCCAA
>HDCRISPR_A_ENSG00000129873_3
GCCCACACGAGATCACAAAG
>HDCRISPR_A_ENSG00000166446_1
GAGGAAGCTGGAAGCGGAGA
>HDCRISPR_A_ENSG00000166446_2
CGCAGCCTGGCATGGCTTCT
>HDCRISPR_A_ENSG00000166446_3
AGTGAAGAGGAAGCTGGAAG
>HDCRISPR_A_ENSG00000166446_4
GAAGCGAATTAACCCTCCCC
>HDCRISPR_A_ENSG00000213892_1
GAGCCTGCCCAGCCGAGCGA
>HDCRISPR_A_ENSG00000213892_2
TGTTGGCCAAGACTGTGGGC
>HDCRISPR_A_ENSG00000213892_3
CGAAGGGGACAACGTCACGC
>HDCRISPR_A_ENSG00000213892_4
CAGGCAGTTGCAGACCGAGG
>HDCRISPR_A_ENSG00000186567_1
GGCTCTTTGAGAAGCAGCCC
>HDCRISPR_A_ENSG00000186567_2
CGCCAAGATGGAGATTCCCA
>HDCRISPR_A_ENSG00000186567_3
GCCAAGATGGAGATTCCCAT
>HDCRISPR_A_ENSG00000186567_4
ATACAACGGCCTCAGAGGGA
>HDCRISPR_A_ENSG00000273777_1
ACTCCATACGGTACAAAGCG
>HDCRISPR_A_ENSG00000273777_2
GGTAATGTTGACGTCCTTAG
>HDCRISPR_A_ENSG00000273777_3
AGGCTTGAAGGCACGACTTG
>HDCRISPR_A_ENSG00000273777_4
ACGTCAACATTACCATCCAC
>HDCRISPR_A_ENSG00000007129_1
CATCAGGCAGGAGGACGCTG
>HDCRISPR_A_ENSG00000007129_2
GTGCTGCTGGCTTGGATGGA
>HDCRISPR_A_ENSG00000007129_3
CCTGAAGTCACTCTGATCGC
>HDCRISPR_A_ENSG00000007129_4
CGAGAGACAATATCACCCAG
>HDCRISPR_A_ENSG00000170956_1
CATGCCGCTCAGTGTCGCAG
>HDCRISPR_A_ENSG00000170956_2
CTCTGCGACACTGAGCGGCA
>HDCRISPR_A_ENSG00000170956_3
TTCCCCTCTGCGACACTGAG
>HDCRISPR_A_ENSG00000170956_4
CATGGATTCAATAGTGAGCT
>HDCRISPR_A_ENSG00000105352_1
CATTCAAGCAAATATCCCAG
>HDCRISPR_A_ENSG00000105352_2
GTGAACTGGACAGTGGTGGG
>HDCRISPR_A_ENSG00000105352_3
TACGACTCTGACCAAGCAAC
>HDCRISPR_A_ENSG00000105352_4
AACATCACCCTGGAGGACGC
>HDCRISPR_A_ENSG00000124469_1
GATGCGCCATCTGCAGGAAG
>HDCRISPR_A_ENSG00000124469_2
ATGACAGATGCTTTAGTACA
>HDCRISPR_A_ENSG00000124469_3
AATCTGCCCCAGGACCCTCG
>HDCRISPR_A_ENSG00000124469_4
CAAATCAACAGATTACCCCA
>HDCRISPR_A_ENSG00000183307_1
GAGGTTCTTGAGCATGAAGA
>HDCRISPR_A_ENSG00000183307_2
CCTGCTCGACAGCTTCACGC
>HDCRISPR_A_ENSG00000183307_3
GTAGAGCCAGAGCACCGGCG
>HDCRISPR_A_ENSG00000183307_4
CCTCCGCCACCACCTCAGGG
>HDCRISPR_A_ENSG00000170835_1
AGAGGCTGATGCTCACCATG
>HDCRISPR_A_ENSG00000170835_2
GGCGCCGTGTACACAGAAGG
>HDCRISPR_A_ENSG00000170835_3
CCTTGGTGGGAGCTGCGAAG
>HDCRISPR_A_ENSG00000170835_4
GCCTTGGTGGGAGCTGCGAA
>HDCRISPR_A_ENSG00000139610_1
GAAGGAACACCCACCTGAGA
>HDCRISPR_A_ENSG00000139610_2
AACACCCACCTGAGAGGGCC
>HDCRISPR_A_ENSG00000139610_3
GAAACCAATGCCCGCGTAGT
>HDCRISPR_A_ENSG00000139610_4
TCGGAGGGACTGAGGCCGGG
>HDCRISPR_A_ENSG00000142615_1
CAGCAGCAGCGTCCTTATCA
>HDCRISPR_A_ENSG00000142615_2
TGGTTGGCGGTGAAGAAGCG
>HDCRISPR_A_ENSG00000142615_3
TATGTGACTAGGGTGGTTGG
>HDCRISPR_A_ENSG00000142615_4
CCCACCTTATGTGACTAGGG
>HDCRISPR_A_ENSG00000215704_1
AGTGGAGACCCCACAACTGA
>HDCRISPR_A_ENSG00000215704_2
TATGCTGGCCCAGCATCACG
>HDCRISPR_A_ENSG00000215704_3
CCAAGCATCCTAGACATATC
>HDCRISPR_A_ENSG00000215704_4
CATCACGCGGTAGATCCCGG
>HDCRISPR_A_ENSG00000142789_1
AACGCGGCTGGAAGAGTGAG
>HDCRISPR_A_ENSG00000142789_2
TCTTCCAGCCGCGTTGTCCA
>HDCRISPR_A_ENSG00000142789_3
AGGGGACCGCATCCTCACCA
>HDCRISPR_A_ENSG00000142789_4
CAGCCGCGTTGTCCATGGTG
>HDCRISPR_A_ENSG00000219073_1
TCCAGAGTGGATGCACAAAG
>HDCRISPR_A_ENSG00000219073_2
CAGGTGATCCCCATCAACTC
>HDCRISPR_A_ENSG00000219073_3
GGAAGGATGTCACCAGCCGG
>HDCRISPR_A_ENSG00000219073_4
GAGCTCCCGGACCTACCAGG
>HDCRISPR_A_ENSG00000101489_1
GCTGGTGCAGTGATGCCCGG
>HDCRISPR_A_ENSG00000101489_2
CCTGCGGACAGCGAGAGCCG
>HDCRISPR_A_ENSG00000101489_3
CCTCGGCTCTCGCTGTCCGC
>HDCRISPR_A_ENSG00000101489_4
GCACTCCTCGATGTTCCCAA
>HDCRISPR_A_ENSG00000103888_1
GGTCAGAGTGAGCCAGCTGA
>HDCRISPR_A_ENSG00000103888_2
GCAGTGCTCACCTGTGGATG
>HDCRISPR_A_ENSG00000103888_3
CGATATGCACATGGTGGTCT
>HDCRISPR_A_ENSG00000103888_4
CAAGACCACCATGTGCATAT
>HDCRISPR_A_ENSG00000169689_1
TTCAAGGATGACAAGACCAA
>HDCRISPR_A_ENSG00000169689_2
GCGGAAGCACCTTCTCCAGC
>HDCRISPR_A_ENSG00000169689_3
CCTTCTAGGAGCTGGTGAGC
>HDCRISPR_A_ENSG00000169689_4
TCTTGTCATCCTTGAAGTGC
>HDCRISPR_A_ENSG00000110318_1
CCCATGTTCCTCTTTCACAG
>HDCRISPR_A_ENSG00000110318_2
ATGTTCCTCTTTCACAGCGG
>HDCRISPR_A_ENSG00000110318_3
TGTTTGAGGGCCTCTTCTAA
>HDCRISPR_A_ENSG00000110318_4
GTAGACCAACAATAAACTGG
>HDCRISPR_A_ENSG00000135315_1
GCTATCAGTACTTAAGAGAG
>HDCRISPR_A_ENSG00000135315_2
ACTGATAGCTTAGAAACAAA
>HDCRISPR_A_ENSG00000135315_3
ACTTAGTTCTGAAGAAGAAG
>HDCRISPR_A_ENSG00000135315_4
GGAAGCAGAGGATAAATGGA
>HDCRISPR_A_ENSG00000174007_1
CCTGAACAAACTAGATGACA
>HDCRISPR_A_ENSG00000174007_2
TCTAGGTAACTCTTGTGTCG
>HDCRISPR_A_ENSG00000174007_3
CATTGAGGTTGAATTTCCAC
>HDCRISPR_A_ENSG00000174007_4
TTACTTGTCGGGGCAGAGTC
>HDCRISPR_A_ENSG00000178404_1
GCCTCCCTGTAATGTGTTCT
>HDCRISPR_A_ENSG00000178404_2
GTGAGAATTCATCCGACCCG
>HDCRISPR_A_ENSG00000178404_3
GAGTGGGCTCGACGGCATCC
>HDCRISPR_A_ENSG00000178404_4
CCTGGCTGATCTTCGCTGGA
>HDCRISPR_A_ENSG00000101624_1
GATAACGTTTGATTGAGTGG
>HDCRISPR_A_ENSG00000101624_2
GATGAGCTGCTTCAGCTCGG
>HDCRISPR_A_ENSG00000101624_3
AGCTCGGAGGCTTTCTCCGG
>HDCRISPR_A_ENSG00000101624_4
CTCTCACCTTGCTCAGCTGC
>HDCRISPR_A_ENSG00000148019_1
GAAGCTCTTGATGGAGACCA
>HDCRISPR_A_ENSG00000148019_2
CAGCTTCACGGAGTCGATCA
>HDCRISPR_A_ENSG00000148019_3
GCTGTCGCGGCGCAGCTTCA
>HDCRISPR_A_ENSG00000148019_4
CGCGCACAGGTACTCGTAGT
>HDCRISPR_A_ENSG00000173588_1
GGCTGAAGTAGCGGAATTAA
>HDCRISPR_A_ENSG00000173588_2
ACTGCCGCACCTGTATTCTT
>HDCRISPR_A_ENSG00000173588_3
TTATTAGATTGCAAGACTGG
>HDCRISPR_A_ENSG00000173588_4
ATGCCCAAAGAATACAGGTG
>HDCRISPR_A_ENSG00000100422_1
CTGCTGCTTCACCCACAGCA
>HDCRISPR_A_ENSG00000100422_2
ACCCACAGCACGGATTGCAG
>HDCRISPR_A_ENSG00000100422_3
AGCCGCTGCAATCCGTGCTG
>HDCRISPR_A_ENSG00000100422_4
ACGGCGATGATCTCAGATAC
>HDCRISPR_A_ENSG00000188452_1
GGGGACGTTAACAGCGCCGG
>HDCRISPR_A_ENSG00000188452_2
GGGCATCTTCGAGATCGGGA
>HDCRISPR_A_ENSG00000188452_3
CCTGCGACTCCGCCATGCCC
>HDCRISPR_A_ENSG00000188452_4
CGGGAGGGACAGTTGTGACG
>HDCRISPR_A_ENSG00000154227_1
GGCTTCCTCCAACAATAAAG
>HDCRISPR_A_ENSG00000154227_2
GGTTCTGGTTGGAAAGATTC
>HDCRISPR_A_ENSG00000154227_3
GTTTAAAGAATGGTTCTGGT
>HDCRISPR_A_ENSG00000154227_4
TTGGCTATATGACTTATGGG
>HDCRISPR_A_ENSG00000139624_1
GGAACACCGAGAGGATGTGC
>HDCRISPR_A_ENSG00000139624_2
AAGAAGATGCCCGCCGCCAG
>HDCRISPR_A_ENSG00000139624_3
CATCCTCTCGGTGTTCCCGC
>HDCRISPR_A_ENSG00000139624_4
GGGTAACCGTAGCCGTCGGC
>HDCRISPR_A_ENSG00000172828_1
TGCGAAGATCAAACCTGCCT
>HDCRISPR_A_ENSG00000172828_2
CTCAACTGTGTCACTGTCTT
>HDCRISPR_A_ENSG00000172828_3
AATGGAGCAGATGAGCCGGG
>HDCRISPR_A_ENSG00000172828_4
GGTCAAGACGGGTGTTGAGA
>HDCRISPR_A_ENSG00000177143_1
AAGTGGGACCATCGACGCGA
>HDCRISPR_A_ENSG00000177143_2
GACGCAGAAGATGTCCGAGA
>HDCRISPR_A_ENSG00000177143_3
GAAGGTGGCCATGAGAGCGC
>HDCRISPR_A_ENSG00000177143_4
GCTGGGCTTCGAACCCAGGA
>HDCRISPR_A_ENSG00000153140_1
AATAGATTATCATGAATTAA
>HDCRISPR_A_ENSG00000153140_2
TCATAGAAGTGAGCTTGTAG
>HDCRISPR_A_ENSG00000153140_3
ATTATGACAGAGAAGCCACA
>HDCRISPR_A_ENSG00000153140_4
AAGGTGGCAATGAGAGCCTT
>HDCRISPR_A_ENSG00000087237_1
ACCCATACTTGACTTGGCCA
>HDCRISPR_A_ENSG00000087237_2
CTCCTTGGCCAAGTCAAGTA
>HDCRISPR_A_ENSG00000087237_3
TGGCTTCCACCAGCTCCACC
>HDCRISPR_A_ENSG00000087237_4
TGACAGGAATGCTTACCACC
>HDCRISPR_A_ENSG00000163885_1
ACTGTCATTGGTCATGTTCT
>HDCRISPR_A_ENSG00000163885_2
GGCCCGGTACTTACTGTCAT
>HDCRISPR_A_ENSG00000163885_3
TGTCTCCTCAGAGAACAGCC
>HDCRISPR_A_ENSG00000163885_4
TGAAGAAGAGCTGATGTTCA
>HDCRISPR_A_ENSG00000160401_1
GGGCAAGAAGGAGCCGGTGG
>HDCRISPR_A_ENSG00000160401_2
GCAGGGATCTCTGCTCCAAC
>HDCRISPR_A_ENSG00000160401_3
CTGAGGTCTCGTGGCCACAG
>HDCRISPR_A_ENSG00000160401_4
GAGCTTGAAGTCAAGAAGAA
>HDCRISPR_A_ENSG00000156206_1
TCTTAGAGAAGAGAGACAAG
>HDCRISPR_A_ENSG00000156206_2
CTTCTTAGAGAAGAGAGACA
>HDCRISPR_A_ENSG00000156206_3
GACGAATTAGAGGTACCCTG
>HDCRISPR_A_ENSG00000156206_4
AAGCTGATGTGTTTCTGCGT
>HDCRISPR_A_ENSG00000163075_1
CCATCTCTTGAAGAACCTAG
>HDCRISPR_A_ENSG00000163001_1
GGGTAGTGGAGAGCATCGCG
>HDCRISPR_A_ENSG00000163001_2
GACCTATACAGAGATTCATC
>HDCRISPR_A_ENSG00000163001_3
TGCAAAGACCCATACATCAC
>HDCRISPR_A_ENSG00000163001_4
CATTAATTCCAATTTCTTTG
>HDCRISPR_A_ENSG00000197748_1
ATCTACGTATACAGCTTTCC
>HDCRISPR_A_ENSG00000197748_2
CTCTCTCCCAGAATTTGAAC
>HDCRISPR_A_ENSG00000197748_3
GGATGCTGAAACTTACCAAA
>HDCRISPR_A_ENSG00000197748_4
CCAACAAGTGACTTGTACAT
>HDCRISPR_A_ENSG00000206530_1
CCATCAGTATCCTGATCATC
>HDCRISPR_A_ENSG00000206530_2
GGAAGAGCAGCTTACTACAT
>HDCRISPR_A_ENSG00000206530_3
AGACCATACAGAGTCCTTCG
>HDCRISPR_A_ENSG00000206530_4
TCACCTCGAAGGACTCTGTA
>HDCRISPR_A_ENSG00000213085_1
CTGCTCCATCCGCAGCTTGT
>HDCRISPR_A_ENSG00000213085_2
TGATTCGCTCAAACTCCTCA
>HDCRISPR_A_ENSG00000171811_1
CATGGACCTGGTCATCACGC
>HDCRISPR_A_ENSG00000171811_2
CCAGCTCCTGCGTGATGACC
>HDCRISPR_A_ENSG00000171811_3
TTGATCAAATCGGCCAACCT
>HDCRISPR_A_ENSG00000171811_4
GCTCTGCACACAGAACAAAC
>HDCRISPR_A_ENSG00000165164_1
GAGATTACTATCACTAACCA
>HDCRISPR_A_ENSG00000165164_2
GCATCCACGATACCACTAGT
>HDCRISPR_A_ENSG00000165164_3
TGAGGATGGGTAATTGGCCG
>HDCRISPR_A_ENSG00000165164_4
CATCATACAAGATGATGCCG
>HDCRISPR_A_ENSG00000166596_1
TTCGCCGGAGGCCCAAGTGG
>HDCRISPR_A_ENSG00000166596_2
ATAGTGGGACAATTCGAGTA
>HDCRISPR_A_ENSG00000166596_3
GCTCGGCTGTCCCTTCACAA
>HDCRISPR_A_ENSG00000166596_4
ATCTGTCAGCAGTTTAGTCC
>HDCRISPR_A_ENSG00000172361_1
CACCGTACAGCGGGAGGTTA
>HDCRISPR_A_ENSG00000172361_2
GCTTACCACGATCACCACTT
>HDCRISPR_A_ENSG00000172361_3
CTTCCATTAAGTCAAGTGAG
>HDCRISPR_A_ENSG00000172361_4
TCCTTTCAGGGAACGCTGTG
>HDCRISPR_A_ENSG00000120051_1
ACAAGCCAAGAGGAACCTGG
>HDCRISPR_A_ENSG00000120051_2
GATTGTAGTGAATTCTGCGA
>HDCRISPR_A_ENSG00000120051_3
AGTGAACCTGACCAAACTAG
>HDCRISPR_A_ENSG00000120051_4
CAGAGCAAGAATCGTCTCCT
>HDCRISPR_A_ENSG00000089101_1
GGTGCATGAACAACGTATTC
>HDCRISPR_A_ENSG00000089101_2
GCCAACAGAATACTCATCCA
>HDCRISPR_A_ENSG00000089101_3
ACTCATCCACGGCCACAAAG
>HDCRISPR_A_ENSG00000089101_4
ACTCACTTCTCCAAGAGGAA
>HDCRISPR_A_ENSG00000181378_1
GCTGTTCCTGGACCTCACGA
>HDCRISPR_A_ENSG00000181378_2
GCTGTCGTTGATGGCAGGGA
>HDCRISPR_A_ENSG00000181378_3
CAAGGACATGATGCTCACCC
>HDCRISPR_A_ENSG00000181378_4
TGGCCACTGTGCTGGCACTC
>HDCRISPR_A_ENSG00000105792_1
TAGCAGTTCCAGTCAAATCC
>HDCRISPR_A_ENSG00000105792_2
GCCACCGGCCATGTGGACAG
>HDCRISPR_A_ENSG00000105792_3
CAGTTCCAGTCAAATCCCGG
>HDCRISPR_A_ENSG00000105792_4
CATGTGGACAGAGGAAGCCG
>HDCRISPR_A_ENSG00000156042_1
ATTGAATTCTGCTCGAATAA
>HDCRISPR_A_ENSG00000156042_2
TCGAGCAGAATTCAATCAAG
>HDCRISPR_A_ENSG00000156042_3
CACAGCCTGACCAAGAATTA
>HDCRISPR_A_ENSG00000156042_4
CTTGATCTAGGAGTTTCTAA
>HDCRISPR_A_ENSG00000186710_1
GCGCCTGCTGGAGCAAGCGC
>HDCRISPR_A_ENSG00000186710_2
AGGGCTCCAGGCGCTTAAGC
>HDCRISPR_A_ENSG00000186710_3
GCAGCGCCGGCTTAAGCGCC
>HDCRISPR_A_ENSG00000186710_4
TCAGATTCAGAACACAGCAG
>HDCRISPR_A_ENSG00000188523_1
GCCGGAACGGATGTCCGCCA
>HDCRISPR_A_ENSG00000188523_2
GCATGGAGAACGAGCGGCTG
>HDCRISPR_A_ENSG00000188523_3
GGCGACCTCAAGGATGCCAG
>HDCRISPR_A_ENSG00000188523_4
ATGCCAGAGGCCAGGAGCTC
>HDCRISPR_A_ENSG00000164323_1
GTGTAACATCATTCTCTACG
>HDCRISPR_A_ENSG00000164323_2
GGTACAGATTGTTTAGATGC
>HDCRISPR_A_ENSG00000164323_3
GTACAGATTGTTTAGATGCA
>HDCRISPR_A_ENSG00000164323_4
CAGTATCTTCAGACTCCTCA
>HDCRISPR_A_ENSG00000206113_1
GCGGCGCAGGATCTCGGAGA
>HDCRISPR_A_ENSG00000206113_2
CTACGAGCCAGCCCACGTGA
>HDCRISPR_A_ENSG00000206113_3
TGTCTGGGTGCCTCGAGTAC
>HDCRISPR_A_ENSG00000206113_4
TCGACAAATTTACACCCAAG
>HDCRISPR_A_ENSG00000243649_1
CAAGTGAATGGCCGATGGAG
>HDCRISPR_A_ENSG00000136698_1
AGGAGCCGCTCCCCTACTCC
>HDCRISPR_A_ENSG00000136698_2
CTTACCCTCTCCGAAAGCCC
>HDCRISPR_A_ENSG00000136698_3
AGTCACCTCTCCGAAATGAC
>HDCRISPR_A_ENSG00000136698_4
CCTGTGCCCACCTGCGCCTC
>HDCRISPR_A_ENSG00000244414_1
GCTGGAGCATATACTGACAA
>HDCRISPR_A_ENSG00000244414_2
CAGTGGACCTGCATTTGGGA
>HDCRISPR_A_ENSG00000244414_3
CAGCTGAATTTGTGTGTAAA
>HDCRISPR_A_ENSG00000244414_4
AAACTTCCCCTGTAGGAACC
>HDCRISPR_A_ENSG00000080910_1
GGACCTGCATTTGGGAGGAG
>HDCRISPR_A_ENSG00000134389_1
TCAGTGTAATCCTAATCTCA
>HDCRISPR_A_ENSG00000134389_2
CTTACTAGTGAAGCTGCATA
>HDCRISPR_A_ENSG00000134389_3
TCAGGACTAATACATCTGGA
>HDCRISPR_A_ENSG00000134389_4
CTAGTGAAGCTGCATATGGG
>HDCRISPR_A_ENSG00000205403_1
AAGGTCAAGGCAGGCCACGT
>HDCRISPR_A_ENSG00000205403_2
CTGCAGTGTGTGCAACTAAC
>HDCRISPR_A_ENSG00000205403_3
GGTCACTTATACATCTCAAG
>HDCRISPR_A_ENSG00000205403_4
ATACGGTAGTTTACAAACAC
>HDCRISPR_A_ENSG00000165410_1
CAGATCTTGGTGGGTGACAT
>HDCRISPR_A_ENSG00000165410_2
AAGGAAATCTTCTACACAAG
>HDCRISPR_A_ENSG00000165410_3
GGAAGCAAAGCAGATCTTGG
>HDCRISPR_A_ENSG00000165410_4
AGAGGAAGCAAAGCAGATCT
>HDCRISPR_A_ENSG00000126759_1
AGGACAGGCACAGGAATCAG
>HDCRISPR_A_ENSG00000126759_2
CTCCCACAGAGATGGGCGGC
>HDCRISPR_A_ENSG00000126759_3
GTGATTACAGGCTCGCCTGC
>HDCRISPR_A_ENSG00000126759_4
TGCTCTGTCACCTGCTCCAA
>HDCRISPR_A_ENSG00000135346_1
CGCACCCTGCACATCAGGAG
>HDCRISPR_A_ENSG00000135346_2
CCATTCCGCTCCTGATGTGC
>HDCRISPR_A_ENSG00000135346_3
CATTCCGCTCCTGATGTGCA
>HDCRISPR_A_ENSG00000135346_4
TATCTTTCTGGTCACATTGT
>HDCRISPR_A_ENSG00000163320_1
TATGAGTCTTTGACTTGAGG
>HDCRISPR_A_ENSG00000163320_2
AACTCAGTGACTCGATCCAG
>HDCRISPR_A_ENSG00000163320_3
GCACTGAAGAGATGCAGTTA
>HDCRISPR_A_ENSG00000163320_4
TTAGAACGGTTTCGAGCAGG
>HDCRISPR_A_ENSG00000138028_1
AGGAGAGTTGGCAGCTCCAG
>HDCRISPR_A_ENSG00000138028_2
CGGGTTGGTGGTAGGAGAGT
>HDCRISPR_A_ENSG00000138028_3
AGCAGAGCTTACCGGGTTGG
>HDCRISPR_A_ENSG00000138028_4
CTTTGGGGCAGCCTGACCCG
>HDCRISPR_A_ENSG00000128965_1
GACGCTCCTTGAAGATCATG
>HDCRISPR_A_ENSG00000128965_2
GAACTGAGCGGACGGCGTAG
>HDCRISPR_A_ENSG00000128965_3
GGTACGGCTCCCTGGTGTGG
>HDCRISPR_A_ENSG00000128965_4
ACGGCGACCCTCAAGCGCTG
>HDCRISPR_A_ENSG00000136457_1
ACAGGTGGCATCTGGGCGGG
>HDCRISPR_A_ENSG00000136457_2
GCTGCAGGTCGCTGTGGCAG
>HDCRISPR_A_ENSG00000136457_3
GGGGCTGCAGAAGATCCCCA
>HDCRISPR_A_ENSG00000136457_4
GCTGCAGGTGCAATGACACG
>HDCRISPR_A_ENSG00000100399_1
CAAGAAGCGGCAGCACCAAG
>HDCRISPR_A_ENSG00000100399_2
CCGGTACCAGAACCTCACTG
>HDCRISPR_A_ENSG00000100399_3
CCTCAGTGAGGTTCTGGTAC
>HDCRISPR_A_ENSG00000100399_4
CCGGCAGGCAACGTGTCGCC
>HDCRISPR_A_ENSG00000070748_1
GCACTCCAGCTCCTTCACGG
>HDCRISPR_A_ENSG00000070748_2
GTATGCCTGGACGCGCCAGG
>HDCRISPR_A_ENSG00000070748_3
CGGAGGCTACAGCAAGAACG
>HDCRISPR_A_ENSG00000070748_4
GCAGCTCCTTGCACATGGCC
>HDCRISPR_A_ENSG00000170004_1
TTACTCCGCCTCTTATGGCC
>HDCRISPR_A_ENSG00000170004_2
TAAAGAGAGGCCGGCCAGGA
>HDCRISPR_A_ENSG00000170004_3
GCTGTAATTGGCGCCTGCGG
>HDCRISPR_A_ENSG00000170004_4
CAGCTGCTGACCCCTTGAAG
>HDCRISPR_A_ENSG00000116254_1
CAAGATGCTGGACCTCCTGG
>HDCRISPR_A_ENSG00000116254_2
CTGCTTGTCGAACTTGACCG
>HDCRISPR_A_ENSG00000116254_3
TCTACGTGGTCACCTACACG
>HDCRISPR_A_ENSG00000116254_4
ATCTCCTCGGCGAACAGCCG
>HDCRISPR_A_ENSG00000124177_1
CAAGGAGCCGAAGAAGGCCA
>HDCRISPR_A_ENSG00000124177_2
CTTCGGCTCCTTGGCCTTTC
>HDCRISPR_A_ENSG00000124177_3
CCTGGACAGTCTTAGATGCC
>HDCRISPR_A_ENSG00000124177_4
AAAGGAACCCAGAAAGGCCA
>HDCRISPR_A_ENSG00000177200_1
CAAGATGACAGATCCAATGA
>HDCRISPR_A_ENSG00000177200_2
ATCATCTGACAAACCTTCTA
>HDCRISPR_A_ENSG00000177200_3
GATGATGCATTTGTACAACC
>HDCRISPR_A_ENSG00000177200_4
TCAACTAGTGAAACAGGTCC
>HDCRISPR_A_ENSG00000016391_1
CAACTGGTGCTACCACACAG
>HDCRISPR_A_ENSG00000016391_2
CGCGTGGCCAGTACAGCACG
>HDCRISPR_A_ENSG00000016391_3
TGTGCGACGACAGGTACAAC
>HDCRISPR_A_ENSG00000016391_4
GGACGAGTACAGCTATGTGG
>HDCRISPR_A_ENSG00000133048_1
TATGGACTGTGGCTCCGCGG
>HDCRISPR_A_ENSG00000133048_2
CAGACAGTGCTGCGCTGAGC
>HDCRISPR_A_ENSG00000133048_3
TCAGCGCAGCACTGTCTGCG
>HDCRISPR_A_ENSG00000133048_4
TTATAAAGGAAGCCCAGCCA
>HDCRISPR_A_ENSG00000134216_1
GCAGCAGTGACCATCAGCCT
>HDCRISPR_A_ENSG00000134216_2
TTATGTCATGAACTACTGGA
>HDCRISPR_A_ENSG00000134216_3
AGTTCCAGCCTCCAATGGCC
>HDCRISPR_A_ENSG00000134216_4
CCCGAAGTTCCAGCCTCCAA
>HDCRISPR_A_ENSG00000177830_1
TTTGGCATCTGACTTTGACA
>HDCRISPR_A_ENSG00000177830_2
CTCCAGCAGCGTCTTTGAGG
>HDCRISPR_A_ENSG00000177830_3
GATAAGCCGGTGCAAGACCG
>HDCRISPR_A_ENSG00000177830_4
GCTACTGCTCGGCAAAGGCC
>HDCRISPR_A_ENSG00000255112_1
CGAAGCCACGCTCGTGCCCA
>HDCRISPR_A_ENSG00000255112_2
GCCGTCACACTTGATCCCGA
>HDCRISPR_A_ENSG00000255112_3
GGTCCAGACGGCGGTGACGA
>HDCRISPR_A_ENSG00000255112_4
AAGGTGACCAAGTCGATGGC
>HDCRISPR_A_ENSG00000083937_1
TGATGACGAAGAAGAAAGCC
>HDCRISPR_A_ENSG00000083937_2
ACACTTGATGACATCTTTGA
>HDCRISPR_A_ENSG00000083937_3
GAACTTGATTCACAATATCC
>HDCRISPR_A_ENSG00000083937_4
CATCAAGTGTATCATTGACT
>HDCRISPR_A_ENSG00000254505_1
TCACCCTCCCAGGAGCAAGG
>HDCRISPR_A_ENSG00000254505_2
GGGTGATGTCTCATCACACA
>HDCRISPR_A_ENSG00000106069_1
GTGGTTGTCGTTGTGTGTGA
>HDCRISPR_A_ENSG00000106069_2
GGCAGCCCTTCGAACCAGGG
>HDCRISPR_A_ENSG00000106069_3
TCACAGGTCCACACGTTCCG
>HDCRISPR_A_ENSG00000106069_4
CACAATATTCACACCAGTGT
>HDCRISPR_A_ENSG00000154645_1
CAGCCGAGTGAGCTTTCAGG
>HDCRISPR_A_ENSG00000154645_2
CCTGCCCAGATCTCTACCAG
>HDCRISPR_A_ENSG00000154645_3
CTGGCTTGTGAGAGTGAGGG
>HDCRISPR_A_ENSG00000154645_4
GCTGGACAGTTCATGGAAGT
>HDCRISPR_A_ENSG00000166869_1
GTCCCCGTCGGGAATGACCG
>HDCRISPR_A_ENSG00000166869_2
TCTTATTCCTGTCCAGTGCC
>HDCRISPR_A_ENSG00000166869_3
CGGCGAGCGCCCCTATCTGC
>HDCRISPR_A_ENSG00000166869_4
GGATTTCCCAGGCTTTGTCA
>HDCRISPR_A_ENSG00000033100_1
GCTTCGTCTGCGGCCACATC
>HDCRISPR_A_ENSG00000033100_2
AGAGTAACCGAGGGAAGTGA
>HDCRISPR_A_ENSG00000033100_3
CCAGTGAAGTAGAGTAACCG
>HDCRISPR_A_ENSG00000033100_4
CGTGGCTGTGAACCGTACGG
>HDCRISPR_A_ENSG00000090539_1
TCAGAACGGATGGGCAGCAC
>HDCRISPR_A_ENSG00000090539_2
TCTATGCCTTGGACGAGACG
>HDCRISPR_A_ENSG00000090539_3
GGCATAGACCTTCCCGCCGA
>HDCRISPR_A_ENSG00000090539_4
TCGCGTCATGCCGAGCCTCC
>HDCRISPR_A_ENSG00000101938_1
CAAGACAAGAAGTACAGAGT
>HDCRISPR_A_ENSG00000101938_2
CGTGAACTGCATCTGCTCAG
>HDCRISPR_A_ENSG00000101938_3
ACGCAGTAAACCAACCCATA
>HDCRISPR_A_ENSG00000101938_4
TTACCTGGAACCTTATGGGT
>HDCRISPR_A_ENSG00000133019_1
GATGTTTGGAAACAAAGGCG
>HDCRISPR_A_ENSG00000133019_2
GAAATGAGTGACGGTTCCCG
>HDCRISPR_A_ENSG00000133019_3
CAGACGGTATGACCTCCCAG
>HDCRISPR_A_ENSG00000133019_4
TAATCAGATCGGCACAGGCC
>HDCRISPR_A_ENSG00000138435_1
CAGGTCGTGGAGGTCACCGT
>HDCRISPR_A_ENSG00000138435_2
AGACCACCGCCAGGTCGTGG
>HDCRISPR_A_ENSG00000138435_3
CACCAGACGGGTCTCATGTT
>HDCRISPR_A_ENSG00000138435_4
TGATGAGCTGTATCAGCTGC
>HDCRISPR_A_ENSG00000129749_1
ACTGTCCCAGATCATCGACA
>HDCRISPR_A_ENSG00000129749_2
AACGCACCATGTCGATGATC
>HDCRISPR_A_ENSG00000129749_3
CTTCTGTTTCTACTCCCTGC
>HDCRISPR_A_ENSG00000129749_4
GGAGTAGAAACAGAAGCAGA
>HDCRISPR_A_ENSG00000120903_1
GGACAGGAACACAGGACAGG
>HDCRISPR_A_ENSG00000120903_2
CCACAGGCTGAGCTTTGTGA
>HDCRISPR_A_ENSG00000120903_3
TCACAAAGCTCAGCCTGTGG
>HDCRISPR_A_ENSG00000120903_4
GAGTGGGTCTCCAGGAGCCC
>HDCRISPR_A_ENSG00000169684_1
ACTTGCAATATCTCAATTGG
>HDCRISPR_A_ENSG00000169684_2
AGTTAATGACAACAAACGTC
>HDCRISPR_A_ENSG00000169684_3
TGGAACCCTGATGACTATGG
>HDCRISPR_A_ENSG00000169684_4
TCTTGGTCCAGCTGGTCGCG
>HDCRISPR_A_ENSG00000175264_1
GGAGAGGTTGTAGGCGAAGG
>HDCRISPR_A_ENSG00000175264_2
GGAGGAGCCACTGCGCGTGG
>HDCRISPR_A_ENSG00000175264_3
GAAGAGCTGGCCCACGAAGG
>HDCRISPR_A_ENSG00000175264_4
GAACTACATCAAGCCGCCGC
>HDCRISPR_A_ENSG00000171310_1
GCGGAGGAATCCCTTTGGTG
>HDCRISPR_A_ENSG00000171310_2
GCAGCAGATGTCCACACCAA
>HDCRISPR_A_ENSG00000171310_3
TTCTTTCCTCAGTCATGCGG
>HDCRISPR_A_ENSG00000171310_4
GCTTGAAGCTTACCTGGATT
>HDCRISPR_A_ENSG00000136213_1
CAGGTGGCTCAGCTCCGAGT
>HDCRISPR_A_ENSG00000136213_2
GATGCGCAGCGGGTCGCGGT
>HDCRISPR_A_ENSG00000136213_3
GCTCTCCCGCCACCTCATGA
>HDCRISPR_A_ENSG00000136213_4
ATTCGACGACATCCCCAACT
>HDCRISPR_A_ENSG00000182022_1
GCAGCAGGTCAACTGCCAAG
>HDCRISPR_A_ENSG00000182022_2
TGCATACAGCTGTTACCCGA
>HDCRISPR_A_ENSG00000182022_3
CAGGCGTGCCCCACGTGCAA
>HDCRISPR_A_ENSG00000182022_4
AAGTCCTGCGTCAGAAACGG
>HDCRISPR_A_ENSG00000175040_1
CATCCGTGAGAGCCTACAGG
>HDCRISPR_A_ENSG00000175040_2
GCTGCAGGGCCACTACCTGG
>HDCRISPR_A_ENSG00000175040_3
GGTGCGGTACGAGGACCTGG
>HDCRISPR_A_ENSG00000175040_4
AAGGCGCTGGTGTTGTGCGC
>HDCRISPR_A_ENSG00000122863_1
GAAAGGACTCACTTTGCCCC
>HDCRISPR_A_ENSG00000122863_2
ACAAAGTCCCGGCAGTCCTG
>HDCRISPR_A_ENSG00000122863_3
TCAGGCTGTGCACAAAGTCC
>HDCRISPR_A_ENSG00000122863_4
CGTATTTGCTTCTCATCTTC
>HDCRISPR_A_ENSG00000183196_1
GGGAAACCAGAAAGAGGAGG
>HDCRISPR_A_ENSG00000183196_2
GGAGGAAGGTCTGCGCCAGG
>HDCRISPR_A_ENSG00000183196_3
AAGGACTGCCGCGCGCACAG
>HDCRISPR_A_ENSG00000183196_4
GCACCAGGTGCACGATGCGT
>HDCRISPR_A_ENSG00000131873_1
GCGAGGCCAGCACGAAGCCC
>HDCRISPR_A_ENSG00000131873_2
TCAGCTCGGAAGCCCGGGGC
>HDCRISPR_A_ENSG00000131873_3
AGAGAAAGTTCCTGTCGCGC
>HDCRISPR_A_ENSG00000131873_4
TCGCTTCAGCTCGGAAGCCC
>HDCRISPR_A_ENSG00000258289_1
CACATCGCGACGCAGTCAAC
>HDCRISPR_A_ENSG00000258289_2
GAATGTCCTCCAACGCTTCC
>HDCRISPR_A_ENSG00000258289_3
ACCGTATCTCAGTTCTCGCG
>HDCRISPR_A_ENSG00000258289_4
ACCTCGCGAGAACTGAGATA
>HDCRISPR_A_ENSG00000176194_1
GAGGCCGCCCGGGACTATGC
>HDCRISPR_A_ENSG00000176194_2
GAGGGCTCCTGCATAGTCCC
>HDCRISPR_A_ENSG00000176194_3
ACTATGCAGGAGCCCTCATC
>HDCRISPR_A_ENSG00000176194_4
GGCTCCTGCATAGTCCCGGG
>HDCRISPR_A_ENSG00000136305_1
GGAGGATGACACGTGCCTGA
>HDCRISPR_A_ENSG00000136305_2
TCAGAGCTGGAGCCCTACAA
>HDCRISPR_A_ENSG00000136305_3
TTAGCACTCCATTCAGCAGT
>HDCRISPR_A_ENSG00000136305_4
GTCACCTGAGTAAGTCACTG
>HDCRISPR_A_ENSG00000198894_1
GAGGACATGCTGAGCGCCTT
>HDCRISPR_A_ENSG00000198894_2
GCTGAGATCACTTCAAAGGA
>HDCRISPR_A_ENSG00000198894_3
ACATTCTTCATGACGACCAT
>HDCRISPR_A_ENSG00000198894_4
TGCAGAGCAGATGGAGTCCG
>HDCRISPR_A_ENSG00000122873_1
ACTTCCAGTTCCAGCGTACG
>HDCRISPR_A_ENSG00000122873_2
CCCCACTTCACCTCGTACGC
>HDCRISPR_A_ENSG00000122873_3
CTGTGTACTGCCGTTGTTGG
>HDCRISPR_A_ENSG00000122873_4
AAGCTGTGTACTGCCGTTGT
>HDCRISPR_A_ENSG00000114737_1
GGCTTGGGCAGTTCCAGGGA
>HDCRISPR_A_ENSG00000114737_2
CAGACTCACCAGATTCCCGA
>HDCRISPR_A_ENSG00000114737_3
TACCCTCTGCCACCTCCTCG
>HDCRISPR_A_ENSG00000114737_4
CCAGACAGAGAGTGAGCCAA
>HDCRISPR_A_ENSG00000125931_1
CTGAAATGCCAACAACGTCG
>HDCRISPR_A_ENSG00000125931_2
AATTACCTCCTTCGCAGGTG
>HDCRISPR_A_ENSG00000125931_3
TGGCACCTCACCTGCGAAGG
>HDCRISPR_A_ENSG00000125931_4
AGTGCAGGCCTCGACGTTGT
>HDCRISPR_A_ENSG00000148337_1
TCCCAGCAAGGACTGGCGAG
>HDCRISPR_A_ENSG00000148337_2
GCAAGGACTGGCGAGTGGCC
>HDCRISPR_A_ENSG00000148337_3
GGAAAGAACTGTTGCAAATT
>HDCRISPR_A_ENSG00000148337_4
GGGATGCCATGCCATAGCCT
>HDCRISPR_A_ENSG00000136026_1
GCTCGACGCCCTGCAAGCCC
>HDCRISPR_A_ENSG00000136026_2
GCAGAACCAGGCGCACGGCA
>HDCRISPR_A_ENSG00000136026_3
GGACCTCCTCCAGGACGTGG
>HDCRISPR_A_ENSG00000136026_4
TCTGCCGGGAGAAGTCCTGG
>HDCRISPR_A_ENSG00000166165_1
GGGACACGCACCAGATACCG
>HDCRISPR_A_ENSG00000166165_2
ATCATCGAGGACCGGCACGG
>HDCRISPR_A_ENSG00000166165_3
CCACGGTCATGATGTACGGG
>HDCRISPR_A_ENSG00000166165_4
GTGGCTGTTGGAGAAGGGCA
>HDCRISPR_A_ENSG00000104879_1
GTGGGTGTTACCGAATGGCA
>HDCRISPR_A_ENSG00000104879_2
TTGAACTCTACAAGAAGCTG
>HDCRISPR_A_ENSG00000104879_3
CTACAAGAAGCTGCGGGACA
>HDCRISPR_A_ENSG00000104879_4
TCGTCTACAGTGAAGCCAGA
>HDCRISPR_A_ENSG00000223572_1
CAGCTCGTACAGGTTCCGGT
>HDCRISPR_A_ENSG00000223572_2
CCGAAAGCACAACAACTGCA
>HDCRISPR_A_ENSG00000223572_3
CATGCCCACAGTCTTGATGA
>HDCRISPR_A_ENSG00000223572_4
GCCTATAGTAACGTCCAGCC
>HDCRISPR_A_ENSG00000137975_1
TTGGGGCTGCAGATGAACCC
>HDCRISPR_A_ENSG00000137975_2
GGAGTACAGCTTCAAGACAA
>HDCRISPR_A_ENSG00000137975_3
GTTCTGAACTTAAGGCAACC
>HDCRISPR_A_ENSG00000137975_4
GTACTCCAGCTCCCAGGAAT
>HDCRISPR_A_ENSG00000016602_1
AAGTATTTGACTGGTGCAGC
>HDCRISPR_A_ENSG00000016602_2
GGAACAATGGGGTTATTCAG
>HDCRISPR_A_ENSG00000016602_3
GTACTTCGGATCCATCGAGT
>HDCRISPR_A_ENSG00000016602_4
CTATATTAATTCCTGAGAAT
>HDCRISPR_A_ENSG00000175505_1
AGCCCCATGGACCTCCGAGC
>HDCRISPR_A_ENSG00000175505_2
TGAGAGCTGGCACTGCAGGG
>HDCRISPR_A_ENSG00000175505_3
CATAGGTCCCAGCCAAGCTG
>HDCRISPR_A_ENSG00000175505_4
GGTGCCAGAGCACCGTGCAC
>HDCRISPR_A_ENSG00000188037_1
GCAAGTTCTCACCAACAGCC
>HDCRISPR_A_ENSG00000188037_2
CCTGGGCAGTGGCATCCCCG
>HDCRISPR_A_ENSG00000188037_3
GGCGACAACCTTGGCCACAA
>HDCRISPR_A_ENSG00000188037_4
GGCCTACCTCTTTCCCCACG
>HDCRISPR_A_ENSG00000114859_1
GCAGTGCGGAACTACTGGCG
>HDCRISPR_A_ENSG00000114859_2
GCAGTTACCTCTTTGCCAAG
>HDCRISPR_A_ENSG00000114859_3
ATTGGGCTGACCTGCGCCCT
>HDCRISPR_A_ENSG00000114859_4
AGTGATGAGGACAACAGGGT
>HDCRISPR_A_ENSG00000073464_1
GGATGACGGACCTGAAGGAG
>HDCRISPR_A_ENSG00000073464_2
GCTGCTGGTGAATCAGTCAG
>HDCRISPR_A_ENSG00000073464_3
ACAGAGACAAGTGTCCCCTG
>HDCRISPR_A_ENSG00000073464_4
TCATCGATCTCGCCGTGGAC
>HDCRISPR_A_ENSG00000171365_1
GAGAGAGAAGTCTCGAGACC
>HDCRISPR_A_ENSG00000171365_2
TTACCTCTCGGTGCCTATCC
>HDCRISPR_A_ENSG00000171365_3
AAGGAGCATCAACAACCAGC
>HDCRISPR_A_ENSG00000171365_4
TGGTTGTTGATGCTCCTTAT
>HDCRISPR_A_ENSG00000163347_1
CAACAGCTGCAGCCCCGCGT
>HDCRISPR_A_ENSG00000163347_2
TGCCAACCACCATCAAGGCA
>HDCRISPR_A_ENSG00000163347_3
GGGCAGGGCAGTGCTGACGA
>HDCRISPR_A_ENSG00000163347_4
TGAGGTGCAGAAGATGAGGA
>HDCRISPR_A_ENSG00000134873_1
ATATGGAACCAAAGAAGCCC
>HDCRISPR_A_ENSG00000134873_2
ATGAAGTGTACCAAAGTCGG
>HDCRISPR_A_ENSG00000134873_3
ATGATCGCTGCTGTCAGCCT
>HDCRISPR_A_ENSG00000134873_4
CATTCCAAAGAGCGCAAATA
>HDCRISPR_A_ENSG00000013297_1
GGCCACGTGCCTGCAGGTGG
>HDCRISPR_A_ENSG00000013297_2
GGTCACCACCCAGTCATTGG
>HDCRISPR_A_ENSG00000013297_3
AGGATGAGGATGTCCACCAG
>HDCRISPR_A_ENSG00000013297_4
GCAGTCGGCCCACAGCCCCT
>HDCRISPR_A_ENSG00000157224_1
ACCAAGTAGTGTCGTACATC
>HDCRISPR_A_ENSG00000157224_2
GCCTGATGTACGACACTACT
>HDCRISPR_A_ENSG00000157224_3
GTGAAATGTGCCCGGTATGA
>HDCRISPR_A_ENSG00000157224_4
ATGGCGATCAGCATGCTGAG
>HDCRISPR_A_ENSG00000159261_1
GGTGCCGCCGAGGATGGCAA
>HDCRISPR_A_ENSG00000159261_2
GAGGCCGGCCAGGATGAAGA
>HDCRISPR_A_ENSG00000159261_3
GGTGCCACCAATGAGCGAGA
>HDCRISPR_A_ENSG00000159261_4
GGGATCGGTAGATCTGGCAC
>HDCRISPR_A_ENSG00000113946_1
ACATGGGCAGACACCAGCCC
>HDCRISPR_A_ENSG00000113946_2
GAATGCTGATGACTCTCTGG
>HDCRISPR_A_ENSG00000113946_3
GACCTCCAGGACCCCACTGT
>HDCRISPR_A_ENSG00000113946_4
CAACTCAAGACACCTGCAGC
>HDCRISPR_A_ENSG00000156282_1
CAAGAGTCCCCACCATGCCA
>HDCRISPR_A_ENSG00000156282_2
GGACTCCTGAAGTTCCCAGA
>HDCRISPR_A_ENSG00000156282_3
GAATTGCATCCGACAAGCCA
>HDCRISPR_A_ENSG00000156282_4
GAGCAACAGCCACACACATG
>HDCRISPR_A_ENSG00000164007_1
CCAGGGCCAAGAAGTAGCCC
>HDCRISPR_A_ENSG00000164007_2
CTACGACTCGCTGCTCGCCC
>HDCRISPR_A_ENSG00000164007_3
CGACGCCATCATCACTGCCG
>HDCRISPR_A_ENSG00000164007_4
CTGGGCTACTTCTTGGCCCT
>HDCRISPR_A_ENSG00000165376_1
ATCCCGAGCCAAAGACAGAG
>HDCRISPR_A_ENSG00000165376_2
GAATGTGCCACACACAGCAC
>HDCRISPR_A_ENSG00000165376_3
GGGTGCTATAGATGTCACAC
>HDCRISPR_A_ENSG00000165376_4
GACAGAGTGGCGGTAGCAGG
>HDCRISPR_A_ENSG00000177300_1
ACACTGGAAGAACCTCAACC
>HDCRISPR_A_ENSG00000177300_2
GTGTTTGTGCCACTGCGTAG
>HDCRISPR_A_ENSG00000177300_3
CAAGAGGCGACTGCTGATCC
>HDCRISPR_A_ENSG00000177300_4
TTACAAACTACCTGCCACAC
>HDCRISPR_A_ENSG00000185758_1
CTTGTGGGCAACCCAAGAGA
>HDCRISPR_A_ENSG00000185758_2
GCATAGTGGCCCAAAGCTAG
>HDCRISPR_A_ENSG00000185758_3
GCTGTCCCATCTTCCAGGTA
>HDCRISPR_A_ENSG00000185758_4
GCATTTGCGCCACTGCATAG
>HDCRISPR_A_ENSG00000228607_1
TCCCTGACATCATACCTCGG
>HDCRISPR_A_ENSG00000228607_2
CAGCAGCCCAGCCCAAGTAG
>HDCRISPR_A_ENSG00000228607_3
GGAGCAGACCCAGCCAAGGA
>HDCRISPR_A_ENSG00000228607_4
TCAGATGGGTATTCAAGAGG
>HDCRISPR_A_ENSG00000165215_1
GATGATGTTGCTGCCGATGA
>HDCRISPR_A_ENSG00000165215_2
GCACCACGCAGTTCATCCAC
>HDCRISPR_A_ENSG00000165215_3
GCAGGATGGCCACCACGATG
>HDCRISPR_A_ENSG00000165215_4
GAAGTCCCGGATAATGGTGT
>HDCRISPR_A_ENSG00000234469_1
ACCATATTCGCCACTCCACG
>HDCRISPR_A_ENSG00000234469_2
GACTCTAAATATTCCCACGC
>HDCRISPR_A_ENSG00000234469_3
GCCTCGTGGAGTGGCGAATA
>HDCRISPR_A_ENSG00000234469_4
GATCCTCTCCTCTACGTCCA
>HDCRISPR_A_ENSG00000189143_1
ACAGGTAATGGGCATCGCGC
>HDCRISPR_A_ENSG00000189143_2
CAAGTGTACCAACTGCCTGG
>HDCRISPR_A_ENSG00000189143_3
GCGGGCAGCAGAATACTTGG
>HDCRISPR_A_ENSG00000189143_4
GCTGAACAATGGCCTCCATG
>HDCRISPR_A_ENSG00000181885_1
AATGGTGGTCTCCCTGGTGC
>HDCRISPR_A_ENSG00000181885_2
GCCCATCGTGGCCACAAACA
>HDCRISPR_A_ENSG00000181885_3
CGTGCACTTCATGCCCATCG
>HDCRISPR_A_ENSG00000181885_4
GCAGGCCACTCGAGCCCTAA
>HDCRISPR_A_ENSG00000156284_1
AAGGCCGACACTCTCCACTG
>HDCRISPR_A_ENSG00000156284_2
GAGAAGCTCTCTACTTAGGA
>HDCRISPR_A_ENSG00000156284_3
GAAAGCCAAGAAGGACATCA
>HDCRISPR_A_ENSG00000156284_4
GGTGCATTTCATGCCAAGGA
>HDCRISPR_A_ENSG00000080822_1
CAAAGTACTCACAGGTCCTA
>HDCRISPR_A_ENSG00000080822_2
ATAGCGGGATTGATCTCCTT
>HDCRISPR_A_ENSG00000080822_3
GATCCCGGAAACCACAATAG
>HDCRISPR_A_ENSG00000080822_4
AAGGAGATGGAGAATGCCCG
>HDCRISPR_A_ENSG00000160318_1
GCTACACCGTGAAGAATGCG
>HDCRISPR_A_ENSG00000160318_2
CACGGTGTAGCCTATCAAGG
>HDCRISPR_A_ENSG00000160318_3
GGCGTGCATGGTGCTGGCGG
>HDCRISPR_A_ENSG00000160318_4
GTGAAGCGGAGCCTCCAGAG
>HDCRISPR_A_ENSG00000132514_1
GATAGCATCTCTGAAAGCTG
>HDCRISPR_A_ENSG00000132514_2
GTGGCTACTCTCAACAACAA
>HDCRISPR_A_ENSG00000132514_3
GTTGAGAGTAGCCACCTGGC
>HDCRISPR_A_ENSG00000132514_4
GAAGAAACTGACCTGCCAGG
>HDCRISPR_A_ENSG00000256660_1
GGAGCAAGGAATAACCGAGA
>HDCRISPR_A_ENSG00000256660_2
CTGAAATGTGAGTGTCGCGT
>HDCRISPR_A_ENSG00000256660_3
GCATGACGCCAAATGGGAGA
>HDCRISPR_A_ENSG00000256660_4
CCTGATGTTGCTGATTGGGC
>HDCRISPR_A_ENSG00000176435_1
GCAGCCAGCACGGTCGGCAG
>HDCRISPR_A_ENSG00000176435_2
TCTGGGTCGCACTGGAGCGC
>HDCRISPR_A_ENSG00000176435_3
GCGATAGCTCAAGTTAGAGG
>HDCRISPR_A_ENSG00000176435_4
GGAGTCGAAAGCCTGAGGAG
>HDCRISPR_A_ENSG00000038532_1
GCTGCTTGGCGATGATGCAG
>HDCRISPR_A_ENSG00000038532_2
GGATATGGTGTACCACGCGC
>HDCRISPR_A_ENSG00000038532_3
TATGAGACATGGCATAGAGG
>HDCRISPR_A_ENSG00000038532_4
CCGACATGTTTGGCCGCTCG
>HDCRISPR_A_ENSG00000187912_1
ATAATCTGTATTCCATCACT
>HDCRISPR_A_ENSG00000187912_2
GGAGGAAGGTCCTTGTAGGG
>HDCRISPR_A_ENSG00000187912_3
CCACCAAGACCTCCAAGGGC
>HDCRISPR_A_ENSG00000187912_4
TGCTCCACCAAGACCTCCAA
>HDCRISPR_A_ENSG00000261210_1
TCTTCCCTCTCAATAAGACC
>HDCRISPR_A_ENSG00000261210_2
ATCCCAGCTGACGTCTGGAC
>HDCRISPR_A_ENSG00000261210_3
TCCGCGTGGACGCCATCATC
>HDCRISPR_A_ENSG00000261210_4
ACTGCGTGCAGATATGGTAC
>HDCRISPR_A_ENSG00000165682_1
CTTCAGGCACAACTTAACAT
>HDCRISPR_A_ENSG00000165682_2
GATTGACAACCGGAACATTG
>HDCRISPR_A_ENSG00000165682_3
ATCTCCAGTTTGTGTCACAG
>HDCRISPR_A_ENSG00000165682_4
GCAGCCCCTGTGACACAAAC
>HDCRISPR_A_ENSG00000188393_1
CCATGATTAATCCAGAGCTG
>HDCRISPR_A_ENSG00000188393_2
GAGCTGATGGCTTCATACAT
>HDCRISPR_A_ENSG00000188393_3
ATTAATCCAGAGCTGCGGGA
>HDCRISPR_A_ENSG00000188393_4
GATGGCTTCATACATCGGAT
>HDCRISPR_A_ENSG00000110852_1
TCACTGGATTGGACTGAAGA
>HDCRISPR_A_ENSG00000110852_2
CGAACAGGACAATGGGTAGA
>HDCRISPR_A_ENSG00000110852_3
TTGCTGCACCATCATCGCTG
>HDCRISPR_A_ENSG00000110852_4
TGTGCCTACCTCAGCGATGA
>HDCRISPR_A_ENSG00000069493_1
AGAACTGGACATCAAGTCAG
>HDCRISPR_A_ENSG00000069493_2
GCATGCCCAGAAAGCTGGAT
>HDCRISPR_A_ENSG00000069493_3
GACATACTGATGGCTCTTGA
>HDCRISPR_A_ENSG00000069493_4
TTTCTGATGACACCAAGAAC
>HDCRISPR_A_ENSG00000236279_1
GTACTGCCACACCCACGAGG
>HDCRISPR_A_ENSG00000236279_2
ACGGGTCCCCGTTGACCCAG
>HDCRISPR_A_ENSG00000236279_3
CCAGAGACTGGAACACAGGC
>HDCRISPR_A_ENSG00000236279_4
TTATGTTCAAGTTCACGCGG
>HDCRISPR_A_ENSG00000166509_1
GCAGGCTTGCCCCAGAGCCA
>HDCRISPR_A_ENSG00000166509_2
TACAAGTCCATTCTTTGCCA
>HDCRISPR_A_ENSG00000166509_3
CCTGGTGATCACCTTACTCC
>HDCRISPR_A_ENSG00000166509_4
GGCTGGCAACATGGCTCAGC
>HDCRISPR_A_ENSG00000111729_1
ATGATCTTTACCTGCAGAAG
>HDCRISPR_A_ENSG00000111729_2
AGTGATTTCCGAAGTCATAA
>HDCRISPR_A_ENSG00000111729_3
AGAGGCTGTGTTGATGCCTG
>HDCRISPR_A_ENSG00000111729_4
GGAGCTGTTGCCCAAAGAAT
>HDCRISPR_A_ENSG00000198178_1
TGAAATGAAGTCCAAGGGGT
>HDCRISPR_A_ENSG00000198178_2
TCTGGTGGTGATCAACACCA
>HDCRISPR_A_ENSG00000198178_3
AGAACATACCTGTTCTTCCC
>HDCRISPR_A_ENSG00000198178_4
CTAGACTGAAATGAAGTCCA
>HDCRISPR_A_ENSG00000166527_1
GCATCCCCAGCTGATACCTT
>HDCRISPR_A_ENSG00000166527_2
GATGCATGCCTCCTTCCACT
>HDCRISPR_A_ENSG00000166527_3
AATAACCGAAGGTATCAGCT
>HDCRISPR_A_ENSG00000166527_4
ATAACCGAAGGTATCAGCTG
>HDCRISPR_A_ENSG00000166523_1
GAGAGCTCTGTGAAATTCTC
>HDCRISPR_A_ENSG00000166523_2
GAGCTCTCCTGCTACAATTA
>HDCRISPR_A_ENSG00000166523_3
TCCTGCTACAATTATGGATC
>HDCRISPR_A_ENSG00000166523_4
TCATCTGAAACACAATGCAC
>HDCRISPR_A_ENSG00000104938_1
AAGGACTGGACATTCTTCCA
>HDCRISPR_A_ENSG00000104938_2
CCTGTGCCGCCACTGTCCCA
>HDCRISPR_A_ENSG00000104938_3
GGAACCAAGGGTGCAGCAGC
>HDCRISPR_A_ENSG00000104938_4
TCACCGCCTGCCAGGAAGTG
>HDCRISPR_A_ENSG00000258227_1
ACGATGGTTTCACCACCACC
>HDCRISPR_A_ENSG00000258227_2
TGTTCCATAGCTCCTGGTGG
>HDCRISPR_A_ENSG00000258227_3
TTCACCACCACCAGGAGCTA
>HDCRISPR_A_ENSG00000258227_4
ATTACCTGTTCCATAGCTCC
>HDCRISPR_A_ENSG00000205846_1
GTTCAACACAGAAGCAGAGC
>HDCRISPR_A_ENSG00000205846_2
GAGCAGCAACCTCAAAGTAC
>HDCRISPR_A_ENSG00000205846_3
TGAGCAGAACTGTGTTGAGA
>HDCRISPR_A_ENSG00000205846_4
AGTCTCACCTGCTTCAGTGA
>HDCRISPR_A_ENSG00000197992_1
AGGATGGACACAGCGGACGC
>HDCRISPR_A_ENSG00000197992_2
AGGAAGCTATGATTACTGGG
>HDCRISPR_A_ENSG00000197992_3
TTACAGGCCAGGAGAAGGAG
>HDCRISPR_A_ENSG00000197992_4
TGGGTGGGGTTGTCTCAGGA
>HDCRISPR_A_ENSG00000184293_1
GATTCAAGACATTACTGCTA
>HDCRISPR_A_ENSG00000184293_2
ACAAATGATGTCCCACTGAA
>HDCRISPR_A_ENSG00000184293_3
AGCTTACCAGATCTCTGAAG
>HDCRISPR_A_ENSG00000184293_4
TGGAAACGCGAGTTCTAACG
>HDCRISPR_A_ENSG00000213719_1
GAGTGCCCCTATACCTGGGA
>HDCRISPR_A_ENSG00000213719_2
GACACCTTCATCTTCAGCAC
>HDCRISPR_A_ENSG00000213719_3
GACTCACTGTCATTGAGTGC
>HDCRISPR_A_ENSG00000213719_4
CGCCTATGAGCAAGTGGCAA
>HDCRISPR_A_ENSG00000155962_1
CCTGCGGCCCGGCACTCAAG
>HDCRISPR_A_ENSG00000155962_2
CTCAGGGTCCACTTGAGTGC
>HDCRISPR_A_ENSG00000155962_3
AAGATGTCAGGCCTGCGGCC
>HDCRISPR_A_ENSG00000155962_4
AGACAAAGATGTCAGGCCTG
>HDCRISPR_A_ENSG00000169504_1
GCGTTGTCGATGCCGCTGAA
>HDCRISPR_A_ENSG00000169504_2
TCCTCCTTCAGCCCATTCAG
>HDCRISPR_A_ENSG00000169504_3
CTTGACGAAGAGCTCGATGA
>HDCRISPR_A_ENSG00000169504_4
CAGCGGCATCGACAACGCCA
>HDCRISPR_A_ENSG00000112782_1
GGATGGGGATGAGCTGACCC
>HDCRISPR_A_ENSG00000112782_2
TCAGCCAGAGGATCATGAAG
>HDCRISPR_A_ENSG00000112782_3
TCTTGAAAGAGGCCTAACCA
>HDCRISPR_A_ENSG00000112782_4
TTTCTCCATCGATTCCAGCC
>HDCRISPR_A_ENSG00000106665_1
GAGGCCAATCGTCACTCCCC
>HDCRISPR_A_ENSG00000106665_2
CCAGGAGCCTGAACGAACTG
>HDCRISPR_A_ENSG00000106665_3
GAAGTACGCACAGGAGGTGG
>HDCRISPR_A_ENSG00000106665_4
CCCAGTAGATGTCCGGCCCA
>HDCRISPR_A_ENSG00000115295_1
ACCATGAGCTCCAGATTTGC
>HDCRISPR_A_ENSG00000115295_2
ACATTAGTTTGCGGAGTCGC
>HDCRISPR_A_ENSG00000115295_3
TGCAACTCAGCTTATTGACC
>HDCRISPR_A_ENSG00000115295_4
GCAGCATACAACTTGTGTGC
>HDCRISPR_A_ENSG00000013441_1
ATGCATCTTTCTAACAGGGG
>HDCRISPR_A_ENSG00000013441_2
GAGATCACATAGCAGTGCCC
>HDCRISPR_A_ENSG00000013441_3
GCTGTGTCCAGATGTTGGAA
>HDCRISPR_A_ENSG00000013441_4
ACTTCACATCGTCGTTCACA
>HDCRISPR_A_ENSG00000205057_1
CGGGCAAAGGAAATGTGACA
>HDCRISPR_A_ENSG00000205057_2
ACACACTTGGGCAATGATGA
>HDCRISPR_A_ENSG00000205057_3
ACTTACCAGTGGCAGTCTTA
>HDCRISPR_A_ENSG00000205057_4
GAATGCCTTAAGACTGCCAC
>HDCRISPR_A_ENSG00000165959_1
GCTTTGTTAGAAGTCCTGTC
>HDCRISPR_A_ENSG00000165959_2
GATGCAGCAGAAATAGCAGA
>HDCRISPR_A_ENSG00000165959_3
GCCCGATGAGCTCCTCGCGT
>HDCRISPR_A_ENSG00000165959_4
TTATTCGTCGATATACAAGA
>HDCRISPR_A_ENSG00000102805_1
GCAGGAGGTAGACACGGCAC
>HDCRISPR_A_ENSG00000102805_2
CACAAATTTGGAACAGTCGT
>HDCRISPR_A_ENSG00000102805_3
GCTCTGGAGCTGACGCGCAG
>HDCRISPR_A_ENSG00000102805_4
CATGCGCCGGAACCTGCGCT
>HDCRISPR_A_ENSG00000182372_1
AAAGCCAGCGACCATCAGCG
>HDCRISPR_A_ENSG00000182372_2
TTTCTGGCACTGGGACGGCC
>HDCRISPR_A_ENSG00000182372_3
GACACTGTTCCTTGTCGGAC
>HDCRISPR_A_ENSG00000182372_4
AGCTTCTCAATCCGGTGGAC
>HDCRISPR_A_ENSG00000109684_1
TGGCATCTCTGAGGAGAACA
>HDCRISPR_A_ENSG00000109684_2
TGAACAAGCCTCTTCTAGAC
>HDCRISPR_A_ENSG00000109684_3
GGAATCAGCAGTTTGCCCTG
>HDCRISPR_A_ENSG00000109684_4
GATTCCTTTATAGGCCGGGC
>HDCRISPR_A_ENSG00000163646_1
AGAAGAGAATGACATTGACG
>HDCRISPR_A_ENSG00000163646_2
TATCATGACAAGACAGCCAC
>HDCRISPR_A_ENSG00000163646_3
GATCCACAACGGTGTCCCCA
>HDCRISPR_A_ENSG00000163646_4
ACAGTGGCTTTGATCCACAA
>HDCRISPR_A_ENSG00000249581_1
CTGGTGAAGGAGCTCAACGC
>HDCRISPR_A_ENSG00000249581_2
GTAGTGCCCCACTGGCTGAG
>HDCRISPR_A_ENSG00000249581_3
GATCCACTCCAGTCTGACAA
>HDCRISPR_A_ENSG00000249581_4
AGAGCTGGTCAAGTTCATTG
>HDCRISPR_A_ENSG00000158258_1
AGCACCCACCTTTAGCCGCG
>HDCRISPR_A_ENSG00000158258_2
CTGCTGCGAGGATGCTGCCT
>HDCRISPR_A_ENSG00000158258_3
GCCTCCTCGCGGCTAAAGGT
>HDCRISPR_A_ENSG00000158258_4
TAGTCAATAAGCACAAGCCA
>HDCRISPR_A_ENSG00000120885_1
GCTCATTGTCTGAGACCGTC
>HDCRISPR_A_ENSG00000120885_2
TGGGAGAGTGGGCAGGTCCT
>HDCRISPR_A_ENSG00000120885_3
GCTGACCTGGGAGAGTGGGC
>HDCRISPR_A_ENSG00000120885_4
AAGACTCTGCTGCTGTTTGT
>HDCRISPR_A_ENSG00000177182_1
AAGATGACCCATTTACAGGC
>HDCRISPR_A_ENSG00000177182_2
TAGAGGGCATGAATGTACCA
>HDCRISPR_A_ENSG00000177182_3
GAAGCTCCGGATCTTCGATT
>HDCRISPR_A_ENSG00000177182_4
GACTTCCAATGACAGCAGGA
>HDCRISPR_A_ENSG00000146352_1
ATGCTGCGATTAGCTATTGA
>HDCRISPR_A_ENSG00000146352_2
AACCCATTCACTTGAAGCTC
>HDCRISPR_A_ENSG00000146352_3
TACAGGGCATGGATATACCA
>HDCRISPR_A_ENSG00000146352_4
GGATCACGGTGTACAGGGCA
>HDCRISPR_A_ENSG00000125246_1
AAAGTCCTGAAGAAATCCAG
>HDCRISPR_A_ENSG00000125246_2
AGAGTCAACTCAGTTTCCAG
>HDCRISPR_A_ENSG00000125246_3
AGCATTAGCTACTCACCCAC
>HDCRISPR_A_ENSG00000125246_4
CAGCCTGATGCTACCAAAGG
>HDCRISPR_A_ENSG00000164237_1
TGCCAACTTACGTCCTTGAG
>HDCRISPR_A_ENSG00000164237_2
TGGCCAATGTCACACGGACA
>HDCRISPR_A_ENSG00000164237_3
GCTGACATGATCTCAGGAAA
>HDCRISPR_A_ENSG00000164237_4
AGTCTGTGGCCAATGTCACA
>HDCRISPR_A_ENSG00000103121_1
CGTCTTGATTAACTTGCTTA
>HDCRISPR_A_ENSG00000103121_2
TGCAAGTGTGGAGATAAGTC
>HDCRISPR_A_ENSG00000103121_3
CATTCTTCAGTGTGCAAGTG
>HDCRISPR_A_ENSG00000103121_4
GTTATTGTAATGATGTTGAT
>HDCRISPR_A_ENSG00000182712_1
TCACAGGCTTGCTTCTGGCA
>HDCRISPR_A_ENSG00000182712_2
GTATCTCACAGGCTTGCTTC
>HDCRISPR_A_ENSG00000182712_3
TTCTGGCACGGATCCTTCTG
>HDCRISPR_A_ENSG00000182712_4
GTGTTGTGCTCAGTATCCCA
>HDCRISPR_A_ENSG00000134326_1
GCAGCTGGTGCAGCAGGCGC
>HDCRISPR_A_ENSG00000134326_2
GGAGCTTCCCGACTGCACCC
>HDCRISPR_A_ENSG00000134326_3
GCCTAGGGCGAAGTGAGCCA
>HDCRISPR_A_ENSG00000134326_4
GCAGCTGGCACCGCTGGAAG
>HDCRISPR_A_ENSG00000140932_1
GTCAGTCATGGCACCTAAGG
>HDCRISPR_A_ENSG00000140932_2
AAGCAATCAGGTCGTTGAAG
>HDCRISPR_A_ENSG00000140932_3
GGTGGAGCTGGTGCTGGCTC
>HDCRISPR_A_ENSG00000140932_4
GAAGGACGGTAAGGAGCCAT
>HDCRISPR_A_ENSG00000183723_1
CTGTCAGATTCCAGTTGATC
>HDCRISPR_A_ENSG00000183723_2
GCTGCTTTAAACCATAGAGC
>HDCRISPR_A_ENSG00000183723_3
CTTTATTGCTTCAATCGTAC
>HDCRISPR_A_ENSG00000183723_4
CTTTAGGATTTGGTCAACAC
>HDCRISPR_A_ENSG00000170293_1
TCGGCCACGATGAGGAAGCC
>HDCRISPR_A_ENSG00000170293_2
GTTCTCTGCGAAGGAGCTGG
>HDCRISPR_A_ENSG00000170293_3
GTAGGCGAAGCTGCTGCTGC
>HDCRISPR_A_ENSG00000170293_4
GCAGCAGCTTCGCCTACGAC
>HDCRISPR_A_ENSG00000150656_1
GGACCCCTATGTGCTGACGG
>HDCRISPR_A_ENSG00000150656_2
TCTACCTCCGTCAGCACATA
>HDCRISPR_A_ENSG00000150656_3
CGAGGAGCGACCGACAACAA
>HDCRISPR_A_ENSG00000150656_4
GCAATCACTTACGGAACCCG
>HDCRISPR_A_ENSG00000183862_1
CCAATGGCAAAGATGACCAC
>HDCRISPR_A_ENSG00000183862_2
TGATGGCAGGAGGTGCATGA
>HDCRISPR_A_ENSG00000183862_3
ATGGTTGTGATTATTGGCTG
>HDCRISPR_A_ENSG00000183862_4
ACACCTCCTCAGAACTGCAG
>HDCRISPR_A_ENSG00000132259_1
CTACTGGTGGCTGAACACAA
>HDCRISPR_A_ENSG00000132259_2
GATAACCGTGCTGCAAGTCG
>HDCRISPR_A_ENSG00000132259_3
GCTATACCTACTAGACATGG
>HDCRISPR_A_ENSG00000132259_4
AGCACGGTTATCTGGTGGCC
>HDCRISPR_A_ENSG00000070729_1
AGTGGAACCAGAGCCAGAGA
>HDCRISPR_A_ENSG00000070729_2
GGAACCAGAACCGAATCCTG
>HDCRISPR_A_ENSG00000070729_3
TCGCACTCACCCTGAGGGCT
>HDCRISPR_A_ENSG00000070729_4
CGAAGAGTCATTCAAGGAGG
>HDCRISPR_A_ENSG00000142675_1
GGAGCTCATCCTGGGCGGGG
>HDCRISPR_A_ENSG00000142675_2
GGAGCTGTTCCACCCCGCCC
>HDCRISPR_A_ENSG00000142675_3
AAAGTGCTGGCAATTGCTGG
>HDCRISPR_A_ENSG00000142675_4
AGGTCTTGACGACTCCCTGC
>HDCRISPR_A_ENSG00000149970_1
GCAAACATTAAACCAAGCGA
>HDCRISPR_A_ENSG00000149970_2
TGAGCAGACTGTGAAACCAG
>HDCRISPR_A_ENSG00000149970_3
CTCCGAGTCAAGTAGTGGAC
>HDCRISPR_A_ENSG00000149970_4
AAGACTTTACCTGTCCAACC
>HDCRISPR_A_ENSG00000130176_1
GCAGGAGCGGAAATTCGAGC
>HDCRISPR_A_ENSG00000130176_2
AGGAGCGGAAATTCGAGCCG
>HDCRISPR_A_ENSG00000130176_3
GAACATCGGCAACTTCATCA
>HDCRISPR_A_ENSG00000130176_4
GTGGGGCTTCACCCCATACT
>HDCRISPR_A_ENSG00000117519_1
TACCTGAGGCCAGTTCAGTG
>HDCRISPR_A_ENSG00000117519_2
TCAACGAGTCCTCACTGAAC
>HDCRISPR_A_ENSG00000117519_3
ATACTTAACTCCAATGTCAA
>HDCRISPR_A_ENSG00000117519_4
ACAGCCAGGCTCAGTGAAGA
>HDCRISPR_A_ENSG00000119946_1
GGTGTACAGCCAGCCAGCCA
>HDCRISPR_A_ENSG00000119946_2
GCACACGCTGTGCGAGGCGA
>HDCRISPR_A_ENSG00000119946_3
GGAGCTGCGCACCAAAGTTG
>HDCRISPR_A_ENSG00000119946_4
CTTCATGCTGCGCTCAGACG
>HDCRISPR_A_ENSG00000148842_1
GGAGCTCCGCACCAAGACGG
>HDCRISPR_A_ENSG00000148842_2
GCGGCGGTTGAGAATGATGT
>HDCRISPR_A_ENSG00000148842_3
ACAGTCATCGGGATCCACGA
>HDCRISPR_A_ENSG00000148842_4
GATCATCGGGCTGCGACTGG
>HDCRISPR_A_ENSG00000138767_1
GGAGCCTAAGTACATCACTT
>HDCRISPR_A_ENSG00000138767_2
ATGACCAAAGTGATGTACTT
>HDCRISPR_A_ENSG00000138767_3
GGAATTTAACCAAGTGGCGA
>HDCRISPR_A_ENSG00000138767_4
ATTGGTGCAGAAGCATACAG
>HDCRISPR_A_ENSG00000155508_1
CCAGGTTATCTGTGAAGTGT
>HDCRISPR_A_ENSG00000155508_2
AGCACTTGTGGAGAATAGCC
>HDCRISPR_A_ENSG00000155508_3
CTATTCTCCACAAGTGCTGC
>HDCRISPR_A_ENSG00000155508_4
GCCAGGTTATCTGTGAAGTG
>HDCRISPR_A_ENSG00000144580_1
CAACATGCACAGCCTGGCGA
>HDCRISPR_A_ENSG00000144580_2
CGCTCACAACATGCACAGCC
>HDCRISPR_A_ENSG00000144580_3
CACTCACCGCAGCCGTCGCC
>HDCRISPR_A_ENSG00000144580_4
GAAAGAACTCACCAAGATCA
>HDCRISPR_A_ENSG00000115649_1
GAAGTCCTGGAAGCCGGCGA
>HDCRISPR_A_ENSG00000115649_2
AGGTGCCTTCTTCGTCCAGC
>HDCRISPR_A_ENSG00000115649_3
AAGGAGGCTCTACTATGGCT
>HDCRISPR_A_ENSG00000115649_4
TGAGTGCCCGGATCCGAAGG
>HDCRISPR_A_ENSG00000146910_1
AATGAACGACTACAAGCTTG
>HDCRISPR_A_ENSG00000146910_2
AAGAGATTCGCTCCTAGGAA
>HDCRISPR_A_ENSG00000146910_3
GAGCTTACCGCAAATTTCAA
>HDCRISPR_A_ENSG00000146910_4
AAAGTTCTCTCCTTCGTCAC
>HDCRISPR_A_ENSG00000137161_1
CGTTCTCCTCAGCTCCGGCC
>HDCRISPR_A_ENSG00000137161_2
CCAGTCGTTCTCCTCAGCTC
>HDCRISPR_A_ENSG00000137161_3
GAGGTGATTGGCACGGGCTA
>HDCRISPR_A_ENSG00000137161_4
GGAAACCGGCAAGACCAAGG
>HDCRISPR_A_ENSG00000188822_1
ACAGGTATGAGGGCTTCCGG
>HDCRISPR_A_ENSG00000188822_2
GGACAGGCAGGTGCCAGGAA
>HDCRISPR_A_ENSG00000188822_3
GCTGCATGCAAAGACCACAC
>HDCRISPR_A_ENSG00000188822_4
AAGGTGGATAGCGCAGGCAG
>HDCRISPR_A_ENSG00000162852_1
GACCAGCAGTGACAGTGCGA
>HDCRISPR_A_ENSG00000162852_2
TCCCATCGCACTGTCACTGC
>HDCRISPR_A_ENSG00000162852_3
CTGCAAATAGAACCACAAGA
>HDCRISPR_A_ENSG00000162852_4
AAGCTGCACATTGAGCTGCG
>HDCRISPR_A_ENSG00000242689_1
TCAGTGGAGTGAGCTGACCG
>HDCRISPR_A_ENSG00000242689_2
GTCTCTTTGAGAAGAAGCTG
>HDCRISPR_A_ENSG00000242689_3
CAGACTGGGATCCCAGCACG
>HDCRISPR_A_ENSG00000242689_4
GAACATCAACCTGGACTCTG
>HDCRISPR_A_ENSG00000113805_1
GAAGTCAAGGCCACAACAGA
>HDCRISPR_A_ENSG00000113805_2
CATCGTTATAAGTTGAATGG
>HDCRISPR_A_ENSG00000113805_3
GACTTACCTCCAGAGTGTGG
>HDCRISPR_A_ENSG00000113805_4
GTGTCTGTGCGTGAAGGCCA
>HDCRISPR_A_ENSG00000144619_1
TGCAGTACCAGCAGTTCCCA
>HDCRISPR_A_ENSG00000144619_2
ACGAGTTTGTCGCTGTGCAC
>HDCRISPR_A_ENSG00000144619_3
TGCACAGCGACAAACTCGTT
>HDCRISPR_A_ENSG00000144619_4
GGCCTAAGCCTACATACAAG
>HDCRISPR_A_ENSG00000149972_1
GAGGGAAAGTACGTTTGCCG
>HDCRISPR_A_ENSG00000149972_2
TACTTACAGCCTACCCACAC
>HDCRISPR_A_ENSG00000149972_3
CAGTAGCCTTACATTCCCAT
>HDCRISPR_A_ENSG00000149972_4
CAGCCAACGATACGTGGGTC
>HDCRISPR_A_ENSG00000134115_1
GAAGATTGGTGGCCAGGCAC
>HDCRISPR_A_ENSG00000134115_2
TGCCAATATCTTGATCTGTG
>HDCRISPR_A_ENSG00000134115_3
GTATCTGTCCGAGAAGGTCA
>HDCRISPR_A_ENSG00000134115_4
AGCACAGTATCTGTCCGAGA
>HDCRISPR_A_ENSG00000174469_1
GAGCTGCTGAAAGCCACATG
>HDCRISPR_A_ENSG00000174469_2
GGACGTGGAGGGAGCCGTCC
>HDCRISPR_A_ENSG00000174469_3
GGCTACTTACGGGACGTGGA
>HDCRISPR_A_ENSG00000174469_4
CGGCTACTTACGGGACGTGG
>HDCRISPR_A_ENSG00000106078_1
GATAAAGGAGCTCTACGCGT
>HDCRISPR_A_ENSG00000106078_2
CCTTTATCCCGAGCTCGTTC
>HDCRISPR_A_ENSG00000106078_3
GGATAAAGGAGCTCTACGCG
>HDCRISPR_A_ENSG00000106078_4
GTTTGGTCGTGAATTACCTG
>HDCRISPR_A_ENSG00000082438_1
AGGAATGTTGGAGGTAGAGA
>HDCRISPR_A_ENSG00000082438_2
AGCTCTTGAAGCGATGCATG
>HDCRISPR_A_ENSG00000082438_3
TATGCGATGGATGTCAACAG
>HDCRISPR_A_ENSG00000082438_4
CAGGGAATTCATCTTTGAGA
>HDCRISPR_A_ENSG00000060718_1
CGATGTTAACAGTTCTGAAG
>HDCRISPR_A_ENSG00000060718_2
GAACTGTTAACATCGCTGAC
>HDCRISPR_A_ENSG00000060718_3
GCATCGGGTAGCAATCAGCG
>HDCRISPR_A_ENSG00000060718_4
GCTCTCTCACTTCTATCAAG
>HDCRISPR_A_ENSG00000111799_1
AAAGGAGGCAATACTCTCAC
>HDCRISPR_A_ENSG00000111799_2
CTACCACCATGCATGTGCAG
>HDCRISPR_A_ENSG00000111799_3
GCAAACTTGCCGTACAAAGG
>HDCRISPR_A_ENSG00000111799_4
GAAGAGCTTGTTGCAAGCTG
>HDCRISPR_A_ENSG00000197467_1
GGAGCGCGGGGAGCAGCAAA
>HDCRISPR_A_ENSG00000197467_2
GGGACGAGTCAATCAACTGC
>HDCRISPR_A_ENSG00000197467_3
CCGTCCGAAAGTGGGCGAGC
>HDCRISPR_A_ENSG00000197467_4
CCTGCTCGCCCACTTTCGGA
>HDCRISPR_A_ENSG00000204291_1
GTGAAGCCCAGCAGCACCCG
>HDCRISPR_A_ENSG00000204291_2
ACAGCCGCATCCCCTTCCAG
>HDCRISPR_A_ENSG00000204291_3
GGTGACCCCATTACTGACAG
>HDCRISPR_A_ENSG00000204291_4
GAATTTAGCAGCAACAGCAG
>HDCRISPR_A_ENSG00000124749_1
ATGGGTGCCAAAGGAGACAA
>HDCRISPR_A_ENSG00000124749_2
CCTGGCATGCCATGAAGCCC
>HDCRISPR_A_ENSG00000124749_3
TGACCCAGAACAGAACAACC
>HDCRISPR_A_ENSG00000124749_4
AATTCTGTGTTAGCTGAAGA
>HDCRISPR_A_ENSG00000169436_1
ACGCTGTGGCTGGCCTCCTC
>HDCRISPR_A_ENSG00000169436_2
CGTGGGCGAGGCACTCAAGG
>HDCRISPR_A_ENSG00000169436_3
CTACAGCGACCGGCCCACCA
>HDCRISPR_A_ENSG00000169436_4
AGACGCGCTCCGCTACATCA
>HDCRISPR_A_ENSG00000050767_1
GGGCTTGCCATCCAAACCCA
>HDCRISPR_A_ENSG00000050767_2
GGGACTTCCAGGCCCGAAAG
>HDCRISPR_A_ENSG00000050767_3
AAAGTCTCCTGGTGCACCCT
>HDCRISPR_A_ENSG00000050767_4
CAGGGGAGCACAAGGCCCAG
>HDCRISPR_A_ENSG00000171502_1
AGAGCCCACAGAACAAGGCG
>HDCRISPR_A_ENSG00000171502_2
GTTGTTCATGCACAAGAACA
>HDCRISPR_A_ENSG00000171502_3
CATCTACACCGTTACCTCAG
>HDCRISPR_A_ENSG00000171502_4
TCTACACACTAACGAACTCA
>HDCRISPR_A_ENSG00000188517_1
TAGGGTTCTATTGGAGCACC
>HDCRISPR_A_ENSG00000188517_2
TTCTTTGGCCAGGGAGAACC
>HDCRISPR_A_ENSG00000188517_3
CCAGGAAGCCCAGGAAGCCC
>HDCRISPR_A_ENSG00000188517_4
GGACTTACAGAAGGACCCTG
>HDCRISPR_A_ENSG00000215018_1
TCGATGGTATTATGACAAAC
>HDCRISPR_A_ENSG00000215018_2
GGAGCACCCACTGGTCCCCG
>HDCRISPR_A_ENSG00000215018_3
AGTGGGAGACACTGGAGCAA
>HDCRISPR_A_ENSG00000215018_4
ACCTTGTCACCCTTGTACCC
>HDCRISPR_A_ENSG00000187498_1
CAGGGTGATACTGGAGAACC
>HDCRISPR_A_ENSG00000187498_2
GCGAAACCAGGCAAGCCAGG
>HDCRISPR_A_ENSG00000187498_3
GGTGGTCCGGTAAATCCTGG
>HDCRISPR_A_ENSG00000187498_4
CCGGGAACTCACCTTCGCAG
>HDCRISPR_A_ENSG00000081052_1
CTCTGCACATAGTACTAATG
>HDCRISPR_A_ENSG00000081052_2
GAGCAATCTCTTCCTCCACA
>HDCRISPR_A_ENSG00000081052_3
ACAGGTATGCCATCTAAACC
>HDCRISPR_A_ENSG00000081052_4
GGAAATCCAGGAACACCAGT
>HDCRISPR_A_ENSG00000197565_1
CGGTCAGGCACAACGTAACC
>HDCRISPR_A_ENSG00000197565_2
GTTGTGCCTGACCGAGGAAC
>HDCRISPR_A_ENSG00000197565_3
TTTCAGGTTGTGGCTGCTCC
>HDCRISPR_A_ENSG00000197565_4
TAATAGGGAGAGAAGTCTTA
>HDCRISPR_A_ENSG00000206384_1
GCAAATGCGCGCCTGACCGA
>HDCRISPR_A_ENSG00000206384_2
AAGAGGCATCAAAGGCCCTG
>HDCRISPR_A_ENSG00000206384_3
ATGGCAGTCGGAAGAATCAG
>HDCRISPR_A_ENSG00000206384_4
GCTGTTAACCTCCGACGGGA
>HDCRISPR_A_ENSG00000144810_1
GCATCTCCTTGCCCATGGCA
>HDCRISPR_A_ENSG00000144810_2
GCCGTACCCAAGAAAGGCAA
>HDCRISPR_A_ENSG00000144810_3
AATGAGCCTGATGGAACTCA
>HDCRISPR_A_ENSG00000144810_4
GAGATGCCCCACTTGCAGTA
>HDCRISPR_A_ENSG00000112280_1
CGCCTACTCACATCAGCGCC
>HDCRISPR_A_ENSG00000112280_2
CCCTGCAATCCTGCATCACC
>HDCRISPR_A_ENSG00000112280_3
CCTGGCTCCATTGGGTCAAA
>HDCRISPR_A_ENSG00000112280_4
CTGGTGATGCAGGATTGCAG
>HDCRISPR_A_ENSG00000049089_1
AGAGAGGTCCACCGGGAGAG
>HDCRISPR_A_ENSG00000049089_2
GAGACTTACGTCGATGCCGT
>HDCRISPR_A_ENSG00000049089_3
TCGGATCCAGGCACTCCCGG
>HDCRISPR_A_ENSG00000049089_4
ACGTCGATGCCGTCGGATCC
>HDCRISPR_A_ENSG00000214290_1
AAGCTGTCTGGGAAATGGTG
>HDCRISPR_A_ENSG00000214290_2
CCTTCAGACAGAGATGCACC
>HDCRISPR_A_ENSG00000214290_3
GTGGAATTGAGCAAAGGCTC
>HDCRISPR_A_ENSG00000214290_4
ATGGTGTGGAGCACTTTGTG
>HDCRISPR_A_ENSG00000184374_1
GTGTGTGGCACAGACTTCAG
>HDCRISPR_A_ENSG00000184374_2
ACAATTTCACCAGGACCCAA
>HDCRISPR_A_ENSG00000184374_3
TGAGGAACCACAGCAATGAA
>HDCRISPR_A_ENSG00000184374_4
AGAGGGAAAGCATGGCAAAG
>HDCRISPR_A_ENSG00000118004_1
TGGTTCTCCATTAGGACCAG
>HDCRISPR_A_ENSG00000118004_2
AAAGGAGATTCCGGTGACAT
>HDCRISPR_A_ENSG00000118004_3
TCCTAATGGAGAACCAGGTA
>HDCRISPR_A_ENSG00000118004_4
CCAGCTGCGCAAGGCCATCG
>HDCRISPR_A_ENSG00000158270_1
ACCAAACCGCTTGTAACCGA
>HDCRISPR_A_ENSG00000158270_2
CACAGACGACTTCGCAGAGG
>HDCRISPR_A_ENSG00000158270_3
TCTCACAGACGACTTCGCAG
>HDCRISPR_A_ENSG00000158270_4
TCTCTTACAGGTATTCAGGA
>HDCRISPR_A_ENSG00000198756_1
GAAGAAGCTGATGAAGCTGA
>HDCRISPR_A_ENSG00000198756_2
GATTGAGGTCAAGATTGTCG
>HDCRISPR_A_ENSG00000198756_3
ACCTCAAACGCAGAAAGGAC
>HDCRISPR_A_ENSG00000198756_4
GGGAGGGTTCCATTGGAGGA
>HDCRISPR_A_ENSG00000158623_1
GATTCTTTACTTACTGAACC
>HDCRISPR_A_ENSG00000158623_2
GGGTGAACACTTTGGAACAA
>HDCRISPR_A_ENSG00000158623_3
CAGTGTATCCAGTTCAGCAC
>HDCRISPR_A_ENSG00000158623_4
GCTATGATGTGGTTAAGCGC
>HDCRISPR_A_ENSG00000111652_1
AGTGATGAGTGCGGAAGTGA
>HDCRISPR_A_ENSG00000111652_2
GCTCCTAGCCAAGTCGGCCA
>HDCRISPR_A_ENSG00000111652_3
CAGGGGCCTCCAGCACCTGA
>HDCRISPR_A_ENSG00000111652_4
TCCTAGCCAAGTCGGCCAAG
>HDCRISPR_A_ENSG00000144524_1
GGAGCTGGCCAACGTGCAGG
>HDCRISPR_A_ENSG00000144524_2
GCTCCCGGAGTGTATGTCTT
>HDCRISPR_A_ENSG00000144524_3
TTCAAGGCCAGAGAATGGCA
>HDCRISPR_A_ENSG00000144524_4
GAAACCCTCAAGTAATCTCC
>HDCRISPR_A_ENSG00000172428_1
GGACCTGGACGAGGTGGCAC
>HDCRISPR_A_ENSG00000172428_2
GTGGACGAGATGTTCCCCGA
>HDCRISPR_A_ENSG00000172428_3
GGGAACATCTCGTCCACCGC
>HDCRISPR_A_ENSG00000172428_4
CCCCGAGATGAAGCCGGCGG
>HDCRISPR_A_ENSG00000163050_1
CACTTGGCCCGAATGAAGGG
>HDCRISPR_A_ENSG00000163050_2
AATGAAGGGCGGCCGCGAGG
>HDCRISPR_A_ENSG00000163050_3
GCGTGGTGCGGCACTCAAGC
>HDCRISPR_A_ENSG00000163050_4
GATCGTGCGCACGCTCTGCA
>HDCRISPR_A_ENSG00000123815_1
CAGGCAATGTGGCTGAAGGT
>HDCRISPR_A_ENSG00000123815_2
CTCCCTAGCCTCTTACCCAG
>HDCRISPR_A_ENSG00000123815_3
AGACTGTTGGTTGGCCTTGT
>HDCRISPR_A_ENSG00000123815_4
AGTCTGGCCCAGCTGTCCAC
>HDCRISPR_A_ENSG00000103647_1
GTTCCGGAATGTCTACGGGA
>HDCRISPR_A_ENSG00000103647_2
GCCATCGTCACCGAGAGCGC
>HDCRISPR_A_ENSG00000103647_3
CCATCGTCACCGAGAGCGCA
>HDCRISPR_A_ENSG00000103647_4
TGCCGTCAACACCCGCTTCC
>HDCRISPR_A_ENSG00000262246_1
GTGGTTCCTGCATGAAGGGG
>HDCRISPR_A_ENSG00000241563_1
AAGCATATGCAGGAAGCGGC
>HDCRISPR_A_ENSG00000241563_2
ACTCACCTCGCTGTCTCGGC
>HDCRISPR_A_ENSG00000241563_3
CTGTACTCACCTCGCTGTCT
>HDCRISPR_A_ENSG00000241563_4
CACCTCGCTGTCTCGGCCGG
>HDCRISPR_A_ENSG00000103187_1
CTTGCTCATGGCATCCCCGG
>HDCRISPR_A_ENSG00000103187_2
GACGGACAAGACCCTGGTGA
>HDCRISPR_A_ENSG00000103187_3
GGATCGGTGAGAACGTCAGC
>HDCRISPR_A_ENSG00000103187_4
TGCACTGCTGGATGAAGTGC
>HDCRISPR_A_ENSG00000156885_1
GCGGTGGCCCGAGTGGAGAT
>HDCRISPR_A_ENSG00000156885_2
GAAGGTGCAGAGGGCCACGC
>HDCRISPR_A_ENSG00000156885_3
GATAGGAGTTGAAGGTGCAG
>HDCRISPR_A_ENSG00000156885_4
GTACCTTGGTGCGGATGCGG
>HDCRISPR_A_ENSG00000161281_1
ACAATGACGCTGTGTCTGGG
>HDCRISPR_A_ENSG00000161281_2
GTCTACAGCTTGTACTCCCT
>HDCRISPR_A_ENSG00000161281_3
AAGGCAGAATGCAGGCCCTT
>HDCRISPR_A_ENSG00000161281_4
GTTCTGAAAGCGGTTCCGGG
>HDCRISPR_A_ENSG00000115944_1
GCAGAAGTTGGCAGGAGCAT
>HDCRISPR_A_ENSG00000115944_2
CACTCGTACCTGCGGGCTAT
>HDCRISPR_A_ENSG00000115944_3
ATCATACACTGTGGAATCGG
>HDCRISPR_A_ENSG00000115944_4
TCCACAGTGTATGATTATGC
>HDCRISPR_A_ENSG00000170516_1
TCAAAGCATTCTGCAAAGCA
>HDCRISPR_A_ENSG00000170516_2
ATCCTTCATGATGTTTCCCT
>HDCRISPR_A_ENSG00000170516_3
GAGACTGCTTAGTGCATTTC
>HDCRISPR_A_ENSG00000170516_4
CTTAGTGCATTTCTGGCCAA
>HDCRISPR_A_ENSG00000176340_1
AACGAATGGATCTTGGCGCG
>HDCRISPR_A_ENSG00000176340_2
TCTGTGTAGGAATTGGCCGT
>HDCRISPR_A_ENSG00000176340_3
TGTCACACCTGGAGACCTAC
>HDCRISPR_A_ENSG00000187581_1
GCGATATGCCTCTCCTGCGT
>HDCRISPR_A_ENSG00000187581_2
CGCGATATGCCTCTCCTGCG
>HDCRISPR_A_ENSG00000187581_3
CAACTCACCGCGGCAGACAG
>HDCRISPR_A_ENSG00000187581_4
GCAACCTGAAGCAGTTCAGA
>HDCRISPR_A_ENSG00000047457_1
ACGTGGGAGATGAAGTCAAC
>HDCRISPR_A_ENSG00000047457_2
ACAAGGCCTCACAATGCACG
>HDCRISPR_A_ENSG00000047457_3
GGGATTATGCCTCTGACCAT
>HDCRISPR_A_ENSG00000047457_4
AAGATGTCCTACCTTTCAGA
>HDCRISPR_A_ENSG00000091704_1
GTAGCTGTGGATGGAGATGA
>HDCRISPR_A_ENSG00000091704_2
GATCACTCAAGACTACGGGC
>HDCRISPR_A_ENSG00000091704_3
GAGATCGTCACCAACCCTGA
>HDCRISPR_A_ENSG00000091704_4
CTTTGCCTTCACGCACAGCA
>HDCRISPR_A_ENSG00000158516_1
GGAGGCTCAAGAACATCTCC
>HDCRISPR_A_ENSG00000158516_2
TGACGAAGGGAACTCGGACG
>HDCRISPR_A_ENSG00000158516_3
AGTTCCCTTCGTCAACGTCC
>HDCRISPR_A_ENSG00000158516_4
GTGGGCTGTCTCCCCTGGGG
>HDCRISPR_A_ENSG00000163751_1
CATGAGGCTCATCCTGCCTG
>HDCRISPR_A_ENSG00000163751_2
TAGCAATCAAACCCACAGGC
>HDCRISPR_A_ENSG00000163751_3
GTGGTAGCAATCAAACCCAC
>HDCRISPR_A_ENSG00000163751_4
ATGAGGCTCATCCTGCCTGT
>HDCRISPR_A_ENSG00000165078_1
GAAGTGTCTCGGGAAGCGCA
>HDCRISPR_A_ENSG00000165078_2
TGAAGTGTCTCGGGAAGCGC
>HDCRISPR_A_ENSG00000165078_3
GCTCCACTTACCCAGCATAG
>HDCRISPR_A_ENSG00000165078_4
AGAAACCGAAGATCCCTCTC
>HDCRISPR_A_ENSG00000080618_1
CTGCTCACAGAAGAGAACAA
>HDCRISPR_A_ENSG00000080618_2
CAATGGGTACAAGGACTGCA
>HDCRISPR_A_ENSG00000080618_3
TGAACTTGCCTAGAGGTTCT
>HDCRISPR_A_ENSG00000080618_4
CTGCTCTTCCTAGAACCTCT
>HDCRISPR_A_ENSG00000214575_1
TCTGCGCAAGAATCTTCCCG
>HDCRISPR_A_ENSG00000214575_2
ACGGGAAGATTCTTGCGCAG
>HDCRISPR_A_ENSG00000214575_3
GACTGAGGGACTGCAGGCCA
>HDCRISPR_A_ENSG00000214575_4
GCAGAGGTGGAGAAATGCGA
>HDCRISPR_A_ENSG00000113742_1
TGAGTGCATGTCGAATGTCC
>HDCRISPR_A_ENSG00000113742_2
AGTGCATGTCGAATGTCCTG
>HDCRISPR_A_ENSG00000113742_3
GGATTCTTGGATGATGGCCG
>HDCRISPR_A_ENSG00000113742_4
AGTGGAACGATATTCTCGAA
>HDCRISPR_A_ENSG00000168993_1
GCACCTTGTCTCGGATGCCC
>HDCRISPR_A_ENSG00000168993_2
ACCAGGGGCCACCAAGGACA
>HDCRISPR_A_ENSG00000168993_3
CCAGGCGGAGGAGGAGCGCA
>HDCRISPR_A_ENSG00000168993_4
CCCAGACGCCGCCAAGAAGG
>HDCRISPR_A_ENSG00000145920_1
GTCATGAAGCAGGCCCTTGG
>HDCRISPR_A_ENSG00000145920_2
CATGGACTTCGTCATGAAGC
>HDCRISPR_A_ENSG00000145920_3
GCGCTGGACCTCACCTCCAA
>HDCRISPR_A_ENSG00000145920_4
GTAGGGGCCACAAAGGACAT
>HDCRISPR_A_ENSG00000166569_1
TCTGATCCTGCAGCAGCTCA
>HDCRISPR_A_ENSG00000166569_2
AAGAATTTAGGATTTGGTGG
>HDCRISPR_A_ENSG00000166569_3
CTGATCCTGCAGCAGCTCAA
>HDCRISPR_A_ENSG00000166569_4
AGCTCAAGGGATGACTAGAG
>HDCRISPR_A_ENSG00000196353_1
GCATCTTGAGGATGACACAG
>HDCRISPR_A_ENSG00000196353_2
GATTCCCAGTGTGTTGGCAG
>HDCRISPR_A_ENSG00000196353_3
GCTCAACTTTGGTCAGGCAG
>HDCRISPR_A_ENSG00000196353_4
TGAGTCCGCTGCCAACACAC
>HDCRISPR_A_ENSG00000139117_1
GTGCTTCTGATTGTTACAGA
>HDCRISPR_A_ENSG00000139117_2
GGTAAGGATTCATGTAGTGG
>HDCRISPR_A_ENSG00000139117_3
TGAGATATCCTTCCATCTGG
>HDCRISPR_A_ENSG00000139117_4
TCGTGAGATATCCTTCCATC
>HDCRISPR_A_ENSG00000144550_1
CCAGCTCAGCGCCTATGCCA
>HDCRISPR_A_ENSG00000144550_2
GGGACTCATGTAGTGCAGGG
>HDCRISPR_A_ENSG00000144550_3
GCTGCAGCCAAGATCTCTGA
>HDCRISPR_A_ENSG00000144550_4
GGAGGCTCCGCCGAGAGACA
>HDCRISPR_A_ENSG00000144410_1
TTGGGGATGCTGGTTCCTGG
>HDCRISPR_A_ENSG00000144410_2
AGATAAAGGGTTTCAAGCAG
>HDCRISPR_A_ENSG00000144410_3
CTATAACATATACCACCCCA
>HDCRISPR_A_ENSG00000144410_4
TATAACATATACCACCCCAT
>HDCRISPR_A_ENSG00000103381_1
ACCTGCGGGAAACGCGGCCA
>HDCRISPR_A_ENSG00000103381_2
GGCAGTACCTGCGGGAAACG
>HDCRISPR_A_ENSG00000103381_3
CCATGTCGGCTGCAGAGGCG
>HDCRISPR_A_ENSG00000103381_4
CCCCGCCTCTGCAGCCGACA
>HDCRISPR_A_ENSG00000021826_1
TGGGTATTACCTTGACAGAA
>HDCRISPR_A_ENSG00000021826_2
AACCACTTCACCAGCAACAG
>HDCRISPR_A_ENSG00000021826_3
AAGATGAAAGGTTACTCCTT
>HDCRISPR_A_ENSG00000021826_4
ATCCTCTGTTGCTGGTGAAG
>HDCRISPR_A_ENSG00000205560_1
CATGATGACGACCAGCCAGC
>HDCRISPR_A_ENSG00000205560_2
GTTCACGGTGACCCCAGACG
>HDCRISPR_A_ENSG00000205560_3
GATGCAACTGACCAGCCCCA
>HDCRISPR_A_ENSG00000205560_4
TGATGAGGAATATTACCGCA
>HDCRISPR_A_ENSG00000157184_1
CGATGCTGCGCTGCAGGTAC
>HDCRISPR_A_ENSG00000157184_2
TGGGCACGATGCTGCGCTGC
>HDCRISPR_A_ENSG00000157184_3
CGTGCCCACCATGCACTACC
>HDCRISPR_A_ENSG00000157184_4
ACTACCAGGACAGCCTGCCC
>HDCRISPR_A_ENSG00000224051_1
TCCGGCAGCCAGACTCCGGG
>HDCRISPR_A_ENSG00000224051_2
CCACGAGCTGAGCAACCGGC
>HDCRISPR_A_ENSG00000224051_3
CCTTCCAGCTGGCAATGTAG
>HDCRISPR_A_ENSG00000106066_1
GTAAAGCATGGAGAGCGTTG
>HDCRISPR_A_ENSG00000106066_2
TGGATTGTCAATGTAAAGCA
>HDCRISPR_A_ENSG00000106066_3
CAATGAGGACGATGTAGCAC
>HDCRISPR_A_ENSG00000106066_4
CCTCATTGACTGCATATCCG
>HDCRISPR_A_ENSG00000121898_1
GGGAGGCTTACTTCCAGCGA
>HDCRISPR_A_ENSG00000121898_2
GAGGAGGGTGTGCCACACGG
>HDCRISPR_A_ENSG00000121898_3
GCCTCATGACAGACGCCCGG
>HDCRISPR_A_ENSG00000121898_4
ACGGGCAGGAGATCTGGAGC
>HDCRISPR_A_ENSG00000109625_1
GCACCGGGGCATCAAAGGTG
>HDCRISPR_A_ENSG00000109625_2
AGCATCGGGCGCAGCTTCGA
>HDCRISPR_A_ENSG00000109625_3
CGGCGACGACCAGGACTGTA
>HDCRISPR_A_ENSG00000109625_4
GAGTTTGAGCGGAACCCCGC
>HDCRISPR_A_ENSG00000203710_1
GTCAATGCAATGCCCCAGAA
>HDCRISPR_A_ENSG00000203710_2
GTGATCAAAGGCATCCAGTT
>HDCRISPR_A_ENSG00000203710_3
GGCATGGTGCATGTGATCAA
>HDCRISPR_A_ENSG00000203710_4
GATGAATTTGAGTTTCCCAT
>HDCRISPR_A_ENSG00000117322_1
TGACATCTGGTCTAACAAAT
>HDCRISPR_A_ENSG00000117322_2
TTTCTTGGCTCTCGTCGCAC
>HDCRISPR_A_ENSG00000117322_3
GGAAGTGCTGGACACTCGAG
>HDCRISPR_A_ENSG00000117322_4
GTGACTTACAGCTGTGAATC
>HDCRISPR_A_ENSG00000166426_1
CAGGTGTGAACGCCATGCTG
>HDCRISPR_A_ENSG00000166426_2
GCTGAGGAAAGTGGCCGTAG
>HDCRISPR_A_ENSG00000166426_3
GCCGCACGTGGAGATCCGCC
>HDCRISPR_A_ENSG00000166426_4
AGAACTGATCCCCGTCCTGG
>HDCRISPR_A_ENSG00000130038_1
CAAGGGCTTCATCGCCAGGA
>HDCRISPR_A_ENSG00000130038_2
AGTCATGCTGAGGAAGGCAC
>HDCRISPR_A_ENSG00000130038_3
GGAGACTCAGGAGCAAACGT
>HDCRISPR_A_ENSG00000130038_4
TTCTGCTCCAGGCTGTCCAG
>HDCRISPR_A_ENSG00000177685_1
TGCTCCAGTATTGCAGCCCG
>HDCRISPR_A_ENSG00000177685_2
GCCCAGGCAGAACTCCCTGG
>HDCRISPR_A_ENSG00000177685_3
GCGCGCTCTGTACGAGGAGA
>HDCRISPR_A_ENSG00000177685_4
GAACCCCTGCAGGACTCCCG
>HDCRISPR_A_ENSG00000169372_1
GCCATGACCGACCTGCCTGC
>HDCRISPR_A_ENSG00000169372_2
GAAATCAATGCTCAAACCAC
>HDCRISPR_A_ENSG00000169372_3
CTGGATATCCTACCTTCCAG
>HDCRISPR_A_ENSG00000169372_4
TCTGAGGCCTACCTGCAGGC
>HDCRISPR_A_ENSG00000007545_1
AAGTACATCGACTTTGATCA
>HDCRISPR_A_ENSG00000007545_2
ACAGTGAAGTTGGGCGACGG
>HDCRISPR_A_ENSG00000007545_3
CAAGAAGCTGGGCAAGCGGG
>HDCRISPR_A_ENSG00000007545_4
GCAGAGCAAGAGGCCCAGGA
>HDCRISPR_A_ENSG00000095321_1
GGAGCGCCTGCAGAAGGGGC
>HDCRISPR_A_ENSG00000095321_2
GATGAGTTTCAGGCCTCAGG
>HDCRISPR_A_ENSG00000095321_3
GAGGTGGAAGTGCATGGCGA
>HDCRISPR_A_ENSG00000095321_4
CAACACACCCTCAATGAGTT
>HDCRISPR_A_ENSG00000134376_1
AGATTACCCTCAACAGTCTG
>HDCRISPR_A_ENSG00000134376_2
GACAGGGATTGGAGAAGCAA
>HDCRISPR_A_ENSG00000134376_3
GGAGTCGTCGATTAAGGTAA
>HDCRISPR_A_ENSG00000134376_4
AAGAACTCCTGCCAACATGG
>HDCRISPR_A_ENSG00000182158_1
GTCATTGAAGCTGTCACTGG
>HDCRISPR_A_ENSG00000182158_2
AGCCTGGATGAGAGGCGCCG
>HDCRISPR_A_ENSG00000182158_3
ACTGGTGGTAATGTGGGTGA
>HDCRISPR_A_ENSG00000182158_4
TCAGCCTGGATGAGAGGCGC
>HDCRISPR_A_ENSG00000111269_1
TGCCGCGATGGATGACAGTA
>HDCRISPR_A_ENSG00000111269_2
ATCCATCGCGGCAGACAGGC
>HDCRISPR_A_ENSG00000111269_3
GGCATTCTCTTGCACTCTGC
>HDCRISPR_A_ENSG00000111269_4
CCTCAGAGAGGAACTGGAAA
>HDCRISPR_A_ENSG00000164463_1
CTGTTGTAGCCTAGTGTAAG
>HDCRISPR_A_ENSG00000164463_2
GTAGCCTAGTGTAAGCGGAA
>HDCRISPR_A_ENSG00000164463_3
AGCGGAATGGATCCGCCTTT
>HDCRISPR_A_ENSG00000164463_4
CTTCGAAAGGCATCCCCGAA
>HDCRISPR_A_ENSG00000143162_1
GAGCGAGAGGACGTCGGCGA
>HDCRISPR_A_ENSG00000143162_2
TCTGGCCACCATCTCCACGC
>HDCRISPR_A_ENSG00000143162_3
CTGGAGACACCGCCATGGCC
>HDCRISPR_A_ENSG00000143162_4
CAACAGCGTCGACGCCAGCA
>HDCRISPR_A_ENSG00000095794_1
GCAAAGCAGCAGTAGGAGCT
>HDCRISPR_A_ENSG00000095794_2
CAGCAGTAGGAGCTCGGATC
>HDCRISPR_A_ENSG00000095794_3
TGCTGCTTTGCCACAGGGAG
>HDCRISPR_A_ENSG00000095794_4
TTTGCCACAGGGAGTGGTGA
>HDCRISPR_A_ENSG00000145708_1
TTGCCAGCTGAGGGAAGCGG
>HDCRISPR_A_ENSG00000145708_2
AAGACCATTTACGTGTCCCA
>HDCRISPR_A_ENSG00000145708_3
ATGCTGGTGTGGAACTACCA
>HDCRISPR_A_ENSG00000145708_4
CTTCCTGACGGCTCTAAGAG
>HDCRISPR_A_ENSG00000120088_1
GGGCCACCAGGGAGATACAG
>HDCRISPR_A_ENSG00000120088_2
GCACTGCGAGAGCCTGTCCC
>HDCRISPR_A_ENSG00000120088_3
GGGACAGGCTCTCGCAGTGC
>HDCRISPR_A_ENSG00000120088_4
TACCGGGAGTGCCTGGCCAA
>HDCRISPR_A_ENSG00000106113_1
CCTGCACTTACGTATTGGAG
>HDCRISPR_A_ENSG00000106113_2
GGAGGTGTGGGACGTAGAGG
>HDCRISPR_A_ENSG00000106113_3
CTGCTCCAGAAGTGCCCACA
>HDCRISPR_A_ENSG00000106113_4
AGGGTACCTACCTGAGAGGT
>HDCRISPR_A_ENSG00000150938_1
CAGAGGAACGAGAGCTGCGG
>HDCRISPR_A_ENSG00000150938_2
TCCCTCACCGAGTACGAAGC
>HDCRISPR_A_ENSG00000150938_3
ACAGAATCTTCAGGACAACG
>HDCRISPR_A_ENSG00000150938_4
CTTTGCGCAGACAGCCTGCG
>HDCRISPR_A_ENSG00000182809_1
AGAGACGTCACCTTCTCAGC
>HDCRISPR_A_ENSG00000182809_2
AGGGCTTGTGGCAGTAGGGC
>HDCRISPR_A_ENSG00000182809_3
GGAATCCTCTTCGGACCCAA
>HDCRISPR_A_ENSG00000182809_4
GCAGAGGAGCGGAAGGCGAG
>HDCRISPR_A_ENSG00000146215_1
GCTGGCACCTCAGACACGGT
>HDCRISPR_A_ENSG00000146215_2
CAACGCTGGCACCTCAGACA
>HDCRISPR_A_ENSG00000146215_3
GGGGCTCTCTTTGGACCCAG
>HDCRISPR_A_ENSG00000146215_4
CCAAAGAGAGCCCCATAGCA
>HDCRISPR_A_ENSG00000119878_1
ATACATGGAAAGATGGTGCT
>HDCRISPR_A_ENSG00000119878_2
ACTCCAGATACATGGAAAGA
>HDCRISPR_A_ENSG00000119878_3
CCAGGTTCTCATTACTGCCA
>HDCRISPR_A_ENSG00000119878_4
CCCTGGCAGTAATGAGAACC
>HDCRISPR_A_ENSG00000124812_1
CATACTTTCATGGACAACAT
>HDCRISPR_A_ENSG00000124812_2
GTGGAACTACTCTTCTCCTG
>HDCRISPR_A_ENSG00000124812_3
TTCTTGTACATTTGGCAAGT
>HDCRISPR_A_ENSG00000124812_4
AGCCAGCAACATGCTGAAGA
>HDCRISPR_A_ENSG00000124490_1
ACAGTAACCAGAAACAACAC
>HDCRISPR_A_ENSG00000124490_2
ATCTTTACCTGCAGAAGGAA
>HDCRISPR_A_ENSG00000124490_3
TTTAGCATGTTACTGGCAGG
>HDCRISPR_A_ENSG00000124490_4
CCTTTGCACTTGCAACTGGG
>HDCRISPR_A_ENSG00000096006_1
ACAAATACTTCATCCTGCTC
>HDCRISPR_A_ENSG00000096006_2
TTACCAGTGGTTTCCAGAGC
>HDCRISPR_A_ENSG00000096006_3
CATCCTGCTCTGGAAACCAC
>HDCRISPR_A_ENSG00000096006_4
GCAACCAGGAACAACAGCAC
>HDCRISPR_A_ENSG00000121005_1
ATGCCCCTTACAAACATGGG
>HDCRISPR_A_ENSG00000121005_2
ACTAGGTGGGCAAGCAGAAC
>HDCRISPR_A_ENSG00000121005_3
GCCATGCCCCTTACAAACAT
>HDCRISPR_A_ENSG00000121005_4
CTCTAACAGAAGGGTCAGAC
>HDCRISPR_A_ENSG00000103196_1
GACCAGGAACAGCAGCCCCA
>HDCRISPR_A_ENSG00000103196_2
AGCCTTGGGATCCGCAGACC
>HDCRISPR_A_ENSG00000103196_3
CCTGCCGGAAGATGACTGTC
>HDCRISPR_A_ENSG00000103196_4
AGGAACAACTTGTGTTACCG
>HDCRISPR_A_ENSG00000205755_1
ATAAACCATCCAGCGACTTG
>HDCRISPR_A_ENSG00000205755_2
GGAGCCCCTTCGACACCGAG
>HDCRISPR_A_ENSG00000205755_3
TCCGGTACTGAACCTCATAG
>HDCRISPR_A_ENSG00000205755_4
GTGGCATCAGGATGCAGTGA
>HDCRISPR_A_ENSG00000143536_1
CTTCAGGCGCTATGCAAGGA
>HDCRISPR_A_ENSG00000143536_2
AGGCCTTCAGGCGCTATGCA
>HDCRISPR_A_ENSG00000143536_3
CAGGCGCTATGCAAGGACGG
>HDCRISPR_A_ENSG00000143536_4
ACTGCACAGCGCTCACCCGA
>HDCRISPR_A_ENSG00000005469_1
GATTCTTCAAGTGAAGGAAC
>HDCRISPR_A_ENSG00000005469_2
GAAGGGACTCAATTAGAAAG
>HDCRISPR_A_ENSG00000005469_3
ACTACTGGCCTCCAAAGGAA
>HDCRISPR_A_ENSG00000005469_4
GGAGCGAACTCGATGGGCTA
>HDCRISPR_A_ENSG00000095713_1
CACAGCCTGCGACATCGACG
>HDCRISPR_A_ENSG00000095713_2
AGAGCGTCCGGCAAAGAGGC
>HDCRISPR_A_ENSG00000095713_3
TGTTCAAGTTCCGCAATAAC
>HDCRISPR_A_ENSG00000095713_4
CAAGTTCCGCAATAACCGGT
>HDCRISPR_A_ENSG00000109943_1
TTGACACTTACCAGTACTGG
>HDCRISPR_A_ENSG00000109943_2
CAGTGGGTGACACTTACCGG
>HDCRISPR_A_ENSG00000109943_3
CCACAGCAGCCCACCAGTAC
>HDCRISPR_A_ENSG00000109943_4
CCAGTACTGGTGGGCTGCTG
>HDCRISPR_A_ENSG00000170275_1
GGAAGTCCGCCAGCACCTCG
>HDCRISPR_A_ENSG00000170275_2
ACAGCTTCCGCAGCTTCCCA
>HDCRISPR_A_ENSG00000170275_3
GAGCACTGGGCCGAGAGCGT
>HDCRISPR_A_ENSG00000170275_4
GCTACCTGGAGATCAGCCTG
>HDCRISPR_A_ENSG00000008405_1
ACAGGTTGCTCTCAAGGGAG
>HDCRISPR_A_ENSG00000008405_2
TGGAGGAGCCGGCGAACCAG
>HDCRISPR_A_ENSG00000008405_3
CTGAATGCACTCCTTCAGGG
>HDCRISPR_A_ENSG00000008405_4
GTAGACGCAGCGGATGGTGT
>HDCRISPR_A_ENSG00000160202_1
ATTTCAGGTTCGATCCGACC
>HDCRISPR_A_ENSG00000160202_2
CGGAAAGCACAACGAGCGCC
>HDCRISPR_A_ENSG00000160202_3
CTTCACGGTGAGGTCCTCCG
>HDCRISPR_A_ENSG00000160202_4
CCCGGAGGACCTCACCGTGA
>HDCRISPR_A_ENSG00000108255_1
GTGGTACCAGATGGAGACCC
>HDCRISPR_A_ENSG00000108255_2
GCTCAGCCTGGGTCTCCATC
>HDCRISPR_A_ENSG00000108255_3
GGAGACCCAGGCTGAGCAGC
>HDCRISPR_A_ENSG00000108255_4
CTCAGACCAACCCTACGCCG
>HDCRISPR_A_ENSG00000163499_1
GGGATGGGTAGTCATCAACG
>HDCRISPR_A_ENSG00000163499_2
CGCTTAGCAGCCGACAGCGA
>HDCRISPR_A_ENSG00000163499_3
TGACCGAGCGCACCCTGGGC
>HDCRISPR_A_ENSG00000163499_4
TGTGCGAACGTCTGCGAGCG
>HDCRISPR_A_ENSG00000100122_1
AGGGCCTGACACCAAGGGGA
>HDCRISPR_A_ENSG00000100122_2
CTAGGGGATGTTCCTGCAGG
>HDCRISPR_A_ENSG00000100122_3
AAGGCGGCGGAACTGCCTCC
>HDCRISPR_A_ENSG00000100122_4
CTTACCCTGTAGTTCCCAGG
>HDCRISPR_A_ENSG00000244752_1
GCAGATCATCATCTTTGAGC
>HDCRISPR_A_ENSG00000244752_2
GGAGAAGGTGTCATCTGTGC
>HDCRISPR_A_ENSG00000244752_3
ATGGACCAGCAGCCGAAGGA
>HDCRISPR_A_ENSG00000244752_4
GGTCTGGTGATCTGAGGCCA
>HDCRISPR_A_ENSG00000100053_1
CAAGAGCCATGGAGACCTTG
>HDCRISPR_A_ENSG00000100053_2
AGAGCTCGCAGCGTTTGCCT
>HDCRISPR_A_ENSG00000100053_3
GAAGGTGGGCTCCATCCAAG
>HDCRISPR_A_ENSG00000100053_4
GGGTCTAGGTACTCACGGCC
>HDCRISPR_A_ENSG00000182187_1
GATGAGGCAGCAGGAGCGGA
>HDCRISPR_A_ENSG00000182187_2
CAGTGGTGCATTCGTAGCTG
>HDCRISPR_A_ENSG00000182187_3
CAGGGTACTCCCCACGCCGC
>HDCRISPR_A_ENSG00000182187_4
TGAAATAGGGTTGTAGGTTG
>HDCRISPR_A_ENSG00000163254_1
GTGTCAACCAGCCATGGGGA
>HDCRISPR_A_ENSG00000163254_2
CAGGTTGGGGCAGTCAGTGG
>HDCRISPR_A_ENSG00000163254_3
GATGAGACAACAGGAGCGGA
>HDCRISPR_A_ENSG00000163254_4
CAGTGGTGGTTTCGTAGCTG
>HDCRISPR_A_ENSG00000127377_1
GAACTGTGTGAACACCATCA
>HDCRISPR_A_ENSG00000127377_2
CGTGCTCCAAGATGAACTGC
>HDCRISPR_A_ENSG00000127377_3
CCGAGTGAACTCCATCCACG
>HDCRISPR_A_ENSG00000127377_4
CCCAGGCTCCGCTCTCCACG
>HDCRISPR_A_ENSG00000213139_1
GGGCCTTTCATAAACAGCCC
>HDCRISPR_A_ENSG00000213139_2
AGGAGCTGAGGCGGTCGTTG
>HDCRISPR_A_ENSG00000213139_3
CGTTGAGGCCCATCCAACGC
>HDCRISPR_A_ENSG00000213139_4
GTACATGTACCCAGCAAAGT
>HDCRISPR_A_ENSG00000165475_1
AATATCCAAGAAGCAGTAGA
>HDCRISPR_A_ENSG00000165475_2
GAGCAGCTGTCACTCATCAG
>HDCRISPR_A_ENSG00000165475_3
GGAAGGCATGAGACAAGAAG
>HDCRISPR_A_ENSG00000165475_4
CCACGATGCATTGCTTCACA
>HDCRISPR_A_ENSG00000103316_1
CATGCAGCCCGTGCGCACCG
>HDCRISPR_A_ENSG00000103316_2
GGTGCCGGTGACCAAGCACA
>HDCRISPR_A_ENSG00000103316_3
GTGCTTGGTCACCGGCACCA
>HDCRISPR_A_ENSG00000103316_4
GTGCCGGTGACCAAGCACAG
>HDCRISPR_A_ENSG00000116791_1
AGATAATGCATCTGCTTTCA
>HDCRISPR_A_ENSG00000116791_2
ACTCTCTCCAGCTTTCACAC
>HDCRISPR_A_ENSG00000116791_3
TGCAGTGCCTGTGTGAAAGC
>HDCRISPR_A_ENSG00000116791_4
CTGGTTCATGGGGCAAGTGG
>HDCRISPR_A_ENSG00000139631_1
ACTCACCTTCTGGGAGACAC
>HDCRISPR_A_ENSG00000139631_2
ACTGGGTCCCCAGCAAGGGA
>HDCRISPR_A_ENSG00000139631_3
CCCAAACACGGCCCGGAGCA
>HDCRISPR_A_ENSG00000139631_4
GAAGCACTCCCCTCCCTTGC
>HDCRISPR_A_ENSG00000198930_1
AGTAGACTGTACAGAGACAC
>HDCRISPR_A_ENSG00000198930_2
GGAAGCTCGGGGAGACCAGG
>HDCRISPR_A_ENSG00000198930_3
ACAGTCTACTCCAGTCCACC
>HDCRISPR_A_ENSG00000198930_4
CGTGTGAGTTTCTAGCCTGC
>HDCRISPR_A_ENSG00000172346_1
TACTCACGCTGAATAGGTCC
>HDCRISPR_A_ENSG00000172346_2
ACCTTCCCCTTCCACAGGGA
>HDCRISPR_A_ENSG00000172346_3
CAGGGAGGGCAGCAGGGTCT
>HDCRISPR_A_ENSG00000172346_4
TGGTCCGCTTGGTGGGCAGA
>HDCRISPR_A_ENSG00000182578_1
GAAGCCATGCCAGGGCGAGA
>HDCRISPR_A_ENSG00000182578_2
GCATGGCTTCACCATCCACA
>HDCRISPR_A_ENSG00000182578_3
GCTCTTACCATGCCAAGCTG
>HDCRISPR_A_ENSG00000182578_4
CTGGTGGCCACAGCTTGGCA
>HDCRISPR_A_ENSG00000119535_1
GGATAGACTCACAGAAGGAC
>HDCRISPR_A_ENSG00000119535_2
GAAGGACTGGTTCTGAGCGT
>HDCRISPR_A_ENSG00000119535_3
GGGGCTCCCAGCCTACCCAG
>HDCRISPR_A_ENSG00000119535_4
GCAATAGCAACAAGACCTGG
>HDCRISPR_A_ENSG00000169826_1
GACAAAGCTGAAGTTAGCAT
>HDCRISPR_A_ENSG00000169826_2
AATGTAGGGGCTAATGGCAT
>HDCRISPR_A_ENSG00000169826_3
TGATGAACAAGAAGATGAGG
>HDCRISPR_A_ENSG00000169826_4
GCGTTTCAGACTGGTTGCCC
>HDCRISPR_A_ENSG00000121904_1
GCAGCTCCTCACTACCCCGC
>HDCRISPR_A_ENSG00000121904_2
TTCACGACGTGCTGCGCATC
>HDCRISPR_A_ENSG00000121904_3
TGTCTTTCAGAGATCGAGCA
>HDCRISPR_A_ENSG00000121904_4
AGTCCCGTCCGTCGTAGATA
>HDCRISPR_A_ENSG00000171209_1
TCTTCTAGTTGTCAATGCCC
>HDCRISPR_A_ENSG00000171209_2
TGGAACTCCCCAGGCTGTGG
>HDCRISPR_A_ENSG00000171209_3
GACTTACTGCTGGTTGTTTC
>HDCRISPR_A_ENSG00000171209_4
GTTGGTTCAGTGGCAGGAGC
>HDCRISPR_A_ENSG00000213923_1
GTGGGGAACAAGTACCGCCT
>HDCRISPR_A_ENSG00000169118_1
ATCGTCCTCTGGGGTTCTTA
>HDCRISPR_A_ENSG00000169118_2
GGATCATGGACCATCCTAGT
>HDCRISPR_A_ENSG00000169118_3
GAGGACGATGAGGAGCCAGA
>HDCRISPR_A_ENSG00000169118_4
TTTGATTGCTACATATTCAT
>HDCRISPR_A_ENSG00000133275_1
GGAGCGGTACCAGAAGATCG
>HDCRISPR_A_ENSG00000133275_2
AGGCCGACACGCTCAAGGAG
>HDCRISPR_A_ENSG00000133275_3
GTGCGGGAAGTACAACGCCA
>HDCRISPR_A_ENSG00000133275_4
GAGAATGTCCAAGGCCGGCG
>HDCRISPR_A_ENSG00000151292_1
AGGCTGACACATTAAAGGAG
>HDCRISPR_A_ENSG00000151292_2
TGACTGGATTGGTAAACAGT
>HDCRISPR_A_ENSG00000151292_3
CATATCTTCGTTATGTAAGA
>HDCRISPR_A_ENSG00000151292_4
GTATTGTAGCCTACTCCAGT
>HDCRISPR_A_ENSG00000070770_1
TGATATTTGTTCCACCACGA
>HDCRISPR_A_ENSG00000070770_2
AGTTTACCTGATAGTCCACG
>HDCRISPR_A_ENSG00000070770_3
CAAGGGACCAGAGCTCCTCG
>HDCRISPR_A_ENSG00000070770_4
ATTCTGGAGAACCTTCGTGG
>HDCRISPR_A_ENSG00000114646_1
GACAGCATGCCACCGACTGG
>HDCRISPR_A_ENSG00000114646_2
GAGAACCACCCTGATACTGA
>HDCRISPR_A_ENSG00000114646_3
CCTGAGGCTACAGAGGCCAG
>HDCRISPR_A_ENSG00000114646_4
GGTTCAGCCAAACCTCCAAG
>HDCRISPR_A_ENSG00000110925_1
GTGAAGCTGGCAGTGGTAGG
>HDCRISPR_A_ENSG00000110925_2
CTCACGTGTGAAGCTGGCAG
>HDCRISPR_A_ENSG00000110925_3
TGGCAGTGGTAGGAGGATTG
>HDCRISPR_A_ENSG00000110925_4
GGAGATCTCATCATCTGAGT
>HDCRISPR_A_ENSG00000178662_1
GCAGTGAAAGTGCTGACAGT
>HDCRISPR_A_ENSG00000178662_2
TGATTCCCTCACAGAGGAGC
>HDCRISPR_A_ENSG00000178662_3
AGGAAGTTTGAAGAAGTTGA
>HDCRISPR_A_ENSG00000178662_4
CCTCACCCTGCTCCTCTGTG
>HDCRISPR_A_ENSG00000159176_1
CAGCCAGGCAGTCTATGCTG
>HDCRISPR_A_ENSG00000159176_2
GCACCCTCAGCACTGACAAG
>HDCRISPR_A_ENSG00000159176_3
GGGGAGGAGGCAAGAAATGT
>HDCRISPR_A_ENSG00000159176_4
GGCACCCTCAGCACTGACAA
>HDCRISPR_A_ENSG00000175183_1
ATGGACCGTGGCGAGAGGCT
>HDCRISPR_A_ENSG00000175183_2
GGCTGGGCATCAAACCAGAG
>HDCRISPR_A_ENSG00000175183_3
TACGGTTATGGCCAGGGCGC
>HDCRISPR_A_ENSG00000175183_4
TTAACATGGACCGTGGCGAG
>HDCRISPR_A_ENSG00000101439_1
ATGGGGCCTCCCACTAGGCG
>HDCRISPR_A_ENSG00000101439_2
GGCTTTGTTGTACTCGCCGA
>HDCRISPR_A_ENSG00000101439_3
GGAGGGTGTGCGGCGTGCAC
>HDCRISPR_A_ENSG00000101439_4
CACACCCTCCTCCTCCACGC
>HDCRISPR_A_ENSG00000101441_1
CTGCATCATAGATGCCACCT
>HDCRISPR_A_ENSG00000101441_2
AGGAGTAGCAGGGTACACAG
>HDCRISPR_A_ENSG00000101441_3
CTGGCTCGCAGCACCTGCAG
>HDCRISPR_A_ENSG00000101441_4
GGTACACAGAGGCCGGGCCA
>HDCRISPR_A_ENSG00000170367_1
GGTAGCACGCACCTGCTGGT
>HDCRISPR_A_ENSG00000170367_2
TAGGCAGCCATCACCTGCAG
>HDCRISPR_A_ENSG00000170367_3
CAAGGTCCTAGATTGGGCCG
>HDCRISPR_A_ENSG00000170367_4
GGCATGGATGCCACCTGCCA
>HDCRISPR_A_ENSG00000077984_1
GCCTGGTCTTGAGCACCACT
>HDCRISPR_A_ENSG00000077984_2
GCTCAAGACCAGGCAGCAGA
>HDCRISPR_A_ENSG00000077984_3
GAACGCCACTTACCTGGGGA
>HDCRISPR_A_ENSG00000077984_4
CCAGACCGTTACCTGAACTA
>HDCRISPR_A_ENSG00000173335_1
GCAAGGAGGAGCATGCCTAC
>HDCRISPR_A_ENSG00000173335_2
GTTCAAGGCAAACTCCACTG
>HDCRISPR_A_ENSG00000173335_3
GAGAAGCAGTGACAGTGCCC
>HDCRISPR_A_ENSG00000173335_4
GGAGGATAGCATGGACAGAA
>HDCRISPR_A_ENSG00000101435_1
GGACTACTATGCCTACAGAC
>HDCRISPR_A_ENSG00000101435_2
CTGTGATGAACACAATGTCA
>HDCRISPR_A_ENSG00000101435_3
GCACATCTTGAATTCCTGGA
>HDCRISPR_A_ENSG00000101435_4
ACAGACCTCCCTTCCACGGC
>HDCRISPR_A_ENSG00000125823_1
GCTAATTCGAAGTCAGATGC
>HDCRISPR_A_ENSG00000125823_2
CCTACTTATATCGAGTCCAG
>HDCRISPR_A_ENSG00000125823_3
TCTGACTTCGAATTAGCCTC
>HDCRISPR_A_ENSG00000125823_4
GGGTCACTTCCAAAGGTGGG
>HDCRISPR_A_ENSG00000236446_1
CAGCCTCCTGGATCAGGCCG
>HDCRISPR_A_ENSG00000236446_2
GCAGGGGAGGGTTGTCCCAG
>HDCRISPR_A_ENSG00000236446_3
GAAGGGAGTGGACCAGGTAC
>HDCRISPR_A_ENSG00000236446_4
GAGGTTGGGCACAGCAGCGT
>HDCRISPR_A_ENSG00000169551_1
GGCCGACCCTGCAGAGCGAC
>HDCRISPR_A_ENSG00000169551_2
ACACACAGAGGAATACCTTG
>HDCRISPR_A_ENSG00000169551_3
GCCGACCCTGCAGAGCGACA
>HDCRISPR_A_ENSG00000169551_4
CAGGCTTCTGAGACTTGCTT
>HDCRISPR_A_ENSG00000225362_1
GTGGGTGTGGCTGTAGGCAG
>HDCRISPR_A_ENSG00000225362_2
GGTTTCCAGACGGAATGTCA
>HDCRISPR_A_ENSG00000225362_3
GCTGGGAACCACAGGAGAAA
>HDCRISPR_A_ENSG00000225362_4
GCAGACGCTGTGCTGCAGGC
>HDCRISPR_A_ENSG00000204019_1
TTGCAGTCTACGACCTCTCT
>HDCRISPR_A_ENSG00000204019_2
TTAATTAACCCAGAAGAAGA
>HDCRISPR_A_ENSG00000204019_3
CATTCACCATTACCTGAAAG
>HDCRISPR_A_ENSG00000204019_4
CTGGAAATATCGCCGCTTTC
>HDCRISPR_A_ENSG00000268651_1
AACTCCTTCAGAAGCACCCC
>HDCRISPR_A_ENSG00000268651_2
GAAAGGCATGGCGAGGTAGC
>HDCRISPR_A_ENSG00000268651_3
AACTCAAGCAGGCGGCTCTC
>HDCRISPR_A_ENSG00000268651_4
AGCAGCTTTCCCTGTTGATG
>HDCRISPR_A_ENSG00000126890_1
GGTGCCGCTTCTGCGCAGGA
>HDCRISPR_A_ENSG00000126890_2
CCTTCCATCCTGCGCAGAAG
>HDCRISPR_A_ENSG00000126890_3
GGATGGAAGGTGCCCCTGCG
>HDCRISPR_A_ENSG00000126890_4
CAGGATGGAAGGTGCCCCTG
>HDCRISPR_A_ENSG00000150527_1
GCTCCAAACATGGCTCCTGG
>HDCRISPR_A_ENSG00000150527_2
TATAAACTCACCTCTTCCTC
>HDCRISPR_A_ENSG00000144677_1
TCATCGTGGGAACTACGTGA
>HDCRISPR_A_ENSG00000144677_2
GGATGGAAGATGTATGAGGC
>HDCRISPR_A_ENSG00000144677_3
GTGAAGGACCTGAGTCGCCT
>HDCRISPR_A_ENSG00000144677_4
CGGCTCAGGCCCTCAAAGAA
>HDCRISPR_A_ENSG00000118523_1
AGGCCCTTGTGCGGGTCGCA
>HDCRISPR_A_ENSG00000118523_2
AGCCTCGTGCTGGACGGCTG
>HDCRISPR_A_ENSG00000118523_3
CGCGTCTGCGCCAAGCAGCT
>HDCRISPR_A_ENSG00000118523_4
CGCAAGATCGGCGTGTGCAC
>HDCRISPR_A_ENSG00000116761_1
TGGGCCAGGATCCAGAGCAA
>HDCRISPR_A_ENSG00000116761_2
AGGCGCCCCTTGCTTGAACG
>HDCRISPR_A_ENSG00000116761_3
CTTCCAACATTTCGCCACGC
>HDCRISPR_A_ENSG00000116761_4
CGAAATGTTGGAAGTGTGGC
>HDCRISPR_A_ENSG00000134030_1
GCTGCTGGCTGACAAGACGG
>HDCRISPR_A_ENSG00000134030_2
AAGGAACAGCTGCTGTCCAG
>HDCRISPR_A_ENSG00000134030_3
CATCAGCCTCCTCGGAGGCA
>HDCRISPR_A_ENSG00000134030_4
GCAGCTGTTCCTTCTCCCGA
>HDCRISPR_A_ENSG00000163599_1
GTGGTACTGGCCAGCAGCCG
>HDCRISPR_A_ENSG00000163599_2
GCACGTGGCCCAGCCTGCTG
>HDCRISPR_A_ENSG00000163599_3
AAGAAGCCCTCTTACAACAG
>HDCRISPR_A_ENSG00000163599_4
ACATAGACCCCTGTTGTAAG
>HDCRISPR_A_ENSG00000066032_1
CCGTGAGCATGCCAACAAAC
>HDCRISPR_A_ENSG00000066032_2
GCATGCCAACAAACTGGTAG
>HDCRISPR_A_ENSG00000066032_3
ACACAGGCTGTCAATCTGGG
>HDCRISPR_A_ENSG00000066032_4
AGGGGTGAAATTAGTTCGGA
>HDCRISPR_A_ENSG00000119326_1
GAGGGCGAAGCCCGAAGAGC
>HDCRISPR_A_ENSG00000119326_2
CTTCGCCCTCGACTCGGGAC
>HDCRISPR_A_ENSG00000119326_3
GGAGCAGACGCTACTCCCGC
>HDCRISPR_A_ENSG00000119326_4
TGTAGGACAAGCTGTCAACT
>HDCRISPR_A_ENSG00000169862_1
GCTTACAACAGGTCTCGAGC
>HDCRISPR_A_ENSG00000169862_2
TGAAAGGCTGACCCGAGAGC
>HDCRISPR_A_ENSG00000169862_3
CGAGCTTGCATCGCTCCAGC
>HDCRISPR_A_ENSG00000169862_4
TTCTTTGACTGAGGCGAGGA
>HDCRISPR_A_ENSG00000047230_1
AAGTACATCCTGGTCACGGG
>HDCRISPR_A_ENSG00000047230_2
TAGAATCGTTCCAATGCTGC
>HDCRISPR_A_ENSG00000047230_3
AAGACAACAATATCACCACG
>HDCRISPR_A_ENSG00000047230_4
ATGCTGATATATCTTCCCCG
>HDCRISPR_A_ENSG00000168925_1
GCCATCCACCCTGTGCTCAG
>HDCRISPR_A_ENSG00000168925_2
TGGGTACCTTGGCGATCTTC
>HDCRISPR_A_ENSG00000168925_3
GCAGCGGCATGGCTTCCCTC
>HDCRISPR_A_ENSG00000168925_4
GCACCAGCACTCACCAAAGG
>HDCRISPR_A_ENSG00000162438_1
CAACACCCGGACCTACCGTG
>HDCRISPR_A_ENSG00000162438_2
CATTCCATCTCTTGTGGACG
>HDCRISPR_A_ENSG00000162438_3
CGAAGAAGGATCCCTGTTTG
>HDCRISPR_A_ENSG00000162438_4
CACGGCCACACGGTAGGTCC
>HDCRISPR_A_ENSG00000164733_1
CCAACACCAGCAGGCAGCAG
>HDCRISPR_A_ENSG00000164733_2
GATGGAAAGAGGGCCTGCTC
>HDCRISPR_A_ENSG00000164733_3
AGAGGGCCTGCTCCGGGCAT
>HDCRISPR_A_ENSG00000164733_4
TGTTGGCCAATGCCCGGAGC
>HDCRISPR_A_ENSG00000109861_1
GATACAGCATATGATGACCT
>HDCRISPR_A_ENSG00000109861_2
TGAAATGGCCAGAATTGCCA
>HDCRISPR_A_ENSG00000109861_3
TCAACACAATCTCAAAGCCT
>HDCRISPR_A_ENSG00000109861_4
AGTGGTGTACCTTCAGAAGC
>HDCRISPR_A_ENSG00000117984_1
GCTTCACCTGACGAGCGCGG
>HDCRISPR_A_ENSG00000196188_1
CCATGTAGTAACCCAGAAGG
>HDCRISPR_A_ENSG00000196188_2
CTGTATGTGCTGGACTGGGA
>HDCRISPR_A_ENSG00000196188_3
AGCTTACTGGCAGATTGCAC
>HDCRISPR_A_ENSG00000196188_4
CAGTCACCAAGCAAGCTTAC
>HDCRISPR_A_ENSG00000256043_1
AGGATGCTGGGCCTTCAGCG
>HDCRISPR_A_ENSG00000256043_2
ATTTATTCCATAGAAGGCGG
>HDCRISPR_A_ENSG00000256043_3
GCATCTACTATGACTACCAA
>HDCRISPR_A_ENSG00000256043_4
GAGTATCTGGGAAACTTGGA
>HDCRISPR_A_ENSG00000163131_1
GCATCTACACCAACAGACAC
>HDCRISPR_A_ENSG00000163131_2
AGATGTCCTGAAAGAAGCTG
>HDCRISPR_A_ENSG00000163131_3
GGCCACAACTTTGGTGAAGA
>HDCRISPR_A_ENSG00000163131_4
AGTTTGCTTAAGACGCACCA
>HDCRISPR_A_ENSG00000136943_1
TGGATACAAAGTGGTACCAG
>HDCRISPR_A_ENSG00000136943_2
CATGAATCTTTCGCTCGTCC
>HDCRISPR_A_ENSG00000136943_3
TACAAAGTGGTACCAGTGGA
>HDCRISPR_A_ENSG00000136943_4
ACAATGGGGAATACAGCCAA
>HDCRISPR_A_ENSG00000172543_1
CCAGCCGCTAGAGCTGAAAG
>HDCRISPR_A_ENSG00000172543_2
CGGAGTTACCTGAGCCCAGA
>HDCRISPR_A_ENSG00000172543_3
AACTCCGGTTGAACTGGATC
>HDCRISPR_A_ENSG00000172543_4
TGTTCCAGATCCAGTTCAAC
>HDCRISPR_A_ENSG00000101160_1
GGTAGCAGGTCTGTCCCCGG
>HDCRISPR_A_ENSG00000101160_2
AGGGCGGCCTCTACTTCCGC
>HDCRISPR_A_ENSG00000101160_3
TCTGCTGCTCGTGCTGCTGG
>HDCRISPR_A_ENSG00000101160_4
GACAGGTACTCATGAGGCCG
>HDCRISPR_A_ENSG00000077063_1
CTGTGTCGTCCTTACCCGCA
>HDCRISPR_A_ENSG00000077063_2
ATACCTCCTTCCTGCGAGCC
>HDCRISPR_A_ENSG00000077063_3
TAAATCTCCCATACCGTTCC
>HDCRISPR_A_ENSG00000077063_4
TAATCTAAATGACCCGTTCC
>HDCRISPR_A_ENSG00000143079_1
TGAAGGAGAGCTTGAAGCAA
>HDCRISPR_A_ENSG00000143079_2
GAAGCAGTGCAAGAACATGC
>HDCRISPR_A_ENSG00000143079_3
GGAGCGCATGCTGTCCCAGC
>HDCRISPR_A_ENSG00000143079_4
TGCTGAGAGCAGGCACCGAA
>HDCRISPR_A_ENSG00000233932_1
TGCTACTATATGGGTCTAGC
>HDCRISPR_A_ENSG00000233932_2
ATAATGAGTAGTACCTACTG
>HDCRISPR_A_ENSG00000233932_3
AACTTCATCTTCCCATGTAG
>HDCRISPR_A_ENSG00000233932_4
AGCTGAAGAGTTGCCACAGT
>HDCRISPR_A_ENSG00000205279_1
CTTCCCTGGACCATGGATGG
>HDCRISPR_A_ENSG00000205279_2
AATCTGCTGATTCGTTCCCA
>HDCRISPR_A_ENSG00000205279_3
AAGCATGCCAACCTCTACCT
>HDCRISPR_A_ENSG00000205279_4
CCATCAGCCCAGGTAGAGGT
>HDCRISPR_A_ENSG00000107611_1
AATCTATCAGCTTAATTCCA
>HDCRISPR_A_ENSG00000107611_2
GCTGAAGTAAATGGCGAAGC
>HDCRISPR_A_ENSG00000107611_3
CCTCGAATGGCTACAGAGAG
>HDCRISPR_A_ENSG00000107611_4
GGGGTCCGTACGTCTCAGGT
>HDCRISPR_A_ENSG00000112514_1
CTGAGGGATGAGGTTGACGC
>HDCRISPR_A_ENSG00000112514_2
GCCATGGTCAGCAAGACTCG
>HDCRISPR_A_ENSG00000112514_3
GTAGCCAGAGCCGGAATCCG
>HDCRISPR_A_ENSG00000112514_4
CCAGAGCCGGAATCCGAGGC
>HDCRISPR_A_ENSG00000138161_1
CTGACAATGGCGGAGGCTGA
>HDCRISPR_A_ENSG00000138161_2
CTGTTTGGCGGAGCTGACAA
>HDCRISPR_A_ENSG00000138161_3
GAGAGAATTAAGAGGGTCAA
>HDCRISPR_A_ENSG00000138161_4
CAAACAGGAGAGAATTAAGA
>HDCRISPR_A_ENSG00000168329_1
CAGACAAGGCCAGGTTCAGG
>HDCRISPR_A_ENSG00000168329_2
GGCGGTAGTGAATTTGCACA
>HDCRISPR_A_ENSG00000168329_3
TCTGATCCAGGCCTTCACCA
>HDCRISPR_A_ENSG00000168329_4
CTGTTATATTGGGGACATCG
>HDCRISPR_A_ENSG00000169245_1
GATAAGGCAGCAAATCAGAA
>HDCRISPR_A_ENSG00000169245_2
CAGAATGGCAGTTTGATTCA
>HDCRISPR_A_ENSG00000169245_3
CTGACTCTAAGTGGCATTCA
>HDCRISPR_A_ENSG00000169245_4
CTTATCTTTCTGACTCTAAG
>HDCRISPR_A_ENSG00000169248_1
AAACATGAGTGTGAAGGGCA
>HDCRISPR_A_ENSG00000169248_2
TTGTGTGCTACAGTTGTTCA
>HDCRISPR_A_ENSG00000169248_3
GAAGGGCATGGCTATAGCCT
>HDCRISPR_A_ENSG00000169248_4
GTTACTTGGGTACATTATGG
>HDCRISPR_A_ENSG00000107562_1
CGCCCGCGCCATGAACGCCA
>HDCRISPR_A_ENSG00000107562_2
GACCAGCACGACCACGACCT
>HDCRISPR_A_ENSG00000107562_3
ACCGTCGCTGAGGCAGAGCG
>HDCRISPR_A_ENSG00000107562_4
CGCCAAGGTCGTGGTCGTGC
>HDCRISPR_A_ENSG00000156234_1
TGAAATTTCTCACCTTGGAC
>HDCRISPR_A_ENSG00000156234_2
AGCAGCCTCTCTCCAGTCCA
>HDCRISPR_A_ENSG00000156234_3
ATCTCTGCTTCTCATGCTGC
>HDCRISPR_A_ENSG00000156234_4
TCTCACCTTGGACTGGAGAG
>HDCRISPR_A_ENSG00000163735_1
TGCGCTCTCACCGCTGGCGA
>HDCRISPR_A_ENSG00000163735_2
TGCTGCTGCTGACGCAGCCA
>HDCRISPR_A_ENSG00000163735_3
GAGCTCCTTGTGCGCGCTGT
>HDCRISPR_A_ENSG00000163735_4
GTTTGTTTACAGACCACGCA
>HDCRISPR_A_ENSG00000169429_1
TGTAAACATGACTTCCAAGC
>HDCRISPR_A_ENSG00000169429_2
CAAGAGAGCCACGGCCAGCT
>HDCRISPR_A_ENSG00000169429_3
GAAGGCTGCCAAGAGAGCCA
>HDCRISPR_A_ENSG00000169429_4
ATTTCTGCAGCTCTGTGTGA
>HDCRISPR_A_ENSG00000138755_1
CCAGCAAGATGATGCCCAAG
>HDCRISPR_A_ENSG00000138755_2
CCTCTTGGGCATCATCTTGC
>HDCRISPR_A_ENSG00000138755_3
GGAACCCCAGTAGTGAGAAA
>HDCRISPR_A_ENSG00000138755_4
GGTCTTTCAAGGATTGTAGG
>HDCRISPR_A_ENSG00000180871_1
CAGGCTCAGCAGGAATACCA
>HDCRISPR_A_ENSG00000180871_2
GCTACTGGCCTGCATCAGTG
>HDCRISPR_A_ENSG00000180871_3
CTATAGTGGCATCCTGCTAC
>HDCRISPR_A_ENSG00000180871_4
GGATTCTGGTTCACATGGGG
>HDCRISPR_A_ENSG00000186810_1
GGGCACCTGCCACTTTGCAG
>HDCRISPR_A_ENSG00000186810_2
CAGACCAGGATGAATCCCGG
>HDCRISPR_A_ENSG00000186810_3
CCAAGTGCTAAATGACGCCG
>HDCRISPR_A_ENSG00000186810_4
GCAGCGTCCACTGCCCAGAG
>HDCRISPR_A_ENSG00000160683_1
AATGGACCTCGAGAACCTGG
>HDCRISPR_A_ENSG00000160683_2
AGGTCCATTTCCAGCGTTAG
>HDCRISPR_A_ENSG00000160683_3
GTCTACTCACCAGGTCCTCC
>HDCRISPR_A_ENSG00000160683_4
CACATGGTAGAGGAATCGGG
>HDCRISPR_A_ENSG00000172215_1
GACAAACACCAGGTCAGCCA
>HDCRISPR_A_ENSG00000172215_2
GAACTTCTGGAAACTTGTGA
>HDCRISPR_A_ENSG00000172215_3
ATGGTAATCATGCTCTGCCA
>HDCRISPR_A_ENSG00000172215_4
TCTGCCCTGCATGTACCTGG
>HDCRISPR_A_ENSG00000120280_1
AGTAGAAATGGAATCCTCCA
>HDCRISPR_A_ENSG00000120280_2
GACTTGTGTTTCATCCACAG
>HDCRISPR_A_ENSG00000120280_3
TGGGCTTTCAAACACAGGAT
>HDCRISPR_A_ENSG00000120280_4
GTACCTGGAGCAGAAGGTTG
>HDCRISPR_A_ENSG00000173681_1
GAGTCAAGATGTTCAAACAC
>HDCRISPR_A_ENSG00000173681_2
GAGACAGATGTCACATGATT
>HDCRISPR_A_ENSG00000173681_3
CGCTCATGTAAAGTAATGCC
>HDCRISPR_A_ENSG00000173681_4
ATTCAGATCCAGAAATACAC
>HDCRISPR_A_ENSG00000147113_1
CATTGCATTTATCAAGACCG
>HDCRISPR_A_ENSG00000147113_2
AGTGGGCGTCATCGACAAGC
>HDCRISPR_A_ENSG00000147113_3
TCAAAGACTCCAGGACACCC
>HDCRISPR_A_ENSG00000147113_4
CTCAGAGATGCTTTCGCAGG
>HDCRISPR_A_ENSG00000185753_1
AGCAGACAAACAAGGACCTG
>HDCRISPR_A_ENSG00000185753_2
CGAGGACTAGCAGACAAACA
>HDCRISPR_A_ENSG00000185753_3
CAACTCCTGCGATCACTTCG
>HDCRISPR_A_ENSG00000185753_4
CTATAGGCCTTCATGCCCCG
>HDCRISPR_A_ENSG00000197021_1
ATTGCTCACAGGGACTGGGA
>HDCRISPR_A_ENSG00000197021_2
GTCCTCTGCTGAGCAGCCAG
>HDCRISPR_A_ENSG00000197021_3
ACTGGGAAGGCGATGCCTGT
>HDCRISPR_A_ENSG00000197021_4
CTGGGAAGGCGATGCCTGTC
>HDCRISPR_A_ENSG00000147231_1
GTTAACAGACAAGCAACCTG
>HDCRISPR_A_ENSG00000147231_2
CTTCGTTATTCCACAGCGCC
>HDCRISPR_A_ENSG00000147231_3
AAAGATGATTGAACCATATC
>HDCRISPR_A_ENSG00000147231_4
GGTCATTTCAAGATGAGAAA
>HDCRISPR_A_ENSG00000165182_1
CTCAAATAATACAGAGGGCT
>HDCRISPR_A_ENSG00000165182_2
TTTCAGCTCAAATAATACAG
>HDCRISPR_A_ENSG00000165182_3
ACATGAAATACTGAAGAAAG
>HDCRISPR_A_ENSG00000165182_4
CTTAATAAGCTTAGCCTCTA
>HDCRISPR_A_ENSG00000204165_1
CGTTTGTTCACACAAATCGA
>HDCRISPR_A_ENSG00000204165_2
ATCGATTTGTGTGAACAAAC
>HDCRISPR_A_ENSG00000204165_3
TCACACAAATCGATGGTGTC
>HDCRISPR_A_ENSG00000204165_4
TAGGCAACTTTACTTTACTG
>HDCRISPR_A_ENSG00000203933_1
ACCTGTAGTAGAAGATCCAT
>HDCRISPR_A_ENSG00000203933_2
AGTGGCTTGAATAGCTGAGG
>HDCRISPR_A_ENSG00000203933_3
GGAGGCTTAGCCAATTCCTG
>HDCRISPR_A_ENSG00000203933_4
CTTACGAAAGGACCTGGAAG
>HDCRISPR_A_ENSG00000187690_1
CACTCAGTCAGACATGGAGA
>HDCRISPR_A_ENSG00000187690_2
ATCTTGATTCCCGGTCCCGC
>HDCRISPR_A_ENSG00000187690_3
TACCCGAAGCCGCATCACCC
>HDCRISPR_A_ENSG00000187690_4
CGGTGCAGCCTCGGATGACA
>HDCRISPR_A_ENSG00000168772_1
CCAGCGCTGAAGCATTCCGA
>HDCRISPR_A_ENSG00000168772_2
AATGCTTCAGCGCTGGGAAC
>HDCRISPR_A_ENSG00000168772_3
TTTCCGAGTTGTAATCCACA
>HDCRISPR_A_ENSG00000168772_4
ACCACCGAAACGACTCCCAG
>HDCRISPR_A_ENSG00000174151_1
CACGGCCATGCAGCCCCTGG
>HDCRISPR_A_ENSG00000174151_2
GGGAGCCGAGACTGACCCGC
>HDCRISPR_A_ENSG00000174151_3
GGACAGCGCTGTCAGAAAGA
>HDCRISPR_A_ENSG00000174151_4
TCTGGTTCCCGCTCCAGCTG
>HDCRISPR_A_ENSG00000114395_1
GTGACTCGGTCTCCGCAGAA
>HDCRISPR_A_ENSG00000114395_2
TCATTCCAGGCCTGTTCTCC
>HDCRISPR_A_ENSG00000114395_3
ACAGCCAAAGACATAAGCAC
>HDCRISPR_A_ENSG00000114395_4
GTTCTCCTTCCTGATGACCG
>HDCRISPR_A_ENSG00000166347_1
ACAACCACAGCAAGAGCACC
>HDCRISPR_A_ENSG00000166347_2
CTGGCTGATCCTGCACCACA
>HDCRISPR_A_ENSG00000166347_3
ACCAAAGTTAAACAAGCCTC
>HDCRISPR_A_ENSG00000166347_4
ACCGGAGGCTTGTTTAACTT
>HDCRISPR_A_ENSG00000167740_1
GTAGAAGCTGCGATCACCAG
>HDCRISPR_A_ENSG00000167740_2
GACAGGACGGTTCTACGGAG
>HDCRISPR_A_ENSG00000167740_3
AGAGGATGGGCTGCCCACCC
>HDCRISPR_A_ENSG00000167740_4
GGCTCTGGTGCTCCCAGAAG
>HDCRISPR_A_ENSG00000166394_1
GCTGCCCTTGATTGAGAAAG
>HDCRISPR_A_ENSG00000166394_2
ATTACCTCTTTCTCAATCAA
>HDCRISPR_A_ENSG00000166394_3
TGAAGAGCATGAACTCCAGG
>HDCRISPR_A_ENSG00000166394_4
GCAGTCCAAAGCGGAACCTC
>HDCRISPR_A_ENSG00000165168_1
GGGAACTGGGCTGTGAATGA
>HDCRISPR_A_ENSG00000165168_2
GAGGGTTTCCAGCAAACTGA
>HDCRISPR_A_ENSG00000165168_3
CCCGGTAATACCAGACAAAG
>HDCRISPR_A_ENSG00000165168_4
ATGCACAGCCAAACTCTCTG
>HDCRISPR_A_ENSG00000055163_1
GGAAGATGCCCTGTCCAACG
>HDCRISPR_A_ENSG00000055163_2
AGAGACTTACCATGCTGGAG
>HDCRISPR_A_ENSG00000055163_3
TCTGCTCGCAGATATTGTAC
>HDCRISPR_A_ENSG00000055163_4
GTTGCTGTAGCGAGCGAGCT
>HDCRISPR_A_ENSG00000161544_1
GCACAGAGGACACCTTGTCG
>HDCRISPR_A_ENSG00000161544_2
CAGCCAGTTCAAGCACATGG
>HDCRISPR_A_ENSG00000161544_3
GGGCTCCGCTCCATCTCCAG
>HDCRISPR_A_ENSG00000161544_4
CCACGCCCTCAAGCACAAGG
>HDCRISPR_A_ENSG00000183035_1
CAGGGGAAATGTCTCTTCCA
>HDCRISPR_A_ENSG00000183035_2
TTTCCCAAACCACTCCAGAG
>HDCRISPR_A_ENSG00000183035_3
TCATTTGTACCTCTCTGGAG
>HDCRISPR_A_ENSG00000183035_4
ACTGTTATTTGTGATTTCAA
>HDCRISPR_A_ENSG00000155833_1
CCATATGATAATTACATTCC
>HDCRISPR_A_ENSG00000155833_2
CCTGGAATGTAATTATCATA
>HDCRISPR_A_ENSG00000155833_3
TTTCCCAAACCACAACGGCC
>HDCRISPR_A_ENSG00000155833_4
GTTGTGGTTTGGGAAATAAC
>HDCRISPR_A_ENSG00000140459_1
CGAGACACTGCATCCAACAG
>HDCRISPR_A_ENSG00000140459_2
ACTTCGTCAGTGTCCTGCAC
>HDCRISPR_A_ENSG00000140459_3
CGGGCTCCGGAAATTACTCG
>HDCRISPR_A_ENSG00000140459_4
CCTTACACTCAAAGGCAAAG
>HDCRISPR_A_ENSG00000160882_1
CAAAGGGCAGCACTGTCCTG
>HDCRISPR_A_ENSG00000160882_2
AATGGGCCCTAGTTCCTGGA
>HDCRISPR_A_ENSG00000160882_3
CACCTGTTGCCTGGACGCCG
>HDCRISPR_A_ENSG00000160882_4
TCTGGTGTACTTCCAGGTGC
>HDCRISPR_A_ENSG00000179142_1
AAACGGCAGCACCGTCCTAG
>HDCRISPR_A_ENSG00000179142_2
TGCTGGGGCATGGCTTCAAA
>HDCRISPR_A_ENSG00000179142_3
CCCAGCATCCAGGCAACAGG
>HDCRISPR_A_ENSG00000179142_4
CTAGAGCCGCTCGGGCCCCT
>HDCRISPR_A_ENSG00000137869_1
GAGGAGCAGGACTGGCATGG
>HDCRISPR_A_ENSG00000137869_2
GAGGGCACATCCTCAATACC
>HDCRISPR_A_ENSG00000137869_3
GAATCTGCCGTGGGAGATGA
>HDCRISPR_A_ENSG00000137869_4
CCATCCACAGGAATCTGCCG
>HDCRISPR_A_ENSG00000140465_1
AAGGCCTGAAGAATCCACCA
>HDCRISPR_A_ENSG00000140465_2
GCAGCACGTCCCCATACTGC
>HDCRISPR_A_ENSG00000140465_3
AGGCCGCTCAGCACCACCAC
>HDCRISPR_A_ENSG00000140465_4
GGAAGAGCATGTGAGCAAGG
>HDCRISPR_A_ENSG00000140505_1
GCTCAGCACCAGCACGGGCG
>HDCRISPR_A_ENSG00000140505_2
GACGTCCTGCAGATCCGCAT
>HDCRISPR_A_ENSG00000140505_3
TTGTAAGGGTCGAAGTGCCC
>HDCRISPR_A_ENSG00000140505_4
GCACTATCAGGACTTTGACA
>HDCRISPR_A_ENSG00000119004_1
GAAGATCGCGAAGTCCAACA
>HDCRISPR_A_ENSG00000119004_2
CACCGGATAGAGGTAGAGCA
>HDCRISPR_A_ENSG00000119004_3
AAGGCTTCCAGACAAGCTGC
>HDCRISPR_A_ENSG00000119004_4
GACAAGCTGCAGGAATTCCA
>HDCRISPR_A_ENSG00000231852_1
GCTGGTGTCTAGGAACTACC
>HDCRISPR_A_ENSG00000231852_2
CAGCAGGTGCAAGAAGCCCG
>HDCRISPR_A_ENSG00000231852_3
AGAAATTCGGGCCCATCTAC
>HDCRISPR_A_ENSG00000231852_4
AAGAAGCCCGGGGCAAGAGG
>HDCRISPR_A_ENSG00000019186_1
AGGCTCTTGTGCAGCTCGAC
>HDCRISPR_A_ENSG00000019186_2
TGTCCGCAAATACGACATCC
>HDCRISPR_A_ENSG00000019186_3
GCACAAGAGCCTCAACACCA
>HDCRISPR_A_ENSG00000019186_4
GATGAGCTCTGTGATGAAAG
>HDCRISPR_A_ENSG00000135929_1
CCAGCGGTTGCTGAAGCCAG
>HDCRISPR_A_ENSG00000135929_2
GCTCCGGTGGCCTTGTCCGA
>HDCRISPR_A_ENSG00000135929_3
AAGCGCAGCTGTCCTAGACG
>HDCRISPR_A_ENSG00000135929_4
CCCCGCGGGTTACCTGTAAC
>HDCRISPR_A_ENSG00000198077_1
GCTTTGCCATCGCCACCCTG
>HDCRISPR_A_ENSG00000198077_2
TGTGCTCTGTGTTCAGCTGG
>HDCRISPR_A_ENSG00000198077_3
CATATGTGACTCCATCATGA
>HDCRISPR_A_ENSG00000198077_4
CACCCCGAAGTCCCTCAGGG
>HDCRISPR_A_ENSG00000197408_1
GGCCCTTGTGGACAAGGCTG
>HDCRISPR_A_ENSG00000197408_2
ATGGTCGACCCATTCTTCCG
>HDCRISPR_A_ENSG00000197408_3
CCGGAAGAATGGGTCGACCA
>HDCRISPR_A_ENSG00000197408_4
TGAGGCTCTCACCATATCCC
>HDCRISPR_A_ENSG00000130649_1
TATTTCTCTTACCCGGGTGA
>HDCRISPR_A_ENSG00000130649_2
CGCGCAGCCGATGAGGAAGG
>HDCRISPR_A_ENSG00000130649_3
GATGTCGGCTATGACGTTGC
>HDCRISPR_A_ENSG00000130649_4
CTGACCACCCTCCGGAACTA
>HDCRISPR_A_ENSG00000134716_1
GAGGATGGACCACTGCCCAG
>HDCRISPR_A_ENSG00000134716_2
GTGCCCAGTAGGAGAGTCCG
>HDCRISPR_A_ENSG00000134716_3
AGAAGTTGCCAAGGAAGGGC
>HDCRISPR_A_ENSG00000134716_4
CTTAGAGGAACGCATTCAGG
>HDCRISPR_A_ENSG00000167600_1
CAGGAGGGTATAGCCGACCG
>HDCRISPR_A_ENSG00000167600_2
GAGGGTATTTCATCAGGAGC
>HDCRISPR_A_ENSG00000167600_3
AGATGGAGGCGACCGGCACC
>HDCRISPR_A_ENSG00000167600_4
GCTGTATTCAGGGCTCATGC
>HDCRISPR_A_ENSG00000155016_1
GGAGCAAATGATGTTAGAGA
>HDCRISPR_A_ENSG00000155016_2
AAGGGAAGGTAATAAAGCCA
>HDCRISPR_A_ENSG00000155016_3
AGCCATTTGGGAGAAACCGG
>HDCRISPR_A_ENSG00000155016_4
TTTCTACCCTAATCGATTTC
>HDCRISPR_A_ENSG00000073067_1
GGACCTCCTCGATCTTGCGC
>HDCRISPR_A_ENSG00000073067_2
GGAGGGTCCTCAGAATGGCA
>HDCRISPR_A_ENSG00000073067_3
TGTGGACGCCCTGATCCAGC
>HDCRISPR_A_ENSG00000073067_4
GTTTGCTGAGGCCAACGCGG
>HDCRISPR_A_ENSG00000146233_1
GCTTCATGGCATTTGGAAGC
>HDCRISPR_A_ENSG00000146233_2
AAGAGCATATTCACTGTGAC
>HDCRISPR_A_ENSG00000146233_3
AACATCAACAAGTCACCAGA
>HDCRISPR_A_ENSG00000146233_4
GACATTATTGCAAGCTACGC
>HDCRISPR_A_ENSG00000160868_1
TCTCATCCCAGACTTGGCCA
>HDCRISPR_A_ENSG00000160868_2
GATGGCTCTCATCCCAGACT
>HDCRISPR_A_ENSG00000160868_3
TCAAGAATTGGGATGAGGAA
>HDCRISPR_A_ENSG00000160868_4
ACACATGAATGCTTACCCTC
>HDCRISPR_A_ENSG00000162365_1
GGATCCCGGAGACACCACCC
>HDCRISPR_A_ENSG00000162365_2
AGCCCCAGCAGACGCCTGGG
>HDCRISPR_A_ENSG00000162365_3
CAGCTCAGCTCTACCTGCAT
>HDCRISPR_A_ENSG00000162365_4
AGCTCTACCTGCATAGGCAG
>HDCRISPR_A_ENSG00000186204_1
GACCGGTGGCAACGTCCCCA
>HDCRISPR_A_ENSG00000186204_2
CTGGCTGGGCCTCAGACCGG
>HDCRISPR_A_ENSG00000186204_3
TCAGATCACTCCTACAGAGG
>HDCRISPR_A_ENSG00000186204_4
ATGTCGGCCACCTATTCCCA
>HDCRISPR_A_ENSG00000186529_1
GGGATGCTGCCATTGGCCAA
>HDCRISPR_A_ENSG00000186529_2
ACAGCTGAGCCTGTCCTCGC
>HDCRISPR_A_ENSG00000186529_3
GCCAAAGGCCCAGCGAGGAC
>HDCRISPR_A_ENSG00000186529_4
ACAGGAAGTCTATGTACAGG
>HDCRISPR_A_ENSG00000186526_1
TCCGGTGTTTCCCGCAGCCC
>HDCRISPR_A_ENSG00000186526_2
CGATCTGTCATCAATACCTC
>HDCRISPR_A_ENSG00000186526_3
GATGGGCTCTTGTTAAGTGT
>HDCRISPR_A_ENSG00000186526_4
GTCAGATGCCATTACAGACA
>HDCRISPR_A_ENSG00000145476_1
GATGCGGCCCATCCCCACGG
>HDCRISPR_A_ENSG00000145476_2
GAAGCTGCTGCTGTGGGGCG
>HDCRISPR_A_ENSG00000145476_3
TGGCGAGCTACGCGCGGAAA
>HDCRISPR_A_ENSG00000145476_4
CCACGCGCTGCTGATGAAGC
>HDCRISPR_A_ENSG00000001630_1
ATCATCTTACCAGCTCCAAA
>HDCRISPR_A_ENSG00000001630_2
TAATCCTGATCGCTACTTAC
>HDCRISPR_A_ENSG00000001630_3
TTAGGGCGTCATCGTTGTAT
>HDCRISPR_A_ENSG00000001630_4
TCAACTACTAGTGCTTGGAT
>HDCRISPR_A_ENSG00000173198_1
AGAGATCATAGAGTACAAGG
>HDCRISPR_A_ENSG00000173198_2
GGAAGTCATCAATAGTGTCA
>HDCRISPR_A_ENSG00000173198_3
ACAAAGCATAGGTGCTGAGG
>HDCRISPR_A_ENSG00000173198_4
GAGAGGGTCAAAGCAACAAT
>HDCRISPR_A_ENSG00000197191_1
AGGGCCAGCGTAGGTCAGTC
>HDCRISPR_A_ENSG00000197191_2
CCACCTCTTGCAGCCGACCG
>HDCRISPR_A_ENSG00000197191_3
CCTCGGTCGGCTGCAAGAGG
>HDCRISPR_A_ENSG00000197191_4
GGTTCTTGACGACCATCTCT
>HDCRISPR_A_ENSG00000120306_1
GATATGGTGGAGGGTTCTCT
>HDCRISPR_A_ENSG00000120306_2
GGACCCTACCCACCTCCTCA
>HDCRISPR_A_ENSG00000120306_3
GGTATGGGGCCGTTGGACCA
>HDCRISPR_A_ENSG00000120306_4
TAAGGTGGGTATGGGGCCGT
>HDCRISPR_A_ENSG00000100055_1
GGGAGACGGAAGAGTTACAG
>HDCRISPR_A_ENSG00000100055_2
GCACCGAAAGCAGCTCCTGG
>HDCRISPR_A_ENSG00000100055_3
TTGTCTCTCTGTAGAGCCCG
>HDCRISPR_A_ENSG00000100055_4
TGGGCGCAAGAAGTTCAACA
>HDCRISPR_A_ENSG00000115165_1
ACTCACCGGCAGCCTTACGA
>HDCRISPR_A_ENSG00000115165_2
CATACCTGCTTTCGTCCCCG
>HDCRISPR_A_ENSG00000115165_3
TTACGATGGACGATAATAGA
>HDCRISPR_A_ENSG00000115165_4
TCAAATGCTAGCAGACACGG
>HDCRISPR_A_ENSG00000170891_1
CAGAGGCCCAGGCGTCCTCA
>HDCRISPR_A_ENSG00000170891_2
CCGCGACTTCAACCTCCTGC
>HDCRISPR_A_ENSG00000170891_3
CCTGGCACCATGAGGACGCC
>HDCRISPR_A_ENSG00000170891_4
CGACCTGCTACTCCCGCATG
>HDCRISPR_A_ENSG00000166265_1
GACCTGCGTAGACAAAGAGC
>HDCRISPR_A_ENSG00000166265_2
AGCAAGACCCCTGGACGCAC
>HDCRISPR_A_ENSG00000166265_3
ACAAAGAGCAGGACCAACTT
>HDCRISPR_A_ENSG00000166265_4
CTCGGAGCGTCCATCCAAGC
>HDCRISPR_A_ENSG00000100592_1
GCCATGGCCCCAAGAAAGAG
>HDCRISPR_A_ENSG00000100592_2
CCAAGAAAGAGAGGTGGACG
>HDCRISPR_A_ENSG00000100592_3
TGACATCCAGCTCCTCCACA
>HDCRISPR_A_ENSG00000100592_4
CTCAGCTGGAAGTGCAAACA
>HDCRISPR_A_ENSG00000146122_1
GAGAACTCCATGAACTGCAG
>HDCRISPR_A_ENSG00000146122_2
GCAGAGGGTGGTTGTCCCGG
>HDCRISPR_A_ENSG00000146122_3
TCTTGTGGCCACCAGGCACG
>HDCRISPR_A_ENSG00000146122_4
CATTGATGAACAACTCCCAG
>HDCRISPR_A_ENSG00000153071_1
TTTGGTGCGGCCTGTTGGTC
>HDCRISPR_A_ENSG00000153071_2
ATCATCAATGCCAATCAGCT
>HDCRISPR_A_ENSG00000153071_3
GATGATGTGCCAGATGCAAG
>HDCRISPR_A_ENSG00000153071_4
AGACTCTATGATGAAACTAA
>HDCRISPR_A_ENSG00000136848_1
GCTCAGCCCCAGCAGTGCGG
>HDCRISPR_A_ENSG00000136848_2
CCACCTCGAAGCAGTAGTCC
>HDCRISPR_A_ENSG00000136848_3
CAGGACTACTGCTTCGAGGT
>HDCRISPR_A_ENSG00000136848_4
TGTTGGGATGCACCGCTCGC
>HDCRISPR_A_ENSG00000165617_1
GTTTGTGTCAGAGCCCCGGG
>HDCRISPR_A_ENSG00000165617_2
AGAGAAGGTATCCCGCCAGA
>HDCRISPR_A_ENSG00000165617_3
AGATCCACCGCAAATGTCAC
>HDCRISPR_A_ENSG00000165617_4
GTGAACGCTGACCCCACGAA
>HDCRISPR_A_ENSG00000164488_1
GTAGTCTCATCAACCGACCG
>HDCRISPR_A_ENSG00000164488_2
CACTGGGCTATGTGGCGGCC
>HDCRISPR_A_ENSG00000164488_3
CTCACGGTCTCCGAATCGGT
>HDCRISPR_A_ENSG00000164488_4
ATGAGACTACTGTGCCAGCG
>HDCRISPR_A_ENSG00000164535_1
GATCGTCCTCATGATTCTCC
>HDCRISPR_A_ENSG00000164535_2
GACCTTCGCCATGCCGGGGA
>HDCRISPR_A_ENSG00000164535_3
GAAGAGTACCATCCCCGGCA
>HDCRISPR_A_ENSG00000164535_4
GACCAAGTCGTCGCTGGCGA
>HDCRISPR_A_ENSG00000110887_1
CGTGTGGTGGTGATTGGAGC
>HDCRISPR_A_ENSG00000110887_2
CTCATGGATGCAGAGGGCGG
>HDCRISPR_A_ENSG00000110887_3
GGACTGAGTGGTAGCGCTCA
>HDCRISPR_A_ENSG00000110887_4
GCGTAGACCTTTATGTCCAG
>HDCRISPR_A_ENSG00000112977_1
AAAGAGTCAGTACCGGCGGG
>HDCRISPR_A_ENSG00000112977_2
AAGAGTCAGTACCGGCGGGC
>HDCRISPR_A_ENSG00000112977_3
AAAGCTGGACACCCGCCCGC
>HDCRISPR_A_ENSG00000112977_4
CACCAAAGAAGAGAAAGACA
>HDCRISPR_A_ENSG00000035664_1
GGAGCCATTCAAGCAGCAGA
>HDCRISPR_A_ENSG00000035664_2
TTATGACATCGGAGAGGAGC
>HDCRISPR_A_ENSG00000035664_3
TATGACATCGGAGAGGAGCT
>HDCRISPR_A_ENSG00000035664_4
ATTCAAGCAGCAGAAGGTGG
>HDCRISPR_A_ENSG00000163331_1
GGATGCCCTGAATGACGCAC
>HDCRISPR_A_ENSG00000163331_2
CCTGAATGACGCACTGGAGA
>HDCRISPR_A_ENSG00000163331_3
GACCTGCTCTCCCCTCGGAA
>HDCRISPR_A_ENSG00000163331_4
TGCAAGACCTGCTCTCCCCT
>HDCRISPR_A_ENSG00000123977_1
CTGCTCCGGTATTACCCGCC
>HDCRISPR_A_ENSG00000123977_2
CTGGCGGGTAATACCGGAGC
>HDCRISPR_A_ENSG00000123977_3
GCGGGTAATACCGGAGCAGG
>HDCRISPR_A_ENSG00000123977_4
AGAACGTGTGATTGCTGTTC
>HDCRISPR_A_ENSG00000161692_1
CCGGCATTTGATGAGCGAAC
>HDCRISPR_A_ENSG00000161692_2
TTTGATGAGCGAACCGGGAA
>HDCRISPR_A_ENSG00000161692_3
TTGATGAGCGAACCGGGAAA
>HDCRISPR_A_ENSG00000161692_4
GGGGCCATTCAGCAACTGGG
>HDCRISPR_A_ENSG00000123454_1
GAATGTCAGCTACACCCAGG
>HDCRISPR_A_ENSG00000123454_2
CTGGTGCGGAGGCTCAAGGC
>HDCRISPR_A_ENSG00000123454_3
GCTTGAGAACGCAGATCTCG
>HDCRISPR_A_ENSG00000123454_4
CTGCGTTCTCAAGCTCGCCA
>HDCRISPR_A_ENSG00000244274_1
CTGACATGGACCCAAATCCT
>HDCRISPR_A_ENSG00000244274_2
TCTGCGACTCGAGATGCAGA
>HDCRISPR_A_ENSG00000244274_3
GGAAGTGAATGTGGACACAC
>HDCRISPR_A_ENSG00000244274_4
CATAGGTAGTATCTCATCCA
>HDCRISPR_A_ENSG00000137992_1
GAACCTGGAGCAGGAATGCG
>HDCRISPR_A_ENSG00000137992_2
GTATGCTGAGAACCTGGAGC
>HDCRISPR_A_ENSG00000137992_3
GGATGACTATACTTGAATGA
>HDCRISPR_A_ENSG00000137992_4
TGAACTGAACAACCTGTCCA
>HDCRISPR_A_ENSG00000145041_1
AAAGTTATTCATACCTGGTA
>HDCRISPR_A_ENSG00000145041_2
TATTCATACCTGGTAAGGAT
>HDCRISPR_A_ENSG00000145041_3
ACATGGTACCTATCCTTACC
>HDCRISPR_A_ENSG00000145041_4
ACATGGCAGTGGGCAGGACA
>HDCRISPR_A_ENSG00000122741_1
CTAAAGACTTAGTTAAGTCA
>HDCRISPR_A_ENSG00000122741_2
AGGACGTGATGCAGTTTCCG
>HDCRISPR_A_ENSG00000122741_3
ACTCTCACCAAGAACTTCAG
>HDCRISPR_A_ENSG00000122741_4
GCTTGAGCACCGAAGAAGAG
>HDCRISPR_A_ENSG00000198889_1
GTTGATGATGGCCCTGGGGA
>HDCRISPR_A_ENSG00000198889_2
GCAGATCCAGGAAAGAGACG
>HDCRISPR_A_ENSG00000198889_3
GGTTCGGGAGGTAGGCGGGT
>HDCRISPR_A_ENSG00000198889_4
GACGGAGCGCCAACTGGAGC
>HDCRISPR_A_ENSG00000198354_1
TTAGCGGCGGCGGACGGAGA
>HDCRISPR_A_ENSG00000198354_2
GTCCATCCGCCACAGAGCCA
>HDCRISPR_A_ENSG00000198354_3
GGAGCCTGGATAGTGTGCTC
>HDCRISPR_A_ENSG00000198354_4
ACCCAAGAAGCAGAAGCGGC
>HDCRISPR_A_ENSG00000163257_1
GGGACTCCACAAGAGGCCAG
>HDCRISPR_A_ENSG00000163257_2
TCTGACAAGTGGTCAGGAGA
>HDCRISPR_A_ENSG00000163257_3
TGCCAGGCAAGACTCTCAAG
>HDCRISPR_A_ENSG00000163257_4
ATGATCTCTAGAGAGCCGGC
>HDCRISPR_A_ENSG00000182308_1
GTAGAAATCGAGGCAAGGGG
>HDCRISPR_A_ENSG00000182308_2
GGCAGAGTACGGGGAAGGGA
>HDCRISPR_A_ENSG00000182308_3
TGACTGGAAAGATCAAGCTG
>HDCRISPR_A_ENSG00000182308_4
GCATCCGGGGAGCAGCACCA
>HDCRISPR_A_ENSG00000176566_1
TGACTGGAACTATCAAGCTG
>HDCRISPR_A_ENSG00000176566_2
GAACGAAGAAGAAGGAGTCG
>HDCRISPR_A_ENSG00000176566_3
TGAGCAGGTGGCCATGACGG
>HDCRISPR_A_ENSG00000176566_4
GGGGCTTCCGAGGAGCACCA
>HDCRISPR_A_ENSG00000132716_1
GGCGCCGTGTACAGCGCAAG
>HDCRISPR_A_ENSG00000226372_1
TGGTACTGACAGAACCGGCA
>HDCRISPR_A_ENSG00000226372_2
GGGAGGAGGAAGAACAGCCT
>HDCRISPR_A_ENSG00000226372_3
GAGGTCAATGGTGAACACAA
>HDCRISPR_A_ENSG00000226372_4
GCAGCCACAGAGCCATCGAC
>HDCRISPR_A_ENSG00000189186_1
GGAGCAGTCTGGAGCCGTGG
>HDCRISPR_A_ENSG00000189186_2
ACAGACGGCTTACCAGACTT
>HDCRISPR_A_ENSG00000189186_3
GTCTGTGCTGCCTTCTTGGT
>HDCRISPR_A_ENSG00000189186_4
GAAGAAGAACAGCCTCGGGC
>HDCRISPR_A_ENSG00000251380_1
ATACAGAACTCGAGAAGCCA
>HDCRISPR_A_ENSG00000251380_2
AGGGTCTCTACCCTCCAGGG
>HDCRISPR_A_ENSG00000251380_3
GCAGTTCAATTCCTCCACAG
>HDCRISPR_A_ENSG00000251380_4
CAGGTACAGTCTCCAGGCCG
>HDCRISPR_A_ENSG00000164465_1
GGATGTTTCTTCCGAGGGGA
>HDCRISPR_A_ENSG00000164465_2
AGACCGCGAGCAGCAAAGCC
>HDCRISPR_A_ENSG00000164465_3
GAGAAGATAGTCAGAAGCAC
>HDCRISPR_A_ENSG00000164465_4
GCAAACAGTGTGATTGGGGT
>HDCRISPR_A_ENSG00000057019_1
GGAATCCATGTTTCTGGACG
>HDCRISPR_A_ENSG00000057019_2
ATGGGAGATCCGTGTAAAGA
>HDCRISPR_A_ENSG00000057019_3
GAGAGAGTTCGCATCAAATT
>HDCRISPR_A_ENSG00000057019_4
TCATTCCTAGGCAAATACTG
>HDCRISPR_A_ENSG00000161634_1
ATACTCACAGGCACAGACCA
>HDCRISPR_A_ENSG00000161634_2
TCTCCTCTTCCTGACAGCTC
>HDCRISPR_A_ENSG00000161634_3
GACAGCTCTGGCAGGAGCCC
>HDCRISPR_A_ENSG00000161634_4
GTTCCCCGATCCTGGGGCAG
>HDCRISPR_A_ENSG00000170959_1
GCCCTGAAGGCACTTTGGAT
>HDCRISPR_A_ENSG00000170959_2
ATCCCTCTTGACTGAAGCAA
>HDCRISPR_A_ENSG00000170959_3
TTACAGCAAAGTAGCCCTGA
>HDCRISPR_A_ENSG00000170959_4
TTCCATTGCTTCAGTCAAGA
>HDCRISPR_A_ENSG00000146038_1
AAAGGGTGCCTGAACGCCGC
>HDCRISPR_A_ENSG00000146038_2
GATTCGGTGGCCAGTCCGCG
>HDCRISPR_A_ENSG00000146038_3
GGTCTAGCTTCCGGATTCGG
>HDCRISPR_A_ENSG00000146038_4
CGGGGTGTAGATGTTCCTGA
>HDCRISPR_A_ENSG00000214866_1
CCCGTTGCGGTACACCACGA
>HDCRISPR_A_ENSG00000214866_2
GCCTCTTCACGCCCACGCGT
>HDCRISPR_A_ENSG00000214866_3
GGCGCTGCTGGAGCAGCTCA
>HDCRISPR_A_ENSG00000214866_4
GCAGAACCTTTAGTCCAAAG
>HDCRISPR_A_ENSG00000166341_1
GCAGCAATGGTAGCAGGAGG
>HDCRISPR_A_ENSG00000166341_2
TCAGAGCCGCTACCATGCTG
>HDCRISPR_A_ENSG00000166341_3
GGGGCTCTTCATGCCAGGGC
>HDCRISPR_A_ENSG00000166341_4
GTGTCTTGGACCGTGAGCAG
>HDCRISPR_A_ENSG00000197410_1
ATGGTCTCTGCTCAAGACGG
>HDCRISPR_A_ENSG00000197410_2
GTGCGAATAGTGCCCAGCCG
>HDCRISPR_A_ENSG00000197410_3
GTTCTCCATTCACCCGCGGC
>HDCRISPR_A_ENSG00000197410_4
CTCAAGATATCGACAGGGAA
>HDCRISPR_A_ENSG00000156136_1
GCAGCTTCTCTTGGGCGGGG
>HDCRISPR_A_ENSG00000156136_2
GATGCGGGTCCCCTCAGAGC
>HDCRISPR_A_ENSG00000156136_3
ATCTCCATCGAAGGGAACAT
>HDCRISPR_A_ENSG00000156136_4
AGAGGTGCCTATCTTAACAC
>HDCRISPR_A_ENSG00000170390_1
ACAGAACAGCACTACCACCG
>HDCRISPR_A_ENSG00000170390_2
CATGATGACGGAGACCCCGG
>HDCRISPR_A_ENSG00000170390_3
GGACAACGTGAACCTGCCCC
>HDCRISPR_A_ENSG00000170390_4
CGCTGGAGATGGCAAACACC
>HDCRISPR_A_ENSG00000152457_1
AGAATGGAGCTTCTGCACTC
>HDCRISPR_A_ENSG00000152457_2
AGACATCCAAAGTGTATATT
>HDCRISPR_A_ENSG00000152457_3
TAGTATCCAAATATACACTT
>HDCRISPR_A_ENSG00000152457_4
GGAGACTTCAGATTGGCGCA
>HDCRISPR_A_ENSG00000163357_1
GACATTAAACATCATCAGAA
>HDCRISPR_A_ENSG00000163357_2
CTGGTTCCTGTGGCGCCAGC
>HDCRISPR_A_ENSG00000163357_3
GCGCCACAGGAACCAGCTAC
>HDCRISPR_A_ENSG00000163357_4
GCAGTGACAGGAAACTCGCC
>HDCRISPR_A_ENSG00000163354_1
TGACAAATGGACCTAGGCAG
>HDCRISPR_A_ENSG00000163354_2
TGAGATCCACAGAGAAGTGG
>HDCRISPR_A_ENSG00000163354_3
CGGGCTTCTGGAGCTACTGG
>HDCRISPR_A_ENSG00000163354_4
TAGAGAAGCACAAGCAGCAG
>HDCRISPR_A_ENSG00000080166_1
CGGTGCCAGGTAACAAATGC
>HDCRISPR_A_ENSG00000080166_2
CAGGACCAGGACGCCCCTAC
>HDCRISPR_A_ENSG00000080166_3
CAACAAATGGTACCGGTGCC
>HDCRISPR_A_ENSG00000080166_4
CCCTACTGGAACTTTGCCAC
>HDCRISPR_A_ENSG00000179958_1
GACATTCCCTGTGACTCCAC
>HDCRISPR_A_ENSG00000179958_2
GCGACGCTACCCAGCCCATC
>HDCRISPR_A_ENSG00000179958_3
GTCCCCACGAATCTCCCCAC
>HDCRISPR_A_ENSG00000179958_4
GGCGGCATGTCTGTGGCCGG
>HDCRISPR_A_ENSG00000188215_1
CAGGCGCTACAAGGATGAGC
>HDCRISPR_A_ENSG00000188215_2
GTGGTACCTGCTCCTCACGG
>HDCRISPR_A_ENSG00000188215_3
TGGCAGCTGGCAGGCCTCAG
>HDCRISPR_A_ENSG00000188215_4
TTGACGAGGATATCTCCACC
>HDCRISPR_A_ENSG00000109184_1
GAACTCTCATCTCTCAACAC
>HDCRISPR_A_ENSG00000109184_2
TTACCAGCTTATTAAGGGTG
>HDCRISPR_A_ENSG00000109184_3
CTACCACACCCTTAATAAGC
>HDCRISPR_A_ENSG00000109184_4
ATGACTTACCAGCTTATTAA
>HDCRISPR_A_ENSG00000137692_1
CTACTGCTGCTGCCACCCCA
>HDCRISPR_A_ENSG00000137692_2
TCCACTTATTAGTCTAGCAG
>HDCRISPR_A_ENSG00000137692_3
CTCCACTTATTAGTCTAGCA
>HDCRISPR_A_ENSG00000137692_4
GATGAAGTTGTAGGGCCAGA
>HDCRISPR_A_ENSG00000077279_1
CGGAAGCATGGATGAACTGG
>HDCRISPR_A_ENSG00000077279_2
AAGACATCCAGGAACATGCG
>HDCRISPR_A_ENSG00000077279_3
GGTTCGGTAGAAGCTACAGT
>HDCRISPR_A_ENSG00000077279_4
TAAATGTAACGCACTCCCTG
>HDCRISPR_A_ENSG00000169738_1
GGACATGCTGACCAAGGTGA
>HDCRISPR_A_ENSG00000169738_2
CTGGCTGGAGACATTCACGA
>HDCRISPR_A_ENSG00000169738_3
GGCACTCACAGTAGACGCTA
>HDCRISPR_A_ENSG00000169738_4
CCTCTTCGTAGGCTCCACCA
>HDCRISPR_A_ENSG00000153904_1
AGAGTTTCTGCAGCATGGCT
>HDCRISPR_A_ENSG00000153904_2
CCCATCTGCCACTGGCACTG
>HDCRISPR_A_ENSG00000153904_3
GACCCAATTGCGATCAGGTT
>HDCRISPR_A_ENSG00000153904_4
AAATGCAACCCATCTGCCAC
>HDCRISPR_A_ENSG00000213722_1
GAGCCCCGCTCGTAGGCCAG
>HDCRISPR_A_ENSG00000213722_2
GGGACCCGAGACTGGCACAG
>HDCRISPR_A_ENSG00000213722_3
CGAGACTGGCACAGTGGAGA
>HDCRISPR_A_ENSG00000213722_4
GGCACTGACGTTCTCTTCAC
>HDCRISPR_A_ENSG00000134574_1
CAAGAGGAGCAGGAGTCCCC
>HDCRISPR_A_ENSG00000134574_2
TGGGTTTCTGGGCGTTTCTT
>HDCRISPR_A_ENSG00000134574_3
CTCCTGCTCCTCTTGTTCCT
>HDCRISPR_A_ENSG00000134574_4
CCGAGATTGTATTACGCCCC
>HDCRISPR_A_ENSG00000100523_1
TGAGTCGAAACCATGTGGAC
>HDCRISPR_A_ENSG00000100523_2
CACTTGGCAGCCTCTAGAAG
>HDCRISPR_A_ENSG00000100523_3
AGTGGTTTATTGACGGCACT
>HDCRISPR_A_ENSG00000100523_4
GAGTTCGTCGGGACCAGCGG
>HDCRISPR_A_ENSG00000170967_1
TCACCGTGTACTGCGTGCGG
>HDCRISPR_A_ENSG00000170967_2
GCAGGGCTTCCGCCAAGGGA
>HDCRISPR_A_ENSG00000170967_3
GAGGCTGGTGGACCGACGGT
>HDCRISPR_A_ENSG00000170967_4
TAGCAACCCCAGCCCACCGT
>HDCRISPR_A_ENSG00000165490_1
CATGTCAGAAGTGCTTCTCT
>HDCRISPR_A_ENSG00000165490_2
ATTCTGGAGAGCAAGTACTG
>HDCRISPR_A_ENSG00000165490_3
CAGTAAAGCCTGCAATACCT
>HDCRISPR_A_ENSG00000165490_4
TCTTCAAGTCTGAGTAACGA
>HDCRISPR_A_ENSG00000168209_1
GAGAAGCGGTCCCAAAGGCT
>HDCRISPR_A_ENSG00000168209_2
GTCCGAGCTCTCCAGGCTCG
>HDCRISPR_A_ENSG00000168209_3
TCCCTGGACAGCAGCAACAG
>HDCRISPR_A_ENSG00000168209_4
CAACAGTGGCTTCGGGCCGG
>HDCRISPR_A_ENSG00000145358_1
CAAACTGCCAGTTGCAACCA
>HDCRISPR_A_ENSG00000145358_2
GTCCAGCAATTCTGAAATGC
>HDCRISPR_A_ENSG00000145358_3
CAGTTTGAGCAGCAAGAACC
>HDCRISPR_A_ENSG00000145358_4
GGGGACACTCACCACTTAGC
>HDCRISPR_A_ENSG00000203797_1
AGCACGGATTGCAGTTGTCG
>HDCRISPR_A_ENSG00000203797_2
TCCGGCTGCCACATCACTGG
>HDCRISPR_A_ENSG00000203797_3
AAATGATGGTAACGGAGCAT
>HDCRISPR_A_ENSG00000203797_4
ACAGGCTCATGGACACAGCA
>HDCRISPR_A_ENSG00000162733_1
AACTCAAGATAGGCAGCAGC
>HDCRISPR_A_ENSG00000162733_2
CCTGATTCCCAGAATGCTCT
>HDCRISPR_A_ENSG00000162733_3
AACAGCACCAAGAGCATTCT
>HDCRISPR_A_ENSG00000162733_4
TGGCCTCCTGACATGCCCAG
>HDCRISPR_A_ENSG00000157349_1
GGTGATGGGAAACCGCCGCA
>HDCRISPR_A_ENSG00000157349_2
GGGTGATGGGAAACCGCCGC
>HDCRISPR_A_ENSG00000152670_1
GATAATCCAACACGGAACAG
>HDCRISPR_A_ENSG00000152670_2
TTCTCACAGGATAGGTATTC
>HDCRISPR_A_ENSG00000152670_3
ATAATCCAACACGGAACAGA
>HDCRISPR_A_ENSG00000152670_4
GCGAGATAATACATCCACAA
>HDCRISPR_A_ENSG00000107625_1
CGGCGGTGGCCAGTAATGCC
>HDCRISPR_A_ENSG00000107625_2
AGATGGTCTTTGATACGACC
>HDCRISPR_A_ENSG00000107625_3
GCAGTTTAGAAAGATCCAAT
>HDCRISPR_A_ENSG00000107625_4
GTCAAGGCACCATTATGACT
>HDCRISPR_A_ENSG00000184735_1
ACAACTGATATAGTATCCCG
>HDCRISPR_A_ENSG00000184735_2
GGTGTGGTCATTGGTTACAG
>HDCRISPR_A_ENSG00000184735_3
GGATGCAGCATTATCCACAC
>HDCRISPR_A_ENSG00000184735_4
GGGGCCAGCTGGGATGTCAG
>HDCRISPR_A_ENSG00000137628_1
CAACCAGATAGAAGAAATGG
>HDCRISPR_A_ENSG00000137628_2
CTTGTGGATCTTATTAGCAA
>HDCRISPR_A_ENSG00000137628_3
GTTCAACCAGATAGAAGAAA
>HDCRISPR_A_ENSG00000137628_4
GTGGATCTTATTAGCAAAGG
>HDCRISPR_A_ENSG00000181381_1
CTTGTGGATCTTCTGAGTAA
>HDCRISPR_A_ENSG00000181381_2
GTGGATCTTCTGAGTAACGG
>HDCRISPR_A_ENSG00000181381_3
AAGACACGGCAAAGAACTGA
>HDCRISPR_A_ENSG00000181381_4
CCGCATAGAGTTCTGCCGGC
>HDCRISPR_A_ENSG00000164821_1
CCAAGAGAATAGCAGCGAGG
>HDCRISPR_A_ENSG00000164821_2
GAGGAGGGCGATAATCCTCA
>HDCRISPR_A_ENSG00000164821_3
GCAAGAGGTGATGAGGCTCC
>HDCRISPR_A_ENSG00000164821_4
CTACCAAGAGAATAGCAGCG
>HDCRISPR_A_ENSG00000164816_1
AGAGAGTCCATTTCCTGCAA
>HDCRISPR_A_ENSG00000164816_2
CAAAGGAGATAGCAAGGTCC
>HDCRISPR_A_ENSG00000164816_3
TTCCTGGAGTGACTCAGCCT
>HDCRISPR_A_ENSG00000164816_4
GCTACAACCCAGAAGCAGTC
>HDCRISPR_A_ENSG00000164822_1
GGAGTGGCTCAGCCTTGGCC
>HDCRISPR_A_ENSG00000164822_2
AGCTTATGAGGCTGATGCCC
>HDCRISPR_A_ENSG00000164822_3
GGATCATCCTCAGCTTGGAG
>HDCRISPR_A_ENSG00000164822_4
GCAGCGTGGGGCAAATGACC
>HDCRISPR_A_ENSG00000164825_1
GAGAGTAAACAGCAGAAGGT
>HDCRISPR_A_ENSG00000164825_2
AGGCACCTGTTACAGAGGGA
>HDCRISPR_A_ENSG00000164825_3
ACAGGTGGTAACTTTCTCAC
>HDCRISPR_A_ENSG00000164825_4
AATGATCAGATCTGTGGCCA
>HDCRISPR_A_ENSG00000184276_1
CCTCTTCTTCATGTAGCCAG
>HDCRISPR_A_ENSG00000184276_2
TGTAGCCAGGGGCAAATTCA
>HDCRISPR_A_ENSG00000184276_3
AACGTCCAAATGGCTCCTGT
>HDCRISPR_A_ENSG00000184276_4
GGTGTAGTGCTCTCAATTCT
>HDCRISPR_A_ENSG00000203970_1
TGCAAGCAGCAATGAGTTCC
>HDCRISPR_A_ENSG00000203970_2
CATCTTTCAAATCTATACTT
>HDCRISPR_A_ENSG00000203970_3
GATGATGTTGAGTATGATTA
>HDCRISPR_A_ENSG00000203970_4
ATTGCTTACTGCATAAGACC
>HDCRISPR_A_ENSG00000180872_1
TTCAAGTTTCAGTCTACATA
>HDCRISPR_A_ENSG00000180872_2
GATATGGTGCCCTTCACTTC
>HDCRISPR_A_ENSG00000180872_3
ACATGACTTCCACCTACTAA
>HDCRISPR_A_ENSG00000180872_4
ACTCAGTAGGGACTCAAGAA
>HDCRISPR_A_ENSG00000214642_1
ACTGTGTCTTGTGGTCCATC
>HDCRISPR_A_ENSG00000214642_2
ATTCCCATACCGCACAGCAG
>HDCRISPR_A_ENSG00000214642_3
AGAGAATGTCAGCTTGTTCG
>HDCRISPR_A_ENSG00000214642_4
TTAACCCCTGCTGTGCGGTA
>HDCRISPR_A_ENSG00000215547_1
CCACAAGGACAACTAAGGCC
>HDCRISPR_A_ENSG00000215547_2
AGAAGGTGCTATTATGGAAC
>HDCRISPR_A_ENSG00000215547_3
GTCCTGGCTCAGACTGCCCC
>HDCRISPR_A_ENSG00000215547_4
AGACATTAAACTCTCTGTCC
>HDCRISPR_A_ENSG00000215545_1
CAGGATCATAAGGATGGCAA
>HDCRISPR_A_ENSG00000215545_2
CATTTGGGCAGGTTAAGTAT
>HDCRISPR_A_ENSG00000215545_3
TTGAGCCAGGATCATAAGGA
>HDCRISPR_A_ENSG00000215545_4
GATGGCAATGGTCATTAAAC
>HDCRISPR_A_ENSG00000180483_1
ATAGAAGAACCAGTGATATC
>HDCRISPR_A_ENSG00000180483_2
CCAGAAGGATGGCAAGAAAC
>HDCRISPR_A_ENSG00000180483_3
TTCTTCTATGGCCAGAAGGA
>HDCRISPR_A_ENSG00000180483_4
CCTGTTTCTTGCCATCCTTC
>HDCRISPR_A_ENSG00000204548_1
CTGTTTACCTGGGGTGACCT
>HDCRISPR_A_ENSG00000204548_2
TTTGACTGTTACTCTGCTCC
>HDCRISPR_A_ENSG00000204548_3
AACAGACACAAATACAAGCC
>HDCRISPR_A_ENSG00000204548_4
AGACTGCAGAAGTTGATTCC
>HDCRISPR_A_ENSG00000180424_1
CTCTTATCCCAGCTGACTCC
>HDCRISPR_A_ENSG00000180424_2
CAGGTTACCTGGAGTCAGCT
>HDCRISPR_A_ENSG00000180424_3
TCAGGTTACCTGGAGTCAGC
>HDCRISPR_A_ENSG00000180424_4
CATAAAGATTCCAGCATCTT
>HDCRISPR_A_ENSG00000180383_1
GAACAGAAGCAGCTGTGTCA
>HDCRISPR_A_ENSG00000180383_2
CCAGAACCAGGAGAGCCACA
>HDCRISPR_A_ENSG00000180383_3
CACACGATGTTGTTACCTGA
>HDCRISPR_A_ENSG00000180383_4
ACAGCTGCTTCTGTTCCTTG
>HDCRISPR_A_ENSG00000178591_1
TAGCAACCCACAGATAATGA
>HDCRISPR_A_ENSG00000178591_2
TTGCTAACTCGGGTGACCAA
>HDCRISPR_A_ENSG00000178591_3
AGTATTGGTCTCAGGTGTCA
>HDCRISPR_A_ENSG00000178591_4
AGGTGAATCACAGGAAATGC
>HDCRISPR_A_ENSG00000125788_1
TACCTGAGACCAATTGGGCC
>HDCRISPR_A_ENSG00000125788_2
TCTGTTTACCTGAGACCAAT
>HDCRISPR_A_ENSG00000125788_3
AAACTGCAAGGGTGAACAGT
>HDCRISPR_A_ENSG00000125788_4
GGGCAATGTGCGGCAAACAA
>HDCRISPR_A_ENSG00000185982_1
TGTAAATATGAAGCTGTTTC
>HDCRISPR_A_ENSG00000185982_2
TCTCATTATTCTGCTGTTTG
>HDCRISPR_A_ENSG00000185982_3
CTGCTGTTTGAGGTACTCAC
>HDCRISPR_A_ENSG00000185982_4
AAGAAGCCACATCAACATTC
>HDCRISPR_A_ENSG00000186146_1
TTGATGTTCACAGTTCCTCC
>HDCRISPR_A_ENSG00000186146_2
TGGAGGAACTGTGAACATCA
>HDCRISPR_A_ENSG00000186146_3
CTTTACCTATTCAACCATGA
>HDCRISPR_A_ENSG00000186146_4
GAACTGTGAACATCAAGGAA
>HDCRISPR_A_ENSG00000186458_1
GGGCTGCCAAGACCAGGAGC
>HDCRISPR_A_ENSG00000186458_2
CACCTGGGTCAGGAATCCGA
>HDCRISPR_A_ENSG00000186458_3
CAGTTTACCTGGGATCACCT
>HDCRISPR_A_ENSG00000186458_4
CCAGTTTACCTGGGATCACC
>HDCRISPR_A_ENSG00000205882_1
AAGACAAACACAACAAGGAG
>HDCRISPR_A_ENSG00000205882_2
CTCCAGCTGAAACATACAGT
>HDCRISPR_A_ENSG00000205882_3
GGTTTCTTATGTCAGGGTGC
>HDCRISPR_A_ENSG00000205882_4
CAGCTGGAGTGCTGTGTCAA
>HDCRISPR_A_ENSG00000205883_1
GGCCACAAGGAGCGTCCTCT
>HDCRISPR_A_ENSG00000205883_2
GCTTCATGTTGGCGACTGCA
>HDCRISPR_A_ENSG00000205883_3
GGCGACTGCAAGGTACTTGC
>HDCRISPR_A_ENSG00000205883_4
AGAGTAAGTTAAGGACCACG
>HDCRISPR_A_ENSG00000205884_1
AGAAAGCCGTATGTTTCTTC
>HDCRISPR_A_ENSG00000205884_2
CTGAAGGCAGTAAGATCACC
>HDCRISPR_A_ENSG00000205884_3
TGCAGAAAGACAGAGGTTCA
>HDCRISPR_A_ENSG00000205884_4
GCAATCCACCTGTATCCTGG
>HDCRISPR_A_ENSG00000177257_1
ATATGAAGAGGAACGAGAAG
>HDCRISPR_A_ENSG00000177257_2
GAGGCATCAGAAATATGAAG
>HDCRISPR_A_ENSG00000177257_3
ATATTTCTGATGCCTCTTCC
>HDCRISPR_A_ENSG00000177257_4
CCACTCTTAAGGCAGGTAAC
>HDCRISPR_A_ENSG00000168350_1
GAGCCGCAGCGACTTCGAGT
>HDCRISPR_A_ENSG00000168350_2
CGGCAGGTGGTCGTAGTACT
>HDCRISPR_A_ENSG00000168350_3
CAACTGGATCACCTTCAATG
>HDCRISPR_A_ENSG00000168350_4
CGTAGGGCACACCCACGGGC
>HDCRISPR_A_ENSG00000213047_1
AATACACTTCAAACCAGGGA
>HDCRISPR_A_ENSG00000213047_2
TGGGAGTCCAGTTACATCAG
>HDCRISPR_A_ENSG00000213047_3
TTGTAATACACTTCAAACCA
>HDCRISPR_A_ENSG00000213047_4
TTCAATGTCTGTCAGTACAA
>HDCRISPR_A_ENSG00000205744_1
GAAGGTGAAATGCTGCACGG
>HDCRISPR_A_ENSG00000205744_2
AAGGTGAAATGCTGCACGGC
>HDCRISPR_A_ENSG00000205744_3
AGGTGAAATGCTGCACGGCG
>HDCRISPR_A_ENSG00000205744_4
AGTGGGAGACCTCCTAGCCC
>HDCRISPR_A_ENSG00000184014_1
ATCAGGGAGATCCTCAGGGG
>HDCRISPR_A_ENSG00000184014_2
AGGAATCCTGGTTTACCAAC
>HDCRISPR_A_ENSG00000184014_3
CTACTTTGTCATCTGCGGAC
>HDCRISPR_A_ENSG00000184014_4
ATTCCCGAGTTGACAAGATC
>HDCRISPR_A_ENSG00000174839_1
AACATTACACCTGCCAATCA
>HDCRISPR_A_ENSG00000174839_2
GATGGCCTGCCCCAGTGCCA
>HDCRISPR_A_ENSG00000174839_3
ATATCCACCTCATGAACAGT
>HDCRISPR_A_ENSG00000174839_4
TTACTTACGGAGCTTGGGTA
>HDCRISPR_A_ENSG00000035499_1
CCTGGTAGCTCGGTACGGCC
>HDCRISPR_A_ENSG00000035499_2
CCATGGAGCATCGCATCGTG
>HDCRISPR_A_ENSG00000035499_3
CTGGTAGCTCGGTACGGCCC
>HDCRISPR_A_ENSG00000035499_4
GAATGGAATGATCTCCCACC
>HDCRISPR_A_ENSG00000121690_1
CATACATACGTGGCTCCAAA
>HDCRISPR_A_ENSG00000121690_2
AGATATTCCTCGAGCCAAAG
>HDCRISPR_A_ENSG00000121690_3
ACATTATATACCAACCTGGC
>HDCRISPR_A_ENSG00000121690_4
GATGCTGCTCCATACATACG
>HDCRISPR_A_ENSG00000175084_1
AAGGGCACTCACCGCTCGGA
>HDCRISPR_A_ENSG00000175084_2
GAGTTCGCCCGTGTTCCCGC
>HDCRISPR_A_ENSG00000175084_3
AGTGGCCGAGCTCTACGAGG
>HDCRISPR_A_ENSG00000175084_4
GCGCGACACCTGGTACACGC
>HDCRISPR_A_ENSG00000165325_1
GAACCAAGCCCATAATACGA
>HDCRISPR_A_ENSG00000165325_2
GGATTGGGAAAGAAAGATGC
>HDCRISPR_A_ENSG00000165325_3
AGATCTTCGGGATCAAGAAT
>HDCRISPR_A_ENSG00000165325_4
GGCTGAGCTTCAGGAATTAA
>HDCRISPR_A_ENSG00000105928_1
GCAAACTCTCGAAAGACCAG
>HDCRISPR_A_ENSG00000105928_2
GTATAACTCAATGACACCGT
>HDCRISPR_A_ENSG00000105928_3
TGGGATCTCCAGCACCACGT
>HDCRISPR_A_ENSG00000105928_4
GACACCGTAGGCAATGGTGG
>HDCRISPR_A_ENSG00000204311_1
TGTGCATGCTGGAATTCGAG
>HDCRISPR_A_ENSG00000204311_2
ACAGCTTGATACGTCAGTCA
>HDCRISPR_A_ENSG00000204311_3
GAATTCGAGGGGAAGCAATG
>HDCRISPR_A_ENSG00000204311_4
TTGACTGACGTATCAAGCTG
>HDCRISPR_A_ENSG00000062282_1
TGAAGTTGCAGAAGGCACCC
>HDCRISPR_A_ENSG00000062282_2
TCCAAAGATATAGTTCCTGG
>HDCRISPR_A_ENSG00000062282_3
CACCCAGGCCCATGATACCA
>HDCRISPR_A_ENSG00000062282_4
ACGGCCTTACCTGGCTACAC
>HDCRISPR_A_ENSG00000184210_1
CAGTCGGGAGAAGAAAGCCA
>HDCRISPR_A_ENSG00000184210_2
CTCCCGACTGAATCTCCAGG
>HDCRISPR_A_ENSG00000184210_3
ACTGTGGGTGTTCCAATCAT
>HDCRISPR_A_ENSG00000184210_4
ATCATAGGTGAGCCAGGCTA
>HDCRISPR_A_ENSG00000065357_1
GCTCTTCGAGGATGGCGAGA
>HDCRISPR_A_ENSG00000065357_2
TGATGTCCTAAAGCTCTTCG
>HDCRISPR_A_ENSG00000065357_3
CTGGCCGACCACCCTCCAGA
>HDCRISPR_A_ENSG00000065357_4
TTATAGGCCATTGGGTACGA
>HDCRISPR_A_ENSG00000102780_1
TGAGAACAGAAAGGAGATGG
>HDCRISPR_A_ENSG00000102780_2
ACAGAAAGGAGATGGAGGAT
>HDCRISPR_A_ENSG00000102780_3
ACAGACCAGAGAACCCTACG
>HDCRISPR_A_ENSG00000102780_4
GCTGTGTGCTGAGAACAGAA
>HDCRISPR_A_ENSG00000157680_1
GGAGATCCGAATCATAGCTG
>HDCRISPR_A_ENSG00000157680_2
CCTTAATGATCCAAGTGGGC
>HDCRISPR_A_ENSG00000157680_3
CGCACAACTAGAATACCCAG
>HDCRISPR_A_ENSG00000157680_4
ACTCCCTGAAGGCTTCAAAT
>HDCRISPR_A_ENSG00000274588_1
TGCACCCAACCGGAAAGACA
>HDCRISPR_A_ENSG00000274588_2
CTACTTTGCACACCATCCCG
>HDCRISPR_A_ENSG00000274588_3
CTCGACAAACATTGCAGTGC
>HDCRISPR_A_ENSG00000274588_4
GGTACTCCAGTTACAGCCAC
>HDCRISPR_A_ENSG00000116133_1
GCTGCTCGTACAGCTTGCGC
>HDCRISPR_A_ENSG00000116133_2
GCTTGCGCAGGGTCTCACCC
>HDCRISPR_A_ENSG00000116133_3
GATGAACGGACACAGCCAGA
>HDCRISPR_A_ENSG00000116133_4
GCTTCAAAGTGTTTCACACG
>HDCRISPR_A_ENSG00000172893_1
CTGCGCCCTGACTGGCCCTG
>HDCRISPR_A_ENSG00000172893_2
CAGTACAGCTGCGCCCTGAC
>HDCRISPR_A_ENSG00000172893_3
TGGGCGGCTTTCCTCGTTAT
>HDCRISPR_A_ENSG00000172893_4
CCAAGACTCCACCTATAACG
>HDCRISPR_A_ENSG00000104808_1
GCGAGGCAGCGTCTGCAGCA
>HDCRISPR_A_ENSG00000104808_2
ACAGAAACACGACATCCCCA
>HDCRISPR_A_ENSG00000104808_3
TCTGTGCAAACTCCTTCGCA
>HDCRISPR_A_ENSG00000104808_4
CCGCGATCTGAGCCGTGCGA
>HDCRISPR_A_ENSG00000178700_1
TAAGGCATCATCCAAACTTC
>HDCRISPR_A_ENSG00000178700_2
ACCCTCTACTGAAGAAGTTG
>HDCRISPR_A_ENSG00000178700_3
ACCACAACTTCTTCAGTAGA
>HDCRISPR_A_ENSG00000178700_4
GACCACAACTTCTTCAGTAG
>HDCRISPR_A_ENSG00000139549_1
AGAAGTGCCAAGCAGCACAG
>HDCRISPR_A_ENSG00000139549_2
TAGATTGGTCAGGAGAGCCA
>HDCRISPR_A_ENSG00000139549_3
TTGTGCCCGGCGTGCCAGAG
>HDCRISPR_A_ENSG00000139549_4
CCAGAAGTGCCAAGCAGCAC
>HDCRISPR_A_ENSG00000102796_1
CAAATGGTGTTCTTTCGGAC
>HDCRISPR_A_ENSG00000102796_2
GGTGTGTACATTCTCACGAC
>HDCRISPR_A_ENSG00000102796_3
TAAGGTCAACTCACCACTCG
>HDCRISPR_A_ENSG00000102796_4
TCGTGTTCTTTCTCCAGCAC
>HDCRISPR_A_ENSG00000162496_1
GCTACAGACCTTCTCCCGGA
>HDCRISPR_A_ENSG00000162496_2
GCTCTTCCCATGGACCACGG
>HDCRISPR_A_ENSG00000162496_3
AACAATGCCGCCGTGGTCCA
>HDCRISPR_A_ENSG00000162496_4
CCTTACCCAGAACTGGCCCA
>HDCRISPR_A_ENSG00000157326_1
TAGCAGCCCCGCCTTGTGCA
>HDCRISPR_A_ENSG00000157326_2
GGCTTGGAATTCGGTGCGGA
>HDCRISPR_A_ENSG00000157326_3
CCGCACCGAATTCCAAGCCC
>HDCRISPR_A_ENSG00000157326_4
TAGGCCTCTGTGCCCGGGCT
>HDCRISPR_A_ENSG00000187630_1
GCTGGGCCTCAACAATACCC
>HDCRISPR_A_ENSG00000187630_2
GTCTTGATAAGTCCAGGTGC
>HDCRISPR_A_ENSG00000187630_3
AAGCCTAATGGATGTCACCG
>HDCRISPR_A_ENSG00000187630_4
TCCATTAGGCTTCCAAAGAA
>HDCRISPR_A_ENSG00000100612_1
ACAGAACTTGCCACATACCC
>HDCRISPR_A_ENSG00000100612_2
TGGGTGACTGGAGCCTCGAG
>HDCRISPR_A_ENSG00000100612_3
CTCCTCACCAATTCCACTCG
>HDCRISPR_A_ENSG00000100612_4
GCAGCAGCTGCACCAAGAGC
>HDCRISPR_A_ENSG00000184544_1
CGAGCTCCAGAGAAATCTTA
>HDCRISPR_A_ENSG00000184544_2
GGCCCCATCACATTGACGAA
>HDCRISPR_A_ENSG00000184544_3
AACATGATCTCCCGGAGAAC
>HDCRISPR_A_ENSG00000184544_4
AACTTACAAGTCGTACGGAA
>HDCRISPR_A_ENSG00000073737_1
TGACTCGGGCTTTGGAAACT
>HDCRISPR_A_ENSG00000073737_2
TACTCCATCCAAATATGCAG
>HDCRISPR_A_ENSG00000073737_3
GGTCGCCTTGCAATCGTTGG
>HDCRISPR_A_ENSG00000073737_4
CTTTGGTCAAGAAAGCTCAA
>HDCRISPR_A_ENSG00000181192_1
CAGACAACTCAGCCCAGCCG
>HDCRISPR_A_ENSG00000181192_2
ACTGCGGCAGCAGCACGACG
>HDCRISPR_A_ENSG00000181192_3
TGTGCCTGAAATCCAAGCCC
>HDCRISPR_A_ENSG00000181192_4
GTAGCCGTAAACGCCCCGCT
>HDCRISPR_A_ENSG00000089876_1
CAAGATGGAAGAAGAAGGGC
>HDCRISPR_A_ENSG00000089876_2
GTTTCAGGAGATGCTAAATG
>HDCRISPR_A_ENSG00000089876_3
AATCAAATCGTGATTGTTTC
>HDCRISPR_A_ENSG00000089876_4
TTGAAGCAGGTTCTCCATAA
>HDCRISPR_A_ENSG00000184047_1
CGACAATATACAAGTTTACT
>HDCRISPR_A_ENSG00000184047_2
ACCAACTGCAGTCATCCAAG
>HDCRISPR_A_ENSG00000184047_3
AGCTTCAATCAACGCATATG
>HDCRISPR_A_ENSG00000184047_4
CACGACAGTACCTGTGCAAT
>HDCRISPR_A_ENSG00000211452_1
CAAGCGGAACATCCTGGCCA
>HDCRISPR_A_ENSG00000211452_2
CCTGGCCATGGGCGAGAAGA
>HDCRISPR_A_ENSG00000211452_3
GAGGCTCTGGGTGCTCTTGG
>HDCRISPR_A_ENSG00000211452_4
GGTGGCTGTGCATGTGGTCG
>HDCRISPR_A_ENSG00000211448_1
GCGGCGCATGCTGACCTCAG
>HDCRISPR_A_ENSG00000211448_2
GACGCAGCGCAGTCCCTCTG
>HDCRISPR_A_ENSG00000211448_3
CAGAGGGACTGCGCTGCGTC
>HDCRISPR_A_ENSG00000211448_4
GGTCATTCTGCTCAAGCACG
>HDCRISPR_A_ENSG00000197406_1
TTGGTGGTCGGAGAGGGCGA
>HDCRISPR_A_ENSG00000197406_2
GGAAGCGCGGGAAGAGCACG
>HDCRISPR_A_ENSG00000197406_3
CGAAATTGAGAACCAGCGGG
>HDCRISPR_A_ENSG00000197406_4
TGAGGAAGTCGACGTCGCGC
>HDCRISPR_A_ENSG00000066084_1
GTTACAACCCATTTGAGCCG
>HDCRISPR_A_ENSG00000066084_2
AGGTTGGCCCCGGCTCAAAT
>HDCRISPR_A_ENSG00000066084_3
GCTGGAGCTGGAGCTCTCGG
>HDCRISPR_A_ENSG00000066084_4
AAGTACCACCGAACTCGATC
>HDCRISPR_A_ENSG00000165023_1
AACACCGCCAGCCCCAAACA
>HDCRISPR_A_ENSG00000165023_2
CCGGGAGAGCTACATCCCGA
>HDCRISPR_A_ENSG00000165023_3
GCAGAGTAACGATTACCGGG
>HDCRISPR_A_ENSG00000165023_4
ATTGCAGATCACCGACACGA
>HDCRISPR_A_ENSG00000174325_1
GGGTGGGCATTGCTGAGTGG
>HDCRISPR_A_ENSG00000174325_2
TCACTGCCCACCACAGACCA
>HDCRISPR_A_ENSG00000174325_3
GGTGGCAAGTAACAGGAAAC
>HDCRISPR_A_ENSG00000174325_4
CATGTGTCTGAGATGATGGA
>HDCRISPR_A_ENSG00000162946_1
TGGCAGCTCCCCTACCTGCG
>HDCRISPR_A_ENSG00000162946_2
CAGCTCCCCTACCTGCGCGG
>HDCRISPR_A_ENSG00000162946_3
CTGCAGCGTGCTTTCGGAGG
>HDCRISPR_A_ENSG00000162946_4
TGGCCCTGGACTCCGAGTGG
>HDCRISPR_A_ENSG00000154309_1
CTGCAGGGCCAGCCTCGGGA
>HDCRISPR_A_ENSG00000154309_2
TCACCAAGAGTGCCATCCCG
>HDCRISPR_A_ENSG00000154309_3
GGATGATGCAGGCAGAAGGA
>HDCRISPR_A_ENSG00000154309_4
CAACACGAGGCCAAAGCAGA
>HDCRISPR_A_ENSG00000204624_1
GAAGCCAGGGCCCCAACCTG
>HDCRISPR_A_ENSG00000204624_2
GCAGATCCTTGAGCACCTCG
>HDCRISPR_A_ENSG00000204624_3
GGAGGTGAGGATGTAGACCA
>HDCRISPR_A_ENSG00000204624_4
GCAGGGGTTGAAGCCGAAGG
>HDCRISPR_A_ENSG00000150764_1
TTATCTCGAGACTGGCGGCC
>HDCRISPR_A_ENSG00000150764_2
TTTGTGATTATTCCCGCTGA
>HDCRISPR_A_ENSG00000150764_3
TGGACTCGCTCTTTGCACTG
>HDCRISPR_A_ENSG00000150764_4
GCATATCTCATCGAGATTGT
>HDCRISPR_A_ENSG00000107984_1
ACAGCCGTACCCGTGCGCAG
>HDCRISPR_A_ENSG00000107984_2
GATGATGGCTCTGGGCGCAG
>HDCRISPR_A_ENSG00000107984_3
TGCGCTAGTCCCACCCGCGG
>HDCRISPR_A_ENSG00000107984_4
ATTGAGAACCGAGTTCAAGG
>HDCRISPR_A_ENSG00000155011_1
AAGAAGCGCTGCCACCGAGA
>HDCRISPR_A_ENSG00000155011_2
GATTCTGCCATCCCAAGTCA
>HDCRISPR_A_ENSG00000155011_3
CGGCACAGAGATCGAAACCA
>HDCRISPR_A_ENSG00000155011_4
ACTCAAACCATGACTTGGGA
>HDCRISPR_A_ENSG00000050165_1
CCAGGAGTGCATCATCGACG
>HDCRISPR_A_ENSG00000050165_2
AGCATCATCAGAAGTGAACC
>HDCRISPR_A_ENSG00000050165_3
CCTCAATGAGATGTTCCGCG
>HDCRISPR_A_ENSG00000050165_4
GTCTCATTGTGATAGCTGGG
>HDCRISPR_A_ENSG00000164741_1
GACGACTCCCACCCGAAGGA
>HDCRISPR_A_ENSG00000164741_2
GAAAGTCCATTTGCCACTGA
>HDCRISPR_A_ENSG00000164741_3
CTTGTGCCATCAGTGGCAAA
>HDCRISPR_A_ENSG00000164741_4
GGTCCATCAGCGTGCCTCCG
>HDCRISPR_A_ENSG00000186047_1
CCGAAGTCGAGTCCACCACG
>HDCRISPR_A_ENSG00000186047_2
ACCGCTCCAGCCCGTCGCTC
>HDCRISPR_A_ENSG00000186047_3
TCTGCAGAGCCACCATTTGG
>HDCRISPR_A_ENSG00000186047_4
AGGTCTGCAGAGCCACCATT
>HDCRISPR_A_ENSG00000150672_1
ATGAACCACAGCATGAGCTC
>HDCRISPR_A_ENSG00000150672_2
GACAGTGGGCTGCCAAGTCA
>HDCRISPR_A_ENSG00000150672_3
GTTCGACTACGACAAGAGCA
>HDCRISPR_A_ENSG00000150672_4
GCTCTTGTCGTAGTCGAACA
>HDCRISPR_A_ENSG00000082458_1
AGTGCGGGCAGTTGCAGAGA
>HDCRISPR_A_ENSG00000082458_2
GGACAACAAGTTCATCGAGG
>HDCRISPR_A_ENSG00000082458_3
GACCAGCATCCAGTCAGTGC
>HDCRISPR_A_ENSG00000082458_4
ATGAACAGCAGCATGAGCTC
>HDCRISPR_A_ENSG00000170579_1
GCTCTGGATGGTCCTAACGG
>HDCRISPR_A_ENSG00000170579_2
CGACTCCAGCTCGCTGAACA
>HDCRISPR_A_ENSG00000170579_3
GAGTGTGGTGAGTTCTGTAA
>HDCRISPR_A_ENSG00000170579_4
CTGGATGGTCCTAACGGTGG
>HDCRISPR_A_ENSG00000185559_1
TGCTGTGGCCGAAAGCCAGC
>HDCRISPR_A_ENSG00000185559_2
GCGCGTCCTCTTGCTCCTGC
>HDCRISPR_A_ENSG00000185559_3
GCAGGAGCAAGAGGACGCGC
>HDCRISPR_A_ENSG00000185559_4
GGAACTCACCATAGGTGCTG
>HDCRISPR_A_ENSG00000171462_1
AGGATGCCTGGCTGCCAGCA
>HDCRISPR_A_ENSG00000171462_2
GCTGGTGGCAGGTACCGTGC
>HDCRISPR_A_ENSG00000171462_3
CTGTGGCAGATGCACTGCCA
>HDCRISPR_A_ENSG00000171462_4
AGCCTGGTAAGCACACACAA
>HDCRISPR_A_ENSG00000108813_1
CACCAGACTCGGAGAAGCCG
>HDCRISPR_A_ENSG00000108813_2
ACACTGGCCCCACCTGGGTC
>HDCRISPR_A_ENSG00000108813_3
GTACCTGGCGCTGCCCGAGA
>HDCRISPR_A_ENSG00000108813_4
AGGCTGGAGTAGATGGTCCT
>HDCRISPR_A_ENSG00000187908_1
TTACCGTAGTCTGTAGTCCT
>HDCRISPR_A_ENSG00000187908_2
ATCCCAAGGACTACAGACTA
>HDCRISPR_A_ENSG00000187908_3
CGCAGCTTCACTGATTCCCT
>HDCRISPR_A_ENSG00000187908_4
AGCTTCACTGATTCCCTCGG
>HDCRISPR_A_ENSG00000197587_1
GCACTGAAGGCCGGTAGTCG
>HDCRISPR_A_ENSG00000197587_2
TAAGCGCATGCACTGAAGGC
>HDCRISPR_A_ENSG00000197587_3
GATGCCGCCATGCAGCACTA
>HDCRISPR_A_ENSG00000197587_4
CATGGCGCTGAGTGAGTTCA
>HDCRISPR_A_ENSG00000100206_1
CAAGTTGTGGCGGAAGAACC
>HDCRISPR_A_ENSG00000100206_2
ACCAGGATTCCAAGATGAAG
>HDCRISPR_A_ENSG00000100206_3
ACCTCTTCATCTTGGAATCC
>HDCRISPR_A_ENSG00000100206_4
AGAGCTCTATGCAATGTCAA
>HDCRISPR_A_ENSG00000198947_1
GGATAGAATCATGCAGAAGG
>HDCRISPR_A_ENSG00000198947_2
CAGGACGGGCAGCCACACCA
>HDCRISPR_A_ENSG00000198947_3
AGATGTTCGAGACTTTGCCA
>HDCRISPR_A_ENSG00000198947_4
GAAGGAGGCCCAGCCTGCGC
>HDCRISPR_A_ENSG00000132837_1
GCTCTGTCTGCGGCCGGGAA
>HDCRISPR_A_ENSG00000132837_2
TGTGTTTCTGCAGATAAGGG
>HDCRISPR_A_ENSG00000132837_3
TGTGAGTCTGGCTTATCACC
>HDCRISPR_A_ENSG00000132837_4
CTTATCACCTGGCCAAAGCA
>HDCRISPR_A_ENSG00000152592_1
GAGCACAGGATAATCCCCAA
>HDCRISPR_A_ENSG00000152592_2
AATACTTACTGGGAGAGCAC
>HDCRISPR_A_ENSG00000152592_3
ATCCCCAAAGGAACATGAGC
>HDCRISPR_A_ENSG00000152592_4
TGAGGATTCTGAAGAATGGA
>HDCRISPR_A_ENSG00000137090_1
CAGATTACCTGAAGCTGCAG
>HDCRISPR_A_ENSG00000137090_2
CTGCACTCAGTCATGAGGCA
>HDCRISPR_A_ENSG00000137090_3
GGGGAGGTGGGAAATCCCCT
>HDCRISPR_A_ENSG00000137090_4
AAGGTCCGGGGAGGCCCCGA
>HDCRISPR_A_ENSG00000173253_1
GGAGATCGATGTCGAGAGCC
>HDCRISPR_A_ENSG00000173253_2
CGATGTCGAGAGCCTGGAGC
>HDCRISPR_A_ENSG00000173253_3
TGTGTTTACAGGACAAGAAG
>HDCRISPR_A_ENSG00000173253_4
AGCGCAAAGCTGTGTACCAG
>HDCRISPR_A_ENSG00000154099_1
GCTGCACCACTCACTTCCAG
>HDCRISPR_A_ENSG00000154099_2
ACCCGCAGACTCCTCCACGC
>HDCRISPR_A_ENSG00000154099_3
AAACATGCACCCTGAGCCCT
>HDCRISPR_A_ENSG00000154099_4
CCCTCGGAGCCTGCGACAGG
>HDCRISPR_A_ENSG00000105877_1
GGAGTTTCGCCCAAGACGCG
>HDCRISPR_A_ENSG00000105877_2
GATGATGCTGGGGTTCACGG
>HDCRISPR_A_ENSG00000105877_3
GGGCGCTGTGGAGCTCGAGG
>HDCRISPR_A_ENSG00000105877_4
GGAAAGCGAGGACAACCGGC
>HDCRISPR_A_ENSG00000185842_1
CAGAAACCTTTGGAAGATGA
>HDCRISPR_A_ENSG00000185842_2
CCGCAGCACAGTTTGAAATA
>HDCRISPR_A_ENSG00000185842_3
CCGTATTTCAAACTGTGCTG
>HDCRISPR_A_ENSG00000185842_4
AAATCAAGAGATGGACAAGG
>HDCRISPR_A_ENSG00000183914_1
GACTTATGACAAGAAGGCGG
>HDCRISPR_A_ENSG00000183914_2
GCTGCAGGCTGAGCTCCCCA
>HDCRISPR_A_ENSG00000183914_3
GTTCCGTTCACGGTTCACCA
>HDCRISPR_A_ENSG00000183914_4
GCGGACTTATGACAAGAAGG
>HDCRISPR_A_ENSG00000158486_1
AAGGCTGGGCCCGGATGGGG
>HDCRISPR_A_ENSG00000158486_2
GGTGGTCCTCGTGCAGGAGA
>HDCRISPR_A_ENSG00000158486_3
TCTGGAGTCCAGAAACCCCA
>HDCRISPR_A_ENSG00000158486_4
GAACGAGGAGCATCTGCACA
>HDCRISPR_A_ENSG00000118997_1
AGCTTTACCACAGCTGTCTA
>HDCRISPR_A_ENSG00000118997_2
TCTCACCTGCTCACTGCTCA
>HDCRISPR_A_ENSG00000118997_3
TGATCACTTACTCAGCACGA
>HDCRISPR_A_ENSG00000118997_4
TCGAGCAGTGACAAACCCAC
>HDCRISPR_A_ENSG00000007174_1
GGATTCTCCCCTTGTAAGAG
>HDCRISPR_A_ENSG00000007174_2
AGCGCGGCTAGGTGCTCCAG
>HDCRISPR_A_ENSG00000007174_3
ATGAGAAGAATCGCCTAAAC
>HDCRISPR_A_ENSG00000007174_4
GGTGTACTGGTACACAGAGA
>HDCRISPR_A_ENSG00000122735_1
CTATGACCTGAACTCAGCCG
>HDCRISPR_A_ENSG00000122735_2
CATGTGTCTCGACATCCACG
>HDCRISPR_A_ENSG00000122735_3
CCATAAACAGCCTCATAAGC
>HDCRISPR_A_ENSG00000122735_4
GATGATTCCTGCTTCTGCGA
>HDCRISPR_A_ENSG00000162616_1
GGAGGTACTGATGGACAAGG
>HDCRISPR_A_ENSG00000162616_2
GAACAAATCTCCTCAGGCAG
>HDCRISPR_A_ENSG00000162616_3
GCCATGAAAGGTGTACCGGA
>HDCRISPR_A_ENSG00000162616_4
CTGGAGGATCTTGTTTGAGG
>HDCRISPR_A_ENSG00000137094_1
AGATTCTTGGGATCCCATCG
>HDCRISPR_A_ENSG00000137094_2
GAATAAAGAACCCAACGCTG
>HDCRISPR_A_ENSG00000137094_3
GAAGTTTAAGGAGATTGCAG
>HDCRISPR_A_ENSG00000137094_4
CCTGTATGACCAGTATGGGG
>HDCRISPR_A_ENSG00000136770_1
GGAACGGCACCAGCCCGAGC
>HDCRISPR_A_ENSG00000136770_2
CCTGGAGTTGTTTGACTTAG
>HDCRISPR_A_ENSG00000136770_3
CGGCTGGGAGAGCGGAGACC
>HDCRISPR_A_ENSG00000136770_4
AGCTGCGCCGGCTGGGAGCA
>HDCRISPR_A_ENSG00000077232_1
GGACTTGAGGATAATCAAGG
>HDCRISPR_A_ENSG00000077232_2
AAGGTGGCCAGTATGAAAGC
>HDCRISPR_A_ENSG00000077232_3
AATAGTTCCAGCTTTCATAC
>HDCRISPR_A_ENSG00000077232_4
TACTCAAAGATGAAGATCTA
>HDCRISPR_A_ENSG00000170464_1
ATGGCGGCGACTCTGGGCAG
>HDCRISPR_A_ENSG00000170464_2
AGCGGGGAGCGCTGGACGGA
>HDCRISPR_A_ENSG00000170464_3
GAGTGGACTCAGACCCGGCA
>HDCRISPR_A_ENSG00000170464_4
CAGGGGTCATGACTCTCAGG
>HDCRISPR_A_ENSG00000059769_1
AACCGCCTACGAGACACTCA
>HDCRISPR_A_ENSG00000059769_2
ACTACTCTAACATCCACCTT
>HDCRISPR_A_ENSG00000059769_3
CCAAGCGCCTGCTATAGTAG
>HDCRISPR_A_ENSG00000059769_4
CAAAGAAGAAATTCGTGACG
>HDCRISPR_A_ENSG00000115137_1
AAGATTCGTGTCTAAATACC
>HDCRISPR_A_ENSG00000115137_2
GCAACAATTGGAATTGACTA
>HDCRISPR_A_ENSG00000115137_3
TGGACATCCCTTCTTCTATG
>HDCRISPR_A_ENSG00000115137_4
TTTCTTACCTCATAGAAGAA
>HDCRISPR_A_ENSG00000177692_1
ATGCTCTGCAGATGAAGTCA
>HDCRISPR_A_ENSG00000177692_2
ACAAATGCCAGTCAGAGTAA
>HDCRISPR_A_ENSG00000177692_3
CCGTGCTGCTGAACAAGTGA
>HDCRISPR_A_ENSG00000177692_4
GCAAGCTATAGAACGTTTAG
>HDCRISPR_A_ENSG00000176410_1
GATGCGCGTGAAGCGCTCGG
>HDCRISPR_A_ENSG00000176410_2
GAACATCGTGCGGTTGGCGC
>HDCRISPR_A_ENSG00000176410_3
TCAACATGGCAGCCATGCGC
>HDCRISPR_A_ENSG00000176410_4
GGCACTGCCCAGCACCACGT
>HDCRISPR_A_ENSG00000147570_1
ACATACCTAACCAAAGACAG
>HDCRISPR_A_ENSG00000147570_2
CAGCGGACTCTGTCAACAAC
>HDCRISPR_A_ENSG00000147570_3
TTGACAGAGTCCGCTGTCTT
>HDCRISPR_A_ENSG00000147570_4
GAAGCTCTATACGAAATTCT
>HDCRISPR_A_ENSG00000163793_1
ACTTAAACCACCACCTGAGC
>HDCRISPR_A_ENSG00000163793_2
AACAAGTGAGCAGAGTACAC
>HDCRISPR_A_ENSG00000163793_3
GATGAGCCTCTATGCAGTGC
>HDCRISPR_A_ENSG00000163793_4
GCAGTGCTGGATCTTAAGAA
>HDCRISPR_A_ENSG00000119661_1
AGGGATTGCCTACAAACACC
>HDCRISPR_A_ENSG00000119661_2
GCAGAATGTTTCTCTTCCAA
>HDCRISPR_A_ENSG00000119661_3
TTACTCGCAATTAGCAAGCA
>HDCRISPR_A_ENSG00000119661_4
GGGACACATTAGAAGAACTG
>HDCRISPR_A_ENSG00000163879_1
GAGGCAAGTGAACGAGCAGA
>HDCRISPR_A_ENSG00000163879_2
AATGTGAAGCCACTGAGAAG
>HDCRISPR_A_ENSG00000163879_3
CAAGTACGACACCCCAGTGC
>HDCRISPR_A_ENSG00000163879_4
TTGAGCAAAGAGTCTGCGGG
>HDCRISPR_A_ENSG00000213918_1
GTAGCTGACGAGGGTGGCAT
>HDCRISPR_A_ENSG00000213918_2
GATGAGGGGCATGAAGCTGC
>HDCRISPR_A_ENSG00000213918_3
ACCAGACACCTATCACTACG
>HDCRISPR_A_ENSG00000213918_4
CTCACTGACCACGTAGTGAT
>HDCRISPR_A_ENSG00000137976_1
GCTCATCAGAGATTCCTGGC
>HDCRISPR_A_ENSG00000137976_2
AGTGTGGTGAGGAGCCTGCC
>HDCRISPR_A_ENSG00000137976_3
CACCACACTTCAGTCGGCCC
>HDCRISPR_A_ENSG00000137976_4
ACCACACTTCAGTCGGCCCA
>HDCRISPR_A_ENSG00000187957_1
AATGAAATGGGATCAAGTGG
>HDCRISPR_A_ENSG00000187957_2
GGAGCACTGTTGGAATCCTG
>HDCRISPR_A_ENSG00000187957_3
TGAAGGTCCCAACTGTGAAC
>HDCRISPR_A_ENSG00000187957_4
GTCACCGTTGCCTGAGAGCG
>HDCRISPR_A_ENSG00000179532_1
CCAGCTCCTCATGGTCCCGG
>HDCRISPR_A_ENSG00000179532_2
CATGGTCCCGGAGGAGAGGA
>HDCRISPR_A_ENSG00000179532_3
ACTGCTGTCCCCAGAAGCGG
>HDCRISPR_A_ENSG00000179532_4
TGGCCTGCCAGCAGAAACAG
>HDCRISPR_A_ENSG00000142182_1
AGCTCCGTTTCACCCGGGAC
>HDCRISPR_A_ENSG00000142182_2
GCCCTCACCTCTGCCTGTCC
>HDCRISPR_A_ENSG00000142182_3
AACGGAGCTTGAGAGCTCAC
>HDCRISPR_A_ENSG00000142182_4
AATCACGTCCATGCTGGGCT
>HDCRISPR_A_ENSG00000123992_1
GGCCAGTACGTTCCTGGCAA
>HDCRISPR_A_ENSG00000123992_2
AGCCATTGCCAGGAACGTAC
>HDCRISPR_A_ENSG00000123992_3
CGGTAAGGCCCGCAAAGAGG
>HDCRISPR_A_ENSG00000123992_4
CGTCCGAGTTCCTTACCCGG
>HDCRISPR_A_ENSG00000147251_1
TATATGAACCGTCAGGAAGT
>HDCRISPR_A_ENSG00000147251_2
TACTTGACCCAACTTCCTGA
>HDCRISPR_A_ENSG00000147251_3
TGAAACTGAGCAGGAAATGG
>HDCRISPR_A_ENSG00000147251_4
GAGACGGTAGAAACAGCACA
>HDCRISPR_A_ENSG00000088538_1
GAGGAGGAGAAATACGGCGT
>HDCRISPR_A_ENSG00000088538_2
AACAAAGAAGCCAAATGTGA
>HDCRISPR_A_ENSG00000088538_3
TTCAAGTGAATGTAATTTGC
>HDCRISPR_A_ENSG00000088538_4
TTCTAGGCAGTATGAAACTG
>HDCRISPR_A_ENSG00000115325_1
TTGTACAGCCCTACCTGGGA
>HDCRISPR_A_ENSG00000115325_2
GGCGTCTACCTTCCCAGGTA
>HDCRISPR_A_ENSG00000115325_3
GCCGCAGCTCCTCACCGGAA
>HDCRISPR_A_ENSG00000115325_4
TTCACCTTCCAGACGGCACA
>HDCRISPR_A_ENSG00000125170_1
GTCACTGAAATTGGTCGCCA
>HDCRISPR_A_ENSG00000125170_2
GCTACGTGAAGATGAAGAGC
>HDCRISPR_A_ENSG00000125170_3
GATGAAGAGCAGGAAGCTCG
>HDCRISPR_A_ENSG00000125170_4
TAACCTTGGGGCAGCCCCGG
>HDCRISPR_A_ENSG00000206052_1
CCAGAAGGTCGGGCTCCCCA
>HDCRISPR_A_ENSG00000206052_2
GATACGGTCGGGACTCAACG
>HDCRISPR_A_ENSG00000206052_3
CTGGGATATCCACAATGCCA
>HDCRISPR_A_ENSG00000206052_4
AGAATGTGTGACACAGGAGA
>HDCRISPR_A_ENSG00000083097_1
CCAGTGCTAGCAGATAACAG
>HDCRISPR_A_ENSG00000083097_2
CCACTGTTATCTGCTAGCAC
>HDCRISPR_A_ENSG00000083097_3
GGTTCCTGAAATACAAGGTG
>HDCRISPR_A_ENSG00000083097_4
AGTAATAGAAAGCTCAGCGA
>HDCRISPR_A_ENSG00000015413_1
GGGGACCCCACCATGTGGAG
>HDCRISPR_A_ENSG00000015413_2
GCAGTGCAGACGGCCACAAG
>HDCRISPR_A_ENSG00000015413_3
CGAGGCAGAGAGGATCATGA
>HDCRISPR_A_ENSG00000015413_4
AACATATCCAGCAGCTGCCA
>HDCRISPR_A_ENSG00000175497_1
TTCACGATCCAGAGGCTCGG
>HDCRISPR_A_ENSG00000175497_2
CTTTGTGCTTCACGATCCAG
>HDCRISPR_A_ENSG00000175497_3
CCATTGATCCACCGAGCCTC
>HDCRISPR_A_ENSG00000175497_4
TCAGTCATCCTCTTAACCCC
>HDCRISPR_A_ENSG00000197635_1
CTTACCTGAAATCCATCTTA
>HDCRISPR_A_ENSG00000197635_2
TGCTCGGCTTGCAGACACCG
>HDCRISPR_A_ENSG00000197635_3
GGATTCCAAACAACACACAG
>HDCRISPR_A_ENSG00000197635_4
ACAACACACAGTGGGTCACA
>HDCRISPR_A_ENSG00000130226_1
TGGGGAGTAACCCTCCGCAG
>HDCRISPR_A_ENSG00000130226_2
ACCACTTATCCACTTAGCCT
>HDCRISPR_A_ENSG00000130226_3
ACTTCTACTGTCTTAATAGA
>HDCRISPR_A_ENSG00000130226_4
TTCATCTACAGAGAACAGAA
>HDCRISPR_A_ENSG00000121570_1
GGCAGTTTAGAAGGTAATGG
>HDCRISPR_A_ENSG00000121570_2
GGTGGCAGTTTAGAAGGTAA
>HDCRISPR_A_ENSG00000121570_3
ATGTCTATCAAAGGCAGTAA
>HDCRISPR_A_ENSG00000121570_4
GATTCACCGGGACATTCTGC
>HDCRISPR_A_ENSG00000204595_1
CATACACCCAACAGTACTGC
>HDCRISPR_A_ENSG00000204595_2
ATTTGCAGGGACCTTGAGGT
>HDCRISPR_A_ENSG00000204595_3
GGTGGGGTCTCCACCAGTGT
>HDCRISPR_A_ENSG00000204595_4
CCGATCGGCCTGGTGTACAC
>HDCRISPR_A_ENSG00000178904_1
GAATGCTACAATCACTGTGA
>HDCRISPR_A_ENSG00000178904_2
TATTTCTCTTCTTTGCCGGA
>HDCRISPR_A_ENSG00000178904_3
CACACATGTGTGACGTCCAG
>HDCRISPR_A_ENSG00000178904_4
CCCATATTTCAGGGCTACAT
>HDCRISPR_A_ENSG00000188641_1
CGAGTCCTTACTGAGCACAG
>HDCRISPR_A_ENSG00000188641_2
TCCACCTACACAAAGATCAG
>HDCRISPR_A_ENSG00000188641_3
GAGGGACCCATTAATATTGG
>HDCRISPR_A_ENSG00000188641_4
ACTTGGTCTGACTTGTGGAA
>HDCRISPR_A_ENSG00000147647_1
CGTGCTGGTGGAGGACGGCG
>HDCRISPR_A_ENSG00000147647_2
TTCAGTGTCACGGCAGGAGA
>HDCRISPR_A_ENSG00000147647_3
TCCATCGACGACTTCCACCA
>HDCRISPR_A_ENSG00000147647_4
ATGGACCGCGAGCCCATGAA
>HDCRISPR_A_ENSG00000092964_1
GCAGACGTCATTCCCTGATC
>HDCRISPR_A_ENSG00000092964_2
CATCCGGGAGTGGGCCTCGA
>HDCRISPR_A_ENSG00000092964_3
TGTGGACGTCAATTCCTCCG
>HDCRISPR_A_ENSG00000092964_4
TTTCTTCCAAGGAACCAAGG
>HDCRISPR_A_ENSG00000113657_1
ACATCAACTCCTTGCTGGCC
>HDCRISPR_A_ENSG00000113657_2
TTGATGTAGTCCGGAGTAGT
>HDCRISPR_A_ENSG00000113657_3
GAGCCCTGACCCAACTACTC
>HDCRISPR_A_ENSG00000113657_4
AATGGGTTCCATCTATGCCG
>HDCRISPR_A_ENSG00000151640_1
CAGACACTCACAGATCATGG
>HDCRISPR_A_ENSG00000151640_2
CTGCGACTACTCCCTGCACG
>HDCRISPR_A_ENSG00000151640_3
TGCTGGCGGCCTACGAGCAG
>HDCRISPR_A_ENSG00000151640_4
TGAGAACGGGGACATCGTGG
>HDCRISPR_A_ENSG00000144045_1
GGATGGTGTCCCAGTAGATG
>HDCRISPR_A_ENSG00000144045_2
GCAAGACGATTGCGAGCAAG
>HDCRISPR_A_ENSG00000144045_3
CGGAGCTTAGGTTCAAGGGC
>HDCRISPR_A_ENSG00000144045_4
ATCTAGTACCAGCACGCCCC
>HDCRISPR_A_ENSG00000156171_1
GAAATGTGGTGGTTTCAGCA
>HDCRISPR_A_ENSG00000156171_2
AAATTACAAGGGCTGAAGGA
>HDCRISPR_A_ENSG00000156171_3
AGCAGATGTCCAAATTACAA
>HDCRISPR_A_ENSG00000156171_4
TGGGCTGCATTTGGTAGGAA
>HDCRISPR_A_ENSG00000162490_1
CCAGGGGCAGCAGGAGGACG
>HDCRISPR_A_ENSG00000162490_2
CTCCAGGTTGGGAGAGGACC
>HDCRISPR_A_ENSG00000162490_3
CTGGTCCTCTCCCAACCTGG
>HDCRISPR_A_ENSG00000162490_4
GACAGGTTGAGGCTGCACCA
>HDCRISPR_A_ENSG00000171962_1
CGTGCAACTCGATGGAGCCG
>HDCRISPR_A_ENSG00000171962_2
GACATGCTCAAGCTGGCCGT
>HDCRISPR_A_ENSG00000171962_3
GAACCAGCCGTGCAACTCGA
>HDCRISPR_A_ENSG00000171962_4
TACTCCGAAAGTCCAGCTGC
>HDCRISPR_A_ENSG00000159625_1
CCTCGCCCATTCAGCCCACT
>HDCRISPR_A_ENSG00000159625_2
AGTTCGTGAGCACAACCCTC
>HDCRISPR_A_ENSG00000159625_3
TCAGAGCCCAGGAGAAGAAG
>HDCRISPR_A_ENSG00000159625_4
TGTGCTATCGGGGAAGCGCG
>HDCRISPR_A_ENSG00000184845_1
CAAGAGATCTGACACAGCCA
>HDCRISPR_A_ENSG00000184845_2
GAAGGAGATGAGTACAGACA
>HDCRISPR_A_ENSG00000184845_3
GACAGGCTTTCCATTACCTG
>HDCRISPR_A_ENSG00000184845_4
GACTCTGAACACCTCTGCCA
>HDCRISPR_A_ENSG00000149295_1
GGTATGATGATGATCTGGAG
>HDCRISPR_A_ENSG00000149295_2
GACGATCAGGTAGTTGGTGG
>HDCRISPR_A_ENSG00000149295_3
CAACGGGTCAGACGGGAAGG
>HDCRISPR_A_ENSG00000149295_4
TAGGTGAGTGGAAATTCAGC
>HDCRISPR_A_ENSG00000151577_1
GATGAGCGCGCAGTAGGAGA
>HDCRISPR_A_ENSG00000151577_2
GGTGTGCATGGCTGTGCTGA
>HDCRISPR_A_ENSG00000151577_3
GGCATAGTAGGCATGTGGGC
>HDCRISPR_A_ENSG00000151577_4
GCCCTGGGTGGTATACCTGG
>HDCRISPR_A_ENSG00000069696_1
AGACGAAGAGCGGCAGCACC
>HDCRISPR_A_ENSG00000069696_2
GCCGCTCTTCGTCTACTCCG
>HDCRISPR_A_ENSG00000069696_3
GCAGCACCAGGAGAGCGAGG
>HDCRISPR_A_ENSG00000069696_4
ATGAGGGCGTCGCACAGGCG
>HDCRISPR_A_ENSG00000189269_1
TGTTGTATCAACTCCCACTG
>HDCRISPR_A_ENSG00000189269_2
TACGTACCCTGGACAGGTGA
>HDCRISPR_A_ENSG00000189269_3
TGTCCTTCCAGGTTCTTCTG
>HDCRISPR_A_ENSG00000189269_4
CAGTCATCATCTTCACTTCG
>HDCRISPR_A_ENSG00000102385_1
TCTCCTTCTCCTGTTGCACC
>HDCRISPR_A_ENSG00000102385_2
TGTGTGCAGCGCTCGCCTAG
>HDCRISPR_A_ENSG00000102385_3
CAGTCAATAATCTCTTGAAG
>HDCRISPR_A_ENSG00000102385_4
CTCCTTCTCCTGTTGCACCA
>HDCRISPR_A_ENSG00000134765_1
CTTACAGAAGATGCTCCCTG
>HDCRISPR_A_ENSG00000134765_2
CTCTGGCCTCTGCTGCCCCA
>HDCRISPR_A_ENSG00000134765_3
GCTGAAACACTTGTAGGCAA
>HDCRISPR_A_ENSG00000134765_4
CAGGGTCACTGGACCGGATT
>HDCRISPR_A_ENSG00000134755_1
CCGCGGCTACACTCACCGCG
>HDCRISPR_A_ENSG00000134755_2
CTAGATGCCGAGAAACTTGT
>HDCRISPR_A_ENSG00000134755_3
ACCTCTACCAACAAGTTTCT
>HDCRISPR_A_ENSG00000134755_4
CAGCTGTAAAGCACTCTTTC
>HDCRISPR_A_ENSG00000134762_1
ACTACCAACAACTCTAGCCA
>HDCRISPR_A_ENSG00000134762_2
AAACTCACTTCACCGAGACG
>HDCRISPR_A_ENSG00000134762_3
CGAGATCTGGCTTACCACGA
>HDCRISPR_A_ENSG00000134762_4
TTGTCTGCCTCTAGTTTAGA
>HDCRISPR_A_ENSG00000171587_1
ATACCAGTGCTTTGTGCGCA
>HDCRISPR_A_ENSG00000171587_2
CCGAGTTGTTGGCAGTGCAG
>HDCRISPR_A_ENSG00000171587_3
GGCGGGAGTCGTCCTGTACC
>HDCRISPR_A_ENSG00000171587_4
GATGACCCGATTCTCAAGGG
>HDCRISPR_A_ENSG00000177103_1
GTAAAGAGTCCAGGAGCAGG
>HDCRISPR_A_ENSG00000177103_2
TGGTGCCAACATCTTCAGGG
>HDCRISPR_A_ENSG00000177103_3
CCCAACATCCGCGTCAAAGC
>HDCRISPR_A_ENSG00000177103_4
CAATGACTACTTCTGCACCG
>HDCRISPR_A_ENSG00000111817_1
CCAAGGACTACAGTGCCCGC
>HDCRISPR_A_ENSG00000111817_2
ACGATGAGGACTCACACACG
>HDCRISPR_A_ENSG00000111817_3
GAACATTGAAGCCCGAGACA
>HDCRISPR_A_ENSG00000111817_4
TGCAATGTGCTCGTGCGAGC
>HDCRISPR_A_ENSG00000171451_1
ATTGAATAAATCCATGCCCG
>HDCRISPR_A_ENSG00000171451_2
AAGGTGTCAGATATCCGCAG
>HDCRISPR_A_ENSG00000171451_3
CTGTGAGCAATTATTCCGAA
>HDCRISPR_A_ENSG00000171451_4
AGTATTCCAAGGTCCGCTCA
>HDCRISPR_A_ENSG00000134760_1
TCAAATGGCATTCAATCCGA
>HDCRISPR_A_ENSG00000134760_2
TTCGCAGCAGCCTGTCGTGA
>HDCRISPR_A_ENSG00000134760_3
TCCATTCACGTTTCTGCCTT
>HDCRISPR_A_ENSG00000134760_4
AGTGACCTCTCGATCAACTA
>HDCRISPR_A_ENSG00000134757_1
GCTCTTCCCCAGAACTACAG
>HDCRISPR_A_ENSG00000134757_2
TCCAGGACTTACCACGAAGA
>HDCRISPR_A_ENSG00000134757_3
TCATGGAGAATTGCGAATAG
>HDCRISPR_A_ENSG00000134757_4
ATGTCTGCAGGTGGTCATAT
>HDCRISPR_A_ENSG00000175065_1
GTGAGAGGCTCAGATCGGGA
>HDCRISPR_A_ENSG00000175065_2
TGAAATCCCAATCCTGGTGA
>HDCRISPR_A_ENSG00000175065_3
GATCGGGATGGAGCTGCAGA
>HDCRISPR_A_ENSG00000175065_4
GCAGTCTTGGAGAATTGAAG
>HDCRISPR_A_ENSG00000152591_1
TTTGCATTTGGGCAGTAGCA
>HDCRISPR_A_ENSG00000152591_2
GGTTCCTCAAAGCAAACCAC
>HDCRISPR_A_ENSG00000152591_3
CTGACACATTTGATCTTGCT
>HDCRISPR_A_ENSG00000152591_4
GCAGAAACATATGGTCATGA
>HDCRISPR_A_ENSG00000151914_1
AGATTGCCAACAGAGTTCAG
>HDCRISPR_A_ENSG00000151914_2
ATACTACCAGGCAGATCAAT
>HDCRISPR_A_ENSG00000151914_3
GATGTACAGATTCTTATTGA
>HDCRISPR_A_ENSG00000151914_4
TCTGTACATCAATTACATGC
>HDCRISPR_A_ENSG00000129480_1
CTGCAAATTCGCCCAGCCGA
>HDCRISPR_A_ENSG00000129480_2
GGGATAATAAGAATGTTGCC
>HDCRISPR_A_ENSG00000129480_3
TAAGTGTGTGAATGGTCCGT
>HDCRISPR_A_ENSG00000129480_4
ATTATCCCTCAAGCTACCCT
>HDCRISPR_A_ENSG00000134769_1
GAACAGGGTGTCGTTCATGC
>HDCRISPR_A_ENSG00000134769_2
GGGAACAGAGTGGGAGAACA
>HDCRISPR_A_ENSG00000134769_3
ATGCTGGTTACAGGTCTGGG
>HDCRISPR_A_ENSG00000134769_4
TCAGGCTGATCTGGGAACAT
>HDCRISPR_A_ENSG00000138101_1
TTGTACAAATCGTAATTTGC
>HDCRISPR_A_ENSG00000138101_2
GCGGGACACACTGATCTCGG
>HDCRISPR_A_ENSG00000138101_3
AGGAGATGACAGTTTCGAGG
>HDCRISPR_A_ENSG00000138101_4
GAGGTAGCCAGACAAGGCAC
>HDCRISPR_A_ENSG00000047579_1
GCGGCTGCTGAGCGTGCAGC
>HDCRISPR_A_ENSG00000047579_2
AGCAGGATTTCACCTCCGGG
>HDCRISPR_A_ENSG00000047579_3
CCCACCGTATACCCACCCGG
>HDCRISPR_A_ENSG00000047579_4
GCTCAGCAGCCGCTCGCGAA
>HDCRISPR_A_ENSG00000163840_1
GGAGTGCACGGTCAGCACCC
>HDCRISPR_A_ENSG00000163840_2
GTGGAGTTCAGTGAAAGGGC
>HDCRISPR_A_ENSG00000163840_3
TTGTACACCCGCACGAGGAG
>HDCRISPR_A_ENSG00000163840_4
AGCTCTAAGTCCTCGGGCGG
>HDCRISPR_A_ENSG00000169718_1
CAGGAACAGAGAGTTTCTCG
>HDCRISPR_A_ENSG00000169718_2
CCCGTTAGCAAACACAGGGA
>HDCRISPR_A_ENSG00000169718_3
TGTTCCCGTTAGCAAACACA
>HDCRISPR_A_ENSG00000169718_4
ATGTTCCCGTTAGCAAACAC
>HDCRISPR_A_ENSG00000120129_1
CGTCCAGCAACACCACGGCG
>HDCRISPR_A_ENSG00000120129_2
GCCGGCGTTGAAAGCGAAGA
>HDCRISPR_A_ENSG00000120129_3
TCAGCACCATCGTGCGGCGC
>HDCRISPR_A_ENSG00000120129_4
GCGCTCGTCCAGCAACACCA
>HDCRISPR_A_ENSG00000144048_1
GCGGAAACCACATCCCCGAA
>HDCRISPR_A_ENSG00000144048_2
TTGGGACCCACATGAGCCAG
>HDCRISPR_A_ENSG00000144048_3
CATACTACCTTTCGGGGATG
>HDCRISPR_A_ENSG00000144048_4
CAGTGGCATCATCCCCGCAG
>HDCRISPR_A_ENSG00000079393_1
GAGATGCCTGGACTGCCCCA
>HDCRISPR_A_ENSG00000079393_2
CAGGATGCTGGGGCAAGGCG
>HDCRISPR_A_ENSG00000079393_3
GGAGCTGGAGGAGCTCCTGC
>HDCRISPR_A_ENSG00000079393_4
CATGGATCTTGGGCCTCCGG
>HDCRISPR_A_ENSG00000149599_1
GCCTGGGTTGGGGTTGGCGA
>HDCRISPR_A_ENSG00000149599_2
GGACGTGCTTGAAGCCATCA
>HDCRISPR_A_ENSG00000149599_3
GCAGCTTGAAGAGTTTGGCT
>HDCRISPR_A_ENSG00000149599_4
GATGGGCCTGGTGGCCTTGA
>HDCRISPR_A_ENSG00000111266_1
TTTGAGTTCCAATCATCTCA
>HDCRISPR_A_ENSG00000111266_2
GTCATGGCCCATGAGATGAT
>HDCRISPR_A_ENSG00000111266_3
AAGTGCTGCTAATTGATAGC
>HDCRISPR_A_ENSG00000111266_4
GGCTCTGCTGGAAAGTGGAA
>HDCRISPR_A_ENSG00000162999_1
GAAGAAGTAGAGCCGAGCAG
>HDCRISPR_A_ENSG00000162999_2
TCTCAGGAAGCAATGCACCA
>HDCRISPR_A_ENSG00000162999_3
GGGTGGTTGTGGTTATGTGC
>HDCRISPR_A_ENSG00000162999_4
CAACTTGCAGGTCCGAGCTA
>HDCRISPR_A_ENSG00000158050_1
CAGCAGGCAGGCGAGAACGG
>HDCRISPR_A_ENSG00000158050_2
GCAGCTGCCCAGGAACAGGT
>HDCRISPR_A_ENSG00000158050_3
TCGCAGGAAGTACACGGCAG
>HDCRISPR_A_ENSG00000158050_4
GGTAGGGCAAGATCTCCACA
>HDCRISPR_A_ENSG00000189037_1
CTTGTTTCTCAGCAATGGTG
>HDCRISPR_A_ENSG00000189037_2
ACGGCCCTGCCTCATATCGA
>HDCRISPR_A_ENSG00000189037_3
TTCCACCGAGGCATTGACAA
>HDCRISPR_A_ENSG00000189037_4
CGGCGAGTTGATCATGCGCA
>HDCRISPR_A_ENSG00000112679_1
GCCCTGCACACCGTGCGTGC
>HDCRISPR_A_ENSG00000112679_2
ATCCTGTGCCAACCCCAACG
>HDCRISPR_A_ENSG00000112679_3
GTCTCTGGAAGCCCACGTTG
>HDCRISPR_A_ENSG00000112679_4
ACATAGGCCTGGCACTATCG
>HDCRISPR_A_ENSG00000198842_1
AGGATCGCCAAGAGGCGCCC
>HDCRISPR_A_ENSG00000198842_2
GCAGGTAGTCCCAAGCGAGG
>HDCRISPR_A_ENSG00000198842_3
GGACGAAGCCAACGTGAGGG
>HDCRISPR_A_ENSG00000198842_4
AGAGGCGCCCTGGAATGAGG
>HDCRISPR_A_ENSG00000188542_1
GATGGTGAAGAGCGCTCGCC
>HDCRISPR_A_ENSG00000188542_2
CCGGTAGCAGAACCGAACCC
>HDCRISPR_A_ENSG00000188542_3
GTAGACTAGGCAGGCGCCGC
>HDCRISPR_A_ENSG00000188542_4
CCATGGGACCGGCAGAAGCT
>HDCRISPR_A_ENSG00000164086_1
GCGCAACATGAGGCCCGGGA
>HDCRISPR_A_ENSG00000164086_2
GGATGATGGAGCGGATGGGC
>HDCRISPR_A_ENSG00000164086_3
TGGGCAGGTTGCCCTTGCGC
>HDCRISPR_A_ENSG00000164086_4
CATCGAGACGGCCATCAACC
>HDCRISPR_A_ENSG00000184545_1
GTGAAGCGGCGGCTGCAGCA
>HDCRISPR_A_ENSG00000184545_2
CGGCTGGATGAGCTCCGCAA
>HDCRISPR_A_ENSG00000184545_3
CATTGCGGAGCTCATCCAGC
>HDCRISPR_A_ENSG00000184545_4
CATCGACAGCCGCTCCTTCG
>HDCRISPR_A_ENSG00000130829_1
GTGCTCCTGTACGACCAGGG
>HDCRISPR_A_ENSG00000130829_2
GAGCGGCCCAGACCCTCCAT
>HDCRISPR_A_ENSG00000130829_3
ACAGCTCCCGACGCAGCCAC
>HDCRISPR_A_ENSG00000130829_4
CCTGGTCGTACAGGAGCACG
>HDCRISPR_A_ENSG00000170788_1
CCTACTTACCAGTTGTTCCA
>HDCRISPR_A_ENSG00000170788_2
AGTGGCAAGAGTTCGCCCAG
>HDCRISPR_A_ENSG00000170788_3
AATATTCTATCGGATCCACT
>HDCRISPR_A_ENSG00000170788_4
TCTGATGGAGCAGGAAATGA
>HDCRISPR_A_ENSG00000133665_1
GGCACTGGCAGAGGTGGCGA
>HDCRISPR_A_ENSG00000133665_2
CAGTGACCCAATAGAATACC
>HDCRISPR_A_ENSG00000133665_3
CTCACTGGCTTTATCATTAC
>HDCRISPR_A_ENSG00000133665_4
CCTGGCCCAGGCACTGGCAG
>HDCRISPR_A_ENSG00000187240_1
GCATGGCAGAGCAAGTGGGA
>HDCRISPR_A_ENSG00000187240_2
CGTCGGATCGCTGCACCCTG
>HDCRISPR_A_ENSG00000187240_3
AGGGTGCAGCGATCCGACGC
>HDCRISPR_A_ENSG00000187240_4
CGAATACTTGCCGTACTGCT
>HDCRISPR_A_ENSG00000138036_1
AGGGGAATTAATGGAAGTGA
>HDCRISPR_A_ENSG00000138036_2
GAAAGACTACTATTATTCTA
>HDCRISPR_A_ENSG00000138036_3
CCAGGCCGTCGACGATGCCC
>HDCRISPR_A_ENSG00000138036_4
TTAATCAGCATACCCATCAC
>HDCRISPR_A_ENSG00000168589_1
AGGTGGAGGAAACCTTAAAG
>HDCRISPR_A_ENSG00000168589_2
GAGGATCCAGAGTCATAAAG
>HDCRISPR_A_ENSG00000168589_3
TGGTCTCTTTCAGGCAGAGG
>HDCRISPR_A_ENSG00000168589_4
CAATAACCCCTTTATGACTC
>HDCRISPR_A_ENSG00000165169_1
TCACCTCTTTGACAATATTG
>HDCRISPR_A_ENSG00000165169_2
TTAGGTTGGCTTCAATGCTG
>HDCRISPR_A_ENSG00000165169_3
GGAACAATCCTTAACACACC
>HDCRISPR_A_ENSG00000165169_4
CCACTATGCTTGCAGTCCAC
>HDCRISPR_A_ENSG00000127334_1
ACAGCATTCATAGACGGCAG
>HDCRISPR_A_ENSG00000127334_2
GAGCGTGGCTGCCGACATGC
>HDCRISPR_A_ENSG00000127334_3
CCTGGATCTGTCCGTGAGCG
>HDCRISPR_A_ENSG00000127334_4
CCAGGTTCAACAGTTGTTTG
>HDCRISPR_A_ENSG00000143479_1
TGCAGAGTACATTTGAACAG
>HDCRISPR_A_ENSG00000143479_2
GGTTTCATCTATCATCATGA
>HDCRISPR_A_ENSG00000143479_3
TTGCAGAGTACATTTGAACA
>HDCRISPR_A_ENSG00000143479_4
CTGGGTGGAGGTGGTTCAGA
>HDCRISPR_A_ENSG00000135636_1
AAGACCATGAGACGATGGGG
>HDCRISPR_A_ENSG00000135636_2
GGTCAAAGACCATGAGACGA
>HDCRISPR_A_ENSG00000135636_3
GTGGCGAGGACCTCTCGGAG
>HDCRISPR_A_ENSG00000135636_4
CGGACAGACTAGGGGTGGCG
>HDCRISPR_A_ENSG00000232125_1
GAAGAAGATGAAGGACCGGG
>HDCRISPR_A_ENSG00000232125_2
AGAGCTGTTTCAGAAGGCCA
>HDCRISPR_A_ENSG00000232125_3
TGAGAGGGTTATTAGGGCAG
>HDCRISPR_A_ENSG00000232125_4
TTTCAGCAGCTGATAACCGG
>HDCRISPR_A_ENSG00000089091_1
GCGTATTGTTATCAATTTCA
>HDCRISPR_A_ENSG00000089091_2
GACGACAGCCAAATATGGGT
>HDCRISPR_A_ENSG00000089091_3
GGGCTGATGGCTGTCAGGAG
>HDCRISPR_A_ENSG00000089091_4
GCAAAGGGATCTGATGGCCG
>HDCRISPR_A_ENSG00000165891_1
AGCAACTTCATCTAGGGAGA
>HDCRISPR_A_ENSG00000165891_2
GATAGCGAGCTAGAAACTTC
>HDCRISPR_A_ENSG00000165891_3
CCTCTGTAGCTTGATGTTGT
>HDCRISPR_A_ENSG00000165891_4
GAACCTCCAGAGACTAGGAG
>HDCRISPR_A_ENSG00000145088_1
CTCACTCACAGCGCACAGTG
>HDCRISPR_A_ENSG00000145088_2
CACACCTAGACCGTCGCGAG
>HDCRISPR_A_ENSG00000145088_3
ACACCTAGACCGTCGCGAGC
>HDCRISPR_A_ENSG00000145088_4
GCGAGCGGGTTCTCAAGTTA
>HDCRISPR_A_ENSG00000108001_1
GCCGTAGGGAGAGTTAGCGG
>HDCRISPR_A_ENSG00000108001_2
ATTCAGGAGAATATTCCGCG
>HDCRISPR_A_ENSG00000108001_3
GGCCGGTACGTACCTCTGGG
>HDCRISPR_A_ENSG00000108001_4
GTACCTCTGGGCGGCCGTGT
>HDCRISPR_A_ENSG00000223601_1
TGGAATCTCCAACACAACAG
>HDCRISPR_A_ENSG00000223601_2
CAGCCCACAAGACAGTACAA
>HDCRISPR_A_ENSG00000223601_3
CTGTGGGTTGTTTCTTGGGC
>HDCRISPR_A_ENSG00000223601_4
CCGAAATCCCATAACCGCGA
>HDCRISPR_A_ENSG00000255423_1
TGAGTGTTGGTGTGAGCAAG
>HDCRISPR_A_ENSG00000255423_2
CAGCCCAGGAGATGACGCAA
>HDCRISPR_A_ENSG00000255423_3
GAGACGATTCAAGGCAATGA
>HDCRISPR_A_ENSG00000255423_4
ACAGTATCCACTGGATGCAT
>HDCRISPR_A_ENSG00000147155_1
TTCAGGGAAAGAGTATGCCA
>HDCRISPR_A_ENSG00000147155_2
TCAGGGAAAGAGTATGCCAA
>HDCRISPR_A_ENSG00000147155_3
CACACACTGCAAACCAGCAC
>HDCRISPR_A_ENSG00000147155_4
AAAGACATGACTACCAACGC
>HDCRISPR_A_ENSG00000171551_1
GAAGTCAGGGTCGTACAGGG
>HDCRISPR_A_ENSG00000171551_2
AGAACTGGTGCATCAAGCGG
>HDCRISPR_A_ENSG00000171551_3
TAGCCGCCAGAATGGCGCAG
>HDCRISPR_A_ENSG00000171551_4
CACGCGGATGACGTAGCGCG
>HDCRISPR_A_ENSG00000093144_1
GAAATCACTAGGAACTCCAG
>HDCRISPR_A_ENSG00000093144_2
TGTTATGATGCTACAACTTC
>HDCRISPR_A_ENSG00000093144_3
GGGAAAGGCCTCATTGTCCG
>HDCRISPR_A_ENSG00000093144_4
GGAAAGGCCTCATTGTCCGT
>HDCRISPR_A_ENSG00000158813_1
GCGGCTTCTCCCGGTTCCAA
>HDCRISPR_A_ENSG00000158813_2
GCGAGAGGCCAAAGAAACCC
>HDCRISPR_A_ENSG00000158813_3
AGTTGCGCTCGGAGTTGCGG
>HDCRISPR_A_ENSG00000158813_4
GCTACCCGGAGGTGGAGCGC
>HDCRISPR_A_ENSG00000131080_1
AGTACTGGGACCAATGGGGA
>HDCRISPR_A_ENSG00000131080_2
GACGGTGTGTCACCTGCCAA
>HDCRISPR_A_ENSG00000131080_3
TGTGTCACCTGCCAACGGTG
>HDCRISPR_A_ENSG00000131080_4
AACACGATTGATGACAGCAC
>HDCRISPR_A_ENSG00000181562_1
GTGCATGCATCAATGAGAAG
>HDCRISPR_A_ENSG00000181562_2
TGTATACACACAGCCTGCAA
>HDCRISPR_A_ENSG00000181562_3
ACTGGGAGAAGTACAACAAT
>HDCRISPR_A_ENSG00000181562_4
GAATTCCATTGTGGCGTAGA
>HDCRISPR_A_ENSG00000116406_1
TGAAATCTCTGGCTCTCAGA
>HDCRISPR_A_ENSG00000116406_2
GCAAGCAGTAAACCATCCAA
>HDCRISPR_A_ENSG00000116406_3
GGGAGGAGAAACAGAAGCTT
>HDCRISPR_A_ENSG00000116406_4
TCATCAACGTCACCGCGACT
>HDCRISPR_A_ENSG00000164176_1
GAGCCCGACCAAGAGCCAGA
>HDCRISPR_A_ENSG00000164176_2
ACGCCTTACCTTTGCCGAAC
>HDCRISPR_A_ENSG00000164176_3
GTTACTGGTGTGATTACCCA
>HDCRISPR_A_ENSG00000164176_4
ACTCCTAATCCATGCCATAA
>HDCRISPR_A_ENSG00000078401_1
TACCTGTTTCTGGAGCTCCT
>HDCRISPR_A_ENSG00000078401_2
CTGCTGTTTGTGGCTTGCCA
>HDCRISPR_A_ENSG00000078401_3
AAGGAGCTCCAGAAACAGGT
>HDCRISPR_A_ENSG00000078401_4
AGCGCGGTGGGTGAGAACGG
>HDCRISPR_A_ENSG00000127129_1
AGGGCAGCTCACCTTCATGC
>HDCRISPR_A_ENSG00000127129_2
TTCATGCAGGGCCACGAGCA
>HDCRISPR_A_ENSG00000127129_3
TAGCGCAACGGAGCACCAGG
>HDCRISPR_A_ENSG00000127129_4
TGGTCTCCGTGCCTACCACC
>HDCRISPR_A_ENSG00000124205_1
GATCTAGGTTCATGGAGCCG
>HDCRISPR_A_ENSG00000124205_2
CTGATCTAGGTTCATGGAGC
>HDCRISPR_A_ENSG00000124205_3
CGTGCGCTTACCTGCGGCGG
>HDCRISPR_A_ENSG00000124205_4
CAGCCACAGTCTCCTCGCCA
>HDCRISPR_A_ENSG00000136160_1
CGGATCTGGGGAGAGGAGAG
>HDCRISPR_A_ENSG00000136160_2
CGTCCGCACAGACTTGGAGG
>HDCRISPR_A_ENSG00000136160_3
GGCAAGAACCAGCGCAACCA
>HDCRISPR_A_ENSG00000136160_4
GTTCCAACGCCAGTCTGGCG
>HDCRISPR_A_ENSG00000102189_1
GTGGTTAAACCATGTTAAGG
>HDCRISPR_A_ENSG00000102189_2
AGCAACTCCTATAAACACAG
>HDCRISPR_A_ENSG00000102189_3
CCTTGAGAGCCAACTCTCCC
>HDCRISPR_A_ENSG00000102189_4
AGAAAGTCATAAACAAGCCC
>HDCRISPR_A_ENSG00000150456_1
AAGGCATGGGCAGAAAGCTG
>HDCRISPR_A_ENSG00000150456_2
CCTGGAGAGCTGCTAAGGCA
>HDCRISPR_A_ENSG00000150456_3
TTATATTTATCATCCTCGCC
>HDCRISPR_A_ENSG00000150456_4
CTGGAGAGCTGCTAAGGCAT
>HDCRISPR_A_ENSG00000103319_1
AGAAGAAGAGCGCCATCCCG
>HDCRISPR_A_ENSG00000103319_2
AACCGGATTTGCGAGAGCAT
>HDCRISPR_A_ENSG00000103319_3
GGGGACAGCGACGATGAGGA
>HDCRISPR_A_ENSG00000103319_4
GACCATCTTGAGAGGAACAG
>HDCRISPR_A_ENSG00000122547_1
CGAAGTCTCTGGACAACATC
>HDCRISPR_A_ENSG00000122547_2
TCCAGAGACTTCGAGCCTTG
>HDCRISPR_A_ENSG00000122547_3
ACAGCCTTCCAGCATCCCCG
>HDCRISPR_A_ENSG00000122547_4
CCCAACATCCGCAAGTGGAA
>HDCRISPR_A_ENSG00000185055_1
GAGCGATGGAGACCAGCAGC
>HDCRISPR_A_ENSG00000185055_2
ATCTTCAGTGCATAGACCCA
>HDCRISPR_A_ENSG00000140025_1
GTTTGGGTACAAGCCCTCCA
>HDCRISPR_A_ENSG00000140025_2
TAAGAAAGCTCTACCTTGGA
>HDCRISPR_A_ENSG00000140025_3
ATAAGAAAGCTCTACCTTGG
>HDCRISPR_A_ENSG00000140025_4
GCATGTGATGAAGATCACAA
>HDCRISPR_A_ENSG00000172771_1
GCAGCGACAAGAACAGACTG
>HDCRISPR_A_ENSG00000172771_2
GTACATGACCGACAGGGCAG
>HDCRISPR_A_ENSG00000172771_3
GGTAGGAGTACATGACCGAC
>HDCRISPR_A_ENSG00000172771_4
GATCTTGCGGCTATGCAGGT
>HDCRISPR_A_ENSG00000159658_1
TCTGATGTGGCTGAAGGTGA
>HDCRISPR_A_ENSG00000159658_2
TCTGCTCTCACCTTCATCGG
>HDCRISPR_A_ENSG00000159658_3
CAAACAAACCTGAGAGCAAC
>HDCRISPR_A_ENSG00000159658_4
CACTGTAGAGGGACTTCAGA
>HDCRISPR_A_ENSG00000172421_1
GAAGCTAAGTGCTTCACAAA
>HDCRISPR_A_ENSG00000172421_2
CTCAGGGATAGAGACTTACC
>HDCRISPR_A_ENSG00000172421_3
CTAAGTGCTTCACAAATGGC
>HDCRISPR_A_ENSG00000172421_4
ACTGGCTGTATTGATTTCCA
>HDCRISPR_A_ENSG00000186976_1
TTTCAAGTTCTCTTAATGTG
>HDCRISPR_A_ENSG00000186976_2
AAGAGAACTTGAAATCCAAG
>HDCRISPR_A_ENSG00000186976_3
CTGTATGAAGTTAAGAGACG
>HDCRISPR_A_ENSG00000186976_4
GCAGGAGCTAAGAAGGGTTC
>HDCRISPR_A_ENSG00000203965_1
TCAACGGATAACCAAGGGGA
>HDCRISPR_A_ENSG00000203965_2
ATGGAAGCTAATGATCGAGA
>HDCRISPR_A_ENSG00000203965_3
GATGCTTGGGCTGTCTGCAG
>HDCRISPR_A_ENSG00000203965_4
AGTGGGACCCAAATCTACAA
>HDCRISPR_A_ENSG00000214360_1
CATGCTGGACTGGAACGCTG
>HDCRISPR_A_ENSG00000214360_2
AAGCAGGTCAAAGACAGGCC
>HDCRISPR_A_ENSG00000214360_3
TGACCTGCTTGACCTGAAAG
>HDCRISPR_A_ENSG00000214360_4
CATGCTGGTGTGCATGCTGC
>HDCRISPR_A_ENSG00000163576_1
ATTGCACCTTATTTGACACA
>HDCRISPR_A_ENSG00000163576_2
TGAAATGTGGTAATAGGCTG
>HDCRISPR_A_ENSG00000163576_3
AAATCTCACGATCAAGCACC
>HDCRISPR_A_ENSG00000163576_4
AGCAATCGACGAGCACCATT
>HDCRISPR_A_ENSG00000096093_1
CGGCTAGCCAAGAATGACCG
>HDCRISPR_A_ENSG00000096093_2
AGCGGCTAGCCAAGAATGAC
>HDCRISPR_A_ENSG00000096093_3
CAGACGCTGAGCTACAGGAA
>HDCRISPR_A_ENSG00000096093_4
CCTGGGACAGCTGGTTGAAC
>HDCRISPR_A_ENSG00000183690_1
AAGCTGTTGCCCGGCAGCAG
>HDCRISPR_A_ENSG00000183690_2
TTGCGGTTGAAGCTGTTGCC
>HDCRISPR_A_ENSG00000183690_3
CTTATGTTCACAGGTGGGAA
>HDCRISPR_A_ENSG00000183690_4
TAGGTGGAGAACCACTTCTG
>HDCRISPR_A_ENSG00000142634_1
TCTGCAGGTATGATGCCGGG
>HDCRISPR_A_ENSG00000142634_2
CCTGATCTTCCGCAAGGCGG
>HDCRISPR_A_ENSG00000142634_3
ATCTTCCGCAAGGCGGCGGC
>HDCRISPR_A_ENSG00000142634_4
GACGTCGATCTCAGAGAGGC
>HDCRISPR_A_ENSG00000140598_1
ATCAATCTGATAGACTCTCC
>HDCRISPR_A_ENSG00000140598_2
GATAGACTCTCCAGGACACG
>HDCRISPR_A_ENSG00000140598_3
GCCCCACCCATCTATTGCAC
>HDCRISPR_A_ENSG00000140598_4
GAGTGGTATAAATGGTGGGC
>HDCRISPR_A_ENSG00000169242_1
CTCTGTGGCAGACGCTGCCA
>HDCRISPR_A_ENSG00000169242_2
GCAGTACATACTGTACCTGG
>HDCRISPR_A_ENSG00000169242_3
GCACTATGAAGATCACTCTG
>HDCRISPR_A_ENSG00000169242_4
TGGGCCGGTTGCACTGCCAG
>HDCRISPR_A_ENSG00000099617_1
GGTAACAGCAGGAGCAGCAG
>HDCRISPR_A_ENSG00000099617_2
GTAGCGGTCCGAGTTGGCGC
>HDCRISPR_A_ENSG00000099617_3
GGTTCCAGTAGACGGCGTAG
>HDCRISPR_A_ENSG00000099617_4
GCGCTCACCTGGGGTTGCTG
>HDCRISPR_A_ENSG00000184349_1
GGACGGAGTCCTCATAGTGA
>HDCRISPR_A_ENSG00000184349_2
CATCAAAGTTCACCATGTAG
>HDCRISPR_A_ENSG00000184349_3
CCTGCGACCACACTTCCAAA
>HDCRISPR_A_ENSG00000184349_4
CTTCCAAAGGGTTCAAGAGA
>HDCRISPR_A_ENSG00000090776_1
GTTGAGGGAGCTCCAGGATA
>HDCRISPR_A_ENSG00000090776_2
TGGCTCGGCCTGGGCAGCGT
>HDCRISPR_A_ENSG00000090776_3
GGCAGCGTTGGCTCGGCAAG
>HDCRISPR_A_ENSG00000090776_4
TTGGCTCGGCAAGTGGCTTG
>HDCRISPR_A_ENSG00000125266_1
GGAGTCCCTTCTCACAGCCA
>HDCRISPR_A_ENSG00000125266_2
CTGTGAGAAGGGACTCCGTG
>HDCRISPR_A_ENSG00000125266_3
TCCGTGTGGAAGTACTGCTG
>HDCRISPR_A_ENSG00000125266_4
GGTTTGGCACAGTTGAGGAG
>HDCRISPR_A_ENSG00000138798_1
GAAGGTACTCTCGCAGGAAA
>HDCRISPR_A_ENSG00000138798_2
TCTGAATGGGTCAAGGCAAG
>HDCRISPR_A_ENSG00000138798_3
GTCTCTCAGCACCGCAGCAC
>HDCRISPR_A_ENSG00000138798_4
TCAGGACAGCTCCAGTGCTG
>HDCRISPR_A_ENSG00000198759_1
GCAGGTCACAAGAAAGACAT
>HDCRISPR_A_ENSG00000198759_2
GAAGAGATAGTTTCCAGAGG
>HDCRISPR_A_ENSG00000198759_3
GCATCACGGGTTGTTAGCAT
>HDCRISPR_A_ENSG00000198759_4
GGGTATTGAAGCAATTGGCA
>HDCRISPR_A_ENSG00000129521_1
GTGGACAACCCCAACGGTGA
>HDCRISPR_A_ENSG00000129521_2
GATGCAGCGACCATCACCGT
>HDCRISPR_A_ENSG00000129521_3
TGGGATTTCTCCATAGGCAA
>HDCRISPR_A_ENSG00000129521_4
AAGCCCACCTCGTGCAGACA
>HDCRISPR_A_ENSG00000120738_1
GAGATGATGCTGCTGAGCAA
>HDCRISPR_A_ENSG00000120738_2
CATGGTGGGCGAGTGAGGAA
>HDCRISPR_A_ENSG00000120738_3
CAGCACCTTCAACCCTCAGG
>HDCRISPR_A_ENSG00000120738_4
CTGCTCGTCCAGGATGGCCG
>HDCRISPR_A_ENSG00000179388_1
CAGCTTCTCGGCGAGTTTGC
>HDCRISPR_A_ENSG00000179388_2
GCCTGACAATCTGTACCCCG
>HDCRISPR_A_ENSG00000179388_3
TCGCAGTACCTCTCCCACCG
>HDCRISPR_A_ENSG00000179388_4
GCTCAGCACGCAGACGTCCA
>HDCRISPR_A_ENSG00000115504_1
CAGGCAACCAGATAAACTGG
>HDCRISPR_A_ENSG00000115504_2
TGGCAGGCAACCAGATAAAC
>HDCRISPR_A_ENSG00000115504_3
TTTGGACCAGAAGAAGCCGA
>HDCRISPR_A_ENSG00000115504_4
CCACACAACAACACCACGAT
>HDCRISPR_A_ENSG00000110047_1
GCTCCGGCTCCTTCTTGCGG
>HDCRISPR_A_ENSG00000110047_2
GATCAGGTGTCGGATGAAGG
>HDCRISPR_A_ENSG00000110047_3
ATGACCTGATCAAGCGGGCA
>HDCRISPR_A_ENSG00000110047_4
CATCCGACACCTGATCGAGC
>HDCRISPR_A_ENSG00000013016_1
TGGGTACGGACGACCGCCGG
>HDCRISPR_A_ENSG00000013016_2
AAGCGGTAATGCTCTTCCAA
>HDCRISPR_A_ENSG00000013016_3
CGGCGGCCGCGATGTTCAGC
>HDCRISPR_A_ENSG00000013016_4
GCCGCGATGTTCAGCTGGCT
>HDCRISPR_A_ENSG00000149547_1
TACTCACTCTGGCAAGGTCC
>HDCRISPR_A_ENSG00000149547_2
GTATACACTTACCGATAATT
>HDCRISPR_A_ENSG00000255150_1
CAGGAGCTTTGGGTCTACGT
>HDCRISPR_A_ENSG00000255150_2
GGCGAACAACTCCTTAACCG
>HDCRISPR_A_ENSG00000255150_3
GGAGGGAGCGCTGATGAAGA
>HDCRISPR_A_ENSG00000255150_4
GAAGATGGATGTGTCAGTGA
>HDCRISPR_A_ENSG00000198692_1
GAGTTGGTGTTTAAAGAGGA
>HDCRISPR_A_ENSG00000198692_2
AAGAGGTTATGCCATATCAG
>HDCRISPR_A_ENSG00000198692_3
GAAACAGACACATTTGGTCC
>HDCRISPR_A_ENSG00000198692_4
GTGTTTAAAGAGGATGGACA
>HDCRISPR_A_ENSG00000144895_1
TCTTTAGTCCGAGGATCAGA
>HDCRISPR_A_ENSG00000144895_2
CTCACCTGTCAAGAGCGGCG
>HDCRISPR_A_ENSG00000144895_3
CAGAACTCACCTGTCAAGAG
>HDCRISPR_A_ENSG00000144895_4
GATGGGACCTTGTTTGCCTG
>HDCRISPR_A_ENSG00000175766_1
AGCTGCACCCCTTGCAGAAC
>HDCRISPR_A_ENSG00000175766_2
GGGCCCCATGGAAGTCAAGC
>HDCRISPR_A_ENSG00000175766_3
AGAATGACCGCAGCCGGGCC
>HDCRISPR_A_ENSG00000175766_4
TCTTCAAGAATGACCGCAGC
>HDCRISPR_A_ENSG00000163412_1
CAGCAACTCTTTCCAAACTG
>HDCRISPR_A_ENSG00000163412_2
GTCTGTGAACTGTTCCCCGA
>HDCRISPR_A_ENSG00000163412_3
GAGGAGAGAGGCGACCACTT
>HDCRISPR_A_ENSG00000163412_4
TTCACAGACTGTGCCGCAGC
>HDCRISPR_A_ENSG00000148730_1
GCTGCCGGCTGACGAGGACA
>HDCRISPR_A_ENSG00000148730_2
ATGACTATTGCACCACGCCC
>HDCRISPR_A_ENSG00000148730_3
CATGACTATTGCACCACGCC
>HDCRISPR_A_ENSG00000148730_4
ACAGCCATGTCCTCGTCAGC
>HDCRISPR_A_ENSG00000243056_1
CACTAGCTGCCCGATTCCCG
>HDCRISPR_A_ENSG00000243056_2
TGCTGTAGCAGTCGGGCAGC
>HDCRISPR_A_ENSG00000243056_3
TCCACTAGCTGCCCGATTCC
>HDCRISPR_A_ENSG00000163577_1
CGCAAGGCCGAGCACTGCAT
>HDCRISPR_A_ENSG00000163577_2
TGGAAAGCATGGTCATGCCA
>HDCRISPR_A_ENSG00000163577_3
CACTTACCCTATGCAGTGCT
>HDCRISPR_A_ENSG00000163577_4
ACATCCATGTTGTGAGTAGA
>HDCRISPR_A_ENSG00000141642_1
AGCACTCGCCTTCACACCGA
>HDCRISPR_A_ENSG00000141642_2
TAGGGCTTCGGGACTTTATC
>HDCRISPR_A_ENSG00000141642_3
TCTGCAGGCTGATTGTGCAG
>HDCRISPR_A_ENSG00000141642_4
ACAGGGCCATAGATTTCAAT
>HDCRISPR_A_ENSG00000107105_1
CTGTCTACTTACCAGTGACC
>HDCRISPR_A_ENSG00000107105_2
AACAATGACCCAGAAGGAGT
>HDCRISPR_A_ENSG00000107105_3
TCTACCATAGGCATATCAAG
>HDCRISPR_A_ENSG00000107105_4
TACACCCCTTGATATGCCTA
>HDCRISPR_A_ENSG00000162374_1
CCGACATCCAATACAAGCAA
>HDCRISPR_A_ENSG00000162374_2
TCCTTCTCCCATGCAAACAG
>HDCRISPR_A_ENSG00000162374_3
TGTCCTTCTCCCATGCAAAC
>HDCRISPR_A_ENSG00000162374_4
AATTAGCACCATGGAGCCTC
>HDCRISPR_A_ENSG00000163435_1
TCTCACAGGTTGCAGCCATG
>HDCRISPR_A_ENSG00000163435_2
CTTCAGTGCGATGTACAGCT
>HDCRISPR_A_ENSG00000163435_3
CAGCTCGGAGGACTCCACCC
>HDCRISPR_A_ENSG00000163435_4
CAGGGTCAGTACCAAGTCAT
>HDCRISPR_A_ENSG00000225968_1
GCTGTTGATCTGCTGTGGGA
>HDCRISPR_A_ENSG00000225968_2
TCACAGTCCCTGCGTTCCGG
>HDCRISPR_A_ENSG00000225968_3
GTTGAGCCGCAGGTCCACGA
>HDCRISPR_A_ENSG00000225968_4
CCGGCTGCGCAACCTCACGG
>HDCRISPR_A_ENSG00000166897_1
GCGGCGACTCACACTGCAGG
>HDCRISPR_A_ENSG00000166897_2
GCGCAAGCGGCGCATGCAGG
>HDCRISPR_A_ENSG00000166897_3
GGACAAAGAGGAACTGCAGG
>HDCRISPR_A_ENSG00000166897_4
GGGTAGCCGGCAAACTCCCG
>HDCRISPR_A_ENSG00000158711_1
GCTTCTGCAGGAGCTGAAGA
>HDCRISPR_A_ENSG00000158711_2
AGTTTGTCATAATTCATGTT
>HDCRISPR_A_ENSG00000158711_3
CTTAAACTGCCCATCATTAG
>HDCRISPR_A_ENSG00000158711_4
TCTGTTGGACCTCTAATGAT
>HDCRISPR_A_ENSG00000128886_1
TTGTGTGCCAACGCTTCCTC
>HDCRISPR_A_ENSG00000128886_2
CAGCGCCCTCCTGACAACAC
>HDCRISPR_A_ENSG00000128886_3
CGGCCGGTGATTGCTTTCCA
>HDCRISPR_A_ENSG00000128886_4
ACACTCTTGCAGCGCCCGCA
>HDCRISPR_A_ENSG00000102890_1
AGGTCAGGTCTCGGAAAGGG
>HDCRISPR_A_ENSG00000102890_2
GCAATCTTCACCACGTTCCG
>HDCRISPR_A_ENSG00000102890_3
GCACACCTCCTTCAGCACAG
>HDCRISPR_A_ENSG00000102890_4
CGTAACGCTCAGAGTGCGTC
>HDCRISPR_A_ENSG00000110675_1
GCAAATTCAGCAAAGCAGAA
>HDCRISPR_A_ENSG00000110675_2
GCATATAATCTACTGGTCAG
>HDCRISPR_A_ENSG00000110675_3
GCTGCCTGAAATTTGTAATG
>HDCRISPR_A_ENSG00000110675_4
GGTTCTAGAAGCTCCCGGCT
>HDCRISPR_A_ENSG00000197977_1
GTGGAAGAAATATCTCACAC
>HDCRISPR_A_ENSG00000197977_2
CAGATTCTCGAGTCAGAGGG
>HDCRISPR_A_ENSG00000197977_3
GATGTCAGCTTCCCCTGCGC
>HDCRISPR_A_ENSG00000197977_4
GGCGCTCATGGTGTGCGTGA
>HDCRISPR_A_ENSG00000131148_1
CAGCGACACTGCGCTCATCA
>HDCRISPR_A_ENSG00000131148_2
GGGGATGCAGTCCACGAAGA
>HDCRISPR_A_ENSG00000131148_3
CGTGGATTTCGATAACCACC
>HDCRISPR_A_ENSG00000131148_4
CCACGAGCGTCTCGTAGGAC
>HDCRISPR_A_ENSG00000164035_1
GTCATTCTTCCTGACATCAG
>HDCRISPR_A_ENSG00000164035_2
AAGCCACAACCACTGATGTC
>HDCRISPR_A_ENSG00000164035_3
TGTAATGTTGAAACAGCATT
>HDCRISPR_A_ENSG00000164035_4
ATTTGCAGCAGTAACAGCAC
>HDCRISPR_A_ENSG00000102119_1
AGCTGACCACCTTGCTGCGC
>HDCRISPR_A_ENSG00000102119_2
CGCCGGTACAACATCCCGCA
>HDCRISPR_A_ENSG00000102119_3
GCGCAGCAAGGTGGTCAGCT
>HDCRISPR_A_ENSG00000102119_4
GTTGTACCGGCGCAGCAAGG
>HDCRISPR_A_ENSG00000197774_1
CAGTCGGGTCAGCCCAGCCG
>HDCRISPR_A_ENSG00000197774_2
CCTGCGCCGTCTCTTGCCAC
>HDCRISPR_A_ENSG00000197774_3
ACAGCAGCCAGAGAGCCCGA
>HDCRISPR_A_ENSG00000197774_4
CCGACTCAGCTCCTGCCAAG
>HDCRISPR_A_ENSG00000126749_1
GAACCGAGCTGGCTTGCTAC
>HDCRISPR_A_ENSG00000126749_2
GTTACCTGGTGGGTGATATC
>HDCRISPR_A_ENSG00000126749_3
GCGGCCAGATATCACCCACC
>HDCRISPR_A_ENSG00000126749_4
CTCAGTGTTCGAGCAGCTGA
>HDCRISPR_A_ENSG00000186998_1
CCTGGAGGCCTCCATCTCCG
>HDCRISPR_A_ENSG00000186998_2
AGAGCGGCTGAAGGTGCTGG
>HDCRISPR_A_ENSG00000186998_3
GCACATGGCATGAGATGGTG
>HDCRISPR_A_ENSG00000186998_4
GAGTGCTGCAGAACTGCCCC
>HDCRISPR_A_ENSG00000138080_1
GGTGATCCTGGAGGTCCAGC
>HDCRISPR_A_ENSG00000138080_2
GGACCGTGCCTGGTTCAGAC
>HDCRISPR_A_ENSG00000138080_3
GCAGAGGTAGCAGCTCCAGA
>HDCRISPR_A_ENSG00000138080_4
AGAGGCTGAAACCTCGAGGA
>HDCRISPR_A_ENSG00000183798_1
ACAGCCAGACGAGCAGGCGG
>HDCRISPR_A_ENSG00000183798_2
ACAGTCTCTACACGACGGGA
>HDCRISPR_A_ENSG00000183798_3
CGTGTAGAGACTGTAGCGGG
>HDCRISPR_A_ENSG00000183798_4
AGACTGTAGCGGGAGGCACC
>HDCRISPR_A_ENSG00000125746_1
AGATATGGTCACCATCGCCA
>HDCRISPR_A_ENSG00000125746_2
CGATGGTGACCATATCTGGG
>HDCRISPR_A_ENSG00000125746_3
GATATGGTCACCATCGCCAC
>HDCRISPR_A_ENSG00000125746_4
GTGGCGGGAACCACTAAGGA
>HDCRISPR_A_ENSG00000143924_1
CAGAATCCCACACTCTGACG
>HDCRISPR_A_ENSG00000143924_2
GACGGTTTCGCCGGCAGTCT
>HDCRISPR_A_ENSG00000143924_3
GCCGTACTCACCGAGACTGC
>HDCRISPR_A_ENSG00000143924_4
GAATCCCACACTCTGACGTG
>HDCRISPR_A_ENSG00000165521_1
GATAAGTCCATCTCGCAGGG
>HDCRISPR_A_ENSG00000165521_2
GCTGTTCACATAGCACCCCA
>HDCRISPR_A_ENSG00000165521_3
AAGGAGGAGCGGTTAAACTG
>HDCRISPR_A_ENSG00000165521_4
CATTAGTTACGTGAGCTGAA
>HDCRISPR_A_ENSG00000214595_1
GAAGCACCGCAGCATGGAGA
>HDCRISPR_A_ENSG00000214595_2
GATGGACTCATAGTGACCGG
>HDCRISPR_A_ENSG00000214595_3
AATTTGGCCCAAATACACTG
>HDCRISPR_A_ENSG00000214595_4
GTGGGTGTTGAGCACAGGAG
>HDCRISPR_A_ENSG00000158636_1
AAGCAGCAATGCCTGTTGTG
>HDCRISPR_A_ENSG00000158636_2
AGAAGGGTTGGCCACACAAC
>HDCRISPR_A_ENSG00000158636_3
CATCCCTGCTGAGATCCAGA
>HDCRISPR_A_ENSG00000158636_4
AGAGAACTTACCAGTAGGAG
>HDCRISPR_A_ENSG00000135638_1
CGAGAAGAACCACTACGTGG
>HDCRISPR_A_ENSG00000135638_2
GGCCGAAGAAGCGGTTCCGC
>HDCRISPR_A_ENSG00000135638_3
GATGCACGGTCAGCGCGGGG
>HDCRISPR_A_ENSG00000135638_4
GACACTCACCCTGGAAGCGG
>HDCRISPR_A_ENSG00000170370_1
TCGGTAGCGGTGGATGAGCC
>HDCRISPR_A_ENSG00000170370_2
GGGGTGTGGCGAGTGCGAGG
>HDCRISPR_A_ENSG00000170370_3
GATGAGCCAGGGGTAGAAGG
>HDCRISPR_A_ENSG00000170370_4
GACCCAGATATCGGTAGCGG
>HDCRISPR_A_ENSG00000163064_1
GCGAACTGTGGCCCACCCGA
>HDCRISPR_A_ENSG00000163064_2
GACAGAGGCCAGACTGCCGC
>HDCRISPR_A_ENSG00000163064_3
ACGTGTGCAGTACACCCAGG
>HDCRISPR_A_ENSG00000163064_4
GGGTGCCCAACGGGTGGACA
>HDCRISPR_A_ENSG00000164778_1
CAAGCCTGGCGAAGCAGCGG
>HDCRISPR_A_ENSG00000164778_2
TGGGCGCGCAGCCCATGCTC
>HDCRISPR_A_ENSG00000164778_3
AAGACGCTCTCGCTGCACGG
>HDCRISPR_A_ENSG00000164778_4
AAGAAAGGCGGCGACCCCGG
>HDCRISPR_A_ENSG00000171617_1
GCAGCTCCAAGACTTCTGGG
>HDCRISPR_A_ENSG00000171617_2
GCTGCTGCTGTGTAACGCCA
>HDCRISPR_A_ENSG00000171617_3
TCAACAGTGAGACTTACCAG
>HDCRISPR_A_ENSG00000171617_4
ATGATACCCTGCACGAGGAG
>HDCRISPR_A_ENSG00000149218_1
GAAGATCTGTCAGCGCGCGG
>HDCRISPR_A_ENSG00000149218_2
GTACACGGGGATGCGGTCCC
>HDCRISPR_A_ENSG00000149218_3
GCTGGGCAGCCTCTTCGCCC
>HDCRISPR_A_ENSG00000149218_4
GCGATGGCTGGTGGAGCCGC
>HDCRISPR_A_ENSG00000106991_1
TGCCGACGACGCCATGACCC
>HDCRISPR_A_ENSG00000106991_2
CGTCGTCGGCACACTTTGTC
>HDCRISPR_A_ENSG00000106991_3
ACATGGGCCGCACGCTCGAG
>HDCRISPR_A_ENSG00000106991_4
GGGCTGCCACTTGGAAGGCG
>HDCRISPR_A_ENSG00000151023_1
TACTTTGGAACTAGTCCTGA
>HDCRISPR_A_ENSG00000151023_2
AATGCAGCTGATATCATCAT
[truncated: 3,420,309 more chars]
