# Supplementary material for: Genome-scale CRISPR screening at high sensitivity with an empirically designed sgRNA library
Source: BMC Biol. 2020 Nov 23;18:174. doi: 10.1186/s12915-020-00905-1 (PMC7686728; doi:10.1186/s12915-020-00905-1)
Supplement: Supplementary file 4 — Additional file 4: File S2. sgRNA sequences of the HD CRISPR Library B [file 12915_2020_905_MOESM4_ESM.fasta]

>HDCRISPR_B_ENSG00000121410_1
TCAATGGTCACAGTAGCGCT
>HDCRISPR_B_ENSG00000121410_2
GTGGACTTCCAGCTACGGCG
>HDCRISPR_B_ENSG00000121410_3
TGTCTCCGCAGGTGTCACCT
>HDCRISPR_B_ENSG00000121410_4
CATATGGCTGCTTCTGTCAC
>HDCRISPR_B_ENSG00000184389_1
AGCTTCTTACCAGGGACGCA
>HDCRISPR_B_ENSG00000184389_2
AGCAAAGATAGTCAGCCCAA
>HDCRISPR_B_ENSG00000184389_3
CGAATGCGCGTCGCGTTCGA
>HDCRISPR_B_ENSG00000184389_4
CTTCGAACGCGACGCGCATT
>HDCRISPR_B_ENSG00000128274_1
GGAGAGCACGGGCAGCAGGT
>HDCRISPR_B_ENSG00000128274_2
CTGGAGGCGTCGGAGAGCAC
>HDCRISPR_B_ENSG00000128274_3
CTTGAAGCCGATGATGAACA
>HDCRISPR_B_ENSG00000128274_4
CAGTCCCGCTACGTCCTCAA
>HDCRISPR_B_ENSG00000081760_1
GCAGAGTTCTGGAAATTCAG
>HDCRISPR_B_ENSG00000081760_2
CTTCTCACGTGTGTATGATG
>HDCRISPR_B_ENSG00000081760_3
GTTATGATGACTTGTACCAT
>HDCRISPR_B_ENSG00000081760_4
GAATCGCAGATGTCCCCGAG
>HDCRISPR_B_ENSG00000114771_1
AAGTCTGAAGCACTAAGAAG
>HDCRISPR_B_ENSG00000114771_2
CCACGCACCAGCCTCCACCA
>HDCRISPR_B_ENSG00000114771_3
TTTACATCCATGGTGGAGGC
>HDCRISPR_B_ENSG00000114771_4
AGTGCTTCAGACTTTCTCTT
>HDCRISPR_B_ENSG00000197953_1
TGATGCTGTTGTTGTAGGCG
>HDCRISPR_B_ENSG00000197953_2
TTTGGCAAGTACAATCGTAC
>HDCRISPR_B_ENSG00000197953_3
ACGCTTGATGCTGTTGTTGT
>HDCRISPR_B_ENSG00000197953_4
GTGATGTATTCATCTGAAAG
>HDCRISPR_B_ENSG00000188984_1
CCTGGCATCGTGTACTACCA
>HDCRISPR_B_ENSG00000188984_2
CGTGTACTACCACGGTGGCG
>HDCRISPR_B_ENSG00000188984_3
AAATCCGTGACCACAACATC
>HDCRISPR_B_ENSG00000188984_4
GACTCCGTGGTTCTGGCAGT
>HDCRISPR_B_ENSG00000204518_1
CCAGATAATTGCACAGGCCA
>HDCRISPR_B_ENSG00000204518_2
CAGGATGCTGCAAGGTAGCA
>HDCRISPR_B_ENSG00000204518_3
CGAGGCATCATCTTCTACCA
>HDCRISPR_B_ENSG00000204518_4
CCCGGGCCAGATAATTGCAC
>HDCRISPR_B_ENSG00000158122_1
TGACTGTCCAATCACTATAA
>HDCRISPR_B_ENSG00000158122_2
GGTGAAGAAATTGCTTCCTC
>HDCRISPR_B_ENSG00000158122_3
GCTAACCTGCCGCGTGACCG
>HDCRISPR_B_ENSG00000158122_4
GCACGAACACCACCACGGCG
>HDCRISPR_B_ENSG00000008311_1
TGATACAGCCTTCGAATCGG
>HDCRISPR_B_ENSG00000008311_2
AAGCTGTGTTGGCCGTCCGG
>HDCRISPR_B_ENSG00000008311_3
TAGGCAGTGATTACATCCAA
>HDCRISPR_B_ENSG00000008311_4
ACAATACTTACCTGCTCTCC
>HDCRISPR_B_ENSG00000183044_1
GCGCTGGGCGAGCAACATGG
>HDCRISPR_B_ENSG00000183044_2
TGCAATTACGAAGAGAGCCG
>HDCRISPR_B_ENSG00000183044_3
TTCTTTCTCCAAGAATGCAG
>HDCRISPR_B_ENSG00000183044_4
GGTTGCCGTCCACATCAACC
>HDCRISPR_B_ENSG00000165029_1
TCCTGATCCTGATCTCTGTT
>HDCRISPR_B_ENSG00000165029_2
GCGAGTACTTCGTTCCAACA
>HDCRISPR_B_ENSG00000165029_3
TCTGCGGGCATCCCGAGGGA
>HDCRISPR_B_ENSG00000165029_4
AGACAATACGAGACACAGCC
>HDCRISPR_B_ENSG00000144452_1
CATTGCACGATACGAAGAAC
>HDCRISPR_B_ENSG00000144452_2
GGTGTCATCCTGAACCGGGG
>HDCRISPR_B_ENSG00000144452_3
GCACAGCCAGCCAAATGAGG
>HDCRISPR_B_ENSG00000144452_4
GGTGGTGTCATCCTGAACCG
>HDCRISPR_B_ENSG00000179869_1
GAAGATACTCAAAGACGTGC
>HDCRISPR_B_ENSG00000179869_2
AGAGCCAATTCTTCCACAGC
>HDCRISPR_B_ENSG00000179869_3
GAGCAGCCCACCTGCAACGA
>HDCRISPR_B_ENSG00000179869_4
GTAGGAACTTCAGCTATGAA
>HDCRISPR_B_ENSG00000198691_1
ATGCCACCGTAGCAGGCAAG
>HDCRISPR_B_ENSG00000198691_2
GCAATTGATGAGCTGCTCAC
>HDCRISPR_B_ENSG00000198691_3
TGCCGGCACCATTCACTCCC
>HDCRISPR_B_ENSG00000198691_4
ACGAATCGTCCACGAAGCAG
>HDCRISPR_B_ENSG00000154265_1
TCTAAGCCGAGCAACTTTGT
>HDCRISPR_B_ENSG00000154265_2
GAAATAGATACCTTTCCCCG
>HDCRISPR_B_ENSG00000154265_3
GCCGAGCAACTTTGTAGGTG
>HDCRISPR_B_ENSG00000154265_4
GATCAAGATAGACAGCCAAG
>HDCRISPR_B_ENSG00000154262_1
GGATTGTCTGTTCCAACAGA
>HDCRISPR_B_ENSG00000154262_2
ACGGCAATCCTGGGTCACAG
>HDCRISPR_B_ENSG00000154262_3
AGGTCAAATCACGGCAATCC
>HDCRISPR_B_ENSG00000154262_4
AGCCACATAGGACTCTGGAC
>HDCRISPR_B_ENSG00000141338_1
AGGGATTCTGCCACAAGAAG
>HDCRISPR_B_ENSG00000141338_2
GCAAATCTGCGCAATTGCAA
>HDCRISPR_B_ENSG00000141338_3
ATGGTATACTCCACAAGAAG
>HDCRISPR_B_ENSG00000141338_4
TAAATGTATCTACCCGTCCC
>HDCRISPR_B_ENSG00000154258_1
AATCAGTTGCAACTCCTCCT
>HDCRISPR_B_ENSG00000154258_2
TACGTCATTGATGACAATGA
>HDCRISPR_B_ENSG00000154258_3
CTCCTGGATGTCATTAGCAA
>HDCRISPR_B_ENSG00000154258_4
CAGGCCATAGAGGAGAAAGA
>HDCRISPR_B_ENSG00000005471_1
TTTAGTTTCGATACTCCGAT
>HDCRISPR_B_ENSG00000005471_2
GAAAGGCCAGACACTAGCCC
>HDCRISPR_B_ENSG00000005471_3
GCGAACTGATGAAGAAGGAA
>HDCRISPR_B_ENSG00000005471_4
AGCCTTGATGTGGAAACCGA
>HDCRISPR_B_ENSG00000004846_1
CTTGACTAACCACTCCAATA
>HDCRISPR_B_ENSG00000004846_2
TGAGTGGAGGGCAGAAACAG
>HDCRISPR_B_ENSG00000004846_3
AGATGAGGCTACGTCTGCCC
>HDCRISPR_B_ENSG00000004846_4
TGACTTGCTTTCTGAATCCA
>HDCRISPR_B_ENSG00000115657_1
GGACTGGGGACGAAGTCCAG
>HDCRISPR_B_ENSG00000115657_2
TCCCCAGTCCTATACATTGC
>HDCRISPR_B_ENSG00000115657_3
GTGCTGCGGTATGTGGTCTC
>HDCRISPR_B_ENSG00000115657_4
CGGGGACTGAAGCTGAGCGG
>HDCRISPR_B_ENSG00000121270_1
TCAGCAAGAGAGAAATCCTG
>HDCRISPR_B_ENSG00000121270_2
CACCTCGGCTTGGGACGGAA
>HDCRISPR_B_ENSG00000121270_3
TTCCCTTCCGTCCCAAGCCG
>HDCRISPR_B_ENSG00000121270_4
CTAAGCGACTCCGTAAGCTT
>HDCRISPR_B_ENSG00000140798_1
TGCCGCACTCACCGGCCCTA
>HDCRISPR_B_ENSG00000140798_2
CCAGAGGACACGCGTGTTGA
>HDCRISPR_B_ENSG00000140798_3
TCTGGAATTTCCACACCACG
>HDCRISPR_B_ENSG00000140798_4
GAAGGCCTCTCTGAGCCACG
>HDCRISPR_B_ENSG00000108846_1
GTAGAGCAAGTAGCAGGGCA
>HDCRISPR_B_ENSG00000108846_2
AGCCACGACAATGGTGCCGC
>HDCRISPR_B_ENSG00000108846_3
GGCGACCCACAGGTAGATGC
>HDCRISPR_B_ENSG00000108846_4
GCGACCCACAGGTAGATGCA
>HDCRISPR_B_ENSG00000125257_1
GGAAGTTGTTCTCATCACTG
>HDCRISPR_B_ENSG00000125257_2
GAGGAGCACGTAGGTGGTGA
>HDCRISPR_B_ENSG00000125257_3
GCGTCACTGCCACGAACACG
>HDCRISPR_B_ENSG00000125257_4
CTTCCCCTCAGCCATTGAGA
>HDCRISPR_B_ENSG00000114770_1
GCATGGAGGCATCAAGAGAG
>HDCRISPR_B_ENSG00000114770_2
TCTGAGCTGAGAATGCATGG
>HDCRISPR_B_ENSG00000114770_3
TTACTTGGAAGTAGTCCGGA
>HDCRISPR_B_ENSG00000114770_4
CCCAAGGGAAAGTACCATCA
>HDCRISPR_B_ENSG00000006071_1
CAGACCAACGAGATGCTCCG
>HDCRISPR_B_ENSG00000006071_2
TCCCTGGGCACAACCTGCGG
>HDCRISPR_B_ENSG00000006071_3
GTTGTGATAGTAGACCACGG
>HDCRISPR_B_ENSG00000006071_4
GAGGGAGGCAAAGGCCACGG
>HDCRISPR_B_ENSG00000069431_1
CCATCACGGCTGGCATAAAG
>HDCRISPR_B_ENSG00000069431_2
GCAACGAATCCCATCACGGC
>HDCRISPR_B_ENSG00000069431_3
ATACCAGCAGAGCTCCACGG
>HDCRISPR_B_ENSG00000069431_4
CTACGTCTAACTTATCCATG
>HDCRISPR_B_ENSG00000173208_1
TAGAGGACTCCTTCATACAC
>HDCRISPR_B_ENSG00000173208_2
CCTTATTGCACTGTTGACGA
>HDCRISPR_B_ENSG00000173208_3
CGTTTAAAGCAATCTGGCCA
>HDCRISPR_B_ENSG00000173208_4
TTTCATAGGCGTGGTCTACT
>HDCRISPR_B_ENSG00000117528_1
CTTCTTACCCGTGCAGGCCG
>HDCRISPR_B_ENSG00000117528_2
TGCTCTGCCTGCTCCACAAG
>HDCRISPR_B_ENSG00000117528_3
CAGGCAGAGCAGCAGGAACG
>HDCRISPR_B_ENSG00000117528_4
ACCACCATTACAGAACAATG
>HDCRISPR_B_ENSG00000161204_1
GTTCCCCTACAGCTTCCACC
>HDCRISPR_B_ENSG00000161204_2
TGCCCAGGCGTCTTGCACAG
>HDCRISPR_B_ENSG00000161204_3
TCAAAGATAACGGAGAACTA
>HDCRISPR_B_ENSG00000161204_4
CGTCTTGCACAGCGGCAGCG
>HDCRISPR_B_ENSG00000118777_1
TACAGTGGGATCATGAAACC
>HDCRISPR_B_ENSG00000118777_2
ACATCTCCAGATAATCCACT
>HDCRISPR_B_ENSG00000118777_3
TATTAGATGTCTTAGCTGCA
>HDCRISPR_B_ENSG00000118777_4
GCTGCAAGGAAAGATCCAAG
>HDCRISPR_B_ENSG00000143921_1
GGTCTCTCGCACAGTCAAGT
>HDCRISPR_B_ENSG00000143921_2
GCAGTGCGCTGACACCCGCG
>HDCRISPR_B_ENSG00000143921_3
GAGCGCAGGAGAGTCAGCAT
>HDCRISPR_B_ENSG00000143921_4
GCACGTACATGTTGCCCACG
>HDCRISPR_B_ENSG00000136379_1
AGGTGCAGGCTGCACGCACC
>HDCRISPR_B_ENSG00000136379_2
TGCAGTTGATGCGGGAGCCG
>HDCRISPR_B_ENSG00000136379_3
GCGCTGCGAGTACTGCCAGT
>HDCRISPR_B_ENSG00000136379_4
GCGAGAAGAGCAGCGTGTAG
>HDCRISPR_B_ENSG00000164074_1
CTAACAATAAAGAAGCCATT
>HDCRISPR_B_ENSG00000164074_2
CTGGAGGCGACGAACACTAA
>HDCRISPR_B_ENSG00000164074_3
AAATGGCTGCAGGAAACCCA
>HDCRISPR_B_ENSG00000164074_4
TTGCACTGGCTAGAGAGGGA
>HDCRISPR_B_ENSG00000140526_1
GAAGAGGTCGAATGTAGAAG
>HDCRISPR_B_ENSG00000140526_2
GCTCAGCCAAGGGCTCGAAG
>HDCRISPR_B_ENSG00000140526_3
AATTCCAGGGCAGATGACCA
>HDCRISPR_B_ENSG00000140526_4
AGAAGATCATCCTCTCGCAC
>HDCRISPR_B_ENSG00000100439_1
GCTCAAGGCCAGCATTCCCA
>HDCRISPR_B_ENSG00000100439_2
GCATTCCCAAGGGACCCGGA
>HDCRISPR_B_ENSG00000100439_3
CTCAAGGCCAGCATTCCCAA
>HDCRISPR_B_ENSG00000100439_4
TCACTGCTGCTCCAGATCAT
>HDCRISPR_B_ENSG00000163686_1
TCACCCCTTCCAGGTACTGG
>HDCRISPR_B_ENSG00000163686_2
CAGAGAATCCGTGGAGCATG
>HDCRISPR_B_ENSG00000163686_3
CAGGTACTGGCGGAGGACAT
>HDCRISPR_B_ENSG00000163686_4
TGTCCACGCAGACCAAGTGC
>HDCRISPR_B_ENSG00000138443_1
GCAGCAGTGGGAGTAGTGGA
>HDCRISPR_B_ENSG00000138443_2
GAGGGAGCCATATTACGGGT
>HDCRISPR_B_ENSG00000138443_3
GGGCTAGGTACGTAATCATT
>HDCRISPR_B_ENSG00000138443_4
TATAACGAACTGGTCGTTCA
>HDCRISPR_B_ENSG00000154175_1
AGATTCGGCAGGTAATGCCA
>HDCRISPR_B_ENSG00000154175_2
CCAGAAAGAACCACAAGTGC
>HDCRISPR_B_ENSG00000154175_3
TGGAAGTATTACACTAGCCC
>HDCRISPR_B_ENSG00000154175_4
GCATCATTCCCCATGCGAGG
>HDCRISPR_B_ENSG00000143322_1
GGCTCCGAGCAAGTTCTCCT
>HDCRISPR_B_ENSG00000143322_2
GGCTATCAGGTGGAGCTCCA
>HDCRISPR_B_ENSG00000143322_3
CACTAAATGAGGCTATCAGG
>HDCRISPR_B_ENSG00000143322_4
TGATAGCCTCATTTAGTGCC
>HDCRISPR_B_ENSG00000173210_1
AGCGGGTGCCATAGAGTTGC
>HDCRISPR_B_ENSG00000173210_2
CAGAATCCTTACAATCCACG
>HDCRISPR_B_ENSG00000173210_3
ATGACATTGGAGCTGCCCCG
>HDCRISPR_B_ENSG00000173210_4
ACATCTCTCCAGCATCTCGT
>HDCRISPR_B_ENSG00000175164_1
CAGTAGGAAGGATGTCCTCG
>HDCRISPR_B_ENSG00000175164_2
GGAGCCTGAACTGCTCGTTG
>HDCRISPR_B_ENSG00000175164_3
GCCAGCCAAGGGGTACCACG
>HDCRISPR_B_ENSG00000175164_4
GCTGGCTCCCATTGTCTGGG
>HDCRISPR_B_ENSG00000114626_1
GCACAGGCACCTTGTGGCAG
>HDCRISPR_B_ENSG00000114626_2
TGAGATGCCATGCAGGGTGA
>HDCRISPR_B_ENSG00000114626_3
CGTCGGGTGAGATGCCATGC
>HDCRISPR_B_ENSG00000114626_4
GGGCTCGGAAGTAGTCACTG
>HDCRISPR_B_ENSG00000166016_1
CTCCGAGATGCTGCCCACGC
>HDCRISPR_B_ENSG00000166016_2
CGGCTCGCTCGTCATGGCCC
>HDCRISPR_B_ENSG00000166016_3
GCATACTTCAGCCCCTACAA
>HDCRISPR_B_ENSG00000166016_4
TGTAGGGGCTGAAGTATGCG
>HDCRISPR_B_ENSG00000060971_1
GTGCACCACCACCACGTCCG
>HDCRISPR_B_ENSG00000060971_2
ATTCACGTCCTTGAGAACCG
>HDCRISPR_B_ENSG00000060971_3
TCTCTCGGCAGTCATGACCG
>HDCRISPR_B_ENSG00000060971_4
CTGCCGAGAGAAGCTCGTCG
>HDCRISPR_B_ENSG00000167315_1
CAAGCTTGGATCAGATATCA
>HDCRISPR_B_ENSG00000167315_2
TCAGCATGTCCAGCTCCCCA
>HDCRISPR_B_ENSG00000167315_3
CTTGATCCAGATCCTCCCAG
>HDCRISPR_B_ENSG00000167315_4
CCATCTCTGCTGTGACTGCA
>HDCRISPR_B_ENSG00000076555_1
ACCTTGTGTCCCAGTCCCGT
>HDCRISPR_B_ENSG00000076555_2
GTTGGCTTGAAGCTCTGGGG
>HDCRISPR_B_ENSG00000076555_3
CCTGCACAGAGACTTTACCG
>HDCRISPR_B_ENSG00000076555_4
AAAGCGTGTGACAAACTCAG
>HDCRISPR_B_ENSG00000240303_1
ACTTGCTGTCGAACTTGTGC
>HDCRISPR_B_ENSG00000240303_2
GGGCAGCACTTCGGCCAAAT
>HDCRISPR_B_ENSG00000240303_3
TGCTACTGGCGAGTCCGATT
>HDCRISPR_B_ENSG00000240303_4
ATCATGAAGCCAGGTGCTAC
>HDCRISPR_B_ENSG00000115361_1
TGTACTCCGCAGCTATTGTC
>HDCRISPR_B_ENSG00000115361_2
CTCCTCCCAGACAATAGCTG
>HDCRISPR_B_ENSG00000117054_1
TGAAGCTACCAAGTATGCCC
>HDCRISPR_B_ENSG00000117054_2
TGTGTAACAGAACCTGGAGC
>HDCRISPR_B_ENSG00000117054_3
GAAAGCTTACCACAGTTCTC
>HDCRISPR_B_ENSG00000117054_4
ATTGTGGAAGCAGATACCCC
>HDCRISPR_B_ENSG00000122971_1
TGGCGTAGGCCAGGTAATCG
>HDCRISPR_B_ENSG00000122971_2
GGCAGGTACCTGGTTCGCTG
>HDCRISPR_B_ENSG00000122971_3
TGCTTTGCCCTCAGCGAACC
>HDCRISPR_B_ENSG00000122971_4
CCTGGCCTACGCCATCGCCA
>HDCRISPR_B_ENSG00000196177_1
GAAGTTGACCCAGAATATGG
>HDCRISPR_B_ENSG00000196177_2
TTCCTCTATCACGAGCACAG
>HDCRISPR_B_ENSG00000196177_3
ATCCACTGTGCTCGTGATAG
>HDCRISPR_B_ENSG00000196177_4
AGTGAGCTGAGGCAAATAGG
>HDCRISPR_B_ENSG00000072818_1
GCTTTGAGGACGGCTCGAGC
>HDCRISPR_B_ENSG00000072818_2
CATAATCCAGTGCCCGTCCC
>HDCRISPR_B_ENSG00000072818_3
GGGTCCACCAGAGCCCATGA
>HDCRISPR_B_ENSG00000072818_4
CCCCATCTCACTCCTTGACC
>HDCRISPR_B_ENSG00000107897_1
AGGAGTTCTGATATAACCTC
>HDCRISPR_B_ENSG00000107897_2
TCTGCTGTTTGCATTCACCA
>HDCRISPR_B_ENSG00000107897_3
CATGCCAGTTCTTCCCTGAA
>HDCRISPR_B_ENSG00000107897_4
GGAACAATTTGGACAAGAAG
>HDCRISPR_B_ENSG00000230124_1
AAGGCTGCCGCGCACCTGCA
>HDCRISPR_B_ENSG00000230124_2
GCAGCGGCACACAACTGGCA
>HDCRISPR_B_ENSG00000230124_3
CTTACCTGAGGATTCCAACC
>HDCRISPR_B_ENSG00000230124_4
CCTGATTCAGGTGGCCAGCA
>HDCRISPR_B_ENSG00000176244_1
CTGAAAGCAAGACCAGATGA
>HDCRISPR_B_ENSG00000176244_2
ACAGGGCTGCAGAAGATGTG
>HDCRISPR_B_ENSG00000176244_3
GGAGAACTGAAAGAACTCTA
>HDCRISPR_B_ENSG00000176244_4
GCAAAGCCAAATGGGAAGCA
>HDCRISPR_B_ENSG00000205126_1
CGGCCTCTCCTCTGACCAGA
>HDCRISPR_B_ENSG00000205126_2
GATAACGCTGCACTTGCAGC
>HDCRISPR_B_ENSG00000205126_3
ACAGCTGGGTATAGATGCTG
>HDCRISPR_B_ENSG00000205126_4
AGACAGAGATGTCAATCCCA
>HDCRISPR_B_ENSG00000159640_1
GAGCATGGCGTAGCTTCGCG
>HDCRISPR_B_ENSG00000159640_2
CCCGCTGAAACCGCTGTACG
>HDCRISPR_B_ENSG00000159640_3
GAACAGCACCTGTTCGGCGC
>HDCRISPR_B_ENSG00000159640_4
CAGGATCTACTCCACCGCCA
>HDCRISPR_B_ENSG00000130234_1
AATCAGCCATATGGAAACAG
>HDCRISPR_B_ENSG00000130234_2
CACAGTCAAGCTTCAGCTGC
>HDCRISPR_B_ENSG00000130234_3
ATGAGCACCATCTACAGTAC
>HDCRISPR_B_ENSG00000130234_4
TCAAGTAATAAGCATTCTTG
>HDCRISPR_B_ENSG00000177076_1
AGTTCTGGCCCAATGAGAAA
>HDCRISPR_B_ENSG00000177076_2
CCGAGTTCTACAACACGGTG
>HDCRISPR_B_ENSG00000177076_3
GCTGCAGGCTGGTAGCTCGG
>HDCRISPR_B_ENSG00000177076_4
CATCAGTCAAGATCACGTGA
>HDCRISPR_B_ENSG00000078124_1
CCAGTCCAGCGTGGAGGTCG
>HDCRISPR_B_ENSG00000078124_2
CCACGACCTCCACGCTGGAC
>HDCRISPR_B_ENSG00000078124_3
GCAGTTCAGAGTGTTAGAGA
>HDCRISPR_B_ENSG00000078124_4
CTCTGAACTGCACCGAACAT
>HDCRISPR_B_ENSG00000213088_1
ACAGTAGCCCAGGCTACACA
>HDCRISPR_B_ENSG00000213088_2
GTGCCAGGACAGGCCAGCCA
>HDCRISPR_B_ENSG00000213088_3
TCAGCTCCGTGCTGTATATC
>HDCRISPR_B_ENSG00000213088_4
AATTCCCACAGTGAGCCCCA
>HDCRISPR_B_ENSG00000144648_1
ATCTCAACCATCCGCCTGCG
>HDCRISPR_B_ENSG00000144648_2
GCAGTGTCACCAGAAACAGA
>HDCRISPR_B_ENSG00000144648_3
TGGCTGCGGAGAGGCAGTGG
>HDCRISPR_B_ENSG00000144648_4
GCTGAGCATGAACGATCTCC
>HDCRISPR_B_ENSG00000144476_1
GTGGCTGATCGGCATGGAGC
>HDCRISPR_B_ENSG00000144476_2
TTTGCACGTGAGCTCGCCCA
>HDCRISPR_B_ENSG00000144476_3
TCTTCGACTACTCAGAGCCA
>HDCRISPR_B_ENSG00000144476_4
GGATGGTGAGGACAACCCAC
>HDCRISPR_B_ENSG00000102794_1
TTTCAAGCCATGGATTGCTG
>HDCRISPR_B_ENSG00000102794_2
TATGTGAAACACTTCCGTAG
>HDCRISPR_B_ENSG00000102794_3
GTGTTATTCAGAGGAGCAAG
>HDCRISPR_B_ENSG00000102794_4
GGTGTCCCACTTTCAAGCCA
>HDCRISPR_B_ENSG00000184227_1
CATGTCCACAATGCCAGGAA
>HDCRISPR_B_ENSG00000184227_2
CTACTTGCTCAGTCATCCTG
>HDCRISPR_B_ENSG00000184227_3
CCGAACATGTCCACAATGCC
>HDCRISPR_B_ENSG00000184227_4
ACAATGCCAGGAAAGGGCCC
>HDCRISPR_B_ENSG00000162390_1
GGAGCGCAGCCTTACCGGAC
>HDCRISPR_B_ENSG00000162390_2
ACTGTCGTTCCCCGCACGTA
>HDCRISPR_B_ENSG00000162390_3
CGAGGGATACCGGAACCCCA
>HDCRISPR_B_ENSG00000162390_4
CGATGGCTTTGAGCACCAGA
>HDCRISPR_B_ENSG00000112304_1
GGCTCTGCTATGCACGGAAA
>HDCRISPR_B_ENSG00000112304_2
GTGGAGAGTGCCTATTGCAT
>HDCRISPR_B_ENSG00000112304_3
AATGCAATAGGCACTCTCCA
>HDCRISPR_B_ENSG00000112304_4
ACGTGGCTGTCAAACCGCCG
>HDCRISPR_B_ENSG00000119673_1
GAAGAGTTCGGCGCAGTTCC
>HDCRISPR_B_ENSG00000119673_2
GGTACAGCCGGGACGCTCGA
>HDCRISPR_B_ENSG00000119673_3
AGCCCGAGAAACCTTTGGTG
>HDCRISPR_B_ENSG00000119673_4
TCGAAGGACAGCAGGAGATG
>HDCRISPR_B_ENSG00000101473_1
GCAGGCCCCAGAAGATGGGC
>HDCRISPR_B_ENSG00000101473_2
CAGGCCCCAGAAGATGGGCA
>HDCRISPR_B_ENSG00000101473_3
AAGTGGAGCGGACACGAACA
>HDCRISPR_B_ENSG00000101473_4
TCTGTGAAGGCCGTGCAACA
>HDCRISPR_B_ENSG00000123130_1
AATAGCACTGTGTTACCTTA
>HDCRISPR_B_ENSG00000123130_2
CAGATTTGGCAGGATTCTTG
>HDCRISPR_B_ENSG00000123130_3
GAGGATCTTGACAGCTTGGG
>HDCRISPR_B_ENSG00000123130_4
GGTGGTCCTCTCCTCAGCGC
>HDCRISPR_B_ENSG00000087008_1
TGGCCTTGGTATTACTGCCG
>HDCRISPR_B_ENSG00000087008_2
GTAGTGGGCAGTTGTGCGAA
>HDCRISPR_B_ENSG00000087008_3
AGCAAACACCACCGCGTGAG
>HDCRISPR_B_ENSG00000087008_4
CAAGACAGCCACTCACGCGG
>HDCRISPR_B_ENSG00000153093_1
ACAGGTAAAGACCAAGAAGG
>HDCRISPR_B_ENSG00000153093_2
GGACATGGCCACAGGAGTGA
>HDCRISPR_B_ENSG00000153093_3
GTCAGCCGAAGCCTTGTCAT
>HDCRISPR_B_ENSG00000153093_4
AGAGGACTTCTCCTATGACA
>HDCRISPR_B_ENSG00000143727_1
GCTGTTTCTGACTGGAACGT
>HDCRISPR_B_ENSG00000143727_2
TTTCAGTGGGTCATTGACAG
>HDCRISPR_B_ENSG00000143727_3
GTAGACAGCGCGGCAACTTC
>HDCRISPR_B_ENSG00000143727_4
TGCTGTTTCTGACTGGAACG
>HDCRISPR_B_ENSG00000183760_1
CAAGTCCATCTGTCTTACCC
>HDCRISPR_B_ENSG00000183760_2
TATTCTCCTTGGGAGTCCAG
>HDCRISPR_B_ENSG00000183760_3
CTATTCTCCTTGGGAGTCCA
>HDCRISPR_B_ENSG00000183760_4
GGTGTATGTAGAGCTTCCGC
>HDCRISPR_B_ENSG00000142513_1
GGTATTCCGCCATGGCGACC
>HDCRISPR_B_ENSG00000142513_2
CGCTTCTCACCGTGGTCAGC
>HDCRISPR_B_ENSG00000142513_3
GCCTCGTGGCCACAGGGTGG
>HDCRISPR_B_ENSG00000142513_4
GAGTCCGGAGTACCGGCGGG
>HDCRISPR_B_ENSG00000134940_1
CCGGAGAGGTGTTCACCTGA
>HDCRISPR_B_ENSG00000134940_2
ACCTGAAGGCTGTTCACCCG
>HDCRISPR_B_ENSG00000134940_3
CTCACCAGAAGGCTGTTCAC
>HDCRISPR_B_ENSG00000134940_4
CCTTTGAGTGAGCTTGAGTC
>HDCRISPR_B_ENSG00000130377_1
ATGACCTTACCCGGCTAGGA
>HDCRISPR_B_ENSG00000130377_2
CTGGGTTTGGAGCGTTTCCA
>HDCRISPR_B_ENSG00000130377_3
GGGGATCTTCTTCTTAACCA
>HDCRISPR_B_ENSG00000130377_4
GATGACATATTGACAAACCT
>HDCRISPR_B_ENSG00000176715_1
CGGTATGGCATGACCGAGAT
>HDCRISPR_B_ENSG00000176715_2
GCAGCGCGTTGACCACACCA
>HDCRISPR_B_ENSG00000176715_3
GGAGTTCCGGATATGACATG
>HDCRISPR_B_ENSG00000176715_4
GCTGTGGTGACCCTCCGAGA
>HDCRISPR_B_ENSG00000197142_1
CAGGATGCAGATCAACGCCG
>HDCRISPR_B_ENSG00000197142_2
CAGACACAGCGAGTCCTCTT
>HDCRISPR_B_ENSG00000197142_3
CAAAGAGGACTCGCTGTGTC
>HDCRISPR_B_ENSG00000197142_4
GTCATCCTTAGTAGGAGTGG
>HDCRISPR_B_ENSG00000166743_1
CAGACCTGTGGCCTACAACA
>HDCRISPR_B_ENSG00000166743_2
CTACAGTTGTCTAAAGCCAA
>HDCRISPR_B_ENSG00000166743_3
AGAGGGGCACTGAGAAGCTA
>HDCRISPR_B_ENSG00000166743_4
AGACTCACTTAACCAGCGAT
>HDCRISPR_B_ENSG00000183747_1
CCACACGATCCCCACGCTGC
>HDCRISPR_B_ENSG00000183747_2
TTACAGGCCTGAATATGCAT
>HDCRISPR_B_ENSG00000183747_3
TTAGGTCTCATCTTTATGCC
>HDCRISPR_B_ENSG00000183747_4
GCTGTTCTGGGTCATGGGAC
>HDCRISPR_B_ENSG00000066813_1
TAAACTTGGCCGGCACTTCC
>HDCRISPR_B_ENSG00000066813_2
AGAACATTCCTACTCGAGCC
>HDCRISPR_B_ENSG00000066813_3
AGGTTGGATACTGAACATCT
>HDCRISPR_B_ENSG00000066813_4
GGTTGGATACTGAACATCTT
>HDCRISPR_B_ENSG00000183549_1
CTTTACCAGCGGAACCACCG
>HDCRISPR_B_ENSG00000183549_2
TGACCGAATCTGACATCTTC
>HDCRISPR_B_ENSG00000183549_3
TTCTGGAACACGACTGACAC
>HDCRISPR_B_ENSG00000183549_4
GGAAGGCAGCCAATGTGCTG
>HDCRISPR_B_ENSG00000173124_1
ATGGCCATATTCTTCACCAA
>HDCRISPR_B_ENSG00000173124_2
CATGTAGGTCTGCTTTGGAG
>HDCRISPR_B_ENSG00000173124_3
AAGTTCCCAAGACAGCGCTC
>HDCRISPR_B_ENSG00000173124_4
TTTATCCCTGAGCGCTGTCT
>HDCRISPR_B_ENSG00000154930_1
TGGCAACACGGTCCCCACGG
>HDCRISPR_B_ENSG00000154930_2
ATCATTGATCCTCCCAGCCA
>HDCRISPR_B_ENSG00000154930_3
ATCTGGGAGCGCGATGAGCC
>HDCRISPR_B_ENSG00000154930_4
GTGGTTATCACCTTCAACCA
>HDCRISPR_B_ENSG00000111058_1
TCGTAAAGTCACCAGCGCCG
>HDCRISPR_B_ENSG00000111058_2
AGATCAGCTGGTACAAGCCC
>HDCRISPR_B_ENSG00000111058_3
AACACTCGCCCTCTACCAGG
>HDCRISPR_B_ENSG00000111058_4
TTACGACACTGCAGCCAAGA
>HDCRISPR_B_ENSG00000169067_1
ACGGACCACAGGCATCGTGA
>HDCRISPR_B_ENSG00000169067_2
GCGTAGAATGGCATGAGGCA
>HDCRISPR_B_ENSG00000169067_3
CACAATCTCCCGCTCAGCAG
>HDCRISPR_B_ENSG00000169067_4
GGTGCTCCCTCCAGATAACA
>HDCRISPR_B_ENSG00000159251_1
GGGAAGTTTACCTGGTGCCG
>HDCRISPR_B_ENSG00000159251_2
CTACAACTCACCAATGAAGG
>HDCRISPR_B_ENSG00000159251_3
AGTTTACCTGGTGCCGCGGG
>HDCRISPR_B_ENSG00000159251_4
TGCCAAGATGTGTGACGACG
>HDCRISPR_B_ENSG00000077080_1
GGAGCCTCGGACATGAGCAC
>HDCRISPR_B_ENSG00000077080_2
AGACTTGACGTGTTTGCTGT
>HDCRISPR_B_ENSG00000077080_3
GCACCCAGTGCTCATGTCCG
>HDCRISPR_B_ENSG00000077080_4
AGCACTCCCAGTCCTCGACT
>HDCRISPR_B_ENSG00000187003_1
GGACCAGATGGGCATCGTGG
>HDCRISPR_B_ENSG00000187003_2
TAAGGGATGGCCCGGCGAAG
>HDCRISPR_B_ENSG00000187003_3
AGTGTGACATCGCCCTCAAA
>HDCRISPR_B_ENSG00000187003_4
GCTTTGAGTACGAGGAACAC
>HDCRISPR_B_ENSG00000117148_1
GAACCACAGACGGGAGCAAG
>HDCRISPR_B_ENSG00000117148_2
GACACCCTTGAGGGAGCCTG
>HDCRISPR_B_ENSG00000117148_3
TGTCTCCGTGATGATCACAG
>HDCRISPR_B_ENSG00000117148_4
CTACCGTGCAAGGAGAACCC
>HDCRISPR_B_ENSG00000248746_1
TGAGTTGCACCAGGCAGTGA
>HDCRISPR_B_ENSG00000248746_2
TCTGGGTGCCTGCCTTGCGC
>HDCRISPR_B_ENSG00000248746_3
TGACCGCCAGCACATCCGCG
>HDCRISPR_B_ENSG00000248746_4
CACCAGCGAGGTGCTGGAAG
>HDCRISPR_B_ENSG00000169717_1
GAATTTCAGGTGCCCCACGA
>HDCRISPR_B_ENSG00000169717_2
GGAGACCATATTCGAGAGCC
>HDCRISPR_B_ENSG00000169717_3
CTGCACTCCCCTTTCGAGCG
>HDCRISPR_B_ENSG00000169717_4
TGATGTCCCTGCCCGCCACG
>HDCRISPR_B_ENSG00000184378_1
TGGGCGACCAAGCTCAGGAC
>HDCRISPR_B_ENSG00000184378_2
AACATTATCGGCCGCGCCAA
>HDCRISPR_B_ENSG00000184378_3
CTACCGGTGGTGATCGACAA
>HDCRISPR_B_ENSG00000184378_4
GGCGGGCTAGAACTCTGCGT
>HDCRISPR_B_ENSG00000115170_1
TTACCTTCCATACTAGGGGA
>HDCRISPR_B_ENSG00000115170_2
ACAGTGGTCCTCATTACCGC
>HDCRISPR_B_ENSG00000115170_3
AGCACTGCTGGCCTTCACAG
>HDCRISPR_B_ENSG00000115170_4
AGCAGCCTTTCTGGTAGACG
>HDCRISPR_B_ENSG00000123612_1
CAGCTTGATCATTCCAGCCA
>HDCRISPR_B_ENSG00000123612_2
CGTGGCTGGAATGATCAAGC
>HDCRISPR_B_ENSG00000123612_3
AGAAATATAGTGACCGTGGC
>HDCRISPR_B_ENSG00000123612_4
GTATCTGAATATCATGAACA
>HDCRISPR_B_ENSG00000132744_1
CTATAGACCCGTGGGCGTCG
>HDCRISPR_B_ENSG00000132744_2
GATGGAAGCCTATAGACCCG
>HDCRISPR_B_ENSG00000132744_3
GGCAACGCCCTTCTCATAGT
>HDCRISPR_B_ENSG00000132744_4
GTTGGCCAGCACAGGCACAG
>HDCRISPR_B_ENSG00000119640_1
AGGTGCGTCATATGCAGGAA
>HDCRISPR_B_ENSG00000119640_2
CAGGAATGGCTTGAAACAAG
>HDCRISPR_B_ENSG00000119640_3
CAGGAACTTACCTGCATAAC
>HDCRISPR_B_ENSG00000119640_4
TAACTGGTAGCAAAGCTAAC
>HDCRISPR_B_ENSG00000170634_1
GAGTGACTGGGCGGTAGACA
>HDCRISPR_B_ENSG00000170634_2
CGCCCAGTCACTCAAATCCG
>HDCRISPR_B_ENSG00000170634_3
TCCGAACACCTCGTAGTCCA
>HDCRISPR_B_ENSG00000170634_4
GAGGTGTTCGGAAGAGTGCA
>HDCRISPR_B_ENSG00000196839_1
AGCCCCTCTGCTGTGTTAGC
>HDCRISPR_B_ENSG00000196839_2
GGGGCAACTCACGCGATAGC
>HDCRISPR_B_ENSG00000196839_3
CCTCCCAGCTAACACAGCAG
>HDCRISPR_B_ENSG00000196839_4
CCTCTGCTGTGTTAGCTGGG
>HDCRISPR_B_ENSG00000164113_1
CTTTCTGAGGACCATCCTGT
>HDCRISPR_B_ENSG00000164113_2
ATCCAAGGTTACGCAAGTAA
>HDCRISPR_B_ENSG00000164113_3
CTCGCTGCATTTGTGCAAAC
>HDCRISPR_B_ENSG00000164113_4
GAAAGATTCTTGGAAAGCAA
>HDCRISPR_B_ENSG00000168803_1
CAATCACAGTCATCTGATCG
>HDCRISPR_B_ENSG00000168803_2
TCAGATGACTGTGATTGACA
>HDCRISPR_B_ENSG00000168803_3
TTACCATTAGAATATCTTCA
>HDCRISPR_B_ENSG00000168803_4
ATAGCAGTTGACAGAAGAGG
>HDCRISPR_B_ENSG00000137845_1
TTACTTACCTTCCATGGGCA
>HDCRISPR_B_ENSG00000137845_2
TAGATTTCCATGCCCATGGA
>HDCRISPR_B_ENSG00000137845_3
TGAAGGATTATCTTACAATG
>HDCRISPR_B_ENSG00000137845_4
AAATATATCAGACATTATGA
>HDCRISPR_B_ENSG00000148848_1
TACCGTGTAATTTCGAGCGA
>HDCRISPR_B_ENSG00000148848_2
CAGTACCGTCTTGCAGATAG
>HDCRISPR_B_ENSG00000148848_3
GAGGTCCCCACTCCCAACAG
>HDCRISPR_B_ENSG00000148848_4
GGGGTGAGCTTATGGAACCA
>HDCRISPR_B_ENSG00000151694_1
CTTAAGGTGAGCCTGACTCT
>HDCRISPR_B_ENSG00000151694_2
TGGGGCCGAATATAACATAG
>HDCRISPR_B_ENSG00000151694_3
CTTTAAGTCTTACCTTCAGG
>HDCRISPR_B_ENSG00000151694_4
CATCGCTTCTACAGATACAT
>HDCRISPR_B_ENSG00000135074_1
ATCCACTCAAAGCTGAGCTC
>HDCRISPR_B_ENSG00000135074_2
ACTCACCTCCAATTTCCGTG
>HDCRISPR_B_ENSG00000135074_3
TCAAACCACCACACGGAAAT
>HDCRISPR_B_ENSG00000135074_4
GGAGACACCTTTGGAAACTG
>HDCRISPR_B_ENSG00000134007_1
ACAGGTACTAAGGGCAACCA
>HDCRISPR_B_ENSG00000134007_2
TCCATGTTGTTCTTAGGAGG
>HDCRISPR_B_ENSG00000134007_3
CCCACCTCCTAAGAACAACA
>HDCRISPR_B_ENSG00000134007_4
CAATACCACAGTGACCGAAA
>HDCRISPR_B_ENSG00000114948_1
CTTCATGGCTCATAGCTCCC
>HDCRISPR_B_ENSG00000114948_2
GATAAGGGCTTTCCGAGTCT
>HDCRISPR_B_ENSG00000114948_3
GAATCCATAGGCTGTCCATC
>HDCRISPR_B_ENSG00000114948_4
AACCGTACCTTAGAGTACTG
>HDCRISPR_B_ENSG00000042980_1
ATGTACCTGCAACAGAGAGG
>HDCRISPR_B_ENSG00000042980_2
TTAAGCCCCATACATCGGGA
>HDCRISPR_B_ENSG00000042980_3
TCAAGATGAGATCAGAAAGA
>HDCRISPR_B_ENSG00000168594_1
ATGTGTTTCTGGCCTCCAAA
>HDCRISPR_B_ENSG00000168594_2
GTGTTCACCTACACAGACCA
>HDCRISPR_B_ENSG00000168594_3
ACAGGTACTGAGGGAAACCA
>HDCRISPR_B_ENSG00000168594_4
GGTATACAAGATGGACAGTG
>HDCRISPR_B_ENSG00000168615_1
TTAGGTATCTTATGTTATTC
>HDCRISPR_B_ENSG00000168615_2
TGTGGTTTATACTTACAACA
>HDCRISPR_B_ENSG00000168615_3
TGACTCAGCTACTTCGAGTA
>HDCRISPR_B_ENSG00000168615_4
GCTGTTCATTGTCGTAGACA
>HDCRISPR_B_ENSG00000134028_1
TACCACGAAACCTGAGAACA
>HDCRISPR_B_ENSG00000134028_2
CAGTGTAGTCTGGCCCCAGG
>HDCRISPR_B_ENSG00000134028_3
CCAGCATCAGTACTTGTGAC
>HDCRISPR_B_ENSG00000134028_4
TGTGGTGTGAAGAGCACTGA
>HDCRISPR_B_ENSG00000145536_1
CGAAGGTCGCTGCTGTGCAG
>HDCRISPR_B_ENSG00000145536_2
TGGATCTCTTGTACAGTACG
>HDCRISPR_B_ENSG00000145536_3
CGTGCTCACGATACTCAACA
>HDCRISPR_B_ENSG00000145536_4
ATCCAGACCAGTCAGTAAGA
>HDCRISPR_B_ENSG00000140873_1
GCTGTCACTGGCTAAGGCCG
>HDCRISPR_B_ENSG00000140873_2
TTAGCCAGTGACAGCAGCAG
>HDCRISPR_B_ENSG00000140873_3
AGGGCCCACAAATGAGACGC
>HDCRISPR_B_ENSG00000140873_4
GGGCGACCCAGAAGATCAGC
>HDCRISPR_B_ENSG00000145808_1
CGCGCTTCGCAGTGGAACAG
>HDCRISPR_B_ENSG00000145808_2
GCCGATCAGAGTCCCGGCTC
>HDCRISPR_B_ENSG00000145808_3
AGCAACACTTCGTCGCCATC
>HDCRISPR_B_ENSG00000145808_4
CGCTGTTCCACTGCGAAGCG
>HDCRISPR_B_ENSG00000087116_1
ACGTAGCTGCCGACACCACG
>HDCRISPR_B_ENSG00000087116_2
GAGCAGGGGTACGAGCCCGC
>HDCRISPR_B_ENSG00000087116_3
GCAGGCTGGTCTGATCCGGA
>HDCRISPR_B_ENSG00000087116_4
GGCTGGTCTGATCCGGATGG
>HDCRISPR_B_ENSG00000173157_1
AAGACCTCCAGAACAACTGC
>HDCRISPR_B_ENSG00000173157_2
ATAGTGGGTTCGGAACGGCA
>HDCRISPR_B_ENSG00000173157_3
GGCCAGAAAGGATGCATCGG
>HDCRISPR_B_ENSG00000173157_4
GTGCACCTCGGTGTAGCCGG
>HDCRISPR_B_ENSG00000156140_1
ACAGTTGCTGATGGCAACAG
>HDCRISPR_B_ENSG00000156140_2
ACCTCTGTAGTGGAAGTCTT
>HDCRISPR_B_ENSG00000156140_3
GGAAAGAGGTAAACAGATGG
>HDCRISPR_B_ENSG00000156140_4
CAGTGTTCCAAACCCTGTGG
>HDCRISPR_B_ENSG00000154736_1
TGCCCGGCTTTATCCTGGGC
>HDCRISPR_B_ENSG00000154736_2
TTTATCCTGGGCAGGTGTCG
>HDCRISPR_B_ENSG00000154736_3
GGCGGAACGCGCACAGCAGC
>HDCRISPR_B_ENSG00000154736_4
GCGCACTATGCTGCTCGGGT
>HDCRISPR_B_ENSG00000163638_1
GCTTCTATAGGGATCACAAA
>HDCRISPR_B_ENSG00000163638_2
GGATGAACAAGAAGATGAAG
>HDCRISPR_B_ENSG00000163638_3
GGTGGTGGCAGACAACAGAA
>HDCRISPR_B_ENSG00000163638_4
GACGTAGCAGCATTAAACAG
>HDCRISPR_B_ENSG00000197859_1
CGTGACGGGCAACTATCGCA
>HDCRISPR_B_ENSG00000197859_2
TGCGATAGTTGCCCGTCACG
>HDCRISPR_B_ENSG00000197859_3
AAGCACCCCGTCACAGCCGA
>HDCRISPR_B_ENSG00000197859_4
TCTCCCTTCCTGCAGCCCAT
>HDCRISPR_B_ENSG00000156218_1
CACTTATCGCTATGATGACC
>HDCRISPR_B_ENSG00000156218_2
GCTCAATTCTGCTGAATGTG
>HDCRISPR_B_ENSG00000156218_3
TCGGGAAGGAAATAGGCTCC
>HDCRISPR_B_ENSG00000156218_4
ATATGACCTTACCTGCGGGA
>HDCRISPR_B_ENSG00000105963_1
CGTGGGCCGGTAGTAGAAGG
>HDCRISPR_B_ENSG00000105963_2
TGTACTCACTGGCAGTCGGA
>HDCRISPR_B_ENSG00000105963_3
GGTTCACCATGGATGACCGC
>HDCRISPR_B_ENSG00000105963_4
TCTGACCCACAGCAAACGGA
>HDCRISPR_B_ENSG00000185736_1
CTGGGTCTCGGCCATGGCCT
>HDCRISPR_B_ENSG00000185736_2
CTCGGCCATGGCCTCGGTCC
>HDCRISPR_B_ENSG00000185736_3
AATGCAAGTCCAAGAGGAGG
>HDCRISPR_B_ENSG00000185736_4
TCCTGGCATCACAAACACGG
>HDCRISPR_B_ENSG00000065457_1
GGATCAGGCTGCCCAAGAAG
>HDCRISPR_B_ENSG00000065457_2
GAAGTTGTGTCAATGGGAAC
>HDCRISPR_B_ENSG00000065457_3
GCTGCTAAGCAGAATTGCAA
>HDCRISPR_B_ENSG00000065457_4
TTCTGGCTATGACCTCAGCA
>HDCRISPR_B_ENSG00000063761_1
TGACTTTGGCGCTGTCAGGG
>HDCRISPR_B_ENSG00000063761_2
CTAATGACTTTGGCGCTGTC
>HDCRISPR_B_ENSG00000063761_3
GGCAGAGCAGTTGCTACGGT
>HDCRISPR_B_ENSG00000063761_4
AGAGGCAGCAAGAGCCATGC
>HDCRISPR_B_ENSG00000133597_1
AATTCCTGCCTGCTGGTAAC
>HDCRISPR_B_ENSG00000133597_2
GGCCGTTGGCACCCTGAACC
>HDCRISPR_B_ENSG00000133597_3
TTCCCTCTGCCCGCTGCGAC
>HDCRISPR_B_ENSG00000133597_4
GCACCAGTCGCAGCGGGCAG
>HDCRISPR_B_ENSG00000173137_1
TCTCCTGAAGAACACAGCAG
>HDCRISPR_B_ENSG00000173137_2
CCAGCCCCACACCCCTGTGG
>HDCRISPR_B_ENSG00000173137_3
GAAGAGGAGGATGCGGCTCG
>HDCRISPR_B_ENSG00000173137_4
CCATGACATAGCGGGCTCCG
>HDCRISPR_B_ENSG00000164742_1
GGACTGCTACTACTGCGTGT
>HDCRISPR_B_ENSG00000164742_2
GTCCCATCTCCACACAGCAG
>HDCRISPR_B_ENSG00000164742_3
GCAAGCCCAGGACACCACAG
>HDCRISPR_B_ENSG00000164742_4
GCCAATGTCATGGAAGCCGC
>HDCRISPR_B_ENSG00000162104_1
TCAGCGGAAGGAGAGCCGAC
>HDCRISPR_B_ENSG00000162104_2
GAGACGTAGAGCAGGAGCAG
>HDCRISPR_B_ENSG00000162104_3
GAAGTTACAGTAGTGCACGA
>HDCRISPR_B_ENSG00000162104_4
GAGGCCCTCTCGAACAGCTG
>HDCRISPR_B_ENSG00000141433_1
AGGCCTCGTTAAGGATCCCG
>HDCRISPR_B_ENSG00000141433_2
CGAGGCCTACCGCAAAGTGC
>HDCRISPR_B_ENSG00000141433_3
CAGCCTCGCTCCGCTACACA
>HDCRISPR_B_ENSG00000141433_4
AATCTCACCTTCTCCCGGCC
>HDCRISPR_B_ENSG00000078549_1
GTGTTGGAAGCCCGCCCATG
>HDCRISPR_B_ENSG00000078549_2
TAGTGGGATGAGCAGCAGGG
>HDCRISPR_B_ENSG00000078549_3
GGTGAGCCGGAACTGCACGG
>HDCRISPR_B_ENSG00000078549_4
GGCATCAAAGTAATGAGGGA
>HDCRISPR_B_ENSG00000197177_1
CTTGGTGCGATTGATGCCGC
>HDCRISPR_B_ENSG00000197177_2
CGCCATCCGCATCAGCCGCA
>HDCRISPR_B_ENSG00000197177_3
CCTGAATTTCTGCTTCCACG
>HDCRISPR_B_ENSG00000197177_4
GTACCCCATCCTGTGCCAGG
>HDCRISPR_B_ENSG00000020181_1
GCGTGTTGCCAACAACCGCG
>HDCRISPR_B_ENSG00000020181_2
CGGCTGTGTACACGCGCAGC
>HDCRISPR_B_ENSG00000020181_3
GCTGCGCGTGTACACAGCCG
>HDCRISPR_B_ENSG00000020181_4
TTATGTCGACCAGATCAAAG
>HDCRISPR_B_ENSG00000135298_1
GCTAACACTACCTGGACAGA
>HDCRISPR_B_ENSG00000135298_2
TTATTACAGTACACGGAGTA
>HDCRISPR_B_ENSG00000135298_3
TCATGCACACCTCCTCAGTA
>HDCRISPR_B_ENSG00000135298_4
TCGACATCAGATAATCCTCA
>HDCRISPR_B_ENSG00000111452_1
CAAAGGCATTTACCTGAAAG
>HDCRISPR_B_ENSG00000111452_2
CCTGCTCAGACCCTATCACG
>HDCRISPR_B_ENSG00000174837_1
GCTTCAACCTGCTCCTCTTC
>HDCRISPR_B_ENSG00000174837_2
GATGTTGTGTTATGCACAGC
>HDCRISPR_B_ENSG00000174837_3
ACACGGAAACCAAACACAAA
>HDCRISPR_B_ENSG00000174837_4
GCCGGAGTGATATTTGCTGA
>HDCRISPR_B_ENSG00000127507_1
CGAGAAAGACGAGAAAGACG
>HDCRISPR_B_ENSG00000127507_2
CAGACTCACCCCTGGAGTCC
>HDCRISPR_B_ENSG00000127507_3
TGACACACGAGGAGTCCTGA
>HDCRISPR_B_ENSG00000127507_4
ACACTGTCGAAAGTGTCATG
>HDCRISPR_B_ENSG00000123146_1
CTCCAAGACAAGCTCAGCCG
>HDCRISPR_B_ENSG00000123146_2
CATGAAGCTGAATTGGGCTG
>HDCRISPR_B_ENSG00000123146_3
TCTGAGCCACAACAACACCA
>HDCRISPR_B_ENSG00000123146_4
CTTGGAATGCAGGTTCAAGG
>HDCRISPR_B_ENSG00000173567_1
GTGACACACAAGCACCACAC
>HDCRISPR_B_ENSG00000173567_2
CAAGTGGAACCTGTATGAGG
>HDCRISPR_B_ENSG00000173567_3
CACAAACCTGGCCTACACCG
>HDCRISPR_B_ENSG00000173567_4
AGCAGGGTCAGTAAGTCGGA
>HDCRISPR_B_ENSG00000153294_1
CGAAAGTCTAGAATATGCAG
>HDCRISPR_B_ENSG00000153294_2
TTATGCCTGCATCACTGACA
>HDCRISPR_B_ENSG00000153294_3
ATATCTCCGTCACAACCACC
>HDCRISPR_B_ENSG00000069122_1
TCAAGGGCGTGACTGTGACA
>HDCRISPR_B_ENSG00000069122_2
GACAGTCAAGACCTCGACCA
>HDCRISPR_B_ENSG00000069122_3
GCAATCAGCATCTTACCAGC
>HDCRISPR_B_ENSG00000205336_1
CATAGTTGTCCACATCCACC
>HDCRISPR_B_ENSG00000205336_2
ACACTCTTCCAGAGGACGAA
>HDCRISPR_B_ENSG00000205336_3
CCCCACTCACCGGCTGTAGC
>HDCRISPR_B_ENSG00000205336_4
TGACTCTGCAATGTGTGTTC
>HDCRISPR_B_ENSG00000173698_1
TGTCTTGCTGACCATCCACG
>HDCRISPR_B_ENSG00000173698_2
GGTTGATCATTTCTCCTGCG
>HDCRISPR_B_ENSG00000173698_3
TCACAGCCAGAGCCAAAGAA
>HDCRISPR_B_ENSG00000173698_4
GATGTACCTGAAGATTTGCA
>HDCRISPR_B_ENSG00000182885_1
GCGTGTGAGGATATGCACCG
>HDCRISPR_B_ENSG00000182885_2
CAGATACTGGCTAAACTACG
>HDCRISPR_B_ENSG00000182885_3
GAAGGAAGGTTTGACGCAGA
>HDCRISPR_B_ENSG00000182885_4
GTCTGTGGTTGTAGGTTCCG
>HDCRISPR_B_ENSG00000156920_1
CCACTGAAAGCATCTCCAGA
>HDCRISPR_B_ENSG00000156920_2
TATTACTAATAACGCCCTCC
>HDCRISPR_B_ENSG00000156920_3
AGCATGATGCGTAGCTTTCC
>HDCRISPR_B_ENSG00000156920_4
TCTCAAGAATGAGAGCAGCG
>HDCRISPR_B_ENSG00000112414_1
TGCTCACTTACTTAAACAGT
>HDCRISPR_B_ENSG00000112414_2
GATATCAACAGGTCCCCAGT
>HDCRISPR_B_ENSG00000112414_3
TTACAATGCTACCAACCCAT
>HDCRISPR_B_ENSG00000112414_4
GTCCCCAGTAGGTTACCAAT
>HDCRISPR_B_ENSG00000144820_1
GCACCCTAAGGTTCCAGGCA
>HDCRISPR_B_ENSG00000144820_2
GCACCCCTACAGAGTTCTGC
>HDCRISPR_B_ENSG00000144820_3
CCATTCCTGCAGAACTCTGT
>HDCRISPR_B_ENSG00000144820_4
ATGGTCCATATCTGCCCACT
>HDCRISPR_B_ENSG00000072071_1
TGGGACCTACAAGTACCTGG
>HDCRISPR_B_ENSG00000072071_2
CAAAGCCTGTGCCATCCACG
>HDCRISPR_B_ENSG00000117114_1
ATGATTGAGAGCGCTAACTA
>HDCRISPR_B_ENSG00000117114_2
TTCTATAGATCTGCGATGCC
>HDCRISPR_B_ENSG00000150471_1
CCCATGTTCCTTCGATCCGT
>HDCRISPR_B_ENSG00000150471_2
GGACCTCTGGATAGTAGATC
>HDCRISPR_B_ENSG00000150471_3
TGATACCTCCCCTTACCGAT
>HDCRISPR_B_ENSG00000150471_4
CCATGTTCCTTCGATCCGTA
>HDCRISPR_B_ENSG00000162618_1
TTACTGCTGGATCTGAAGCC
>HDCRISPR_B_ENSG00000162618_2
GGAAATTTAACTCAGTCCTG
>HDCRISPR_B_ENSG00000162618_3
CTATACAGACATTATCTAAA
>HDCRISPR_B_ENSG00000162618_4
GCTGAATCATCTTCATTACT
>HDCRISPR_B_ENSG00000164199_1
ATTGTCACAGTAACAGTCCT
>HDCRISPR_B_ENSG00000164199_2
CCTTCAGCAAATGTGAAGCT
>HDCRISPR_B_ENSG00000164199_3
ATTCGCAGAGACATTCCCAT
>HDCRISPR_B_ENSG00000187758_1
CCACGTGGTTAGTGGTACCA
>HDCRISPR_B_ENSG00000187758_2
ATGGTGGCTGTAGGAATCTG
>HDCRISPR_B_ENSG00000187758_3
CCACACTGAGGAATAGCGAG
>HDCRISPR_B_ENSG00000187758_4
CCACTCGCTATTCCTCAGTG
>HDCRISPR_B_ENSG00000196616_1
TCTCATCCACCACCGTGTAC
>HDCRISPR_B_ENSG00000196616_2
GGTGGTGGATGAGAATGCAG
>HDCRISPR_B_ENSG00000196616_3
AATGAGGCAGACTTTCTCCA
>HDCRISPR_B_ENSG00000196616_4
AATTGATGCAGCCTCGCCCC
>HDCRISPR_B_ENSG00000248144_1
GTCTGCAGTCAAAGTTGCCA
>HDCRISPR_B_ENSG00000248144_2
AGCAGCCAGAATCATTGCTG
>HDCRISPR_B_ENSG00000248144_3
ACCTCTTTCCAGAGCGAAGC
>HDCRISPR_B_ENSG00000248144_4
GGATTTGACCTGCTTCGCTC
>HDCRISPR_B_ENSG00000198099_1
TCAACCTCTTCAATGCAAAG
>HDCRISPR_B_ENSG00000198099_2
GGCATCAGTATGGCACAGAG
>HDCRISPR_B_ENSG00000198099_3
CTACATAGAGGTGCATAAAG
>HDCRISPR_B_ENSG00000198099_4
GCCTCATGGCCAACGATCAC
>HDCRISPR_B_ENSG00000172955_1
CTGCTTTGCATCTGATGACC
>HDCRISPR_B_ENSG00000172955_2
TGCACCAGGCTTCCAGAGTA
>HDCRISPR_B_ENSG00000172955_3
GGCAAAGGAAGTTCGCATAA
>HDCRISPR_B_ENSG00000172955_4
GATGCAAAGCAGCCATACTC
>HDCRISPR_B_ENSG00000196344_1
TACATTGTGGCAGAAAGAGA
>HDCRISPR_B_ENSG00000196344_2
AATGCTTGTCGCAACCCAGA
>HDCRISPR_B_ENSG00000196344_3
CCTACTCGCTCCTAATGCAA
>HDCRISPR_B_ENSG00000196344_4
CTACATTGTGGCAGAAAGAG
>HDCRISPR_B_ENSG00000182551_1
CGGTGTGGACAGCGTACAAC
>HDCRISPR_B_ENSG00000182551_2
GAAATTTCACGTACTGCCCG
>HDCRISPR_B_ENSG00000182551_3
GAAGAGAGAGGAACTACTCC
>HDCRISPR_B_ENSG00000182551_4
TATGGTTATGATGTCCATCC
>HDCRISPR_B_ENSG00000181092_1
TGGATTCCCGGAAAGCCTCG
>HDCRISPR_B_ENSG00000181092_2
ATTGGTCCTAAGGGAGACAT
>HDCRISPR_B_ENSG00000148671_1
CTGGTTAGCAGTCTTGTCGA
>HDCRISPR_B_ENSG00000148671_2
AGCGGCAGCTCAGCAAGTGG
>HDCRISPR_B_ENSG00000148671_3
TCTGTTCCAGTGTCAGCGGC
>HDCRISPR_B_ENSG00000148671_4
TCCAGTGTCAGCGGCCGGAG
>HDCRISPR_B_ENSG00000163485_1
GAACGTGCTGGTGATCTGGG
>HDCRISPR_B_ENSG00000163485_2
GCGGTGGCTGATGTGGCCGT
>HDCRISPR_B_ENSG00000163485_3
TCGCCCTGGTCTCTGTGCCC
>HDCRISPR_B_ENSG00000163485_4
CAGCGACACGATGAAGCAGA
>HDCRISPR_B_ENSG00000170425_1
CAACGTGCTGGTGTGCGCCG
>HDCRISPR_B_ENSG00000170425_2
GGACACCAGGAAGTAGTTGG
>HDCRISPR_B_ENSG00000170425_3
GCACCAGCACGAAGCAGGCG
>HDCRISPR_B_ENSG00000170425_4
GCACGAAGCAGGCGAGGAAG
>HDCRISPR_B_ENSG00000159322_1
CTCTTACAGCACTATGTAGG
>HDCRISPR_B_ENSG00000159322_2
GCCAACTCAGATTTAAAGGT
>HDCRISPR_B_ENSG00000159322_3
AGTGGGGATGTCAGAAATGG
>HDCRISPR_B_ENSG00000159322_4
TAGGTGAACTGGAATACCAG
>HDCRISPR_B_ENSG00000144843_1
GGAGAAGATACACCGGCAGT
>HDCRISPR_B_ENSG00000144843_2
GGCTTGGATGCCCTAGACGT
>HDCRISPR_B_ENSG00000144843_3
TGACGACACAGTGATGCACT
>HDCRISPR_B_ENSG00000144843_4
CGGGCAAGCCCAATGGCTGG
>HDCRISPR_B_ENSG00000153531_1
GCTCAGGCTTCCAGTACCGC
>HDCRISPR_B_ENSG00000153531_2
AGGGTTTGGAGCGGCCACCA
>HDCRISPR_B_ENSG00000153531_3
GTACCGCAGGCCGATGCACA
>HDCRISPR_B_ENSG00000153531_4
ATGACCCACAACCATCCCAC
>HDCRISPR_B_ENSG00000170222_1
AACATCTGCGATGACGCCAA
>HDCRISPR_B_ENSG00000170222_2
ATGTCTGTAGTATCGCCGCC
>HDCRISPR_B_ENSG00000170222_3
CAGTTTGTCCAGTTTAATGG
>HDCRISPR_B_ENSG00000170222_4
CCCCAGTTTGTCCAGTTTAA
>HDCRISPR_B_ENSG00000120907_1
AGGCTACGGAGAGGATCACT
>HDCRISPR_B_ENSG00000120907_2
ATGGCCTTGGAAATGTTCAC
>HDCRISPR_B_ENSG00000120907_3
TTGGAAATGTTCACCGGTGC
>HDCRISPR_B_ENSG00000120907_4
TGTTCACCGGTGCCGGCGGT
>HDCRISPR_B_ENSG00000170214_1
CACGATGGCAAAGAGGATGA
>HDCRISPR_B_ENSG00000170214_2
GGTGAAGCTCAACAGCAGGT
>HDCRISPR_B_ENSG00000170214_3
GGACGGTGAAGCTCAACAGC
>HDCRISPR_B_ENSG00000170214_4
GACACTGAGCAGCGCCAAGA
>HDCRISPR_B_ENSG00000150594_1
GACGAGCACGTTGCCGAACA
>HDCRISPR_B_ENSG00000150594_2
CCGCTACTGGTCCATCACAC
>HDCRISPR_B_ENSG00000150594_3
TGGTCGTTGATCTCGCAGCG
>HDCRISPR_B_ENSG00000150594_4
GCGAGATCAACGACCAGAAG
>HDCRISPR_B_ENSG00000043591_1
ACTGCTCTGCTGCGCGCGCA
>HDCRISPR_B_ENSG00000043591_2
GCGGCCGACGACAGGTTACC
>HDCRISPR_B_ENSG00000043591_3
CACTGCTGAGACAGCGGCTC
>HDCRISPR_B_ENSG00000043591_4
CCGCTTACCCGCACGCCCGT
>HDCRISPR_B_ENSG00000106624_1
GAGGAGCTACCCCAGGAGGG
>HDCRISPR_B_ENSG00000106624_2
GGTGCTCCCGTGCCTCCACA
>HDCRISPR_B_ENSG00000106624_3
CTGCTCCCATTGTCTGGGCG
>HDCRISPR_B_ENSG00000106624_4
CCCATTGTCTGGGCGAGGGG
>HDCRISPR_B_ENSG00000104964_1
GGAGAGGTAGGGCAGGACCT
>HDCRISPR_B_ENSG00000104964_2
CCTCTTGGGAGAGGTAGGGC
>HDCRISPR_B_ENSG00000104964_3
CATCTCGATGTTCAAGCCGT
>HDCRISPR_B_ENSG00000104964_4
CAGTACTACGAGATGTCCTA
>HDCRISPR_B_ENSG00000157510_1
GTACCTCAGCGATACCACCC
>HDCRISPR_B_ENSG00000157510_2
TGAGGTACTCGTGGTCCAGG
>HDCRISPR_B_ENSG00000157510_3
GGAGGCTTGTTGGGGAGCGG
>HDCRISPR_B_ENSG00000157510_4
GGGCTGCAGGCTCTGCAGGA
>HDCRISPR_B_ENSG00000130396_1
AGATGTAATCGAAACGCTCG
>HDCRISPR_B_ENSG00000130396_2
TGGAACAAAGATGATCGGGA
>HDCRISPR_B_ENSG00000130396_3
TGATAGACCTTTCCAAGGGG
>HDCRISPR_B_ENSG00000130396_4
AGGTGGTTATGAAACGACGG
>HDCRISPR_B_ENSG00000072364_1
CTTTCATACGCAGCACATTC
>HDCRISPR_B_ENSG00000072364_2
TCTTTCAAGGCATCAGCTTC
>HDCRISPR_B_ENSG00000072364_3
TGCCGAGGAGTACACCAGGA
>HDCRISPR_B_ENSG00000072364_4
CAGTCTCAGAAACGGTCCTC
>HDCRISPR_B_ENSG00000079557_1
ATACTGAGCAAATGCAATGA
>HDCRISPR_B_ENSG00000079557_2
GCATTTCTCTTCGGGATCCA
>HDCRISPR_B_ENSG00000079557_3
GGATCCCGAAGAGAAATGCC
>HDCRISPR_B_ENSG00000079557_4
CTCTGTTACTTTCATAAGCC
>HDCRISPR_B_ENSG00000157985_1
CACCAGGGCAGACTTGCCGC
>HDCRISPR_B_ENSG00000157985_2
GCAAGTCTGCCCTGGTGCAC
>HDCRISPR_B_ENSG00000157985_3
CCTGACGGGCACATATGTCC
>HDCRISPR_B_ENSG00000157985_4
CGTCAGGTACCGGTGCACCA
>HDCRISPR_B_ENSG00000133612_1
GAAGATGTTGGAGCGCCGCT
>HDCRISPR_B_ENSG00000133612_2
CCTTAGGCCACGAATGGCGG
>HDCRISPR_B_ENSG00000133612_3
GTTTAAGAAGGAGATTGTGG
>HDCRISPR_B_ENSG00000133612_4
CTTCATCTCGGATCAGCAGC
>HDCRISPR_B_ENSG00000186094_1
GGCTGTCCACAATAGCCAGT
>HDCRISPR_B_ENSG00000186094_2
GTAATCCACGCTTCCGAGTC
>HDCRISPR_B_ENSG00000186094_3
TATTACCAGGTAACCTGGGC
>HDCRISPR_B_ENSG00000186094_4
GAGTCTCTATAGAGATGGGA
>HDCRISPR_B_ENSG00000204305_1
TATCTCCCAGGGGCAGTAGT
>HDCRISPR_B_ENSG00000204305_2
ACACGAGCCACACTGTCCCA
>HDCRISPR_B_ENSG00000204305_3
GAGCACCTACTACTGCCCCT
>HDCRISPR_B_ENSG00000204305_4
CACGAGCCACACTGTCCCAG
>HDCRISPR_B_ENSG00000162688_1
GATAGTCCAAGAGTCTGCAA
>HDCRISPR_B_ENSG00000162688_2
ATACAGCCACAACAGACTGA
>HDCRISPR_B_ENSG00000162688_3
AGGCTGCCAGATTTAAAGTG
>HDCRISPR_B_ENSG00000162688_4
CTTCGAAACTTTGCTGAACC
>HDCRISPR_B_ENSG00000187546_1
GCATCATCCAGGCGACCTGG
>HDCRISPR_B_ENSG00000187546_2
GAATCAGTTCCAAAGGACCA
>HDCRISPR_B_ENSG00000187546_3
GCTTTAACGTCAATCTCAGC
>HDCRISPR_B_ENSG00000187546_4
AAAGCATCATCCAGGCGACC
>HDCRISPR_B_ENSG00000126070_1
ACTTCCTGTGGCAACTACAG
>HDCRISPR_B_ENSG00000126070_2
GATATGACCACCCTCTGGGA
>HDCRISPR_B_ENSG00000126070_3
GTATTCCAGCATGGCTACAG
>HDCRISPR_B_ENSG00000126070_4
GTGTACAGCGTACGTAAGTG
>HDCRISPR_B_ENSG00000026652_1
CTTGTGGTTGAGAACCACGA
>HDCRISPR_B_ENSG00000026652_2
TGGAGCCTGTCCGAACGCTT
>HDCRISPR_B_ENSG00000026652_3
GCACAAGCTCTACCAGGAGA
>HDCRISPR_B_ENSG00000026652_4
CCTTTGCAGGAGGATCCCAC
>HDCRISPR_B_ENSG00000173467_1
GAGAGTATTGACAATCCTCC
>HDCRISPR_B_ENSG00000173467_2
GTGCCTAGAATCATGTTTGT
>HDCRISPR_B_ENSG00000173467_3
GATAAGAATTTATCACCTGA
>HDCRISPR_B_ENSG00000173467_4
TTACATAGGGGTAAATCCCG
>HDCRISPR_B_ENSG00000188157_1
TCCGCAGGGTGATCCGCATG
>HDCRISPR_B_ENSG00000188157_2
CACCTCCTCCAGGTTCCGCA
>HDCRISPR_B_ENSG00000188157_3
GATCTCCCGCCCGAGGGTAC
>HDCRISPR_B_ENSG00000188157_4
GCTGGGGTACGTGTGCCCGT
>HDCRISPR_B_ENSG00000159723_1
GCCCATCTGGGCTCCTCGCG
>HDCRISPR_B_ENSG00000159723_2
GCCACGCGAGGAGCCCAGAT
>HDCRISPR_B_ENSG00000159723_3
CCAGGCCATGCTGACCGCAG
>HDCRISPR_B_ENSG00000159723_4
CCGCTGCGGTCAGCATGGCC
>HDCRISPR_B_ENSG00000180772_1
AAACGGATTAACGCAGCTGT
>HDCRISPR_B_ENSG00000180772_2
CATTGGGCATATTTCTCAGG
>HDCRISPR_B_ENSG00000180772_3
CATCCAGGAAGGTCAGAACA
>HDCRISPR_B_ENSG00000180772_4
AGCTGTTGGTGAATCCCAAG
>HDCRISPR_B_ENSG00000177674_1
ACCACATGTACCGGGAGCGC
>HDCRISPR_B_ENSG00000177674_2
CCACATGTACCGGGAGCGCG
>HDCRISPR_B_ENSG00000177674_3
CTCACGGACACGGGCCGCTT
>HDCRISPR_B_ENSG00000177674_4
TGCTGATGTGCACGATGTCC
>HDCRISPR_B_ENSG00000113492_1
CATCTCAAGGATCCTGGGAG
>HDCRISPR_B_ENSG00000113492_2
GAGCTGGTGCGAGCAAGGGG
>HDCRISPR_B_ENSG00000113492_3
GAGTGGCTCTTTGATGCTGA
>HDCRISPR_B_ENSG00000113492_4
GCCACTCCATGTGCCCCTGG
>HDCRISPR_B_ENSG00000126705_1
GCTGCCGTCTCCGACCGGTG
>HDCRISPR_B_ENSG00000126705_2
GCAGCTGATTGACATCATGA
>HDCRISPR_B_ENSG00000126705_3
GCAGTGGAAGCCTTGGCCAA
>HDCRISPR_B_ENSG00000126705_4
CACCAACCGGCTGATTGAAC
>HDCRISPR_B_ENSG00000135541_1
GCAGCTTGTGCCAGCCGGGA
>HDCRISPR_B_ENSG00000135541_2
TGGTGACGTTCACAATGCAC
>HDCRISPR_B_ENSG00000135541_3
GCCATCTTACCGCTCTATGA
>HDCRISPR_B_ENSG00000135541_4
GTGGAAACGACTCCCTGGGC
>HDCRISPR_B_ENSG00000124942_1
CTGCTGCTGCCCAACTGGCA
>HDCRISPR_B_ENSG00000124942_2
GGGAGCTGCTGCTGCCCAAC
>HDCRISPR_B_ENSG00000124942_3
TTGTCTCCTCCTTCTCCATC
>HDCRISPR_B_ENSG00000124942_4
TCTGGGCGATGGTCAGCCCG
>HDCRISPR_B_ENSG00000173209_1
GTATAGCATCTTCACTGTAA
>HDCRISPR_B_ENSG00000173209_2
TGGGTTGCCATAGCTTTCGT
>HDCRISPR_B_ENSG00000173209_3
ATCATGTGAAGAGCCACAGT
>HDCRISPR_B_ENSG00000173209_4
CATCATGTGAAGAGCCACAG
>HDCRISPR_B_ENSG00000145192_1
CACGCTGCATCTTGCCACAG
>HDCRISPR_B_ENSG00000145192_2
AATCTCAAACAGCTCTCCGG
>HDCRISPR_B_ENSG00000145192_3
GCTGCATCTTGCCACAGGGG
>HDCRISPR_B_ENSG00000145192_4
GGGGTCCAGCACATGGCAGG
>HDCRISPR_B_ENSG00000169877_1
TTACAGGCAGCAGGTGACAG
>HDCRISPR_B_ENSG00000169877_2
CATCAACTATTACAGGCAGC
>HDCRISPR_B_ENSG00000169877_3
ACTTCTACATCAACTATTAC
>HDCRISPR_B_ENSG00000169877_4
AGACATGGTGACTGTGGTGG
>HDCRISPR_B_ENSG00000111732_1
ACTTCCTCCGGTTCATCAAG
>HDCRISPR_B_ENSG00000111732_2
ACAGCCTCTTGATGAACCGG
>HDCRISPR_B_ENSG00000111732_3
GTAAGTCATCAACCTCATAC
>HDCRISPR_B_ENSG00000111732_4
ATGTGGCCGACTTTCTGCGA
>HDCRISPR_B_ENSG00000186063_1
TACTTGGTTCTAGCTTCTTC
>HDCRISPR_B_ENSG00000186063_2
ATGTTCAGCCTGTCCCATTA
>HDCRISPR_B_ENSG00000186063_3
GGACAGGCTGAACATCAAAT
>HDCRISPR_B_ENSG00000186063_4
TGCCAGGTACTTTATTACCA
>HDCRISPR_B_ENSG00000163568_1
GCCTGAACAGAAACAGATGG
>HDCRISPR_B_ENSG00000163568_2
AGCAGGAATCTATCAGAGAA
>HDCRISPR_B_ENSG00000163568_3
TCAGCCTGAACAGAAACAGA
>HDCRISPR_B_ENSG00000163568_4
GCAAGATATTATCGGCACAG
>HDCRISPR_B_ENSG00000106305_1
GCACAAGCAGGGAGAGGGGA
>HDCRISPR_B_ENSG00000106305_2
CCCAGCTGATAGTCTTGGCG
>HDCRISPR_B_ENSG00000106305_3
TTCAGGCACGCTCTTGACCG
>HDCRISPR_B_ENSG00000106305_4
GGTCTTTCCCCAGGATTACG
>HDCRISPR_B_ENSG00000129221_1
TGCACGAGGTGGCCGAGTTC
>HDCRISPR_B_ENSG00000129221_2
GTTTCCGATGATGATGTGCA
>HDCRISPR_B_ENSG00000129221_3
AGATCCTGCTTACCTCCATG
>HDCRISPR_B_ENSG00000129221_4
TTTCCGATGATGATGTGCAT
>HDCRISPR_B_ENSG00000160224_1
CAGCGCGTGCAGCAGTGGGA
>HDCRISPR_B_ENSG00000160224_2
TCAGCCAGCGCGTGCAGCAG
>HDCRISPR_B_ENSG00000160224_3
CGCGCTGGCTGACCACGACG
>HDCRISPR_B_ENSG00000160224_4
GCTTCTGAGGCTGCACCGCA
>HDCRISPR_B_ENSG00000129474_1
ACTTGTTGCAAACAATGCAT
>HDCRISPR_B_ENSG00000129474_2
TCGGAAACAGCCTGGATGAT
>HDCRISPR_B_ENSG00000129474_3
GGATGGCATCCCCTTCACAG
>HDCRISPR_B_ENSG00000129474_4
ACATACTGACCTCAGAGGGG
>HDCRISPR_B_ENSG00000106992_1
CTCCACGTTTCAAGAGCCGC
>HDCRISPR_B_ENSG00000106992_2
CTACACCCACCTCTCCACCG
>HDCRISPR_B_ENSG00000106992_3
GCTACACCCACCTCTCCACC
>HDCRISPR_B_ENSG00000154027_1
ATACTAGGTGGTCCAGGAAG
>HDCRISPR_B_ENSG00000154027_2
CACTAAATGGAGGACAGTCA
>HDCRISPR_B_ENSG00000154027_3
GTACCAGCAGCAATAGGAAA
>HDCRISPR_B_ENSG00000154027_4
GACTGTCCTCCATTTAGTGG
>HDCRISPR_B_ENSG00000140057_1
AGCTTCCTCAACCAAAGTGA
>HDCRISPR_B_ENSG00000140057_2
TGAGAGCTCACAGCAAATGG
>HDCRISPR_B_ENSG00000140057_3
AAGTCCCGGAGGCTCTGGCC
>HDCRISPR_B_ENSG00000140057_4
CACTGAGAGCTCACAGCAAA
>HDCRISPR_B_ENSG00000165695_1
TATTAGGTCCACCCGCCTCA
>HDCRISPR_B_ENSG00000165695_2
ATATTAGGTCCACCCGCCTC
>HDCRISPR_B_ENSG00000165695_3
GAACAGCAGTCTCCTCACCC
>HDCRISPR_B_ENSG00000165695_4
ATTTAAGATCAGGTTCTCCA
>HDCRISPR_B_ENSG00000231824_1
ATTCTGCACAATCTGTTTGC
>HDCRISPR_B_ENSG00000231824_2
ACCTCTTCAGGCTCATTTCC
>HDCRISPR_B_ENSG00000231824_3
TTCTCTGCGCTGACTCTCCT
>HDCRISPR_B_ENSG00000231824_4
AGCTGTGCAGCAAGTCTCCC
>HDCRISPR_B_ENSG00000131016_1
TGGAAGCCCTACCGAAGGGG
>HDCRISPR_B_ENSG00000131016_2
CCAAGAACATGATCCAGGGC
>HDCRISPR_B_ENSG00000131016_3
CGACACGGTCGTTAGTGAGG
>HDCRISPR_B_ENSG00000131016_4
GGGCGACACGGTCGTTAGTG
>HDCRISPR_B_ENSG00000186471_1
TATGCTGTTAAGATTGTGGA
>HDCRISPR_B_ENSG00000186471_2
TTCAACAAGCCAGAAAGCAA
>HDCRISPR_B_ENSG00000186471_3
GACTCACGGTGAATTCACTG
>HDCRISPR_B_ENSG00000186471_4
AACATCAAGTGGATGACTCA
>HDCRISPR_B_ENSG00000147081_1
GACTGGTTACGCAGCCACAG
>HDCRISPR_B_ENSG00000147081_2
AATCTTTATCTTCTACATTC
>HDCRISPR_B_ENSG00000147081_3
GCTGCTAGTTCCAGCTCAGA
>HDCRISPR_B_ENSG00000147081_4
GAGGACACTTACAGGATCAG
>HDCRISPR_B_ENSG00000179841_1
TCAACCCAGGATCTAAGTGA
>HDCRISPR_B_ENSG00000179841_2
AAAGCACTGAAGCCCAAAGC
>HDCRISPR_B_ENSG00000179841_3
TGATCAGCCAGAGCCCACAC
>HDCRISPR_B_ENSG00000179841_4
AGGAAGTGTCCACAAGAAGC
>HDCRISPR_B_ENSG00000151320_1
GCTCCGGATGACCTCAGAGA
>HDCRISPR_B_ENSG00000151320_2
TGTCACGCTCATGGTTAACA
>HDCRISPR_B_ENSG00000151320_3
ATCCAGGTCCTGTGACCTCA
>HDCRISPR_B_ENSG00000151320_4
GTCACAGGACCTGGATCCCA
>HDCRISPR_B_ENSG00000118507_1
GCCATTCTGATCAGCTGCTT
>HDCRISPR_B_ENSG00000118507_2
AGTAAGGCTCAGTAAGAGGC
>HDCRISPR_B_ENSG00000118507_3
CCGATGACGCTGAACTAGTA
>HDCRISPR_B_ENSG00000118507_4
CAAGGCTGTCCAGCAGTATC
>HDCRISPR_B_ENSG00000085662_1
AGCCGTCTCCTGCTCAACAA
>HDCRISPR_B_ENSG00000085662_2
GTGGCGGTACCCGACGTCAA
>HDCRISPR_B_ENSG00000085662_3
TGAAGGTGGCCATTGACGTC
>HDCRISPR_B_ENSG00000085662_4
CCCACGAGCACCTACCTTCC
>HDCRISPR_B_ENSG00000198074_1
CAAAGTGAAAGAAGCAGTGA
>HDCRISPR_B_ENSG00000198074_2
TCTTAAACCTTGAATCCCTG
>HDCRISPR_B_ENSG00000198074_3
GATCTGGAAGTGGCTGAAAT
>HDCRISPR_B_ENSG00000198074_4
GCTGAAATTGGAGACCCCAA
>HDCRISPR_B_ENSG00000196139_1
TTGGAGAATGAATAAGATAG
>HDCRISPR_B_ENSG00000196139_2
GTTGAAGTTTGACACCCCAA
>HDCRISPR_B_ENSG00000196139_3
AGGATTGGCCAAGTCCATTG
>HDCRISPR_B_ENSG00000196139_4
GGATCTCTGTACCACCTGGG
>HDCRISPR_B_ENSG00000165568_1
GGACTTCCTGGACACGTGGG
>HDCRISPR_B_ENSG00000165568_2
ACCATGTTGCTCTCGTCCAG
>HDCRISPR_B_ENSG00000165568_3
GACTTGGGGTGATAGATCCG
>HDCRISPR_B_ENSG00000165568_4
TCTGCATGCTGTTTCCACCA
>HDCRISPR_B_ENSG00000053371_1
CACTTCCCAGCTAGCATAGT
>HDCRISPR_B_ENSG00000053371_2
GGGCAGCCGAGGTCACACTG
>HDCRISPR_B_ENSG00000053371_3
GCGGGAGACTACGCGAGACG
>HDCRISPR_B_ENSG00000053371_4
GGAGCGCGGCCACACCGAAC
>HDCRISPR_B_ENSG00000158578_1
TGGAGTTCCGACAGCATGAA
>HDCRISPR_B_ENSG00000158578_2
CCGACAGCATGAAGGGACAG
>HDCRISPR_B_ENSG00000158578_3
GGTTCACAGTCTTGAACACA
>HDCRISPR_B_ENSG00000158578_4
AGGGATATGCATCAGCCCAG
>HDCRISPR_B_ENSG00000163631_1
CTTTAGCTCGGCTTATTCCA
>HDCRISPR_B_ENSG00000163631_2
GGCACAGCACTTCTCTAGAG
>HDCRISPR_B_ENSG00000163631_3
GTAGAGGTCTCAAGAAACCT
>HDCRISPR_B_ENSG00000163631_4
ACGCCTTTGGCACAATGAAG
>HDCRISPR_B_ENSG00000170017_1
TGTCTGCGAAACTGCTCTGC
>HDCRISPR_B_ENSG00000170017_2
CCTGGAGTACAAGACAACCA
>HDCRISPR_B_ENSG00000170017_3
GTACTCCAGGGTGGAAGTCA
>HDCRISPR_B_ENSG00000170017_4
GTAGACGACACCAGCAACAA
>HDCRISPR_B_ENSG00000165092_1
ACTATGGATGCTTCCGAGAG
>HDCRISPR_B_ENSG00000165092_2
AAGCATCCATAGTACGCCAC
>HDCRISPR_B_ENSG00000165092_3
CGAAAGAGATCGTCTGCTGC
>HDCRISPR_B_ENSG00000165092_4
GGGGCGACTATTATACAAGT
>HDCRISPR_B_ENSG00000128918_1
CTTTCGATATTACGCAGGCT
>HDCRISPR_B_ENSG00000128918_2
GGAATGGTTTGCCACCATTT
>HDCRISPR_B_ENSG00000128918_3
GCCACCATTTAGGGATTCCA
>HDCRISPR_B_ENSG00000128918_4
ACCATGGAATCCCTAAATGG
>HDCRISPR_B_ENSG00000184254_1
CGTCCCGGAGCAATCTGAAG
>HDCRISPR_B_ENSG00000184254_2
AGCGTCCGCACACACGATGC
>HDCRISPR_B_ENSG00000184254_3
CATCTTGTTATTGCAGGCCC
>HDCRISPR_B_ENSG00000184254_4
GCCCTGGAGACGATGGATAC
>HDCRISPR_B_ENSG00000136010_1
GTTCAAGCTTCCTAAATGGA
>HDCRISPR_B_ENSG00000136010_2
GGCAGAAGCCTACAGATCCG
>HDCRISPR_B_ENSG00000136010_3
GGGCAAGACCATCAAAGAAG
>HDCRISPR_B_ENSG00000136010_4
TCCTGAAGGAATCAAGGCCA
>HDCRISPR_B_ENSG00000108602_1
GATCCGGAACTGCAGCGGAC
>HDCRISPR_B_ENSG00000108602_2
CTACATCCACTCGGAGCCAC
>HDCRISPR_B_ENSG00000108602_3
GGACGAGCTCTACATCCACT
>HDCRISPR_B_ENSG00000108602_4
GGAGGTGGTGTACGTCCTAG
>HDCRISPR_B_ENSG00000072210_1
TGGCACCAGACCTGCAGCGA
>HDCRISPR_B_ENSG00000072210_2
TGGCTGAATGGTGAGAACGA
>HDCRISPR_B_ENSG00000072210_3
GCTGAATGGTGAGAACGAAG
>HDCRISPR_B_ENSG00000072210_4
GCAGCGATGGCTCCTATCAG
>HDCRISPR_B_ENSG00000132746_1
TGCCCCTGCAGGGAGTTGCG
>HDCRISPR_B_ENSG00000132746_2
GAAGCCGTCAGAAATCAGCC
>HDCRISPR_B_ENSG00000132746_3
GCAGCTGCTAGAGCACAAGT
>HDCRISPR_B_ENSG00000132746_4
CTTGCAGAGCTGCTTTGCCG
>HDCRISPR_B_ENSG00000159423_1
TGCCAAGTATGCGGTGGAGC
>HDCRISPR_B_ENSG00000159423_2
GGGTAAGACCGTGATCCAAG
>HDCRISPR_B_ENSG00000159423_3
ACCAACAGCACGGTGTACCG
>HDCRISPR_B_ENSG00000159423_4
GTTCAATGCCAAGTATGCGG
>HDCRISPR_B_ENSG00000112294_1
GGGCATGGTAGCCGACTGCG
>HDCRISPR_B_ENSG00000112294_2
GAAACGTCGACCCGAGGCGC
>HDCRISPR_B_ENSG00000112294_3
TTGCACGGGGAAGGTGGCGG
>HDCRISPR_B_ENSG00000112294_4
AAGCCACTGAAGGAGGCACA
>HDCRISPR_B_ENSG00000119711_1
CCTCACTCGCCTGCAGGATC
>HDCRISPR_B_ENSG00000119711_2
AGCCATGGCGGCGCTATTGG
>HDCRISPR_B_ENSG00000119711_3
CGCCGCCAATAGCGCCGCCA
>HDCRISPR_B_ENSG00000119711_4
CATGGCGGCGCTATTGGCGG
>HDCRISPR_B_ENSG00000118514_1
TCAGGACCCGTGAGCGCTCC
>HDCRISPR_B_ENSG00000118514_2
CTCCTCAAAGATCGAAGCCG
>HDCRISPR_B_ENSG00000118514_3
AAAGATCGAAGCCGCGGTCA
>HDCRISPR_B_ENSG00000118514_4
ACGGGTCCTGAACCAGGTGG
>HDCRISPR_B_ENSG00000136872_1
GCGGTTCCCCATGGTACCTA
>HDCRISPR_B_ENSG00000136872_2
AATATCCTTACCTTGAATGG
>HDCRISPR_B_ENSG00000136872_3
TTGTATCCACAGTTAGACCA
>HDCRISPR_B_ENSG00000136872_4
AGATGCTGGCGTAGCGAGCC
>HDCRISPR_B_ENSG00000151360_1
GAGTTTGGGAAATGGATGGA
>HDCRISPR_B_ENSG00000151360_2
CTTCAAAGAGCATGAATATA
>HDCRISPR_B_ENSG00000151360_3
TATTCATGCTCTTTGAAGCA
>HDCRISPR_B_ENSG00000151360_4
TTGGGAAATGGATGGATGGC
>HDCRISPR_B_ENSG00000108839_1
GTGGTTCTGCGACCGCATCA
>HDCRISPR_B_ENSG00000179477_1
GGATGATGATGAGCTCACCC
>HDCRISPR_B_ENSG00000179477_2
TTGCAAAGTCTCTCCCAAAG
>HDCRISPR_B_ENSG00000179477_3
GGCCGGGGTTGACGCCGTTG
>HDCRISPR_B_ENSG00000179477_4
GATGATGCCCATCGCCATCC
>HDCRISPR_B_ENSG00000161905_1
CTATGCCGGTTCCAACAACC
>HDCRISPR_B_ENSG00000161905_2
GTTGGAACCGGCATAGAGCG
>HDCRISPR_B_ENSG00000161905_3
ACCGCATCCGCGTGTCCACT
>HDCRISPR_B_ENSG00000161905_4
CCACAGCTGCACCTGGTTGT
>HDCRISPR_B_ENSG00000179593_1
AAAGGCCTGGCAACATGCGA
>HDCRISPR_B_ENSG00000179593_2
TGGCGCTGTTGCTGGAGCAC
>HDCRISPR_B_ENSG00000179593_3
TGGGTTGTAAGCCTTCCACC
>HDCRISPR_B_ENSG00000179593_4
TGACAGCGGCGGATCAGGAC
>HDCRISPR_B_ENSG00000132965_1
ATTCTGGACCACGCTGATGA
>HDCRISPR_B_ENSG00000132965_2
AAGGGCTTTCCTTACCATTC
>HDCRISPR_B_ENSG00000132965_3
CACGCTGATGAGGGTGACGA
>HDCRISPR_B_ENSG00000132965_4
AACATGGATCAAGAAACTGT
>HDCRISPR_B_ENSG00000163295_1
ACTGGGGCCTGAGACGCCCC
>HDCRISPR_B_ENSG00000163295_2
CAGCCACCAGGATCCTAAAG
>HDCRISPR_B_ENSG00000163295_3
TGCCCACGGTGACAGCCACC
>HDCRISPR_B_ENSG00000163295_4
GGGCAGAAGAATGGCAAACT
>HDCRISPR_B_ENSG00000073331_1
CAGAGACGTCGAGCCCATAC
>HDCRISPR_B_ENSG00000073331_2
AGCCACGCCAATTGCCCCGC
>HDCRISPR_B_ENSG00000073331_3
GCCCGAATCTCCGTGAACTC
>HDCRISPR_B_ENSG00000073331_4
AGCGAGGACCAGCGCTGCAG
>HDCRISPR_B_ENSG00000163283_1
ACTGGGGCCTGAGATACCCC
>HDCRISPR_B_ENSG00000163283_2
TCCATGGCCAGGGGTATCTC
>HDCRISPR_B_ENSG00000163283_3
CGAGGCGTGCTGCACTCGTG
>HDCRISPR_B_ENSG00000163286_1
CATGGACCGCTTCCCGTACG
>HDCRISPR_B_ENSG00000163286_2
TCCATGGCCAGGAAGGTCTC
>HDCRISPR_B_ENSG00000163286_3
GAAGCGGTCCATGGCCAGGA
>HDCRISPR_B_ENSG00000163286_4
ACAGAGCCACGTACGGGAAG
>HDCRISPR_B_ENSG00000003393_1
CTGGTCCATATCTGGCAGGC
>HDCRISPR_B_ENSG00000003393_2
GAACTCCATGTTTCACTCCG
>HDCRISPR_B_ENSG00000003393_3
CTGCCTGCCAGATATGGACC
>HDCRISPR_B_ENSG00000003393_4
ATAACACCAGAGAGATTGCC
>HDCRISPR_B_ENSG00000155749_1
TCCGTGGTCCCAAGTTCCAG
>HDCRISPR_B_ENSG00000155749_2
AGTTCTTGCGTGGTAGTTGA
>HDCRISPR_B_ENSG00000155749_3
CTACCACGCAAGAACTCCAC
>HDCRISPR_B_ENSG00000155749_4
GTTCTTGCGTGGTAGTTGAG
>HDCRISPR_B_ENSG00000180318_1
CATGGGCGCAGGAGGTCCTC
>HDCRISPR_B_ENSG00000180318_2
GGCAAATGCGTGCAGGCCTT
>HDCRISPR_B_ENSG00000180318_3
GGAGAGGACCTCGCCCTGTC
>HDCRISPR_B_ENSG00000180318_4
GCTGCTGTCCTGACAGGGCG
>HDCRISPR_B_ENSG00000052850_1
GATTCGGGGACGCCAAGAGC
>HDCRISPR_B_ENSG00000052850_2
GCCCCAGCTCCACTCTCCAG
>HDCRISPR_B_ENSG00000052850_3
TAGGCGTCCATGGCAGCGGC
>HDCRISPR_B_ENSG00000052850_4
TCGGCCGCCGCCAAAGCACA
>HDCRISPR_B_ENSG00000178522_1
TTGATAGACAATGAGACAGT
>HDCRISPR_B_ENSG00000178522_2
GAGATTAAACACACTTTCTC
>HDCRISPR_B_ENSG00000178522_3
CATGGAAGAGAGGAATGTGG
>HDCRISPR_B_ENSG00000178522_4
GAAGAGAGGAATGTGGTGGG
>HDCRISPR_B_ENSG00000106927_1
TCTCCTGCAGGACTTCAGAG
>HDCRISPR_B_ENSG00000106927_2
GCAGCAAGAGCAGGGCCCCG
>HDCRISPR_B_ENSG00000106927_3
TGTCGGGCGGCGTTGGCACA
>HDCRISPR_B_ENSG00000106927_4
CCAGGGGCAGGTGGAACCGA
>HDCRISPR_B_ENSG00000139344_1
AGTTCACGAATTTGCAATGA
>HDCRISPR_B_ENSG00000139344_2
CATCTCGGCTACCTACTGCG
>HDCRISPR_B_ENSG00000139344_3
GCTGCGCGTTCTCCAGCAGG
>HDCRISPR_B_ENSG00000139344_4
CAGAAATGGGGAAATACACG
>HDCRISPR_B_ENSG00000125363_1
AGGCTGCAGGGTGTGAGTCG
>HDCRISPR_B_ENSG00000125363_2
GGATTGGAGTCATGGAGTGT
>HDCRISPR_B_ENSG00000125363_3
CAACCAATGATGCCCGTTCC
>HDCRISPR_B_ENSG00000125363_4
CAAGCTTCCAGAGTCAGATC
>HDCRISPR_B_ENSG00000099721_1
GGTGCCAGCTCAGCAGCCCA
>HDCRISPR_B_ENSG00000099721_2
AGACTGCAGGGTGTGAGTCA
>HDCRISPR_B_ENSG00000099721_3
CAGGCATCAGTGCTTGCTGG
>HDCRISPR_B_ENSG00000099721_4
CAGTGCTTGCTGGCGGACCC
>HDCRISPR_B_ENSG00000178171_1
CTGGAGAGCAAGGTTCCCAG
>HDCRISPR_B_ENSG00000178171_2
ACAGACTCTCAGACACGCAC
>HDCRISPR_B_ENSG00000178171_3
GCTGACGATGCCCATGGTGA
>HDCRISPR_B_ENSG00000178171_4
GGGCACCCACAGAGAAGCTG
>HDCRISPR_B_ENSG00000181754_1
GTTGCTGGCGCACAAGCAGG
>HDCRISPR_B_ENSG00000181754_2
CAGAGGAGATGAAGTTCAGG
>HDCRISPR_B_ENSG00000181754_3
GTAGCGCAGGTTGGGTACCG
>HDCRISPR_B_ENSG00000181754_4
AGGAGAGGTCCAGGTAGCGC
>HDCRISPR_B_ENSG00000139211_1
GTGGCACAGATGCAAGCGGT
>HDCRISPR_B_ENSG00000139211_2
GGTGCAGCTGACGATGTCAG
>HDCRISPR_B_ENSG00000139211_3
AGTCAGGCTCTTTCCCAGCG
>HDCRISPR_B_ENSG00000139211_4
GTCAGTGGCACAGATGCAAG
>HDCRISPR_B_ENSG00000176020_1
TGGGTGTTTGGGGCCAGCGG
>HDCRISPR_B_ENSG00000176020_2
ACCGACCCACCAGCGCGTAC
>HDCRISPR_B_ENSG00000176020_3
CCAGCGCATCTAGTTCGTTG
>HDCRISPR_B_ENSG00000176020_4
GCTCGTCCAAGTGCACCAAG
>HDCRISPR_B_ENSG00000101935_1
TGACAAGGGATGAGCTGCCA
>HDCRISPR_B_ENSG00000101935_2
TGTCTGTGATTATTTGGACT
>HDCRISPR_B_ENSG00000101935_3
CTGTGATTATTTGGACTGGG
>HDCRISPR_B_ENSG00000101935_4
GCTCCTTTGCAACCTCCGGT
>HDCRISPR_B_ENSG00000144233_1
GTTGGCAGTTCCATTAGGCC
>HDCRISPR_B_ENSG00000144233_2
TGTTGGCAGTTCCATTAGGC
>HDCRISPR_B_ENSG00000144233_3
TTGGCAGTTCCATTAGGCCG
>HDCRISPR_B_ENSG00000144233_4
AGAGGTCCTGAACTAGAGCC
>HDCRISPR_B_ENSG00000151743_1
CTGTTATCAAGGGGCATCCA
>HDCRISPR_B_ENSG00000151743_2
TGCTGCAATCTCACTGACGA
>HDCRISPR_B_ENSG00000151743_3
CTGCTAAAGATCATCGATTT
>HDCRISPR_B_ENSG00000151743_4
GGTGTGATTGCACTTGTTAG
>HDCRISPR_B_ENSG00000126016_1
TGTTTCCAGAGCCCAGCAGA
>HDCRISPR_B_ENSG00000126016_2
CACTGGCTGATAAGAAGCAG
>HDCRISPR_B_ENSG00000126016_3
AGATCCTCTCAGACGAGAAC
>HDCRISPR_B_ENSG00000126016_4
CATATGCCTCCGAGACGCGC
>HDCRISPR_B_ENSG00000114019_1
CCAGGTGGTTCTCACCGCCC
>HDCRISPR_B_ENSG00000114019_2
CTATGCCCACAGCCCAGCAA
>HDCRISPR_B_ENSG00000114019_3
GCTTTGGCCTCCTCATAGGT
>HDCRISPR_B_ENSG00000114019_4
GGCCGCATAGTACTGCGAGT
>HDCRISPR_B_ENSG00000133805_1
CCTCCGGAAGAGGGCCTTCC
>HDCRISPR_B_ENSG00000133805_2
GGAGGTGCAGTATCCGCCCG
>HDCRISPR_B_ENSG00000133805_3
GGTGGACACACACATCCATG
>HDCRISPR_B_ENSG00000133805_4
GCAGAAGCTCACTCACCGCG
>HDCRISPR_B_ENSG00000078053_1
GGGGTGACTTTAGGTAGAGG
>HDCRISPR_B_ENSG00000078053_2
GAGTGCCCAACCTGAAGCAG
>HDCRISPR_B_ENSG00000078053_3
GCAGGCTCTATGACCACCGA
>HDCRISPR_B_ENSG00000078053_4
ACCTAAAGTCACCCCGACAA
>HDCRISPR_B_ENSG00000187689_1
AATGGTATCAGACTTAAAGA
>HDCRISPR_B_ENSG00000187689_2
TTGTACATTCAACCCTCCCA
>HDCRISPR_B_ENSG00000187689_3
CCAGACCCACCCATTGACCC
>HDCRISPR_B_ENSG00000187689_4
TGTCACACAACTTGGAGCCC
>HDCRISPR_B_ENSG00000166295_1
ACATCTCTCCAGCTCCTTTG
>HDCRISPR_B_ENSG00000166295_2
ACTGACCCCACCAGCTGAGG
>HDCRISPR_B_ENSG00000166295_3
GGGCTTTCCGTGGTGGGGCA
>HDCRISPR_B_ENSG00000166295_4
TCATCATCATCCTCCTCAGC
>HDCRISPR_B_ENSG00000013523_1
GTGCTCTCAACTGCAAGTGA
>HDCRISPR_B_ENSG00000013523_2
GAGCAGCCTGGCACTTCTGA
>HDCRISPR_B_ENSG00000013523_3
TCTCCTAGCATCTCAGGGAA
>HDCRISPR_B_ENSG00000013523_4
GCTAGTCCTTTATCTATAAG
>HDCRISPR_B_ENSG00000154188_1
GAAAGAGAACCTTCAAGGCT
>HDCRISPR_B_ENSG00000154188_2
GAACTGCATTCTGCTGTATC
>HDCRISPR_B_ENSG00000154188_3
TCTCCAGCATGGTAGCCGTG
>HDCRISPR_B_ENSG00000154188_4
TCAACATCTGGAACATGTGA
>HDCRISPR_B_ENSG00000091879_1
AGTTGTCCATCTCTGGCAGG
>HDCRISPR_B_ENSG00000091879_2
CACTTTCCTCCTGCCAGAGA
>HDCRISPR_B_ENSG00000091879_3
TGTAGCTGCAGGACCCATGC
>HDCRISPR_B_ENSG00000091879_4
CATAGGAAAGAAGCAATATC
>HDCRISPR_B_ENSG00000101280_1
GCAAGAAGGTGTAGCTACAG
>HDCRISPR_B_ENSG00000101280_2
GACGATCTTGAGGTCGAAGC
>HDCRISPR_B_ENSG00000101280_3
GGGCCATCAAGACGATCTTG
>HDCRISPR_B_ENSG00000101280_4
GCAGCTTCGCCTTCTTGCTG
>HDCRISPR_B_ENSG00000171819_1
GAGAGCTTCTGCAGCCACGC
>HDCRISPR_B_ENSG00000171819_2
AGTCCCGGTAGAAGGAGACA
>HDCRISPR_B_ENSG00000171819_3
CCTCCATCTCTACACGCAGC
>HDCRISPR_B_ENSG00000171819_4
GGAGAGGGACTGGGTCAGCG
>HDCRISPR_B_ENSG00000130173_1
TGCCCACCTGAGTCTCCAAC
>HDCRISPR_B_ENSG00000130173_2
AGCCTGTTGGAGACTCAGGT
>HDCRISPR_B_ENSG00000130173_3
ACAGGCTTGCCCGAAGTTCC
>HDCRISPR_B_ENSG00000130173_4
GTTTATTAAGCAGATGGAGG
>HDCRISPR_B_ENSG00000029534_1
GCAGCATGAGAACTTCGTGG
>HDCRISPR_B_ENSG00000029534_2
CACGTGGACAGAACAGCCCG
>HDCRISPR_B_ENSG00000029534_3
TCTTGCTGCTCTCAGAAAGC
>HDCRISPR_B_ENSG00000029534_4
TAATATCTACCCCATTCCGC
>HDCRISPR_B_ENSG00000145362_1
AGAGTCAGATCAAGAACAGG
>HDCRISPR_B_ENSG00000145362_2
CTCCGTGGTCGACACCCTGA
>HDCRISPR_B_ENSG00000145362_3
GGTGTCAACTCTAGCCAAGG
>HDCRISPR_B_ENSG00000145362_4
AATCTGATTGGCCCAGAAGG
>HDCRISPR_B_ENSG00000151150_1
AATCATCACCCAATTCCTTA
>HDCRISPR_B_ENSG00000151150_2
CCCAATTCCTTAAGGTCCTG
>HDCRISPR_B_ENSG00000151150_3
AGACAAATATCTTGGGCCAC
>HDCRISPR_B_ENSG00000151150_4
CAGGTGAAGATGCAATGACC
>HDCRISPR_B_ENSG00000151687_1
GAAGTGGCAGCAAGTAACAG
>HDCRISPR_B_ENSG00000151687_2
CAAGGCATTCTCAATTGAAG
>HDCRISPR_B_ENSG00000151687_3
AGACAACCCTCTTTCAACAG
>HDCRISPR_B_ENSG00000151687_4
ACAGCGGACTTCATACCAAA
>HDCRISPR_B_ENSG00000132623_1
AATGGAAGCGTCAAGAGAAG
>HDCRISPR_B_ENSG00000132623_2
CCCATGGCAGCATAATGAAG
>HDCRISPR_B_ENSG00000132623_3
TTTGCCTACAATGGAGACGT
>HDCRISPR_B_ENSG00000132623_4
AGGGCTGTGGCTAAGGAAGG
>HDCRISPR_B_ENSG00000153930_1
ACGCAGCCAAACGCCTGTAC
>HDCRISPR_B_ENSG00000153930_2
GCTCCTCTCTAGAATTTCCA
>HDCRISPR_B_ENSG00000153930_3
AAGGATTCTTCTGAGGACAG
>HDCRISPR_B_ENSG00000153930_4
GGTGTCAAGCCCTCGCTGTT
>HDCRISPR_B_ENSG00000170209_1
GCGACGACTTCGAGGGCGAC
>HDCRISPR_B_ENSG00000170209_2
CTTCACCCGCGACGACTTCG
>HDCRISPR_B_ENSG00000170209_3
CGAGGGCGACTGGCGCCTAG
>HDCRISPR_B_ENSG00000170209_4
GACTGGCGCCTAGTGGCCAG
>HDCRISPR_B_ENSG00000106524_1
CAGAAAGTGCAGCAAACATG
>HDCRISPR_B_ENSG00000106524_2
TTATATGCTGCATGCATTAG
>HDCRISPR_B_ENSG00000106524_3
AGAAAGTGCAGCAAACATGA
>HDCRISPR_B_ENSG00000106524_4
ATGCTGATGACAATTTACAT
>HDCRISPR_B_ENSG00000101745_1
CTCCATGATTCTGCTAGTAG
>HDCRISPR_B_ENSG00000101745_2
AAGCTGTTACTTCGTCACGG
>HDCRISPR_B_ENSG00000101745_3
TAAACATGGGGAGCGTCCAG
>HDCRISPR_B_ENSG00000101745_4
AGTGGATGTAGCAGAAACAG
>HDCRISPR_B_ENSG00000076513_1
GGAAAGGTCGAAGCGTTCGG
>HDCRISPR_B_ENSG00000076513_2
GGCTCAGCAGGACCTCACCA
>HDCRISPR_B_ENSG00000076513_3
TGTTAATGGTTACGAAGCAA
>HDCRISPR_B_ENSG00000076513_4
ACGCACAGAACATCTGACCG
>HDCRISPR_B_ENSG00000172932_1
CAAGCGATGTGTACCGCGTG
>HDCRISPR_B_ENSG00000172932_2
GTGGGTGGAGACGATAGGAG
>HDCRISPR_B_ENSG00000172932_3
GCGTGTCACCAGCTCCACGT
>HDCRISPR_B_ENSG00000172932_4
GGGCTGGCGGTCTGAGAAGA
>HDCRISPR_B_ENSG00000134461_1
CCAGCACGTCCCGATGCCCG
>HDCRISPR_B_ENSG00000134461_2
GCAGGTACTGGAGGATCAGA
>HDCRISPR_B_ENSG00000134461_3
CACCTGGGCAAACAGTGAGC
>HDCRISPR_B_ENSG00000134461_4
CTGCACGAGGCGGCCTCCAT
>HDCRISPR_B_ENSG00000163126_1
GTGTTCTGGGCCTGCCGCGG
>HDCRISPR_B_ENSG00000163126_2
GAGCCTGGCCTAGTGACTGG
>HDCRISPR_B_ENSG00000163126_3
AAAGTGTTGGGATTTGGACA
>HDCRISPR_B_ENSG00000163126_4
GGTGGGCGCCACACTCGATG
>HDCRISPR_B_ENSG00000206560_1
TACCGTGCTGCTATGTGCAA
>HDCRISPR_B_ENSG00000206560_2
GGTGTATTTCCATAGGCATT
>HDCRISPR_B_ENSG00000206560_3
ATGAATGAACCAAATGCCTA
>HDCRISPR_B_ENSG00000206560_4
TACGCTGATCATTCCACTAG
>HDCRISPR_B_ENSG00000154065_1
GCTGTTGAACAGCGGCCGGG
>HDCRISPR_B_ENSG00000154065_2
ACAGTCTATGTGGCCAGCGT
>HDCRISPR_B_ENSG00000154065_3
ATCTGGGACGCGATCCACAG
>HDCRISPR_B_ENSG00000154065_4
CATAGACTGTGTGAGGGAAC
>HDCRISPR_B_ENSG00000148513_1
CAGGGCCTGGTACCTCTTCT
>HDCRISPR_B_ENSG00000148513_2
TTCCTCATGGCCATTGACAC
>HDCRISPR_B_ENSG00000148513_3
GAAATGTTACTACTTCCTCA
>HDCRISPR_B_ENSG00000148513_4
ACGTCCTTGATGGCGAACAC
>HDCRISPR_B_ENSG00000180777_1
TGTAGACCCGTTCGCTGAAG
>HDCRISPR_B_ENSG00000180777_2
AGGGAGGACACCTCTGATGA
>HDCRISPR_B_ENSG00000180777_3
CTTAATGTCCTTGATGGCGA
>HDCRISPR_B_ENSG00000180777_4
ATGTCCTTGATGGCGAAGGG
>HDCRISPR_B_ENSG00000145700_1
CCAAGTTGAATCTCAGGAGA
>HDCRISPR_B_ENSG00000145700_2
GATGATGCCTGTTCTTAGCG
>HDCRISPR_B_ENSG00000145700_3
GGTTCAATGAAAGTCCAGAC
>HDCRISPR_B_ENSG00000145700_4
ATTGGGTCGTTTCGCCAGTC
>HDCRISPR_B_ENSG00000167612_1
GGTGGGATCATTGTGGACAC
>HDCRISPR_B_ENSG00000167612_2
GCCACTCGGGCTTGTAGTGC
>HDCRISPR_B_ENSG00000167612_3
CAGCTGCCGAATCCTCCACA
>HDCRISPR_B_ENSG00000167612_4
TTCACTCCTAGAACGGCTGC
>HDCRISPR_B_ENSG00000189127_1
GATGTCTATTTCTGAAGGAG
>HDCRISPR_B_ENSG00000189127_2
GGGTAAGGCCAGCTGAGAGC
>HDCRISPR_B_ENSG00000189127_3
AGTGTTACCCAAACCAGACA
>HDCRISPR_B_ENSG00000189127_4
ATTAATGAGAGCAACGACCG
>HDCRISPR_B_ENSG00000235711_1
TGCCTGTATCAGAAGAGCTG
>HDCRISPR_B_ENSG00000235711_2
TGCCTGCAAAGCCAAAGGGA
>HDCRISPR_B_ENSG00000235711_3
GGACTCTCCACTCACTGAGA
>HDCRISPR_B_ENSG00000235711_4
GTGACTGTGTGAAAGAGGGT
>HDCRISPR_B_ENSG00000196912_1
CAGGCTACAACTGACGAGGA
>HDCRISPR_B_ENSG00000196912_2
CATTCAGGCTACAAGTGTCA
>HDCRISPR_B_ENSG00000196912_3
TAAAGGAGGGACCTATATCT
>HDCRISPR_B_ENSG00000213337_1
GTCATCCACCACCCTGGGGT
>HDCRISPR_B_ENSG00000213337_2
GCTGGCTCGGTGCAGAGCAG
>HDCRISPR_B_ENSG00000213337_3
GCCGTCGTCATCCACCACCC
>HDCRISPR_B_ENSG00000213337_4
CCAAGTCAGCCCGACTCGGC
>HDCRISPR_B_ENSG00000183831_1
TTTGTTGTATGCAGCTTGCA
>HDCRISPR_B_ENSG00000183831_2
GCTCTCACAGGGGATGTAGA
>HDCRISPR_B_ENSG00000183831_3
AGAAGAAGCCCAAGAACCAG
>HDCRISPR_B_ENSG00000183831_4
CAAAGTTTCCAAACGACCCC
>HDCRISPR_B_ENSG00000186106_1
ACCCAAATATTCGTGACAGC
>HDCRISPR_B_ENSG00000186106_2
CCAAATATTCGTGACAGCAG
>HDCRISPR_B_ENSG00000186106_3
GCTGCAAGCCTGTATTGATG
>HDCRISPR_B_ENSG00000186106_4
TAGTATCCACATGGCCACAG
>HDCRISPR_B_ENSG00000144031_1
GCAATCGACCAGACGGCGAT
>HDCRISPR_B_ENSG00000144031_2
GAGCCACTTGGAGTTGGCTG
>HDCRISPR_B_ENSG00000144031_3
TCAGAAAGGGGAGAAGGGAG
>HDCRISPR_B_ENSG00000144031_4
CCACAGGGACAACACCACCG
>HDCRISPR_B_ENSG00000164512_1
ACCATAGCCACCTGATCACC
>HDCRISPR_B_ENSG00000164512_2
TGATGTTCGACTGTTGCAAC
>HDCRISPR_B_ENSG00000164512_3
GTTTATCAAGCAGCCTCTAA
>HDCRISPR_B_ENSG00000164512_4
ACTGTTGCAACAGGACCGTG
>HDCRISPR_B_ENSG00000135299_1
GGGACCAGACCGCCTTGCAC
>HDCRISPR_B_ENSG00000135299_2
TTATTGGCAGCAAGATGCAG
>HDCRISPR_B_ENSG00000135299_3
TACGCCCTGAACTCATGGGG
>HDCRISPR_B_ENSG00000135299_4
CAGCTCTACACATTGTACCG
>HDCRISPR_B_ENSG00000157999_1
AGTGCCAAGTCCCTGGAAGA
>HDCRISPR_B_ENSG00000157999_2
CAGAAGTAATCTGTTGCTGG
>HDCRISPR_B_ENSG00000157999_3
TCTGGCTGCCAAGTACCACA
>HDCRISPR_B_ENSG00000157999_4
GTCTATCATCCCCATCCATC
>HDCRISPR_B_ENSG00000181626_1
CCGAGTCCGGCAGAAGGATC
>HDCRISPR_B_ENSG00000181626_2
CATCGCAGGTGATGTGAACA
>HDCRISPR_B_ENSG00000181626_3
CTACCACTCCTGGACGGCCA
>HDCRISPR_B_ENSG00000181626_4
AGGAGTGGTAGCTGACCTGG
>HDCRISPR_B_ENSG00000235098_1
TCCAGTTGCTGGTCACCCAG
>HDCRISPR_B_ENSG00000235098_2
TGTGAGGGCATAGAGTCCAC
>HDCRISPR_B_ENSG00000235098_3
CACCCGCGAGTGTCCGTGCC
>HDCRISPR_B_ENSG00000230062_1
GACAAAGCTTCACCAAGCTG
>HDCRISPR_B_ENSG00000230062_2
CATGGACACAACACTCCGGA
>HDCRISPR_B_ENSG00000230062_3
GGGTCCGGCCATCTTTGTTG
>HDCRISPR_B_ENSG00000230062_4
CACATTTCAATGCACTCACC
>HDCRISPR_B_ENSG00000156381_1
GTAGCAGGTCGCGCACCGCC
>HDCRISPR_B_ENSG00000156381_2
GTCGTTCGCCTTCTACCAGG
>HDCRISPR_B_ENSG00000156381_3
GCGTAGAGCAGCGCCTCAGA
>HDCRISPR_B_ENSG00000156381_4
GTCGTCGTTCGCCTTCTACC
>HDCRISPR_B_ENSG00000185046_1
AAGCTTTGTAATCACACGAC
>HDCRISPR_B_ENSG00000185046_2
TGATGCTGCCAGTACTGTAC
>HDCRISPR_B_ENSG00000185046_3
GTAGAGGCTGTGGCTTCATT
>HDCRISPR_B_ENSG00000185046_4
GTCTACAGAGCAAATGAAGA
>HDCRISPR_B_ENSG00000175311_1
CAAGCGAGATCTAAATCTTT
>HDCRISPR_B_ENSG00000175311_2
TCTACTGCAGATTATCTCTA
>HDCRISPR_B_ENSG00000175311_3
AGGCTCAGAAGAATGCCAGG
>HDCRISPR_B_ENSG00000175311_4
GAACATCATGAACCCCAAGA
>HDCRISPR_B_ENSG00000206199_1
CCAAGAGCTGGCATAAGGCT
>HDCRISPR_B_ENSG00000206199_2
GCATTGAACACGTATAGAGT
>HDCRISPR_B_ENSG00000206199_3
GGTGAACACCGACTGCCTCG
>HDCRISPR_B_ENSG00000206199_4
GCAGTTTGTTTGCTGAGAGA
>HDCRISPR_B_ENSG00000160746_1
TTGGCTGAAGGTTCTGAGAA
>HDCRISPR_B_ENSG00000160746_2
AGGGCTTCACTGTCATGCAG
>HDCRISPR_B_ENSG00000160746_3
GGAAAGACTGCATTCACTTG
>HDCRISPR_B_ENSG00000160746_4
AACTTTGCCTGAGGGTAACC
>HDCRISPR_B_ENSG00000151572_1
GATGCACACAGCAGTCCCTG
>HDCRISPR_B_ENSG00000151572_2
TCTTCCAAGGACTTCCCATG
>HDCRISPR_B_ENSG00000151572_3
TTGTGAAGTTGCATGCCCCA
>HDCRISPR_B_ENSG00000151572_4
TGTGAAGTTGCATGCCCCAT
>HDCRISPR_B_ENSG00000177119_1
TTTGGTTTAGACTTACAATG
>HDCRISPR_B_ENSG00000177119_2
TCATCCGGTTCTTCTCAAAT
>HDCRISPR_B_ENSG00000177119_3
GTTGAGTGTACCAAAGGCTG
>HDCRISPR_B_ENSG00000177119_4
CTTGATACTTGACCCGAGAG
>HDCRISPR_B_ENSG00000146205_1
TCTCAGCGTGAGCCTGGTCT
>HDCRISPR_B_ENSG00000146205_2
ACCAGGCTCACGCTGAGAGG
>HDCRISPR_B_ENSG00000146205_3
GGAAGAGGTCTCGGAGGTCA
>HDCRISPR_B_ENSG00000146205_4
GTAGAGTCCCGTCCTCACTG
>HDCRISPR_B_ENSG00000011201_1
GTGATTCTGGCACCAAACCA
>HDCRISPR_B_ENSG00000011201_2
CAGGTCCCCTGATTCCTTGC
>HDCRISPR_B_ENSG00000011201_3
GGAGCCCTGCAAGGAATCAG
>HDCRISPR_B_ENSG00000011201_4
GTTCCTCAAATACATCCTGT
>HDCRISPR_B_ENSG00000139223_1
TTATTAAATACAATCAACAT
>HDCRISPR_B_ENSG00000139223_2
AGCAGTAACAGAGCCTCAGT
>HDCRISPR_B_ENSG00000139223_3
GCAAGTTTGCAATTGAGGTG
>HDCRISPR_B_ENSG00000139223_4
CAATACTTCTAGGCCCACTG
>HDCRISPR_B_ENSG00000166825_1
GCATGTTGGACAGGGCTGTC
>HDCRISPR_B_ENSG00000166825_2
AATGACCTGTGGCTGAACGA
>HDCRISPR_B_ENSG00000166825_3
CGGCGTGTTGATCTCCGAGG
>HDCRISPR_B_ENSG00000166825_4
CAGCGTCACCCGGTAGGAAT
>HDCRISPR_B_ENSG00000169604_1
CTCCAGGTCAGCATGAACGA
>HDCRISPR_B_ENSG00000169604_2
ACTCTGGTGCTCATCTGCGC
>HDCRISPR_B_ENSG00000169604_3
TCAAATCCGCCGTAGCAGGC
>HDCRISPR_B_ENSG00000169604_4
GCCACTGGAAGCCGATGCCG
>HDCRISPR_B_ENSG00000163297_1
AACACTAGCCCCAAGTGACC
>HDCRISPR_B_ENSG00000163297_2
GGGGCTAGTGTTTATTGTGT
>HDCRISPR_B_ENSG00000163297_3
GACCTGGATATCTTTGCCTA
>HDCRISPR_B_ENSG00000163297_4
ACCACATCAAACCGATCCCC
>HDCRISPR_B_ENSG00000135046_1
CAATAAACCAGGCCTGCTTG
>HDCRISPR_B_ENSG00000135046_2
CAAAGGTGGTCCCGGATCAG
>HDCRISPR_B_ENSG00000135046_3
ACTGTGAAGTCATCCAAAGG
>HDCRISPR_B_ENSG00000135046_4
GGATGGATTGAAGGTAGGAT
>HDCRISPR_B_ENSG00000109511_1
GATGGCTGCTCAGGATGCAA
>HDCRISPR_B_ENSG00000109511_2
CATCCTGAGCAGCCATCGCA
>HDCRISPR_B_ENSG00000109511_3
ATGGATGCCCAAATGCTAGG
>HDCRISPR_B_ENSG00000109511_4
ACAAGAGCTACCAGCAGCTG
>HDCRISPR_B_ENSG00000122359_1
CCATTCCCGAGAGATAGTCC
>HDCRISPR_B_ENSG00000122359_2
GATGTCCGGGGACCTGGAGG
>HDCRISPR_B_ENSG00000122359_3
GGAGGAGGGCATGCTGGCCG
>HDCRISPR_B_ENSG00000122359_4
AACATGCCCAACCTGTACCC
>HDCRISPR_B_ENSG00000182718_1
TTGCCTTCGCCTACCAGAGA
>HDCRISPR_B_ENSG00000182718_2
TGGGAAACCAACCTTTGCCA
>HDCRISPR_B_ENSG00000182718_3
CTGGGAAACCAACCTTTGCC
>HDCRISPR_B_ENSG00000182718_4
TCCTCTGCTCTTCTACCCTA
>HDCRISPR_B_ENSG00000138772_1
CCACTTTGAGCATCTCATGG
>HDCRISPR_B_ENSG00000138772_2
GGAGCTGAAAGATGACTTGA
>HDCRISPR_B_ENSG00000138772_3
CCACCATGAGATGCTCAAAG
>HDCRISPR_B_ENSG00000138772_4
TGCTTTGCATCAAAGACTGC
>HDCRISPR_B_ENSG00000196975_1
CTTACCATGGCCATGACTCT
>HDCRISPR_B_ENSG00000196975_2
CTCTCTTGCTAGAATATGGA
>HDCRISPR_B_ENSG00000196975_3
GTTCATGTTCCAGCGAGTGC
>HDCRISPR_B_ENSG00000196975_4
TGTGCTCAGGCAACCAAAGG
>HDCRISPR_B_ENSG00000164111_1
GGGCTGATGCAGAAACTCTT
>HDCRISPR_B_ENSG00000164111_2
TCGGAAGGCTATGAAAGGCT
>HDCRISPR_B_ENSG00000164111_3
GGAGAACCACCAACATCCGC
>HDCRISPR_B_ENSG00000164111_4
AAGCCTGGAAGATGACGTGG
>HDCRISPR_B_ENSG00000138356_1
GCTGCCGTCACCACAGTAGA
>HDCRISPR_B_ENSG00000138356_2
CACCTGAACAGGATGAATTC
>HDCRISPR_B_ENSG00000138356_3
GATGGGAATCAGACAGGCAT
>HDCRISPR_B_ENSG00000138356_4
GCATATATAACCTACCACCA
>HDCRISPR_B_ENSG00000138660_1
CTAGAGTGGGAAGATGAAGA
>HDCRISPR_B_ENSG00000138660_2
TGCTGCTGGACGCAGTGCTT
>HDCRISPR_B_ENSG00000138660_3
GACTGCTTCGCAAGGAAGCG
>HDCRISPR_B_ENSG00000138660_4
TGCTTCGCAAGGAAGCGGGG
>HDCRISPR_B_ENSG00000152056_1
AAGAGAGGAAGAAGATCACC
>HDCRISPR_B_ENSG00000152056_2
TTATTCTCTCCCGTGGTCAC
>HDCRISPR_B_ENSG00000152056_3
AATAATCTGAACAATTTCCC
>HDCRISPR_B_ENSG00000152056_4
TCACTCTCCCTGATAAAGAG
>HDCRISPR_B_ENSG00000183020_1
GTAGGTGACAAGGCTCTTGA
>HDCRISPR_B_ENSG00000183020_2
GTACAGGCGCAGCAAGCACA
>HDCRISPR_B_ENSG00000183020_3
CGGGATGTCCAGTCGCCCAT
>HDCRISPR_B_ENSG00000183020_4
AGAGACAGCCAGAGACACGG
>HDCRISPR_B_ENSG00000134262_1
CATCAAACTACAGAAAGTGG
>HDCRISPR_B_ENSG00000134262_2
TGTATATACTCCTGCACACC
>HDCRISPR_B_ENSG00000134262_3
GGGATAAGGCTTCATATGTC
>HDCRISPR_B_ENSG00000134262_4
GAACTGCTTGAGGTCTCTAG
>HDCRISPR_B_ENSG00000221838_1
CCTGTCCAGTCGCTCTGACC
>HDCRISPR_B_ENSG00000221838_2
CCTCACCTGGTCAGAGCGAC
>HDCRISPR_B_ENSG00000221838_3
CTATGTACAGACCACATCCA
>HDCRISPR_B_ENSG00000221838_4
TTCCTTTACCACTAGGACTA
>HDCRISPR_B_ENSG00000254470_1
GTGGTGGCCGCCAGCAGCAG
>HDCRISPR_B_ENSG00000254470_2
CAAGGTGTTGCGCAAAGCGA
>HDCRISPR_B_ENSG00000254470_3
TCCACTAGTGTCCAATCCCA
>HDCRISPR_B_ENSG00000254470_4
GATTGGACACTAGTGGAGGA
>HDCRISPR_B_ENSG00000053770_1
ACTAATTAGTGGCGGACGAG
>HDCRISPR_B_ENSG00000053770_2
AGCTTGAGTCTCCCCACCAA
>HDCRISPR_B_ENSG00000053770_3
AGTGTCAGTGGAGTTTCACA
>HDCRISPR_B_ENSG00000053770_4
GACAGAGTTTGTTCAACTAG
>HDCRISPR_B_ENSG00000125843_1
GAGAACCTGCTACTGGCTGA
>HDCRISPR_B_ENSG00000125843_2
CTCATGGGCATCCAGCACCA
>HDCRISPR_B_ENSG00000125843_3
CGACCAGTTTGTCCAAGGCC
>HDCRISPR_B_ENSG00000125843_4
CATCCCAACGAGGAATCAGC
>HDCRISPR_B_ENSG00000120868_1
CCTGTTGTCTCTTCTTCCAG
>HDCRISPR_B_ENSG00000120868_2
CCACTGGAAGAAGAGACAAC
>HDCRISPR_B_ENSG00000120868_3
ACTAACTGAATCTTTACCAC
>HDCRISPR_B_ENSG00000120868_4
GCTGCTCTTTGCTGTTGAGT
>HDCRISPR_B_ENSG00000166313_1
TCCCACTGGGTGGTCCCTGT
>HDCRISPR_B_ENSG00000166313_2
TGAGGGTCCAGGACACCTCA
>HDCRISPR_B_ENSG00000166313_3
GGCTGGATGGATGAGGGTCC
>HDCRISPR_B_ENSG00000166313_4
AATAGGTCCCTGAGGTGTCC
>HDCRISPR_B_ENSG00000077420_1
GAGAGAGGTTCAGGAGGTGG
>HDCRISPR_B_ENSG00000077420_2
GAGACATGCTGAAACATCGA
>HDCRISPR_B_ENSG00000077420_3
AGAGGAAGAAGCCCAAGCCA
>HDCRISPR_B_ENSG00000077420_4
TAACAGCACAAAGTCACTGA
>HDCRISPR_B_ENSG00000163697_1
TACCTTGCAAAGGGACATCG
>HDCRISPR_B_ENSG00000163697_2
GCCACTGACTTACCTTGCAA
>HDCRISPR_B_ENSG00000163697_3
GCTGTCAGTGAACATGAACG
>HDCRISPR_B_ENSG00000163697_4
CTCGTGGAGACTTGTGGCAA
>HDCRISPR_B_ENSG00000113108_1
TCTTCCTCCAGCCAGGAGGC
>HDCRISPR_B_ENSG00000113108_2
ATCATTCTGGTCAACTGCGA
>HDCRISPR_B_ENSG00000113108_3
AGTAAGTACCTGCAGCATCG
>HDCRISPR_B_ENSG00000113108_4
CTGCCACTGGGTGCTACCGC
>HDCRISPR_B_ENSG00000198768_1
GGGGTAGAAGGTGTAGGCGC
>HDCRISPR_B_ENSG00000198768_2
GGTCCTCGTAGTAGAACTGG
>HDCRISPR_B_ENSG00000198768_3
GGGCAGGTTCCCCGCAGAAG
>HDCRISPR_B_ENSG00000198768_4
AAGCACCAGGACGCAAGCGT
>HDCRISPR_B_ENSG00000132703_1
AGACCTCAGACCCACACCAA
>HDCRISPR_B_ENSG00000132703_2
GCTCTGAACTATGAAATCAG
>HDCRISPR_B_ENSG00000132703_3
TCATCATCAAACCCTTGGTG
>HDCRISPR_B_ENSG00000132703_4
AGCTCAGCCCAAGATTGTCC
>HDCRISPR_B_ENSG00000164062_1
AGAGGAGACTATGGAACGTC
>HDCRISPR_B_ENSG00000164062_2
CCGGGGAGAAGAGACAGCCA
>HDCRISPR_B_ENSG00000164062_3
TCTCCGAGTGCGACCAGGAC
>HDCRISPR_B_ENSG00000164062_4
CCTGGCTATCTCATCATCGC
>HDCRISPR_B_ENSG00000138613_1
GACCGCCTCACCCGGCGATG
>HDCRISPR_B_ENSG00000138613_2
GAAGAACACGGCCGCAGTCA
>HDCRISPR_B_ENSG00000138613_3
GGTTTGAAGAGTATAAACCC
>HDCRISPR_B_ENSG00000138613_4
TAGAGGGTGCTGTCTCACCT
>HDCRISPR_B_ENSG00000134817_1
GGAAGATGTTCATGAGGAAG
>HDCRISPR_B_ENSG00000134817_2
CAGGGGCAGCGTCACCACGA
>HDCRISPR_B_ENSG00000134817_3
CATCGCTGGCCACTTCCGCA
>HDCRISPR_B_ENSG00000134817_4
ATTGGCCACTGGCCTCACGA
>HDCRISPR_B_ENSG00000118137_1
GGCGTGGTACTCGGCCAGTC
>HDCRISPR_B_ENSG00000118137_2
CAGGTCCTTCACTCGATCCC
>HDCRISPR_B_ENSG00000118137_3
GGTCCTTCACTCGATCCCAG
>HDCRISPR_B_ENSG00000118137_4
GAGCACATCCACGTACACAG
>HDCRISPR_B_ENSG00000158874_1
CCATCTGCAGCCTTGAAGGT
>HDCRISPR_B_ENSG00000158874_2
TTGGCCTCGGCCTGAAGCTC
>HDCRISPR_B_ENSG00000158874_3
GGCTCTTGACCTTCTCCATC
>HDCRISPR_B_ENSG00000158874_4
GAGCCCAGAGCTTCAGGCCG
>HDCRISPR_B_ENSG00000110244_1
GCAGCTCAGGATGTTCCTGA
>HDCRISPR_B_ENSG00000110244_2
GAAGTAGTCCCACATCACCG
>HDCRISPR_B_ENSG00000110244_3
CCAGCTGAGCAACAATGCCA
>HDCRISPR_B_ENSG00000110244_4
GTCAGCACTGACCTCAGCCC
>HDCRISPR_B_ENSG00000110243_1
GACTACTTCAGCCAGACCAG
>HDCRISPR_B_ENSG00000110243_2
GGAGCCTCGCTCCCACTCAG
>HDCRISPR_B_ENSG00000110243_3
CATGGCAGAGGCGCACGAGC
>HDCRISPR_B_ENSG00000110243_4
TATTGTTGAGGTCTTGCTCA
>HDCRISPR_B_ENSG00000084674_1
CAACATGACTTACCTGGACA
>HDCRISPR_B_ENSG00000084674_2
TCAAGCTGGCCATTCCAGAA
>HDCRISPR_B_ENSG00000084674_3
TTACATCCTGAACATCAAGA
>HDCRISPR_B_ENSG00000084674_4
TTTACCGTCAAGACGAGGAA
>HDCRISPR_B_ENSG00000111701_1
CCTCTTTACGAAGTTCTCTG
>HDCRISPR_B_ENSG00000111701_2
CTGCTCTACGAAATCAAGTG
>HDCRISPR_B_ENSG00000111701_3
GTGTTATTCTTACCTCAGAG
>HDCRISPR_B_ENSG00000111701_4
GTGATGGAGCAGCTCATGGA
>HDCRISPR_B_ENSG00000124701_1
TTACCCTGTGACAATCTCAA
>HDCRISPR_B_ENSG00000124701_2
CCTGTGACAATCTCAAAGGG
>HDCRISPR_B_ENSG00000124701_3
ATGTGGAGTACAGTTCCGGG
>HDCRISPR_B_ENSG00000124701_4
GTGCTTCAACCACATAGCAG
>HDCRISPR_B_ENSG00000128383_1
GGCTGTCCACAGACACTTGA
>HDCRISPR_B_ENSG00000128383_2
TGACCGAGGTGCCATTGTCC
>HDCRISPR_B_ENSG00000128383_3
GGCGCTCCACTTCGTAGCAC
>HDCRISPR_B_ENSG00000128383_4
CAATGGCACCTCGGTCAAGA
>HDCRISPR_B_ENSG00000179750_1
CTGGGAAAGAGATTACCGAA
>HDCRISPR_B_ENSG00000179750_2
ACTGGGAAAGAGATTACCGA
>HDCRISPR_B_ENSG00000179750_3
GGTTGCCACAGAACCAAGAG
>HDCRISPR_B_ENSG00000179750_4
GACCTACTTGTGCTATGAGG
>HDCRISPR_B_ENSG00000244509_1
GAGTCAGGAAGGGGTCGCTG
>HDCRISPR_B_ENSG00000244509_2
GCGGCGCTTTATACCTTCCA
>HDCRISPR_B_ENSG00000244509_3
TGCCTTCAGAAACCCGATGA
>HDCRISPR_B_ENSG00000244509_4
TCTTCCAGGAGACAACTGAG
>HDCRISPR_B_ENSG00000128394_1
AGGGGCCCGCGTGAAGATTA
>HDCRISPR_B_ENSG00000128394_2
CATCGTCCATAATCTTCACG
>HDCRISPR_B_ENSG00000128394_3
CTGCAGGCTGAGTCAGGCAG
>HDCRISPR_B_ENSG00000128394_4
GTGGTGCTTTACAACTTCCA
>HDCRISPR_B_ENSG00000100298_1
TACCAGCTGACGCCGCAGAA
>HDCRISPR_B_ENSG00000100298_2
AGCCATTCTGCGGCGTCAGC
>HDCRISPR_B_ENSG00000100298_3
AAACTGTAAGCGGAATGTTT
>HDCRISPR_B_ENSG00000100298_4
GCTTGTTGTTAAACTGTAAG
>HDCRISPR_B_ENSG00000173627_1
GCCTGGCCAGCTTATGGCCG
>HDCRISPR_B_ENSG00000173627_2
TGTCCTTACCATATTCGAAC
>HDCRISPR_B_ENSG00000173627_3
GACTTACCACCAATGCATAT
>HDCRISPR_B_ENSG00000173627_4
TAAGTGCCTTACGATATTCC
>HDCRISPR_B_ENSG00000110245_1
GCAACAACAAGGAGTACCCG
>HDCRISPR_B_ENSG00000110245_2
CAGAGGCCAGGAGCGCCAGG
>HDCRISPR_B_ENSG00000110245_3
GCACGCCACCAAGACCGCCA
>HDCRISPR_B_ENSG00000110245_4
GCTGCTCAGTGCATCCTTGG
>HDCRISPR_B_ENSG00000130203_1
GACACTGTCTGAGCAGGTGC
>HDCRISPR_B_ENSG00000130203_2
CCCAGGTCACCCAGGAACTG
>HDCRISPR_B_ENSG00000130203_3
AGCTGCGCCAGCAGACCGAG
>HDCRISPR_B_ENSG00000130203_4
CCAGCGCTGGGAACTGGCAC
>HDCRISPR_B_ENSG00000091583_1
AACGTAGGTATGGATGGTGG
>HDCRISPR_B_ENSG00000091583_2
AAGTGTTGCAAACGTAGGTA
>HDCRISPR_B_ENSG00000091583_3
AAACTGCTGTGTCCCGATAG
>HDCRISPR_B_ENSG00000091583_4
CTCGAGAACAAGATGAGCAC
>HDCRISPR_B_ENSG00000128335_1
AGCAGCCACGAATCCATTCC
>HDCRISPR_B_ENSG00000128335_2
GCTGCTGGTCTTTATCGTGG
>HDCRISPR_B_ENSG00000128335_3
ACGATAAAGACCAGCAGCAC
>HDCRISPR_B_ENSG00000128335_4
GAACAAGCTTGCAAGTCACA
>HDCRISPR_B_ENSG00000128284_1
TACGAAGCCACACAAACCAT
>HDCRISPR_B_ENSG00000128284_2
CATCAGGCAAGCCAGAGCCA
>HDCRISPR_B_ENSG00000128284_3
AACGATTGCAGGCACCACCC
>HDCRISPR_B_ENSG00000128284_4
GAACGATTGCAGGCACCACC
>HDCRISPR_B_ENSG00000184831_1
AAATTCCGTGAAGGTTGATG
>HDCRISPR_B_ENSG00000184831_2
GAACAGTTGTACCTGACACC
>HDCRISPR_B_ENSG00000184831_3
TCAATCGAAGTATGTGGAGG
>HDCRISPR_B_ENSG00000184831_4
TGTTACCTCATCAACCTTCA
>HDCRISPR_B_ENSG00000155008_1
GCAGCTAGTGAAACCAGAGC
>HDCRISPR_B_ENSG00000155008_2
ACAACCAGTTGCAGTGCGGA
>HDCRISPR_B_ENSG00000155008_3
GCTTCCATCCGCACTGCAAC
>HDCRISPR_B_ENSG00000155008_4
TTGTTACATTGGCTGGTGCA
>HDCRISPR_B_ENSG00000142192_1
ATCCAGAACTGGTGCAAGCG
>HDCRISPR_B_ENSG00000142192_2
GGCTCACCTAAGCAGCGGTA
>HDCRISPR_B_ENSG00000142192_3
GTGATTCCCTACCGCTGCTT
>HDCRISPR_B_ENSG00000142192_4
AGCGGTAGGGAATCACAAAG
>HDCRISPR_B_ENSG00000167580_1
ATCACGCCAGCAGACATCCG
>HDCRISPR_B_ENSG00000167580_2
CGTGATCTCATGGAGCAGAG
>HDCRISPR_B_ENSG00000167580_3
CCGCTCCATAGCCTTCTCCA
>HDCRISPR_B_ENSG00000167580_4
GGGTATTGGCACCCTGGTAC
>HDCRISPR_B_ENSG00000171885_1
TGCTTTGGCCATATCAGCGG
>HDCRISPR_B_ENSG00000171885_2
CAATGCTGAGTCCAAAGCAA
>HDCRISPR_B_ENSG00000171885_3
AATGCTGAGTCCAAAGCAAA
>HDCRISPR_B_ENSG00000171885_4
AGGCCTCCCACCACACTGGG
>HDCRISPR_B_ENSG00000103375_1
CTGCACAAACCGTTCGTACC
>HDCRISPR_B_ENSG00000103375_2
TCCCATTCTCAATGACCGAC
>HDCRISPR_B_ENSG00000103375_3
CATCTTCATCGGGTGCCTGT
>HDCRISPR_B_ENSG00000103375_4
GCCAAATTCAGGCTCACACA
>HDCRISPR_B_ENSG00000169083_1
GAAGCTTCTGGGTGTCACTA
>HDCRISPR_B_ENSG00000169083_2
CACTATGGAGCTCTCACATG
>HDCRISPR_B_ENSG00000169083_3
TCTCACATGTGGAAGCTGCA
>HDCRISPR_B_ENSG00000169083_4
AAGCTTCATCTCCACAGATC
>HDCRISPR_B_ENSG00000078061_1
TAGACAAGGCCCTGAAGGTG
>HDCRISPR_B_ENSG00000078061_2
GTGGTCTACCGACTCATCAA
>HDCRISPR_B_ENSG00000078061_3
CTTTGACGGTGCCCACTGCC
>HDCRISPR_B_ENSG00000078061_4
GTTGGGCAGGTATACTTTGA
>HDCRISPR_B_ENSG00000047365_1
ATGGACAGAGGCAATAGCCA
>HDCRISPR_B_ENSG00000047365_2
GACACAATTAAACACTGCAG
>HDCRISPR_B_ENSG00000047365_3
GTTCACGAACTCAGACGGAG
>HDCRISPR_B_ENSG00000047365_4
TATCCGTTAAGCTCAACAAG
>HDCRISPR_B_ENSG00000120318_1
CACCACATGTCCCGCTGAGC
>HDCRISPR_B_ENSG00000120318_2
CGATGCCCAGAGAGAAGGCC
>HDCRISPR_B_ENSG00000120318_3
AGGTATCACACCCTTAGGGA
>HDCRISPR_B_ENSG00000120318_4
TACTTCGGCCTGGACTCAAG
>HDCRISPR_B_ENSG00000109321_1
TCTGGGGACCACAGTGCTGA
>HDCRISPR_B_ENSG00000109321_2
GAATCATCGACAATATAGCC
>HDCRISPR_B_ENSG00000109321_3
GGTCCAATCCAGCAGCATAA
>HDCRISPR_B_ENSG00000109321_4
CCTCAAATCCATCAGCACTG
>HDCRISPR_B_ENSG00000101199_1
GCTGTTGTACTTCTCCTGCA
>HDCRISPR_B_ENSG00000101199_2
AGGCGGTCACACTCTGCGGC
>HDCRISPR_B_ENSG00000101199_3
GAGGAGGCGGTCACACTCTG
>HDCRISPR_B_ENSG00000101199_4
GAACGTCCTCAAGCCTGCGC
>HDCRISPR_B_ENSG00000149182_1
TCAGATGGACGCCCAGGGAG
>HDCRISPR_B_ENSG00000149182_2
AGTTGGGCCAGCATCACGTA
>HDCRISPR_B_ENSG00000149182_3
GCTGGCCCAACTCGGATTCT
>HDCRISPR_B_ENSG00000149182_4
CGGCGCCAAGAATCCGAGTT
>HDCRISPR_B_ENSG00000242247_1
TCAGGTGAGTGACACAGCGT
>HDCRISPR_B_ENSG00000242247_2
TGTTAGTGGGCACCGAGCGG
>HDCRISPR_B_ENSG00000242247_3
CGAGCGGAGGCGCTTGAAGA
>HDCRISPR_B_ENSG00000242247_4
AGATATGCAGACCATAGAGC
>HDCRISPR_B_ENSG00000112379_1
GAGCGAAGGCGTCACTTTCA
>HDCRISPR_B_ENSG00000112379_2
GGAGTGTCTGACCACGGCCG
>HDCRISPR_B_ENSG00000112379_3
TGTCGTGCAGAGAAGCCACA
>HDCRISPR_B_ENSG00000112379_4
GTTGGGTCAGACTACACCCG
>HDCRISPR_B_ENSG00000164144_1
CATTGCTAGTGTGAACACTT
>HDCRISPR_B_ENSG00000164144_2
GGCTTTGACAATACCAAAGA
>HDCRISPR_B_ENSG00000164144_3
AAAGAGGGTGTTATTGAAGC
>HDCRISPR_B_ENSG00000164144_4
TGGCTTTGACAATACCAAAG
>HDCRISPR_B_ENSG00000118520_1
TAGGGATGTCAGCAAAGGGC
>HDCRISPR_B_ENSG00000118520_2
ACTCCACTGACAACCACAAG
>HDCRISPR_B_ENSG00000118520_3
AGATGACTCCAAGATCAGGG
>HDCRISPR_B_ENSG00000118520_4
GATCAGGGTGGACCCTGGCA
>HDCRISPR_B_ENSG00000071205_1
TGCATGGTCAAGGAAACGCC
>HDCRISPR_B_ENSG00000071205_2
TGTAGTCACGGGAGACGGGG
>HDCRISPR_B_ENSG00000071205_3
GCAGTTTGTGTACCAAGAAA
>HDCRISPR_B_ENSG00000071205_4
GACTGTGGCAAACTTAGGAG
>HDCRISPR_B_ENSG00000146376_1
AGGCTGTTAGTACCACTCCC
>HDCRISPR_B_ENSG00000146376_2
CTTTGCATGGCTGTTCCCGA
>HDCRISPR_B_ENSG00000146376_3
AGCCAGCTCATGGTGAGAGA
>HDCRISPR_B_ENSG00000146376_4
GACGGTCTGGTCCTTGCCGC
>HDCRISPR_B_ENSG00000137727_1
GATGCCGCTCCTGCCTCTGG
>HDCRISPR_B_ENSG00000137727_2
TGTGTGGATGAAGTGGGAGA
>HDCRISPR_B_ENSG00000137727_3
AACTTACCAATGAGTGGGTA
>HDCRISPR_B_ENSG00000137727_4
GGGCTCCTGGAGGTTGAAAG
>HDCRISPR_B_ENSG00000138639_1
CAAACTGCTCAGCAAGGAAG
>HDCRISPR_B_ENSG00000138639_2
AAATCTTCATACTTCGCATA
>HDCRISPR_B_ENSG00000138639_3
ATGTGCCAAACTGCTCAGCA
>HDCRISPR_B_ENSG00000138639_4
GTACACTCACCTCCTCCGAA
>HDCRISPR_B_ENSG00000163219_1
CCATCTGGTGCCCATCCTGG
>HDCRISPR_B_ENSG00000163219_2
AGAGGTCCATCGTGAAGAAC
>HDCRISPR_B_ENSG00000163219_3
GCAGAGTTCATCCTGGAGCA
>HDCRISPR_B_ENSG00000163219_4
CTTCATTCCGGCCGTGCTCC
>HDCRISPR_B_ENSG00000145819_1
TGAAGATGAACGGATACGGA
>HDCRISPR_B_ENSG00000145819_2
GAAGTTGCTGAGTGTCCTGA
>HDCRISPR_B_ENSG00000145819_3
TCCCTTGGAGAAGTTTCGAA
>HDCRISPR_B_ENSG00000145819_4
GAAAGAATCTCAGCTTCAGG
>HDCRISPR_B_ENSG00000088756_1
TATCCTGGGATGCGTCAGAC
>HDCRISPR_B_ENSG00000088756_2
ATTCAATCAGAGAGAGATGG
>HDCRISPR_B_ENSG00000088756_3
TCTTTCGGTCACCGTCCAGG
>HDCRISPR_B_ENSG00000088756_4
CTTACCACAGAGTCACTCCT
>HDCRISPR_B_ENSG00000186517_1
GCGGGTACAATCCATCGTCG
>HDCRISPR_B_ENSG00000186517_2
GCGCTTGGTCAAGATCCTAG
>HDCRISPR_B_ENSG00000186517_3
AGGATCTTGACCAAGCGCTC
>HDCRISPR_B_ENSG00000186517_4
GAGCTGTGCAGAATTTGTGG
>HDCRISPR_B_ENSG00000031081_1
TGCAAAGCGAGCCCACACAG
>HDCRISPR_B_ENSG00000031081_2
TTGCCCTGAAGAAGGCCAAC
>HDCRISPR_B_ENSG00000031081_3
GAGGTTTGGCGCCCACACCA
>HDCRISPR_B_ENSG00000031081_4
GGAGGTTTGGCGCCCACACC
>HDCRISPR_B_ENSG00000147256_1
CAGCAAGCCTCAACAACCTG
>HDCRISPR_B_ENSG00000147256_2
CTCCGTGCAGCGAGTGCGTC
>HDCRISPR_B_ENSG00000147256_3
TACCTGACGCACTCGCTGCA
>HDCRISPR_B_ENSG00000147256_4
GAGAGCAGATCCAAACACCA
>HDCRISPR_B_ENSG00000089820_1
GCCGAGCGCTTCTCCAGCCG
>HDCRISPR_B_ENSG00000089820_2
ACATCACCTACCGGAAGCTT
>HDCRISPR_B_ENSG00000089820_3
GGAGCACCAAAGCTTCCGGT
>HDCRISPR_B_ENSG00000089820_4
GCAGTGCAAGGGCGACAGGA
>HDCRISPR_B_ENSG00000006740_1
GGGGTACTCACTTGGAAGCC
>HDCRISPR_B_ENSG00000006740_2
GTGACCATGCTGCTTGAGTG
>HDCRISPR_B_ENSG00000006740_3
GAGGTTCTGGCAACTCTCGG
>HDCRISPR_B_ENSG00000006740_4
GAAGAAGCTGAAAGCGGCCC
>HDCRISPR_B_ENSG00000180448_1
GAGCGACCAAACCATCAAGT
>HDCRISPR_B_ENSG00000180448_2
GAGCTGGTGGACCCAGACGG
>HDCRISPR_B_ENSG00000180448_3
TCAAAGTCGTAGTGCACATC
>HDCRISPR_B_ENSG00000180448_4
CCGTGCTCACGTGCTACTGA
>HDCRISPR_B_ENSG00000047648_1
AGAGGAACTGTAGCAGGCGG
>HDCRISPR_B_ENSG00000047648_2
GAAATCTTTAAGAAAGAAAC
>HDCRISPR_B_ENSG00000047648_3
AAGGGCATTCCAAATGCCTG
>HDCRISPR_B_ENSG00000047648_4
AGGGCCACCTACCATGAACA
>HDCRISPR_B_ENSG00000111348_1
CCTGGTTTGTGAGAGTGCCC
>HDCRISPR_B_ENSG00000111348_2
GAGCCGGGTGACAACGACAT
>HDCRISPR_B_ENSG00000111348_3
GTCCATGGTGATTGGTCCCG
>HDCRISPR_B_ENSG00000111348_4
CTACATACCAGTAAGGTCCA
>HDCRISPR_B_ENSG00000242173_1
CTGCACCACACCTACCGCCG
>HDCRISPR_B_ENSG00000242173_2
CATACCCACGGCCGGTGGCA
>HDCRISPR_B_ENSG00000242173_3
GTCTGCACCACACCTACCGC
>HDCRISPR_B_ENSG00000242173_4
GTCCACAGGGAGATTGTCAG
>HDCRISPR_B_ENSG00000076928_1
GCGGCGGTTCGTGCAGGAGG
>HDCRISPR_B_ENSG00000076928_2
GCAAAGCCAGCAGGTAGCCG
>HDCRISPR_B_ENSG00000076928_3
TGGAGGACTTCCGTTCCAAG
>HDCRISPR_B_ENSG00000076928_4
TCATCTCCGAGGATGTCCAG
>HDCRISPR_B_ENSG00000104728_1
GGCCAGCCGCGTTTCCGAGT
>HDCRISPR_B_ENSG00000104728_2
GAACAATTTCAGCACAGCCG
>HDCRISPR_B_ENSG00000104728_3
TGTAGAGCGTGGTTCGATCG
>HDCRISPR_B_ENSG00000104728_4
GAAGAGGCAGCCTGTCGGGG
>HDCRISPR_B_ENSG00000074964_1
AGAGCTGGGCCCCATGCCAG
>HDCRISPR_B_ENSG00000074964_2
GCAGAGCGAAGGCAGCTACG
>HDCRISPR_B_ENSG00000074964_3
GAGCGCCCGCAAGTGCCAGG
>HDCRISPR_B_ENSG00000074964_4
GGGCGATCTGGAACATGGAG
>HDCRISPR_B_ENSG00000142632_1
GTACCTCCACCAACATCTTG
>HDCRISPR_B_ENSG00000142632_2
ACAGTCCATGAAGAGGACAG
>HDCRISPR_B_ENSG00000142632_3
GCAGTCCCGCAGGCTCAGCG
>HDCRISPR_B_ENSG00000142632_4
CAGGATATCCCCGACGTACG
>HDCRISPR_B_ENSG00000114790_1
TGGGAGGGCAGCCTTTGGAG
>HDCRISPR_B_ENSG00000114790_2
AAACCACGGAAGGATTCTCG
>HDCRISPR_B_ENSG00000114790_3
CAAGGTGCGCAGCATGGTGG
>HDCRISPR_B_ENSG00000114790_4
GAGTGAGGTCGATAACGACG
>HDCRISPR_B_ENSG00000183111_1
TTGTTCCTTCCAGTTGCCGC
>HDCRISPR_B_ENSG00000183111_2
CAGATTCCTCCATGATCTGC
>HDCRISPR_B_ENSG00000183111_3
GAGGAACAAGTGCAGCTAGT
>HDCRISPR_B_ENSG00000183111_4
TGTTCCTTCCAGTTGCCGCA
>HDCRISPR_B_ENSG00000131089_1
GGTCCTATCTCGCTGAGGTG
>HDCRISPR_B_ENSG00000131089_2
AGGGTCCTATCTCGCTGAGG
>HDCRISPR_B_ENSG00000131089_3
CTTACGTGCTCTAGGAAGCA
>HDCRISPR_B_ENSG00000131089_4
GGAGCTCTCCAAACTGATGA
>HDCRISPR_B_ENSG00000177479_1
TGTAGGTCAAGCAAGTGAAC
>HDCRISPR_B_ENSG00000177479_2
ATATCTCTGAAACTTGCCAG
>HDCRISPR_B_ENSG00000177479_3
AACAAGCAGTTGAGCAGAAT
>HDCRISPR_B_ENSG00000177479_4
TTCTGCTCAACTGCTTGTTG
>HDCRISPR_B_ENSG00000221883_1
TGGCGCCGTTGCGTCACTTC
>HDCRISPR_B_ENSG00000221883_2
TCTGGCTTGTTCGGGCTCAG
>HDCRISPR_B_ENSG00000221883_3
GAAGCCGGTGAGAAACGCGC
>HDCRISPR_B_ENSG00000221883_4
CAGAGCGCTAAGTTTCAAGG
>HDCRISPR_B_ENSG00000174225_1
GAGTTGTTCAAGCCAATGAT
>HDCRISPR_B_ENSG00000174225_2
GTTCAAGCCAATGATAGGGA
>HDCRISPR_B_ENSG00000174225_3
TCAGTTCCGATTTCATGCAA
>HDCRISPR_B_ENSG00000174225_4
TGAATGGAGACCTGAAGGGC
>HDCRISPR_B_ENSG00000188042_1
GCTTGTCCATGCCCTCGGTG
>HDCRISPR_B_ENSG00000188042_2
GTTAGAGGAGATGTTGCCCA
>HDCRISPR_B_ENSG00000188042_3
ATGAGATGATCCTGAAACGC
>HDCRISPR_B_ENSG00000188042_4
ATCGGCGAGGGCCTCACCGA
>HDCRISPR_B_ENSG00000141748_1
TTGACAGCACGGACCGGGAT
>HDCRISPR_B_ENSG00000141748_2
TCGGCTGCTGACCACTCGGG
>HDCRISPR_B_ENSG00000141748_3
AGGCTGCTGTGCCCTCACCA
>HDCRISPR_B_ENSG00000141748_4
AGCCTTGTATATGCCACGAG
>HDCRISPR_B_ENSG00000113966_1
TTTACAGTGTTTGACATGTC
>HDCRISPR_B_ENSG00000113966_2
TAGTAGTGATAGATTAAGAA
>HDCRISPR_B_ENSG00000113966_3
GCTTGGCCTGAAGAAGAAGG
>HDCRISPR_B_ENSG00000113966_4
TGCCTTGGGCTAGATAATAG
>HDCRISPR_B_ENSG00000196503_1
ATTGCTGCTGATCTTTGTGG
>HDCRISPR_B_ENSG00000196503_2
ACACAACCAGAGGAAGTACT
>HDCRISPR_B_ENSG00000196503_3
TTGTTTGCAAACACAACCAG
>HDCRISPR_B_ENSG00000196503_4
ATTTCTTGGCTTCAGGTAAT
>HDCRISPR_B_ENSG00000165309_1
GTTACCTTCTGGAGCGAGCT
>HDCRISPR_B_ENSG00000165309_2
GACAAAGACTAGCAAACTCA
>HDCRISPR_B_ENSG00000165309_3
ACTACTGAGTAGCCCTGACC
>HDCRISPR_B_ENSG00000165309_4
CTACTCAGTAGTCTGATGAG
>HDCRISPR_B_ENSG00000169126_1
GTGCTGGTGAAACCTCACGA
>HDCRISPR_B_ENSG00000169126_2
CCACGAATTTGTCTCCACGG
>HDCRISPR_B_ENSG00000169126_3
CACGAATTTGTCTCCACGGT
>HDCRISPR_B_ENSG00000169126_4
ATGGATGTCGAGCCCCACCG
>HDCRISPR_B_ENSG00000135931_1
CTTGGACTAGTGAAAGAGGT
>HDCRISPR_B_ENSG00000135931_2
TGAGGGGTGCACCATAGGGT
>HDCRISPR_B_ENSG00000135931_3
GGACTTCACGAGGCCTGGGA
>HDCRISPR_B_ENSG00000135931_4
AGTTACTTACACGGGTGCCA
>HDCRISPR_B_ENSG00000184867_1
GGATGCTGGCTGTGTAGCGG
>HDCRISPR_B_ENSG00000184867_2
CCAAGAGGCAGATGGAGCCG
>HDCRISPR_B_ENSG00000184867_3
CCTAAGGCCGAATCAGTAGT
>HDCRISPR_B_ENSG00000184867_4
GCACCCACTGAGGTGACCGA
>HDCRISPR_B_ENSG00000102401_1
ACGATTGCATGGGCTACGCC
>HDCRISPR_B_ENSG00000102401_2
TTGCATTTATAGACTGACTA
>HDCRISPR_B_ENSG00000102401_3
TGAAGCTGGAACCAGAGCTA
>HDCRISPR_B_ENSG00000102401_4
GTATAGTATGGTACCCACCT
>HDCRISPR_B_ENSG00000196440_1
AGAGTCTGGGGCAGACACGA
>HDCRISPR_B_ENSG00000196440_2
GATGCCAGGGATAAGAGCAG
>HDCRISPR_B_ENSG00000196440_3
TGAACACTGGCCACAAGCTG
>HDCRISPR_B_ENSG00000196440_4
GGTGCCAAGAATAAGATCAG
>HDCRISPR_B_ENSG00000125962_1
CCCAATGTTAAAGAACACCC
>HDCRISPR_B_ENSG00000125962_2
TCCTAGTTCCAGTTGAAGGA
>HDCRISPR_B_ENSG00000254636_1
GGCAAGTCTGTCCTCCTCGG
>HDCRISPR_B_ENSG00000254636_2
AAGGAGCCAGTGACAAGCAG
>HDCRISPR_B_ENSG00000254636_3
AGAGTGGAAATGAAGGACAC
>HDCRISPR_B_ENSG00000254636_4
AGGACCGATGGTAACTGAGG
>HDCRISPR_B_ENSG00000146476_1
AACCTCAGTAGCCAGTTCAG
>HDCRISPR_B_ENSG00000146476_2
TGTGATCTGTCTCTCTCAGG
>HDCRISPR_B_ENSG00000146476_3
TTCAGAGGACAACAAGAAGT
>HDCRISPR_B_ENSG00000146476_4
CAAGATGGTTCTACTCACCG
>HDCRISPR_B_ENSG00000172379_1
GTACAGGATACATCAAGGCC
>HDCRISPR_B_ENSG00000172379_2
CCTTGATGTATCCTGTACAG
>HDCRISPR_B_ENSG00000172379_3
ACAGGGAACAAGTCCACCGA
>HDCRISPR_B_ENSG00000172379_4
CATCACGGAGCTCTCCGACA
>HDCRISPR_B_ENSG00000133794_1
CTGGACATTGCGTTGCATGT
>HDCRISPR_B_ENSG00000133794_2
CAACATGCAACGCAATGTCC
>HDCRISPR_B_ENSG00000133794_3
TAGATAAACTTACTGTGCTA
>HDCRISPR_B_ENSG00000133794_4
GATTGCAACCGCAAACGGAA
>HDCRISPR_B_ENSG00000136950_1
AGCGCGAGGACAGCGTGTTC
>HDCRISPR_B_ENSG00000136950_2
GGGCATTCCATGCAGCCTTG
>HDCRISPR_B_ENSG00000136950_3
ATTTGACGAGAACAAATTTG
>HDCRISPR_B_ENSG00000136950_4
TCAGGGAAGGATATTGCCGC
>HDCRISPR_B_ENSG00000172995_1
AGGCAATAGCAGAGGAAGGA
>HDCRISPR_B_ENSG00000172995_2
AATCAGGCAATAGCAGAGGA
>HDCRISPR_B_ENSG00000172995_3
ATCAGAAAGTCTGGATGAAG
>HDCRISPR_B_ENSG00000172995_4
AACAATGCCGTTCTCTGGAG
>HDCRISPR_B_ENSG00000120500_1
CACTTCAAAGTCAATCCCAC
>HDCRISPR_B_ENSG00000120500_2
ACTTCAAAGTCAATCCCACA
>HDCRISPR_B_ENSG00000120500_3
CTTGTCCCTTTACAGCCCTG
>HDCRISPR_B_ENSG00000120500_4
CGTGGACCATGTGGACACGG
>HDCRISPR_B_ENSG00000141480_1
GTAGTGTGCTCACCTGACTG
>HDCRISPR_B_ENSG00000141480_2
AATCTCAAAGTCTACGCCGC
>HDCRISPR_B_ENSG00000141480_3
GAAGTCGAGCCCTAACTGCA
>HDCRISPR_B_ENSG00000141480_4
CTACAGGGTCCACTTTGTCC
>HDCRISPR_B_ENSG00000113369_1
GAACTGCTCTTCCCGAATGG
>HDCRISPR_B_ENSG00000113369_2
GGAATGGTACCGATGACAAG
>HDCRISPR_B_ENSG00000113369_3
CCAAGTGTTCCTTCAACGAG
>HDCRISPR_B_ENSG00000113369_4
CAAGTGTTCCTTCAACGAGA
>HDCRISPR_B_ENSG00000205784_1
TGGTGTTGAAGCGGGTCACG
>HDCRISPR_B_ENSG00000205784_2
TCCTCAGCCTCCACGAACAA
>HDCRISPR_B_ENSG00000205784_3
GCCTCGTCCTTACCCTCCAC
>HDCRISPR_B_ENSG00000205784_4
TCGAATGGAGTGAAGAAGCC
>HDCRISPR_B_ENSG00000113273_1
TACTGTGTTTCAGATAACGG
>HDCRISPR_B_ENSG00000113273_2
CACGCCCTTCTGCTTCAGCA
>HDCRISPR_B_ENSG00000113273_3
GGAAGGAGGCGTCCGAGGGG
>HDCRISPR_B_ENSG00000113273_4
AGTAGGTATCAAATCCTCGG
>HDCRISPR_B_ENSG00000157399_1
TCACGCCGTCCTCTGCAAGG
>HDCRISPR_B_ENSG00000157399_2
GAATATTGACCGCCTTGCAG
>HDCRISPR_B_ENSG00000157399_3
AAGAACACGGTAACCAATGC
>HDCRISPR_B_ENSG00000157399_4
GATGGGTGATTGCGCCCGCT
>HDCRISPR_B_ENSG00000062096_1
GTATCTTCCCGTCAAGAACG
>HDCRISPR_B_ENSG00000062096_2
AAGAAGCAAGGATACAGCAC
>HDCRISPR_B_ENSG00000062096_3
CATCTAGGTATGGTTTCTAG
>HDCRISPR_B_ENSG00000062096_4
GCAGCCTTGCTAAAGAAGCA
>HDCRISPR_B_ENSG00000205667_1
GCAGCACCGTGGCTACCGCA
>HDCRISPR_B_ENSG00000205667_2
GTAACAGTGATCATTCCGAG
>HDCRISPR_B_ENSG00000205667_3
TGAGTCCCGTGCGGTAGCCA
>HDCRISPR_B_ENSG00000205667_4
TCATTCCCAAGTTCGCCCGC
>HDCRISPR_B_ENSG00000183876_1
ATTCGGCCAGGCGAGCCAGC
>HDCRISPR_B_ENSG00000183876_2
CGCAAGGGCACTTATTGGGA
>HDCRISPR_B_ENSG00000183876_3
TTGTGCAGGATCTCCGTGCG
>HDCRISPR_B_ENSG00000183876_4
TCCGTTGCTTTCGCTTGAGC
>HDCRISPR_B_ENSG00000129744_1
GATTCAGCTGGACATGGCCC
>HDCRISPR_B_ENSG00000129744_2
GGTTGGCCTGGAACTCCGTG
>HDCRISPR_B_ENSG00000129744_3
AGCGTACTGGTCATCAAAGG
>HDCRISPR_B_ENSG00000129744_4
ACCAGGTGTATGCAGACAGC
>HDCRISPR_B_ENSG00000156219_1
AGTCTTTCGGGCTGCCCATT
>HDCRISPR_B_ENSG00000156219_2
TAACCATGGAATAGCCCTGA
>HDCRISPR_B_ENSG00000156219_3
ATGCCATCAGGGCTATTCCA
>HDCRISPR_B_ENSG00000156219_4
GGGAGTTTGCTCTTGAGCTT
>HDCRISPR_B_ENSG00000111339_1
CACTTAGCCTGGCTTAACCA
>HDCRISPR_B_ENSG00000111339_2
CATGACTACCACACACGCTG
>HDCRISPR_B_ENSG00000111339_3
GCAGCTGGATTGCTGAGGTG
>HDCRISPR_B_ENSG00000111339_4
TGAGGTGCATTATAGGACGA
>HDCRISPR_B_ENSG00000117407_1
CCTCTCACCTACCCGGCAGG
>HDCRISPR_B_ENSG00000117407_2
CCACCTGCCGGGTAGGTGAG
>HDCRISPR_B_ENSG00000117407_3
CCAGGGGCAGTGGGACAGCG
>HDCRISPR_B_ENSG00000117407_4
GCTGCCTAGGCCAGGGGCAG
>HDCRISPR_B_ENSG00000004848_1
AGGAGGAGGGCTGCTCCGAG
>HDCRISPR_B_ENSG00000004848_2
AGCAATCAGTACCAGGAGGA
>HDCRISPR_B_ENSG00000004848_3
CTCCTGGTACTGATTGCTCA
>HDCRISPR_B_ENSG00000004848_4
CAGGATGCTGTCGATGCAGT
>HDCRISPR_B_ENSG00000188611_1
AATGATGAGTGCCATCACAG
>HDCRISPR_B_ENSG00000188611_2
GTTGGGCAGCTGTGGAGCCC
>HDCRISPR_B_ENSG00000188611_3
GCTGGGTGGCTGTGGAGCGT
>HDCRISPR_B_ENSG00000188611_4
CAGCTCGTCCAACACCAATA
>HDCRISPR_B_ENSG00000151693_1
TTTCAGTCCGAATCATCCCA
>HDCRISPR_B_ENSG00000151693_2
AGCAATCAACAGCTCTGGGC
>HDCRISPR_B_ENSG00000151693_3
GTGAAAGCAATCAACAGCTC
>HDCRISPR_B_ENSG00000151693_4
AGAGCTGTTGATTGCTTTCA
>HDCRISPR_B_ENSG00000088280_1
GCCCAGCTACCCTCACACGG
>HDCRISPR_B_ENSG00000088280_2
ACTTACCAAGGCCGGAGCTA
>HDCRISPR_B_ENSG00000088280_3
GTGCGGGCAATCCATAGCTC
>HDCRISPR_B_ENSG00000088280_4
GCTCATGGCTGTTCTGGGAC
>HDCRISPR_B_ENSG00000065802_1
CAAGGGGCAGACCACCAAGG
>HDCRISPR_B_ENSG00000065802_2
CTGCACACCGTTGCGAATCG
>HDCRISPR_B_ENSG00000065802_3
GTAGGCTGCGCTGATGTACA
>HDCRISPR_B_ENSG00000065802_4
ACAGCTCCCATGGCCTGCAG
>HDCRISPR_B_ENSG00000165192_1
GACCTCCAAGGCATGCCTCG
>HDCRISPR_B_ENSG00000165192_2
GCAAGCATTGAAGAGGGGTG
>HDCRISPR_B_ENSG00000165192_3
CACTGCCTCATGGATGGGCG
>HDCRISPR_B_ENSG00000165192_4
CGCTGCAGCAAGCATTGAAG
>HDCRISPR_B_ENSG00000198881_1
GCCACAAGCCATCAACCAGC
>HDCRISPR_B_ENSG00000198881_2
TAGACTGCGGCCAAATAGAG
>HDCRISPR_B_ENSG00000198881_3
TGACGTTGGCCTCTGCACCA
>HDCRISPR_B_ENSG00000198881_4
ATCACGGGCAGCTGTGAGCA
>HDCRISPR_B_ENSG00000196372_1
GAAGCTCTTGCTGTCCTACG
>HDCRISPR_B_ENSG00000196372_2
GTGGATGCTCGCAACATCGA
>HDCRISPR_B_ENSG00000196372_3
GCTGCAGGCTCTCACCCCGC
>HDCRISPR_B_ENSG00000196372_4
CTGCAACAGCTGATCGAGAG
>HDCRISPR_B_ENSG00000146809_1
TGCTGACCATCGCTTGACAC
>HDCRISPR_B_ENSG00000146809_2
GCTGACCATCGCTTGACACA
>HDCRISPR_B_ENSG00000146809_3
GTGCTGTTTGAGGCAGCAGG
>HDCRISPR_B_ENSG00000146809_4
TCGGTGCTGTTTGAGGCAGC
>HDCRISPR_B_ENSG00000182177_1
GGCCGCAGGCTTTGTGCAGC
>HDCRISPR_B_ENSG00000182177_2
AGTTCTATCACAGCGTCCAC
>HDCRISPR_B_ENSG00000182177_3
GAGCAGGTGTCGCACGCAGG
>HDCRISPR_B_ENSG00000182177_4
GCCGTGCGGCAGAGGTGCAG
>HDCRISPR_B_ENSG00000164122_1
GCGGCCTCATGCGTTGGGGA
>HDCRISPR_B_ENSG00000164122_2
GTATGGTGCCAAAGCCCAGC
>HDCRISPR_B_ENSG00000164122_3
AAAGAAGCTTCCAGATGCAA
>HDCRISPR_B_ENSG00000164122_4
GACATACAAGCTACATAGAG
>HDCRISPR_B_ENSG00000177981_1
ATGTAGAGGACCTCATCAGA
>HDCRISPR_B_ENSG00000177981_2
AGGTCCTCTACATTATCATG
>HDCRISPR_B_ENSG00000177981_3
CTCTACATTATCATGTGGGA
>HDCRISPR_B_ENSG00000177981_4
CATTATCATGTGGGAAGGAA
>HDCRISPR_B_ENSG00000102048_1
CCAAATAGAGTGGAGTGCCC
>HDCRISPR_B_ENSG00000102048_2
GGGAATCCTGACCTTTCCCT
>HDCRISPR_B_ENSG00000102048_3
TTAGGAGCGGACGTGAACCA
>HDCRISPR_B_ENSG00000102048_4
GCGGACGTGAACCAAGGGAA
>HDCRISPR_B_ENSG00000138303_1
GAATTGATGGCCGGAATTAC
>HDCRISPR_B_ENSG00000138303_2
GTGTAATTTCAGCCCGAACA
>HDCRISPR_B_ENSG00000138303_3
AAATTACACCATTTCGATGC
>HDCRISPR_B_ENSG00000138303_4
TCAACATGAAGAAGATGAAG
>HDCRISPR_B_ENSG00000183734_1
CCGACGAGTAGGCGGAACGC
>HDCRISPR_B_ENSG00000183734_2
TCCGACGAGTAGGCGGAACG
>HDCRISPR_B_ENSG00000183734_3
CGACGAGTAGGCGGAACGCG
>HDCRISPR_B_ENSG00000183734_4
TCGAGTAGCTCGCGCTCCGC
>HDCRISPR_B_ENSG00000176009_1
TTCTGAACATAGGGTCAGCA
>HDCRISPR_B_ENSG00000176009_2
ATAAGGCATCGGGAAAGAGA
>HDCRISPR_B_ENSG00000176009_3
GACCATGGGCTCCAGATAGA
>HDCRISPR_B_ENSG00000176009_4
ACTGACCAGGTCCTTCTATC
>HDCRISPR_B_ENSG00000141505_1
CTTCACGTGGAGCAGCAGGC
>HDCRISPR_B_ENSG00000141505_2
CTGTCAGATGGCGGCGCTCC
>HDCRISPR_B_ENSG00000141505_3
AGCAGTTCGTGTCTGACCTG
>HDCRISPR_B_ENSG00000141505_4
TGTCAGATGGCGGCGCTCCA
>HDCRISPR_B_ENSG00000161944_1
GAGCTTCAACATCCTGCTGC
>HDCRISPR_B_ENSG00000161944_2
GATTGCCTGGACCTCCGTCA
>HDCRISPR_B_ENSG00000161944_3
CACCGTGGGTGCTGATTGCC
>HDCRISPR_B_ENSG00000161944_4
CTCCTCGAGCACCCTGACGG
>HDCRISPR_B_ENSG00000108684_1
GATCGGCACTCACCCCACGG
>HDCRISPR_B_ENSG00000108684_2
CTCACAGTCAATCCTACAGG
>HDCRISPR_B_ENSG00000108684_3
TGAGTGCCGATCCTCAGAGA
>HDCRISPR_B_ENSG00000108684_4
GGTCTCACAGTCAATCCTAC
>HDCRISPR_B_ENSG00000213199_1
CGCCCTTACCTATGGCCGGG
>HDCRISPR_B_ENSG00000213199_2
GCAGTGGGTTGATGTTGCAC
>HDCRISPR_B_ENSG00000213199_3
TGGGCCTGAGAACTTCACCA
>HDCRISPR_B_ENSG00000213199_4
GAGCTGCTCACCACTACTAG
>HDCRISPR_B_ENSG00000256394_1
AAAGTGAGTGTCTCTGGAAG
>HDCRISPR_B_ENSG00000256394_2
AAGCCTAACCCATCAAACTG
>HDCRISPR_B_ENSG00000256394_3
CAGTTCATCAAGAATACCCT
>HDCRISPR_B_ENSG00000256394_4
ATTTACCTTCACTTGGCGGA
>HDCRISPR_B_ENSG00000196433_1
ACCTTCTCGCCGAGGCCCCA
>HDCRISPR_B_ENSG00000196433_2
AAACACGCCCAGCTCGCAGG
>HDCRISPR_B_ENSG00000196433_3
GTCCAGCGACTACCTGACCA
>HDCRISPR_B_ENSG00000196433_4
GCATGCTGAAGTACATGGGC
>HDCRISPR_B_ENSG00000169093_1
GGCCCCTTGCCTGGTACAGC
>HDCRISPR_B_ENSG00000169093_2
CAGGGTCTCGGAATTCTACG
>HDCRISPR_B_ENSG00000169093_3
GTATTCCCAGAGCAGCTCCT
>HDCRISPR_B_ENSG00000169093_4
GTGACACTCAGCCTCTGCCG
>HDCRISPR_B_ENSG00000204653_1
ATGTAGAGCTGAGCGGACCC
>HDCRISPR_B_ENSG00000204653_2
CATGGTGTTGGAATTTCGCG
>HDCRISPR_B_ENSG00000204653_3
CACAACCAGATCAGGGCGCC
>HDCRISPR_B_ENSG00000204653_4
TGGAATTTCGCGGGGCAAAG
>HDCRISPR_B_ENSG00000166183_1
CATCCACGGCACCGACACCA
>HDCRISPR_B_ENSG00000166183_2
AGGCACTACGAGCAGTACCA
>HDCRISPR_B_ENSG00000166183_3
CGTGGATGACCACAAAGCCG
>HDCRISPR_B_ENSG00000166183_4
ATCCATGCCCTGTGGAGCGA
>HDCRISPR_B_ENSG00000198363_1
TAAACAGAGACAAAGCATGG
>HDCRISPR_B_ENSG00000198363_2
GGGAGGAAAGGCGGACTCTC
>HDCRISPR_B_ENSG00000198363_3
TTCCACGTGGTAACTATGCT
>HDCRISPR_B_ENSG00000198363_4
AACCGAGCATAGTTACCACG
>HDCRISPR_B_ENSG00000106819_1
TAACCACAAAGAAGTTGCGA
>HDCRISPR_B_ENSG00000106819_2
TAATAATGGGATAGAGCCAG
>HDCRISPR_B_ENSG00000106819_3
AGAGCCAGGGGCATTTGAAG
>HDCRISPR_B_ENSG00000106819_4
AAACTGACCTCAGTTCCTAA
>HDCRISPR_B_ENSG00000244617_1
GGACCCCAAAGGCCTTCAGG
>HDCRISPR_B_ENSG00000244617_2
AGTGCCCGTGAGGTTCCTGG
>HDCRISPR_B_ENSG00000244617_3
GGTCCACCCAAACTTGTGGG
>HDCRISPR_B_ENSG00000244617_4
AGTGGCCAATGCGAGTGCCG
>HDCRISPR_B_ENSG00000034533_1
GCTTCTGTTAGAAACCCTGA
>HDCRISPR_B_ENSG00000034533_2
CCAGTAGCAACTGACAGCAA
>HDCRISPR_B_ENSG00000034533_3
AGTAGGGATTGGCTCCAGAA
>HDCRISPR_B_ENSG00000034533_4
GATGGGCTGAGATATTCTGT
>HDCRISPR_B_ENSG00000148219_1
TCTTGGATGAGGGTATAAAG
>HDCRISPR_B_ENSG00000148219_2
CATTGGCATCAAAGGCGCTG
>HDCRISPR_B_ENSG00000148219_3
ATACGTACACCGGCTGCAGA
>HDCRISPR_B_ENSG00000148219_4
AAGGGGATGTGATCGATGAC
>HDCRISPR_B_ENSG00000141431_1
GAAGGACCGCACCTGGGCCG
>HDCRISPR_B_ENSG00000141431_2
ATGCAAACATGAAAGACAAG
>HDCRISPR_B_ENSG00000141431_3
ACGTACCAGGCGGGCAGCCT
>HDCRISPR_B_ENSG00000141431_4
ACTAACACTCGAATAGGGGA
>HDCRISPR_B_ENSG00000154438_1
GTAGATTCCAACTTTCAGTA
>HDCRISPR_B_ENSG00000154438_2
ACACTAGCAGCATACATAAG
>HDCRISPR_B_ENSG00000154438_3
AGGCGAGAGTAGCGAGAGCG
>HDCRISPR_B_ENSG00000154438_4
GGGAGATTGGGTATCTCGAC
>HDCRISPR_B_ENSG00000138138_1
CTCTATGGGCCTCCAGGCTG
>HDCRISPR_B_ENSG00000138138_2
ATGGTTGTAGCTTTATGGCA
>HDCRISPR_B_ENSG00000138138_3
AGATTCTCCATACCACTTAT
>HDCRISPR_B_ENSG00000138138_4
CACTTATCGGTCAGTGTCGA
>HDCRISPR_B_ENSG00000119778_1
GTACTGGTCAGCGAGAGGAA
>HDCRISPR_B_ENSG00000119778_2
ACTTATCAACTGGACAGGCC
>HDCRISPR_B_ENSG00000119778_3
TGTTTCAAAGTGCGTTTGGC
>HDCRISPR_B_ENSG00000119778_4
GAGGAATGGAACTTATCAAC
>HDCRISPR_B_ENSG00000215915_1
CAATGAGGATTTACGGAAGC
>HDCRISPR_B_ENSG00000215915_2
GGTCTGATGGTGCTTCTGCA
>HDCRISPR_B_ENSG00000215915_3
AGGAACATCAAGAAGAACCG
>HDCRISPR_B_ENSG00000215915_4
TGCCTGGTGGCCCGTACAGC
>HDCRISPR_B_ENSG00000162772_1
AAAGTGCCGAAACAAGAAGA
>HDCRISPR_B_ENSG00000162772_2
AGAAGGCACTCACTTTCTGC
>HDCRISPR_B_ENSG00000162772_3
TAGCCCCTGAAGAAGATGAA
>HDCRISPR_B_ENSG00000162772_4
TCTTCTCCTTCTTCTTGTTT
>HDCRISPR_B_ENSG00000166669_1
TACACTGGGTGGACAGCAAC
>HDCRISPR_B_ENSG00000166669_2
ACAACACCACTCAATACACT
>HDCRISPR_B_ENSG00000166669_3
TCTACAGTAACCAGTACCGT
>HDCRISPR_B_ENSG00000166669_4
ACTCACCATAACTTCAGCAT
>HDCRISPR_B_ENSG00000123395_1
AAGTTCCACTACAAGAAGGA
>HDCRISPR_B_ENSG00000123395_2
CATGCTGGCTGTGCTGCACA
>HDCRISPR_B_ENSG00000123395_3
ACCAGAAGAAGAAGTCTCGC
>HDCRISPR_B_ENSG00000123395_4
GTTATCCACCTCCGACTGTG
>HDCRISPR_B_ENSG00000168010_1
GGCCCGGACACCCTAGGCGA
>HDCRISPR_B_ENSG00000168010_2
CACAGGCCGGCACCAGCTCC
>HDCRISPR_B_ENSG00000168010_3
GCTCAGCCTTCTCTAAGAGA
>HDCRISPR_B_ENSG00000168010_4
GCTGGAAACGCCACATCGTG
>HDCRISPR_B_ENSG00000066739_1
CCTCTGCAGGAGGTACCGGC
>HDCRISPR_B_ENSG00000066739_2
TTAGTGTCTCAATGAGATCT
>HDCRISPR_B_ENSG00000066739_3
CACCAACCTGGGCGAGGTCT
>HDCRISPR_B_ENSG00000066739_4
ATTTCCCTGTCAGTTCCATG
>HDCRISPR_B_ENSG00000101844_1
AGAAGCACTGTAGGATGCGT
>HDCRISPR_B_ENSG00000101844_2
CTCTATCCATCAAATGGGTA
>HDCRISPR_B_ENSG00000101844_3
CTGTGTCAGCACTCAAGGGA
>HDCRISPR_B_ENSG00000101844_4
CCCTTGAGTGCTGACACAGC
>HDCRISPR_B_ENSG00000125703_1
TGGGGCTGCACATTGAGAAC
>HDCRISPR_B_ENSG00000125703_2
GAGAACTGGCCAGATGCTCT
>HDCRISPR_B_ENSG00000125703_3
GTCCTTGAGCCAAGAGCATC
>HDCRISPR_B_ENSG00000125703_4
CTAGAATATGGCTGACCTAC
>HDCRISPR_B_ENSG00000198513_1
CACCATGGCCAAGAACCGCA
>HDCRISPR_B_ENSG00000198513_2
ATATGAATGGAGCTCAGAAG
>HDCRISPR_B_ENSG00000198513_3
GGAGGCTGTCAGAGACAAGG
>HDCRISPR_B_ENSG00000198513_4
GTATGGCAGACTGGCAATGG
>HDCRISPR_B_ENSG00000172238_1
GGGGCTCAGCAGGCTTCCGG
>HDCRISPR_B_ENSG00000172238_2
GACAGCTCAGGCGGGTAGAC
>HDCRISPR_B_ENSG00000172238_3
TCCCGCACTTTCACCGGCCC
>HDCRISPR_B_ENSG00000172238_4
ACGGGATAACATTGCGCAGC
>HDCRISPR_B_ENSG00000179774_1
GTAGCTCAGGGCCATCTGCA
>HDCRISPR_B_ENSG00000179774_2
CGAGCGATTCGGCTCGGAGC
>HDCRISPR_B_ENSG00000179774_3
TGCCTTCGACCGCTTACGCA
>HDCRISPR_B_ENSG00000179774_4
GATGGCCCTGAGCTACATCA
>HDCRISPR_B_ENSG00000177556_1
TACCTTGGCCTTGAGTAGCA
>HDCRISPR_B_ENSG00000177556_2
TTCAATGCAGACCTTCTTGT
>HDCRISPR_B_ENSG00000177556_3
ACTCACCTCCAAGCTTATTG
>HDCRISPR_B_ENSG00000177556_4
TTCTCTGTGGACATGACCTG
>HDCRISPR_B_ENSG00000206190_1
AAGGCTCTGCTGAACAACAG
>HDCRISPR_B_ENSG00000206190_2
CACCAAGTCCCACCGGCGCA
>HDCRISPR_B_ENSG00000206190_3
AGCTTGCTGCGCTTGTAGCG
>HDCRISPR_B_ENSG00000206190_4
CTTCTCGCATTCGATCACGC
>HDCRISPR_B_ENSG00000145246_1
TATTCCTCGTTGCTCGCCTG
>HDCRISPR_B_ENSG00000145246_2
CACTGGCGACGGCTGATCAG
>HDCRISPR_B_ENSG00000145246_3
CTACCAAAGGTACCCAGTTC
>HDCRISPR_B_ENSG00000145246_4
ATTGTAAGGACCACCACCAG
>HDCRISPR_B_ENSG00000159363_1
GTACCGCCCCAACTGCCGCC
>HDCRISPR_B_ENSG00000159363_2
CCAGCTCCACAAGAGCGAGG
>HDCRISPR_B_ENSG00000159363_3
CCTCCTCGCTCTTGTGGAGC
>HDCRISPR_B_ENSG00000159363_4
TCTCGATCCAGATATAGCGC
>HDCRISPR_B_ENSG00000127249_1
AGAGCAGCAGGTAGAGCCGG
>HDCRISPR_B_ENSG00000127249_2
CAGGCATTATCTATGCCCAG
>HDCRISPR_B_ENSG00000127249_3
CCGCAATTGTGATGACGTCA
>HDCRISPR_B_ENSG00000127249_4
GCATTATCTATGCCCAGAGG
>HDCRISPR_B_ENSG00000187527_1
ACTTCAGTGTGGATAAGTAG
>HDCRISPR_B_ENSG00000187527_2
CTTGGTTTATGACAGAGTGG
>HDCRISPR_B_ENSG00000187527_3
GCAATCGTAGCTGCGGTGCA
>HDCRISPR_B_ENSG00000187527_4
CTTTCTGAAACCGCTTCTCC
>HDCRISPR_B_ENSG00000132681_1
AGTATTTATCTTCCCAGTGG
>HDCRISPR_B_ENSG00000132681_2
TCACCATCGTGGTTGTGCAG
>HDCRISPR_B_ENSG00000132681_3
GCTGAGCACCAAGTACTCCG
>HDCRISPR_B_ENSG00000132681_4
GGATGATCACAAATTAACCT
>HDCRISPR_B_ENSG00000129244_1
CGAACTCACCTTCCCAGCAC
>HDCRISPR_B_ENSG00000129244_2
AGCATGAATGTTACCTGTGC
>HDCRISPR_B_ENSG00000129244_3
CATGAGGTCGATGTTGCCGT
>HDCRISPR_B_ENSG00000129244_4
TGTCAGTGACACTGAAAGCT
>HDCRISPR_B_ENSG00000166896_1
CCCAGGGGAATCCCCAGCAA
>HDCRISPR_B_ENSG00000166896_2
CTGGAGAAGAACCCTTGCTG
>HDCRISPR_B_ENSG00000166896_3
AGGTCTGCGGGAGGCATGGC
>HDCRISPR_B_ENSG00000166896_4
CAGACATTTGGCGTGCTCAG
>HDCRISPR_B_ENSG00000157087_1
AAATTTACCGTGGTCCGGGC
>HDCRISPR_B_ENSG00000157087_2
AACAGAAATTTACCGTGGTC
>HDCRISPR_B_ENSG00000157087_3
GATAACTGAGAGGAGAATGG
>HDCRISPR_B_ENSG00000157087_4
TGGTCTTTCAGGATGTGCGA
>HDCRISPR_B_ENSG00000067842_1
CGAGAGGCCCAGAGAGACGA
>HDCRISPR_B_ENSG00000067842_2
CCTTCACTCTCCTCTCCTGG
>HDCRISPR_B_ENSG00000067842_3
CTGGCGGCGCATAGAACGAG
>HDCRISPR_B_ENSG00000067842_4
GCAGCTCCTCCAGGTCCCCG
>HDCRISPR_B_ENSG00000105675_1
CAGAGTACGTCAAGTTCGCG
>HDCRISPR_B_ENSG00000105675_2
ACGTACTCTGGGGTGCCCCG
>HDCRISPR_B_ENSG00000105675_3
GGGATGGGCCCAACGCACTG
>HDCRISPR_B_ENSG00000105675_4
CTGGTAGTAGCCAAAGCAGC
>HDCRISPR_B_ENSG00000154518_1
CGACCAGAGGCTAGTAGGAC
>HDCRISPR_B_ENSG00000154518_2
ATGCAACTCTGGATCCAGCT
>HDCRISPR_B_ENSG00000154518_3
AGAGGCTAGTAGGACTGGAG
>HDCRISPR_B_ENSG00000154518_4
GTGTGTCTCAGCTAATCCAA
>HDCRISPR_B_ENSG00000125375_1
CTGACAGGGCGGCATCCGAG
>HDCRISPR_B_ENSG00000125375_2
TGCGCTACCATGGCCAGGAG
>HDCRISPR_B_ENSG00000125375_3
GACTACAACCACCTTCCAAC
>HDCRISPR_B_ENSG00000125375_4
CAGGGATGTTGGCCCTGACA
>HDCRISPR_B_ENSG00000105929_1
GATGAGCCAGGAGTGCCAGT
>HDCRISPR_B_ENSG00000105929_2
GTCACAACTGTTTCTCCAGG
>HDCRISPR_B_ENSG00000105929_3
CAGTGCCCTCTTGATACGTG
>HDCRISPR_B_ENSG00000105929_4
GAGGGCACTGGAGCAAGGCA
>HDCRISPR_B_ENSG00000147614_1
TTTCTGTGAAACGGCCCAAG
>HDCRISPR_B_ENSG00000147614_2
ATTTCTGTGAAACGGCCCAA
>HDCRISPR_B_ENSG00000171130_1
GGGTCCCTTCGGCACGAACC
>HDCRISPR_B_ENSG00000171130_2
TGGTGAAGATGATGACCGGG
>HDCRISPR_B_ENSG00000171130_3
GCCGACGAGGCCCCAGAACG
>HDCRISPR_B_ENSG00000171130_4
GAGGTAACAGCAGACGGCGG
>HDCRISPR_B_ENSG00000116039_1
GTCCCCTGTAAATTCGCAAG
>HDCRISPR_B_ENSG00000116039_2
TCTTCACCAGCCCCGCCTGG
>HDCRISPR_B_ENSG00000116039_3
CTAGGTTGCAGCTACTGCCG
>HDCRISPR_B_ENSG00000143882_1
GAGCACCTCCTGGCAAACGG
>HDCRISPR_B_ENSG00000143882_2
GAAGGTCCAGGAGCACCTCC
>HDCRISPR_B_ENSG00000143882_3
AAGTCATGGAGGACTCAAAG
>HDCRISPR_B_ENSG00000143882_4
CCTACCTACCTCCGTTTGCC
>HDCRISPR_B_ENSG00000250565_1
CCAGCAGTCGGAGCAGACCC
>HDCRISPR_B_ENSG00000250565_2
TTTGTACAGCAGCCTCCACC
>HDCRISPR_B_ENSG00000250565_3
CCACCATGAGGAATCAGGCG
>HDCRISPR_B_ENSG00000250565_4
TCAGTCGTTGGGTTTGCACG
>HDCRISPR_B_ENSG00000213760_1
CGCAGACCATGCCAAGAAGC
>HDCRISPR_B_ENSG00000213760_2
AGCTCTGCATGCCCTGCACC
>HDCRISPR_B_ENSG00000213760_3
GCTACAAGGCGCCAGGTGCA
>HDCRISPR_B_ENSG00000213760_4
TTGGCATGGTCTGCGACGTC
>HDCRISPR_B_ENSG00000151418_1
CCATGACAAGCCAGTCTCAG
>HDCRISPR_B_ENSG00000151418_2
CAGGTGAGACTTACTCTTCT
>HDCRISPR_B_ENSG00000151418_3
ACGGGCCAAGGACAAGCTAG
>HDCRISPR_B_ENSG00000151418_4
TATCTCTCTGCATTCTGTAC
>HDCRISPR_B_ENSG00000123191_1
GATAAGTGATGACGGCCTCT
>HDCRISPR_B_ENSG00000123191_2
TGTTGCAGGCACACAACCGA
>HDCRISPR_B_ENSG00000123191_3
GCAGCAAATATCGGTGTCTT
>HDCRISPR_B_ENSG00000123191_4
TCTTCGGGCTGAATGAGATA
>HDCRISPR_B_ENSG00000124406_1
GAGATCCGCTCGCGCGCCGA
>HDCRISPR_B_ENSG00000124406_2
CCTTACCTTCGGCGCGCGAG
>HDCRISPR_B_ENSG00000124406_3
CCGCGATGCCCACCATGCGG
>HDCRISPR_B_ENSG00000124406_4
CCTCCGCATGGTGGGCATCG
>HDCRISPR_B_ENSG00000081923_1
TGACGCCCAGCACCACAAGC
>HDCRISPR_B_ENSG00000081923_2
TAGTGTGGTGTACCAAGCCA
>HDCRISPR_B_ENSG00000081923_3
CTAGTGTGGTGTACCAAGCC
>HDCRISPR_B_ENSG00000081923_4
TTAGGTTCAAAGTTGCTAAG
>HDCRISPR_B_ENSG00000143515_1
TGTTGCAGAAGAAGAAAGGA
>HDCRISPR_B_ENSG00000143515_2
GGGGCTCACTGCTGGAAAGG
>HDCRISPR_B_ENSG00000143515_3
GCTCAAAGAGGTTGACAGGC
>HDCRISPR_B_ENSG00000143515_4
ATGGTGAGGACAAGAACCAA
>HDCRISPR_B_ENSG00000104043_1
GAATGCTGCCACAGAAGAGA
>HDCRISPR_B_ENSG00000104043_2
CTATCAAGTAGTGAGCCACA
>HDCRISPR_B_ENSG00000104043_3
TCTCTGGCAGGAATTTGCAG
>HDCRISPR_B_ENSG00000104043_4
AAGTAACTGATAGTGCATGG
>HDCRISPR_B_ENSG00000054793_1
TTTGTTCCCGAAATGAGACT
>HDCRISPR_B_ENSG00000054793_2
CTATACCTACTGGGTTCCCC
>HDCRISPR_B_ENSG00000054793_3
GGAGATCCGATGCTACGTGC
>HDCRISPR_B_ENSG00000054793_4
CGTCACTGTCATCCGTGAGG
>HDCRISPR_B_ENSG00000166377_1
TTACCCGGTGCGTAGCGCAG
>HDCRISPR_B_ENSG00000166377_2
GCTGTACAAGGACCTCACCA
>HDCRISPR_B_ENSG00000166377_3
GGATAACAAACCTGGTACAG
>HDCRISPR_B_ENSG00000166377_4
CTTGGCTGTTACTATGACAC
>HDCRISPR_B_ENSG00000123472_1
TATCAAATGTGTGGAACAGA
>HDCRISPR_B_ENSG00000123472_2
TGAATTTCGGAAGCAGCCAG
>HDCRISPR_B_ENSG00000123472_3
TTCAATCTTTAACATTGAGA
>HDCRISPR_B_ENSG00000123472_4
CTGTTGGACAGGACTGAGCC
>HDCRISPR_B_ENSG00000138085_1
GGATCTCCAGAACTGTTCTC
>HDCRISPR_B_ENSG00000138085_2
GTATGTGCCTGATGAAAGTT
>HDCRISPR_B_ENSG00000138085_3
AACTACTTACATGATGACAG
>HDCRISPR_B_ENSG00000138085_4
GCCTGATGAAAGTTTGGACC
>HDCRISPR_B_ENSG00000224470_1
CCCGTGACCAGCGAGGATAT
>HDCRISPR_B_ENSG00000224470_2
AAGACGCTACATTAAACGTT
>HDCRISPR_B_ENSG00000224470_3
AGTGGAGGATAGTGGATGCC
>HDCRISPR_B_ENSG00000224470_4
CATAGTGGAGTGGAGGATAG
>HDCRISPR_B_ENSG00000066427_1
CGAGTGTTAGAAGCAAATGA
>HDCRISPR_B_ENSG00000066427_2
TTGCTTCTAACACTCGTTCC
>HDCRISPR_B_ENSG00000066427_3
AATGTTAGACGAAGATGAGG
>HDCRISPR_B_ENSG00000066427_4
ATGAGGAAGCAGATCTCCGC
>HDCRISPR_B_ENSG00000123594_1
ATCTTTCATGAGAAACAGGA
>HDCRISPR_B_ENSG00000123594_2
GGCATTGCTTATTACCTGAA
>HDCRISPR_B_ENSG00000123594_3
GATCATCAGTGTCGAAGAGA
>HDCRISPR_B_ENSG00000123594_4
TAAGCAATGCCTTGAAGTTC
>HDCRISPR_B_ENSG00000163635_1
TCACCTGGACAGATTCTGAA
>HDCRISPR_B_ENSG00000163635_2
AGGTTGGCTTTGGTATTGAG
>HDCRISPR_B_ENSG00000163635_3
GTGAGTTCCTTAGTCAAGCC
>HDCRISPR_B_ENSG00000163635_4
TACCTTGCATGTCAAAGACC
>HDCRISPR_B_ENSG00000119986_1
GGAACGGGCACAGATCATCT
>HDCRISPR_B_ENSG00000119986_2
AGTGGTGTAGCGAGTGGCCC
>HDCRISPR_B_ENSG00000119986_3
TGGTGTAGCGAGTGGCCCAG
>HDCRISPR_B_ENSG00000119986_4
TCAAGAGGCTGCGCAGGAAG
>HDCRISPR_B_ENSG00000198049_1
GCAGCATCAACACCATCTCA
>HDCRISPR_B_ENSG00000198049_2
GGTCGCCAGCACCAGGACAG
>HDCRISPR_B_ENSG00000198049_3
GTGATGTCCCACAGCAGCTG
>HDCRISPR_B_ENSG00000198049_4
GGGCTAAGTGCAGCACGAAC
>HDCRISPR_B_ENSG00000204195_1
CTTGGGTCAATACTCACAGA
>HDCRISPR_B_ENSG00000204195_2
TTGCCTGGTTGTTCCTGGAC
>HDCRISPR_B_ENSG00000204195_3
GACACACCAGTTCCTTACCC
>HDCRISPR_B_ENSG00000204195_4
TGAGGTACTCCCTAACAAAG
>HDCRISPR_B_ENSG00000167601_1
CTTCCTGTGGAGACGCCGGA
>HDCRISPR_B_ENSG00000167601_2
CTGAGAACATTAGTGCTACG
>HDCRISPR_B_ENSG00000167601_3
ACGCCAGCCGGTACCCTAAC
>HDCRISPR_B_ENSG00000167601_4
CCCTATGTCCATTAGCACCT
>HDCRISPR_B_ENSG00000142920_1
GCTCAGGGAGTGGGAGTCAT
>HDCRISPR_B_ENSG00000142920_2
GTTGGCGCAGATGATCTTAC
>HDCRISPR_B_ENSG00000142920_3
GATCTGTGCAATTTGCTTAC
>HDCRISPR_B_ENSG00000142920_4
TCTGTGCAATTTGCTTACAG
>HDCRISPR_B_ENSG00000172232_1
ATCAGCAGCATGAGCGAGAA
>HDCRISPR_B_ENSG00000172232_2
GCCTCTGCAGAACGCCACGG
>HDCRISPR_B_ENSG00000172232_3
ACAGTCACGTTGACAAACCT
>HDCRISPR_B_ENSG00000172232_4
GGTTGGCCTCACGGTCCAGC
>HDCRISPR_B_ENSG00000166710_1
AGTCACATGGTTCACACGGC
>HDCRISPR_B_ENSG00000166710_2
CAGTAAGTCAACTTCAATGT
>HDCRISPR_B_ENSG00000166710_3
GAGTAGCGCGAGCACAGCTA
>HDCRISPR_B_ENSG00000166710_4
CGCGAGCACAGCTAAGGCCA
>HDCRISPR_B_ENSG00000183778_1
GACCTCATCCCACAAACAGT
>HDCRISPR_B_ENSG00000183778_2
GCGCTCAGCCAACTGTTTGT
>HDCRISPR_B_ENSG00000109956_1
GGGCCGCGTGTACACGTACT
>HDCRISPR_B_ENSG00000109956_2
TTGCGCTGCATGGTGCCCCG
>HDCRISPR_B_ENSG00000109956_3
CCGCGCAGCTTGTAGTTGCG
>HDCRISPR_B_ENSG00000109956_4
GGCAGCGTGTCGGACCATGG
>HDCRISPR_B_ENSG00000156966_1
GACCAGGGGTGAGACTGCGT
>HDCRISPR_B_ENSG00000156966_2
ATTGGCTGAGCAGTTAGTGG
>HDCRISPR_B_ENSG00000156966_3
GGCGGTAGAAGAGAAACTGC
>HDCRISPR_B_ENSG00000156966_4
GGGCGATGTCTACCTGCTGG
>HDCRISPR_B_ENSG00000237172_1
GGGGCCGACGAAGTTGGGGA
>HDCRISPR_B_ENSG00000237172_2
CCAGCAAGCAGGTCTTGCGC
>HDCRISPR_B_ENSG00000237172_3
TAGCAAGTACTACATCCCCG
>HDCRISPR_B_ENSG00000237172_4
AATGCGGCGCGGCTGAAGGC
>HDCRISPR_B_ENSG00000135454_1
TGACCGGGATGTGTGCGTAG
>HDCRISPR_B_ENSG00000135454_2
CAGGATCAAGGAGCAAGTAG
>HDCRISPR_B_ENSG00000135454_3
TCCGGCTACCTCTTGCGCCG
>HDCRISPR_B_ENSG00000135454_4
GCAGCTGGTCAGCTGGGGAC
>HDCRISPR_B_ENSG00000118276_1
AGGATTTAGATATTGAGCCA
>HDCRISPR_B_ENSG00000118276_2
GGATTTAGATATTGAGCCAG
>HDCRISPR_B_ENSG00000118276_3
AATGCCTTCTGGGGATGGGG
>HDCRISPR_B_ENSG00000118276_4
TTCCAATGCTCCAGAAGCAG
>HDCRISPR_B_ENSG00000174684_1
GGTGGCCGCGAACACCGACA
>HDCRISPR_B_ENSG00000174684_2
GATGGCGTAGGACATCTGCA
>HDCRISPR_B_ENSG00000174684_3
GAACCAAGAAACCTTCGTTC
>HDCRISPR_B_ENSG00000174684_4
CCTATATCGCCAGTTCAAAC
>HDCRISPR_B_ENSG00000108641_1
ATGTGCGGCAAGCACTGGTG
>HDCRISPR_B_ENSG00000108641_2
CCAAGATGTGCGGCAAGCAC
>HDCRISPR_B_ENSG00000108641_3
CCAGTGCTTGCCGCACATCT
>HDCRISPR_B_ENSG00000108641_4
CATCCAAGAGCCAAGATGTG
>HDCRISPR_B_ENSG00000123810_1
CATAGGGGCCAGCGGTTTCT
>HDCRISPR_B_ENSG00000123810_2
ATGGCTGAGGTGCACGTGAT
>HDCRISPR_B_ENSG00000123810_3
TAAGCCATGTCCCCTATCTG
>HDCRISPR_B_ENSG00000123810_4
AAGTGGACACCCCGCAGATA
>HDCRISPR_B_ENSG00000136881_1
GAGAGGTGGTATGTGGCACC
>HDCRISPR_B_ENSG00000136881_2
AGGCCTGATTCCCTTTCAGA
>HDCRISPR_B_ENSG00000136881_3
ACCTTAATTCGTGTGACACC
>HDCRISPR_B_ENSG00000136881_4
CCAGTGCATATCCGAGCTAC
>HDCRISPR_B_ENSG00000186318_1
AGGGCACATACACACCCTTC
>HDCRISPR_B_ENSG00000186318_2
GTGTATGTGCCCTACACCCA
>HDCRISPR_B_ENSG00000186318_3
TCCTGCATCGCTACTACCAG
>HDCRISPR_B_ENSG00000186318_4
GGCCTATGCTGAGATTGCCA
>HDCRISPR_B_ENSG00000182240_1
TGTCACCAGGGAGTCGAAGA
>HDCRISPR_B_ENSG00000182240_2
GGCTTGCCCGTTGCTGGATC
>HDCRISPR_B_ENSG00000182240_3
AGCAGTAACTTTGCCGTGGC
>HDCRISPR_B_ENSG00000182240_4
GCCATGGTAGACAACCTGCA
>HDCRISPR_B_ENSG00000156273_1
CGATGTCACCATCTTTGTGG
>HDCRISPR_B_ENSG00000156273_2
ACAGCACATCTTTCTTCCGC
>HDCRISPR_B_ENSG00000156273_3
CCGCTGTCCCTCCACAAAGA
>HDCRISPR_B_ENSG00000156273_4
CCACTCAAGAATCGTAGGCC
>HDCRISPR_B_ENSG00000002330_1
TGGGGTACTTACCTCCATGA
>HDCRISPR_B_ENSG00000002330_2
ACCAGCAGCAGCCATCATGG
>HDCRISPR_B_ENSG00000002330_3
TGATGCTTGCCGGAGCCTGA
>HDCRISPR_B_ENSG00000002330_4
GACTCCAGCTCTGCAGAGAG
>HDCRISPR_B_ENSG00000112208_1
GTCGGAGGCTTAGATGGCTC
>HDCRISPR_B_ENSG00000112208_2
GCCTGGACCAGCTGGAGCTC
>HDCRISPR_B_ENSG00000112208_3
GATCAACGCTAAAGCCAACG
>HDCRISPR_B_ENSG00000112208_4
TCAACGCTAAAGCCAACGAG
>HDCRISPR_B_ENSG00000166170_1
GTGATACCTTGCTTTCCGCA
>HDCRISPR_B_ENSG00000166170_2
TGCATCCTCGGAAAGCGGCA
>HDCRISPR_B_ENSG00000166170_3
GTGAGGTGAACAAGGCCCGA
>HDCRISPR_B_ENSG00000166170_4
TGTGAGGTGAACAAGGCCCG
>HDCRISPR_B_ENSG00000128298_1
GGTCAGAGTTCAAGTGCCGC
>HDCRISPR_B_ENSG00000128298_2
CAGGTGCAGACATTCCATGG
>HDCRISPR_B_ENSG00000128298_3
CAAGAGAGACAAGAACGTGC
>HDCRISPR_B_ENSG00000128298_4
GCTCGAGTACCGCCACCGAG
>HDCRISPR_B_ENSG00000007516_1
ACTTCAGCAGCAGCTCCAGG
>HDCRISPR_B_ENSG00000007516_2
TGTTCAGCTCCGACTCGAAG
>HDCRISPR_B_ENSG00000007516_3
TCAGCAGCAGCTCCAGGCGG
>HDCRISPR_B_ENSG00000007516_4
GGTCCTGCTCAGTCCTGCGG
>HDCRISPR_B_ENSG00000095739_1
CCGTGCTGCTCACCAAAGGT
>HDCRISPR_B_ENSG00000095739_2
GATGTTCTCTCTCCTCCCAG
>HDCRISPR_B_ENSG00000095739_3
GGTTTCGGGCCTGTTTGGCT
>HDCRISPR_B_ENSG00000095739_4
CAAGAGAGTCCAGGCAGCCA
>HDCRISPR_B_ENSG00000125888_1
AAGGATGTCTGCTGGGTGGA
>HDCRISPR_B_ENSG00000125888_2
CCAAATTGATCGCGAGCTCA
>HDCRISPR_B_ENSG00000125888_3
AATTACCTTATTGATACCTT
>HDCRISPR_B_ENSG00000125888_4
CCATGAGCTCGCGATCAATT
>HDCRISPR_B_ENSG00000125492_1
AAGGATGTCCCTGATCAGAA
>HDCRISPR_B_ENSG00000125492_2
CGAGTGGTTTGCAGTCGGCA
>HDCRISPR_B_ENSG00000125492_3
GCTGCTAGAGTAGGGTGCAC
>HDCRISPR_B_ENSG00000125492_4
GGTCGCAGCTTGGCTATGGA
>HDCRISPR_B_ENSG00000143032_1
TGGGCTGCCTGAACTGGCAC
>HDCRISPR_B_ENSG00000143032_2
AGATTTCCGCCCGCTCGGTG
>HDCRISPR_B_ENSG00000143032_3
GGCAGCCCAGGCATGATGAA
>HDCRISPR_B_ENSG00000143032_4
CATGCCTGGGCTGCCTGAAC
>HDCRISPR_B_ENSG00000043039_1
TTGGGTCGCACGACCAGCGA
>HDCRISPR_B_ENSG00000043039_2
CCGGCCAGCTCAAAGCAGCC
>HDCRISPR_B_ENSG00000043039_3
CACGACCAGCGACGGGCACA
>HDCRISPR_B_ENSG00000043039_4
CGGATATGCCCGCAGGGAAG
>HDCRISPR_B_ENSG00000156127_1
GGACTCTACCTGTTTGCCAG
>HDCRISPR_B_ENSG00000156127_2
GAAGCTGGAGTCACTGCTGT
>HDCRISPR_B_ENSG00000156127_3
CCGCCCAGAAGAGCCGACAG
>HDCRISPR_B_ENSG00000156127_4
ATGATGTGAGAAGAGTTCAG
>HDCRISPR_B_ENSG00000087088_1
TGCCAGCAAACTGGTGCTCA
>HDCRISPR_B_ENSG00000087088_2
GAACTGATCAGAACCATCAT
>HDCRISPR_B_ENSG00000087088_3
GGCCCTGTGCACCAAGGTGC
>HDCRISPR_B_ENSG00000087088_4
GTTCCGGCACCTTGGTGCAC
>HDCRISPR_B_ENSG00000123636_1
GTAGAGGAGGCTGCTGAGGA
>HDCRISPR_B_ENSG00000123636_2
TGAAGTTGGTGTAGTAGAGG
>HDCRISPR_B_ENSG00000123636_3
AGCTCTACAATCAACCCATG
>HDCRISPR_B_ENSG00000123636_4
GTGAAGCAACTCCAGTGGAA
>HDCRISPR_B_ENSG00000105327_1
GGTCCTGTACAATCTCATCA
>HDCRISPR_B_ENSG00000105327_2
GGCGGGTGCAGGCACCTAAT
>HDCRISPR_B_ENSG00000105327_3
GGACTCCTGCCCTTACCCAG
>HDCRISPR_B_ENSG00000105327_4
GAGATTGTACAGGACCCTCC
>HDCRISPR_B_ENSG00000214413_1
TGTGGAAGATATAATGACAA
>HDCRISPR_B_ENSG00000214413_2
AGAAGTGAAGTCAATGTTCC
>HDCRISPR_B_ENSG00000214413_3
TTCTGCCATATCTGAGTTGT
>HDCRISPR_B_ENSG00000214413_4
GTGCTCAGTTATCATTCAGT
>HDCRISPR_B_ENSG00000119636_1
TTCAGGCAATTGAACGATGC
>HDCRISPR_B_ENSG00000119636_2
TTAGCACCGACTAGAACAAG
>HDCRISPR_B_ENSG00000119636_3
GAAGCCAAGATGCCGTCGAA
>HDCRISPR_B_ENSG00000119636_4
CCAAAGGGAGGCATTGGCCT
>HDCRISPR_B_ENSG00000129151_1
TCAACTTCAATAACGCAACT
>HDCRISPR_B_ENSG00000129151_2
TGAAGTTGATGCGAACCACT
>HDCRISPR_B_ENSG00000125124_1
ACCAAATCGACTGCCATACA
>HDCRISPR_B_ENSG00000125124_2
GGTAGAGGGAGATTACCGGA
>HDCRISPR_B_ENSG00000125124_3
GTAATCTCCCTCTACCACAC
>HDCRISPR_B_ENSG00000125124_4
ACTGTATGTGGCCATCCATC
>HDCRISPR_B_ENSG00000138686_1
TTACCTGCAGATAATCCATT
>HDCRISPR_B_ENSG00000138686_2
TGCAAGGCTGGAACTGGGAG
>HDCRISPR_B_ENSG00000138686_3
GTGTAGTGCTAAGACAGTAG
>HDCRISPR_B_ENSG00000138686_4
ACTGTCTTAGCACTACACAA
>HDCRISPR_B_ENSG00000122507_1
GACCAGGCAGAAGAAAGCCA
>HDCRISPR_B_ENSG00000122507_2
GAACTGTAGGCAAGAGGACC
>HDCRISPR_B_ENSG00000122507_3
TCAGCATCCCATCCATAGAC
>HDCRISPR_B_ENSG00000122507_4
AGGTACCGAAATGCTACATT
>HDCRISPR_B_ENSG00000114439_1
CGAAGAGGAGGATATTGATA
>HDCRISPR_B_ENSG00000114439_2
AATCACCAGAGCAGCGAGCC
>HDCRISPR_B_ENSG00000114439_3
CCTGACGTACAAGAGAGCGA
>HDCRISPR_B_ENSG00000114439_4
CCATCGCTCTCTTGTACGTC
>HDCRISPR_B_ENSG00000064787_1
GAGAAGCGTGGGATCCCTGG
>HDCRISPR_B_ENSG00000064787_2
AGAAGCTCCCTCCAAGCCCA
>HDCRISPR_B_ENSG00000064787_3
GCACACTTACCTTCCCTGCA
>HDCRISPR_B_ENSG00000064787_4
TGAGAGCTGGACACTTCCGG
>HDCRISPR_B_ENSG00000141376_1
TCTGCAGGATGTTGTGCCAC
>HDCRISPR_B_ENSG00000141376_2
CTATTGCTCTTGGGAGCCGC
>HDCRISPR_B_ENSG00000141376_3
CAGCGGCTCCCAAGAGCAAT
>HDCRISPR_B_ENSG00000141376_4
AAAGTGGCCTGACAATGGTA
>HDCRISPR_B_ENSG00000105552_1
CAACAGGAGGCACTCAAGCG
>HDCRISPR_B_ENSG00000105552_2
GGTCGGGCCCATACAGCCAG
>HDCRISPR_B_ENSG00000105552_3
GCCCGACCACCAGCTCACCG
>HDCRISPR_B_ENSG00000105552_4
GCCCACCGTGTTAGTGCAAC
>HDCRISPR_B_ENSG00000114200_1
ATCCCCAACAACATCACCCA
>HDCRISPR_B_ENSG00000114200_2
GGACCAAAGTTTACTGACAA
>HDCRISPR_B_ENSG00000114200_3
CCAAACTTCCGTGGCCAGAA
>HDCRISPR_B_ENSG00000114200_4
TTCTTGGTGAACTCCAAGGC
>HDCRISPR_B_ENSG00000083123_1
CTGGCTACTCAGGCTCAGGG
>HDCRISPR_B_ENSG00000083123_2
CCTGAGCCTGAGTAGCCAGC
>HDCRISPR_B_ENSG00000083123_3
CATCCTCGACAGTCGCGGCG
>HDCRISPR_B_ENSG00000083123_4
CAGGGCTCACCGTACTCCCG
>HDCRISPR_B_ENSG00000127152_1
CTAGGCGCACTGCCGCAGTA
>HDCRISPR_B_ENSG00000127152_2
AGAGCAATCTCATCGTGCAC
>HDCRISPR_B_ENSG00000127152_3
CATGACTCGGTCGAAGGCAC
>HDCRISPR_B_ENSG00000127152_4
TAGAGGAGCCAAGTGGCCTG
>HDCRISPR_B_ENSG00000137875_1
TCCGTGCTCTCCGACAGCCC
>HDCRISPR_B_ENSG00000137875_2
CCGGTGAATCTGCCGTAACC
>HDCRISPR_B_ENSG00000137875_3
CTGTTGCTGGCCGACTACCT
>HDCRISPR_B_ENSG00000137875_4
GGAGCGCACCGAGCTGTTGC
>HDCRISPR_B_ENSG00000126453_1
AGTCCACGGGTGAAACAGCC
>HDCRISPR_B_ENSG00000126453_2
TGAGAAAGAGCTCAGTCCAA
>HDCRISPR_B_ENSG00000126453_3
TACTCCAGACTTCTATGCTT
>HDCRISPR_B_ENSG00000126453_4
GCAAGGCCGAGGGGACTCAG
>HDCRISPR_B_ENSG00000099968_1
CTGGACAAAGAAATTTCTGA
>HDCRISPR_B_ENSG00000099968_2
GTTTGGCGTGACATACCTGG
>HDCRISPR_B_ENSG00000099968_3
GAGTACATCATTCAGCAAGG
>HDCRISPR_B_ENSG00000099968_4
GCAGTTTGGCGTGACATACC
>HDCRISPR_B_ENSG00000121380_1
CCCAACATGTGTAGCACCAG
>HDCRISPR_B_ENSG00000121380_2
CTTCTTGTTCTCAGCAGCTT
>HDCRISPR_B_ENSG00000121380_3
AGTTTGTCCCAGAGGGGCCT
>HDCRISPR_B_ENSG00000121380_4
GATGTCTGGTGTAGTAGGCG
>HDCRISPR_B_ENSG00000188761_1
TGACCAGTTCAACGGAGAAT
>HDCRISPR_B_ENSG00000188761_2
ACTGGTCACCCAACATCCGA
>HDCRISPR_B_ENSG00000188761_3
ATGTTGGGTGACCAGTTCAA
>HDCRISPR_B_ENSG00000188761_4
TGCAGAAACCATTAAGGGAC
>HDCRISPR_B_ENSG00000161940_1
CGCGCAGGCGCAGCTCGTTG
>HDCRISPR_B_ENSG00000161940_2
CCTCACTGACGTCACGCTGC
>HDCRISPR_B_ENSG00000161940_3
GACGTCACGCTGCTGGTTGG
>HDCRISPR_B_ENSG00000161940_4
AACTGCCTTGTGTGCTCTGA
>HDCRISPR_B_ENSG00000099385_1
AACCTTCCGAATGGAAACTC
>HDCRISPR_B_ENSG00000135697_1
TGTTGTAGGTATCGCTTCTC
>HDCRISPR_B_ENSG00000135697_2
TTGCAGGTGAAGTCTATTAC
>HDCRISPR_B_ENSG00000135697_3
GGTTGATTATCGTAAATACG
>HDCRISPR_B_ENSG00000135697_4
TCTCGGTGACTCCAAAGCTG
>HDCRISPR_B_ENSG00000197580_1
AAACATTCTTGCATGGATCC
>HDCRISPR_B_ENSG00000197580_2
GGAACCAATGAAGAAGATGG
>HDCRISPR_B_ENSG00000197580_3
ACAGAATCTCAGGAAGGCTG
>HDCRISPR_B_ENSG00000197580_4
TCTCTACTTCGAATTGGACC
>HDCRISPR_B_ENSG00000085185_1
ACAACTGGACCAGTTCTGAC
>HDCRISPR_B_ENSG00000085185_2
CATGCGAATCCGGTCAGAAC
>HDCRISPR_B_ENSG00000085185_3
TCTGACCGGATTCGCATGTG
>HDCRISPR_B_ENSG00000085185_4
TGATGCCACACATGCGAATC
>HDCRISPR_B_ENSG00000100739_1
CCTCTGCCGTGTCATCAACG
>HDCRISPR_B_ENSG00000100739_2
CCATAGGGTGCACCAGCACG
>HDCRISPR_B_ENSG00000100739_3
AGCGCTGATCCTCACGCTCG
>HDCRISPR_B_ENSG00000176697_1
GTACGTGCGGGCCCTTACCA
>HDCRISPR_B_ENSG00000176697_2
AGTGGACATGTCGGGCGGGA
>HDCRISPR_B_ENSG00000176697_3
GCAAACATCCGAGGACAAGG
>HDCRISPR_B_ENSG00000176697_4
TAAGGGCCCGCACGTACGAC
>HDCRISPR_B_ENSG00000166546_1
CCTCTTCTCTCGTAGCTACG
>HDCRISPR_B_ENSG00000166546_2
CAATGATGGTGATGCAGGAG
>HDCRISPR_B_ENSG00000166546_3
TCATTGTGGGCAGCATCCGC
>HDCRISPR_B_ENSG00000166546_4
CGTAGCCGTGCTCGTACTCT
>HDCRISPR_B_ENSG00000183092_1
TGTTGAGGGCAACAATCTCG
>HDCRISPR_B_ENSG00000183092_2
GTCCTCTGACAGCTTGTCGA
>HDCRISPR_B_ENSG00000183092_3
GACCATCGACAAGCTGTCAG
>HDCRISPR_B_ENSG00000183092_4
ACGTTACCTCAGACACCTTG
>HDCRISPR_B_ENSG00000177324_1
CATTGCTTCACAGTAGCCCA
>HDCRISPR_B_ENSG00000177324_2
TGAAACTATTTGGTCACCAT
>HDCRISPR_B_ENSG00000177324_3
AGGAAGATTCTATACTCCAG
>HDCRISPR_B_ENSG00000177324_4
ACCAGGGTTATTTGCCAGAC
>HDCRISPR_B_ENSG00000162373_1
AAGTCGCGCACGCACGACAC
>HDCRISPR_B_ENSG00000162373_2
CTCTTGTGCGCCACTTCGCT
>HDCRISPR_B_ENSG00000162373_3
GCTCGGCTAGAGAAGCAGAA
>HDCRISPR_B_ENSG00000162373_4
GCGCAACTACCAGCAGCAAC
>HDCRISPR_B_ENSG00000151917_1
GCCTTTAGCAGAATTGTCAA
>HDCRISPR_B_ENSG00000151917_2
TGACCAAAGACTGTCGAAGT
>HDCRISPR_B_ENSG00000151917_3
GCCGAGGCTCTGCTTAAGGG
>HDCRISPR_B_ENSG00000151917_4
GGTGGATGCAGATGTAGACA
>HDCRISPR_B_ENSG00000165626_1
TAACTGCCAGTCAACGTTGC
>HDCRISPR_B_ENSG00000165626_2
GGTCTTGAGTTCTTGTAGAA
>HDCRISPR_B_ENSG00000165626_3
GTGGAGGCCAGACTAAATCC
>HDCRISPR_B_ENSG00000165626_4
GCTTTGCGGGGCCTCAGCAG
>HDCRISPR_B_ENSG00000167995_1
CCAACCTGTCAATGAAGGCG
>HDCRISPR_B_ENSG00000167995_2
ACAGTGGGCTCACGTTCAGC
>HDCRISPR_B_ENSG00000167995_3
GACACCTGTATGCCTACGAC
>HDCRISPR_B_ENSG00000167995_4
TCACCTGTGTATACACCAGT
>HDCRISPR_B_ENSG00000127325_1
TAGTACCTGCTTCAACCACG
>HDCRISPR_B_ENSG00000127325_2
ATTTCCCACAATGGACCACG
>HDCRISPR_B_ENSG00000127325_3
CTTACCTGGGTGTAAACCAG
>HDCRISPR_B_ENSG00000127325_4
GATTCCGCTGGTTTACACCC
>HDCRISPR_B_ENSG00000142959_1
CTGTGCTTAGCATCACCTAC
>HDCRISPR_B_ENSG00000142959_2
ATACACTCTCAAAGTGGCGG
>HDCRISPR_B_ENSG00000142959_3
CATACACGTACCTCTGCTCC
>HDCRISPR_B_ENSG00000142959_4
ATACACGTACCTCTGCTCCT
>HDCRISPR_B_ENSG00000177951_1
CAGCCATTCGCTTGTTCTCC
>HDCRISPR_B_ENSG00000177951_2
GGCAGGGCACGATGGCGGAC
>HDCRISPR_B_ENSG00000177951_3
CACGATGGCGGACTGGGCTC
>HDCRISPR_B_ENSG00000177951_4
GCAGGGCACGATGGCGGACT
>HDCRISPR_B_ENSG00000133169_1
CAGTATTCACCAGCATCCAA
>HDCRISPR_B_ENSG00000133169_2
ATTCACCAGCATCCAAAGGG
>HDCRISPR_B_ENSG00000133169_3
ATAGATGGGATATGATGCAT
>HDCRISPR_B_ENSG00000133169_4
AGCATCCAAAGGGAGGGCCA
>HDCRISPR_B_ENSG00000133134_1
CAGTATTCACTAACATTCAA
>HDCRISPR_B_ENSG00000133134_2
TTCACTAACATTCAAAGGTA
>HDCRISPR_B_ENSG00000133134_3
GTTTAACGCTCGTTCCTCTT
>HDCRISPR_B_ENSG00000133134_4
GCCACAGGCAAGGATGAGAG
>HDCRISPR_B_ENSG00000166681_1
TGGCCTTCACCTCCTCCCAA
>HDCRISPR_B_ENSG00000166681_2
ATGGAGCAGCCTATGCAGAA
>HDCRISPR_B_ENSG00000166681_3
CTTCACCTCCTCCCAAAGGG
>HDCRISPR_B_ENSG00000166681_4
GGTGAAGGCCACCAGCCTGC
>HDCRISPR_B_ENSG00000184515_1
ACCTCAAGATTCAAGGCATA
>HDCRISPR_B_ENSG00000184515_2
GTATTCACCACCTCCTAAAG
>HDCRISPR_B_ENSG00000184515_3
TTGGAGAGGATGTGCCCAAT
>HDCRISPR_B_ENSG00000184515_4
AGCCTGGAGGAAATGTTAAA
>HDCRISPR_B_ENSG00000103429_1
AGGTAGAGCAGACTCAGCCT
>HDCRISPR_B_ENSG00000103429_2
AGATGGTGTGGATGAAAGGT
>HDCRISPR_B_ENSG00000103429_3
AGGTGTCGGTGTAGTCAAAC
>HDCRISPR_B_ENSG00000103429_4
GCTCACAGCTTTAACTGGAG
>HDCRISPR_B_ENSG00000125864_1
GAAATTGGGCTTCCAGCTGA
>HDCRISPR_B_ENSG00000125864_2
GCAGGTGGGAGAGCACCTCC
>HDCRISPR_B_ENSG00000125864_3
CTCCAGCTGACTCCGCAGGG
>HDCRISPR_B_ENSG00000125864_4
TGTGCAGGAGAAGCTCCTGA
>HDCRISPR_B_ENSG00000170819_1
TGAGCAAGTCAGTCAGGAGC
>HDCRISPR_B_ENSG00000170819_2
AGGAGCTGGAAACACAACTG
>HDCRISPR_B_ENSG00000170819_3
AACACAACTGCGGATGCACC
>HDCRISPR_B_ENSG00000170819_4
CAGGGAAATCCGAGCGGAGG
>HDCRISPR_B_ENSG00000182492_1
AGAAGGCCTTCAGCCCACTG
>HDCRISPR_B_ENSG00000182492_2
ACACTCCCTTGGGCACCTTG
>HDCRISPR_B_ENSG00000182492_3
TGGGCGGGATCTCCACCAGG
>HDCRISPR_B_ENSG00000182492_4
TCAGGGCCAGCAGAGACACG
>HDCRISPR_B_ENSG00000205899_1
TGCGGACACCTGGAGTGCCA
>HDCRISPR_B_ENSG00000205899_2
ACACCTGGAGTGCCACGGCC
>HDCRISPR_B_ENSG00000205899_3
CTAGGCCTCACGGCGCGGAA
>HDCRISPR_B_ENSG00000205899_4
GAGCGCGGCGATGCGGTGGA
>HDCRISPR_B_ENSG00000198908_1
GGGAGGCTACTGGTGTTGTT
>HDCRISPR_B_ENSG00000198908_2
TTAGGCCTGTAGCCAAGACC
>HDCRISPR_B_ENSG00000198908_3
TTGGCCCTGGTCTTGGCTAC
>HDCRISPR_B_ENSG00000198908_4
ATCTGTCTTAGACCCTGTCT
>HDCRISPR_B_ENSG00000125533_1
ACGACGCCTTCGAGCAGCGG
>HDCRISPR_B_ENSG00000125533_2
GCACACAGTGGCCTGGCCGA
>HDCRISPR_B_ENSG00000125533_3
GAGAGCAGCGGCGAACAGAG
>HDCRISPR_B_ENSG00000125533_4
GGCACTAAGCCACGGCTACG
>HDCRISPR_B_ENSG00000134107_1
GTGCTCCAGTCCCGGTGCTT
>HDCRISPR_B_ENSG00000134107_2
CTGGAGCACGGAGACCTACC
>HDCRISPR_B_ENSG00000134107_3
GAGTGCCAACTTACCCTGGT
>HDCRISPR_B_ENSG00000134107_4
GGGCGATGCACTCGTTAATC
>HDCRISPR_B_ENSG00000123095_1
ATCGCCCATTCAGTCCGACT
>HDCRISPR_B_ENSG00000123095_2
TTGATCAGCTGGACACACCG
>HDCRISPR_B_ENSG00000123095_3
AGGATGAAGCTGGATTCCCG
>HDCRISPR_B_ENSG00000123095_4
GAAGTATCTGTACCCGGCGG
>HDCRISPR_B_ENSG00000122870_1
CCAGCATTCCCAGAATGGGA
>HDCRISPR_B_ENSG00000122870_2
GGAGTGAGCGCGCTGCAGAG
>HDCRISPR_B_ENSG00000122870_3
AAAGAAACCAGTGGTGACGG
>HDCRISPR_B_ENSG00000122870_4
CGACCCTGCACAGCCCGGAG
>HDCRISPR_B_ENSG00000151746_1
GTACATTAGTGACCACAGCC
>HDCRISPR_B_ENSG00000151746_2
GTCCTTCTCCATCCACCGGA
>HDCRISPR_B_ENSG00000151746_3
TACCTGGTTCTGCTTCAACG
>HDCRISPR_B_ENSG00000151746_4
GTCCACGTTGAAGCAGAACC
>HDCRISPR_B_ENSG00000135127_1
GGAGCTGACAGACAAGCTCG
>HDCRISPR_B_ENSG00000135127_2
AGAGATCGAGCAGAGCATGG
>HDCRISPR_B_ENSG00000135127_3
GGCCATGTCCGCTTTCTGCC
>HDCRISPR_B_ENSG00000135127_4
AAGCGCGGCCGACCAAGCCC
>HDCRISPR_B_ENSG00000162069_1
GATGCTGCAGAGCCGCCGGC
>HDCRISPR_B_ENSG00000162069_2
CAACGAGGCAGCCGACACGT
>HDCRISPR_B_ENSG00000162069_3
GACCGTGCGCGTTCCAGCTG
>HDCRISPR_B_ENSG00000162069_4
CCTCACGCAGGCCTCGGATC
>HDCRISPR_B_ENSG00000100290_1
CAGGAGCTGCTCATACAGGA
>HDCRISPR_B_ENSG00000100290_2
AAGAATCGAAGTCCTCCATA
>HDCRISPR_B_ENSG00000100290_3
GATTCTTTGGAATGCATGGA
>HDCRISPR_B_ENSG00000100290_4
CCTCTCCAGAGACATCTTGA
>HDCRISPR_B_ENSG00000136717_1
TGCGCCGCGATGGCAGAGAT
>HDCRISPR_B_ENSG00000136717_2
GAAGAAGCTCACCCGCGCGC
>HDCRISPR_B_ENSG00000136717_3
GGCAGGTTCTCCAGAAGCTG
>HDCRISPR_B_ENSG00000136717_4
GGAGCTCATCAAAGCCCAGA
>HDCRISPR_B_ENSG00000110934_1
AGCCACTCTTACCCATACGA
>HDCRISPR_B_ENSG00000110934_2
CGCTGCTGTAGATCTCCTGC
>HDCRISPR_B_ENSG00000110934_3
GCTGCTGTAGATCTCCTGCA
>HDCRISPR_B_ENSG00000110934_4
CAAGGAGCTCTTAGAAGAGG
>HDCRISPR_B_ENSG00000023445_1
CCTCTTTCTAGATCTACCAG
>HDCRISPR_B_ENSG00000023445_2
GTATTTCAGTTCAAACGTGT
>HDCRISPR_B_ENSG00000023445_3
AAGTGGAATACGTAGACATT
>HDCRISPR_B_ENSG00000023445_4
CGTGCTGGTTTCTATTACAC
>HDCRISPR_B_ENSG00000106605_1
ACCTCGACACGAAGCCAATC
>HDCRISPR_B_ENSG00000106605_2
GTGGTTGGTGTTGGCCGAGC
>HDCRISPR_B_ENSG00000106605_3
CCGCAAGTCCCTCATCCGCA
>HDCRISPR_B_ENSG00000106605_4
GGTTCAGGAACGCTGAGGAA
>HDCRISPR_B_ENSG00000090013_1
GAACATTGTGGCAGCCATGA
>HDCRISPR_B_ENSG00000090013_2
ATGATCCCACCACCCACCCG
>HDCRISPR_B_ENSG00000090013_3
CCCACGACAGTGATGTCCGA
>HDCRISPR_B_ENSG00000090013_4
ATCGCGATCTTCGGCGCCAC
>HDCRISPR_B_ENSG00000104081_1
GAAGAGCTGAAGTCGGCTGA
>HDCRISPR_B_ENSG00000104081_2
GGCTGGTGGGTCGAAGGCCA
>HDCRISPR_B_ENSG00000104081_3
CCAGTAGGCTCTGGGCAAAC
>HDCRISPR_B_ENSG00000104081_4
TGGCCTTCGACCCACCAGCC
>HDCRISPR_B_ENSG00000130385_1
CGGCGTTCAGCTGACTCGCA
>HDCRISPR_B_ENSG00000130385_2
CCTAGAGAGAACCGCACCAT
>HDCRISPR_B_ENSG00000130385_3
AATCCCCTGGCGAACAGCCA
>HDCRISPR_B_ENSG00000130385_4
GGGCCCAAATGGCAGAAGGA
>HDCRISPR_B_ENSG00000125845_1
GATACAGGTCTAGCATGTAG
>HDCRISPR_B_ENSG00000125845_2
TCAGGACCTCGTCAGAGGGC
>HDCRISPR_B_ENSG00000125845_3
GCGCACAGTGTTGGCTCGGC
>HDCRISPR_B_ENSG00000125845_4
CGCAGGTCGACCATGGTGGC
>HDCRISPR_B_ENSG00000152785_1
TTGCCTTCGCGCAGGAGCCG
>HDCRISPR_B_ENSG00000152785_2
AGCTTTCGGGCGGCAGCAGC
>HDCRISPR_B_ENSG00000152785_3
CAACACGGTTCGCAGCTTTC
>HDCRISPR_B_ENSG00000152785_4
GCTCTATGACAGGTACAGCA
>HDCRISPR_B_ENSG00000125378_1
GTGAGGAGCTTCCACCACGA
>HDCRISPR_B_ENSG00000125378_2
CACTCTTGCTAGGCTGCGGG
>HDCRISPR_B_ENSG00000125378_3
CGTCATTCCGGACTACATGC
>HDCRISPR_B_ENSG00000125378_4
GGAATGACGGCACTCTTGCT
>HDCRISPR_B_ENSG00000112175_1
ACTACGGAACCACGAAAGAC
>HDCRISPR_B_ENSG00000112175_2
CGAAAGACGGGAAATACAAA
>HDCRISPR_B_ENSG00000112175_3
TCCTTGGCAGAAGAGACCAG
>HDCRISPR_B_ENSG00000112175_4
CAGCATAAAGAGAGGTGCAG
>HDCRISPR_B_ENSG00000153162_1
GCGTCTTGAGCCGCCGGTAC
>HDCRISPR_B_ENSG00000153162_2
GAAGGAGATCTTGTCGGTGC
>HDCRISPR_B_ENSG00000153162_3
GCGGACTTCAGTCGCCCGGG
>HDCRISPR_B_ENSG00000153162_4
CCGGTACAGGAAGCCCGAGG
>HDCRISPR_B_ENSG00000101144_1
GATCAAACCGGAACTCTCGA
>HDCRISPR_B_ENSG00000101144_2
TGCTCGACAGCCGTACCCTC
>HDCRISPR_B_ENSG00000101144_3
CAGCGTTTATCAGGTGCTCC
>HDCRISPR_B_ENSG00000101144_4
GGATCTACAAGGACTACATC
>HDCRISPR_B_ENSG00000164619_1
TGTCTAGGTTGCACCTATGA
>HDCRISPR_B_ENSG00000164619_2
GTGCCCTGGCCATCAAGCAG
>HDCRISPR_B_ENSG00000164619_3
GCTGTCCCGAGACTGTGCCC
>HDCRISPR_B_ENSG00000164619_4
TGCCCTGGCCATCAAGCAGA
>HDCRISPR_B_ENSG00000204217_1
CTTCACACAGAATTACCACG
>HDCRISPR_B_ENSG00000204217_2
AGATAATGCAGCCATAAGCG
>HDCRISPR_B_ENSG00000204217_3
TAGCTTCGCAGAATCAAGAA
>HDCRISPR_B_ENSG00000204217_4
GATCCGTATCAGCAAGACCT
>HDCRISPR_B_ENSG00000164603_1
CTCCGCAAGAAGTACCGAGA
>HDCRISPR_B_ENSG00000164603_2
GATCTGGCGAGAACACTGTG
>HDCRISPR_B_ENSG00000164603_3
GTCGTATTGAATGGTGTTGT
>HDCRISPR_B_ENSG00000164603_4
GACTCATGCATATTTAAGGC
>HDCRISPR_B_ENSG00000102010_1
ATGAAGAGAGCCGAAGTCAG
>HDCRISPR_B_ENSG00000102010_2
TTCCAGATTGTCTATAAAGA
>HDCRISPR_B_ENSG00000102010_3
CAGAGCTGTAAAGCAGCCCC
>HDCRISPR_B_ENSG00000102010_4
ATAGTGGGTTCTTCGTGGAC
>HDCRISPR_B_ENSG00000104765_1
AGCAGCAATGGCAATGATAA
>HDCRISPR_B_ENSG00000104765_2
AATGGCAATGATAATGGCAA
>HDCRISPR_B_ENSG00000104765_3
GTCACAGTGAGAACTGCCTC
>HDCRISPR_B_ENSG00000104765_4
CTCCATCCACAATGGAGACA
>HDCRISPR_B_ENSG00000228075_1
GGACAGGATTAGTTCTCAGG
>HDCRISPR_B_ENSG00000228075_2
CGATGAGCTGAGGGTCGCCA
>HDCRISPR_B_ENSG00000228075_3
TCAGCTCATCGCTATCATCG
>HDCRISPR_B_ENSG00000228075_4
GCCTCAGACCATCGTGCAGT
>HDCRISPR_B_ENSG00000176720_1
GCCCAGCGTCTACCGCAACG
>HDCRISPR_B_ENSG00000176720_2
TCGCCGCCATGGAGGTGCTG
>HDCRISPR_B_ENSG00000176720_3
GTCTGTGGGCGAGCGGTCAA
>HDCRISPR_B_ENSG00000176720_4
GCTCCTTGTCTGTGGGCGAG
>HDCRISPR_B_ENSG00000178096_1
GGGAGGTCCGGTCCATGCGC
>HDCRISPR_B_ENSG00000178096_2
TGCCCTGGCACAAACAAACG
>HDCRISPR_B_ENSG00000178096_3
CATTCGCACGAAGTTGGAGG
>HDCRISPR_B_ENSG00000178096_4
GACCAGCCGCCCACTCAGCA
>HDCRISPR_B_ENSG00000165714_1
GCAGGTGATCTTGATATCGG
>HDCRISPR_B_ENSG00000165714_2
CATCCTCCGCCGCATACAGA
>HDCRISPR_B_ENSG00000165714_3
GCTGTTGAGCCTGTCCAGCA
>HDCRISPR_B_ENSG00000165714_4
GGGCAGTGAGCAGAGCTCCG
>HDCRISPR_B_ENSG00000196544_1
GAAGGTTCGTGCTCTGCACC
>HDCRISPR_B_ENSG00000196544_2
CAGGCCCTAGTCTTTGGCGG
>HDCRISPR_B_ENSG00000196544_3
ACGTCCTCTGAGCCGCCCGC
>HDCRISPR_B_ENSG00000196544_4
CTAGTCTTTGGCGGCGGGCC
>HDCRISPR_B_ENSG00000172331_1
ATTATGTTAAGACATGGAGA
>HDCRISPR_B_ENSG00000172331_2
AAGAAATCTACAACGACCGG
>HDCRISPR_B_ENSG00000172331_3
ATTGCTCCCGAAGTATTACG
>HDCRISPR_B_ENSG00000172331_4
AGACGCCAGGAGCTTTCCAC
>HDCRISPR_B_ENSG00000137274_1
GCTCTTCACGGTGGTCGCCT
>HDCRISPR_B_ENSG00000137274_2
CTGGAATGTCCATAGCCTCG
>HDCRISPR_B_ENSG00000137274_3
TCTGCTGGGAAATCGCGATC
>HDCRISPR_B_ENSG00000137274_4
GCATTACCAGCAGACTGGAG
>HDCRISPR_B_ENSG00000101425_1
TTAAAGCTGTCTGAGTAGTC
>HDCRISPR_B_ENSG00000101425_2
CTTCAGCTCCTTCTGCAGAG
>HDCRISPR_B_ENSG00000101425_3
TTTCCCGCTGATCTTGATAT
>HDCRISPR_B_ENSG00000101425_4
CGTTGCTGATGGAGAACTTA
>HDCRISPR_B_ENSG00000198183_1
CGGGCTGTTAGCCCAGACCA
>HDCRISPR_B_ENSG00000198183_2
TGGATTCACATTCAAGGGCA
>HDCRISPR_B_ENSG00000198183_3
ACCTGTGGGACTCAAGGGCA
>HDCRISPR_B_ENSG00000198183_4
ACTTGGAGCTTTATGCCGAG
>HDCRISPR_B_ENSG00000131050_1
GCTTATCCACGACATTGCTT
>HDCRISPR_B_ENSG00000131050_2
ATTGTCAAGAAGAGACTCTG
>HDCRISPR_B_ENSG00000131050_3
ACTGGCCAAGCAGAAGGCCC
>HDCRISPR_B_ENSG00000131050_4
GAGAAACTGAAGGTCGACCT
>HDCRISPR_B_ENSG00000131059_1
CTATGATGTGTCCACTCTGG
>HDCRISPR_B_ENSG00000131059_2
CTGGTGGGCTGGCTAATCAG
>HDCRISPR_B_ENSG00000131059_3
GCCTCAGCACAAGTGGCCCC
>HDCRISPR_B_ENSG00000131059_4
ACTGAATGCCTCAGCACAAG
>HDCRISPR_B_ENSG00000125999_1
AATCCAGCCACCATGTCCAG
>HDCRISPR_B_ENSG00000125999_2
GAAGCCCTCGGCCAATGACC
>HDCRISPR_B_ENSG00000125999_3
GGAGTTCCACATGACGACTG
>HDCRISPR_B_ENSG00000125999_4
ACAGAAGGTCAAACTCCAGA
>HDCRISPR_B_ENSG00000167104_1
CCCTTGATAGGTTTCATCCC
>HDCRISPR_B_ENSG00000167104_2
GCATGACCGTCACTGGCAAG
>HDCRISPR_B_ENSG00000167104_3
TCATGCCTGTGGACACACAT
>HDCRISPR_B_ENSG00000167104_4
CTGTCCTCCAGCTTCATGGG
>HDCRISPR_B_ENSG00000184459_1
AAGAAACTCCCAGATTTAAG
>HDCRISPR_B_ENSG00000184459_2
TAACTCCTTTGCTGAGCCCA
>HDCRISPR_B_ENSG00000184459_3
GCCAACCTCAGCACACTGGA
>HDCRISPR_B_ENSG00000184459_4
AACTCTCCTCACCTCTTCGG
>HDCRISPR_B_ENSG00000185515_1
GGCCAAGATGGCGGTGCAGG
>HDCRISPR_B_ENSG00000185515_2
CAGAGAAGGAGGAAGTAATG
>HDCRISPR_B_ENSG00000185515_3
CACAGAGAAGGAGGAAGTAA
>HDCRISPR_B_ENSG00000185515_4
GCTGTCTGCAGCTTCAACAG
>HDCRISPR_B_ENSG00000078725_1
CGGATGCTCCTTTGAAACTC
>HDCRISPR_B_ENSG00000078725_2
GACCAGATCTCTCCTCTCGA
>HDCRISPR_B_ENSG00000078725_3
GGTATCGATGAACTGCTGAG
>HDCRISPR_B_ENSG00000078725_4
TGAGGAACACAGCCATCGAG
>HDCRISPR_B_ENSG00000198797_1
AAGCGCTCACGCAGATACTC
>HDCRISPR_B_ENSG00000198797_2
TCGGTTTAGAGGGCTTCGGC
>HDCRISPR_B_ENSG00000198797_3
AGCTACGGAGGCATGCTGCT
>HDCRISPR_B_ENSG00000198797_4
TTCCAAGGAGGCGAATGTTC
>HDCRISPR_B_ENSG00000162670_1
CAGAGTGACCGAAGAGCTAT
>HDCRISPR_B_ENSG00000162670_2
AATGTGGTGAAGTCTCCGAA
>HDCRISPR_B_ENSG00000162670_3
AATTGCATCCACTGCCATAA
>HDCRISPR_B_ENSG00000162670_4
GAAACACGGACTGGTCCTCT
>HDCRISPR_B_ENSG00000162819_1
GACTGATACATTGCAAGGAC
>HDCRISPR_B_ENSG00000162819_2
TATATCGTAACTTGCTTTCT
>HDCRISPR_B_ENSG00000162819_3
CATTGCAAGGACAGGTTCCA
>HDCRISPR_B_ENSG00000162819_4
TGTCAGGCTGAAGCTCAAGA
>HDCRISPR_B_ENSG00000102239_1
GTTCGGAAGAATTGGTTGTA
>HDCRISPR_B_ENSG00000102239_2
TTATGCTGTGATCATTTCAG
>HDCRISPR_B_ENSG00000102239_3
CACAAATAAAGGATGGAGCG
>HDCRISPR_B_ENSG00000102239_4
AGGTAGTGAGTTGCATCCAC
>HDCRISPR_B_ENSG00000160469_1
CCTTCTGACCCGTGATGCAG
>HDCRISPR_B_ENSG00000160469_2
TCGCCATCAAGATCGTGAAC
>HDCRISPR_B_ENSG00000160469_3
CGTGAACCGGGAGAAGCTGT
>HDCRISPR_B_ENSG00000160469_4
GTCGGAGTCGGTGCTGATGA
>HDCRISPR_B_ENSG00000174672_1
GAACTTCATCAGCCTGGAGA
>HDCRISPR_B_ENSG00000174672_2
GGTTGATATCACCTACACGG
>HDCRISPR_B_ENSG00000174672_3
CAGCGAGTCGGTGCTGATGA
>HDCRISPR_B_ENSG00000174672_4
CGTCGTGCAGCTTTAGGACG
>HDCRISPR_B_ENSG00000164061_1
GAAGGCGGCTTTCCTGCGCC
>HDCRISPR_B_ENSG00000164061_2
AGGAAAGCCGCCTTCAGCAC
>HDCRISPR_B_ENSG00000164061_3
AGCTGCTCTCTGGTTACCCA
>HDCRISPR_B_ENSG00000164061_4
GGCCAGCCCTCTATCCACCA
>HDCRISPR_B_ENSG00000162399_1
TACGGCACCTTCTATGCCAT
>HDCRISPR_B_ENSG00000162399_2
GGCTTGCTGCCGAGATGAAG
>HDCRISPR_B_ENSG00000162399_3
GAAAGTCATGAGCTACAGTG
>HDCRISPR_B_ENSG00000162399_4
GGCCTGGATGGAGGCTGCCG
>HDCRISPR_B_ENSG00000188334_1
CTCCCTGATGCTTCTCTTCG
>HDCRISPR_B_ENSG00000188334_2
AGATGAATTATCATCAACTG
>HDCRISPR_B_ENSG00000188334_3
GATGAATTATCATCAACTGT
>HDCRISPR_B_ENSG00000188334_4
ATCGACTTACCTGTAACTTC
>HDCRISPR_B_ENSG00000119411_1
ATGTGGCGGACGTCCTGCCG
>HDCRISPR_B_ENSG00000119411_2
TGTGTTGCAGAACAAGATTG
>HDCRISPR_B_ENSG00000119411_3
TGCCATCACCAAGTATGTGG
>HDCRISPR_B_ENSG00000119411_4
GGAACAGGTGCATGGCGAAG
>HDCRISPR_B_ENSG00000109743_1
TGCCATACAGAACATCGCTC
>HDCRISPR_B_ENSG00000109743_2
CCCCTGAGCGATGTTCTGTA
>HDCRISPR_B_ENSG00000109743_3
GAGCGATGTTCTGTATGGCA
>HDCRISPR_B_ENSG00000109743_4
TGAGCGATGTTCTGTATGGC
>HDCRISPR_B_ENSG00000188909_1
TCTGGGGCCACCTCTCTCAG
>HDCRISPR_B_ENSG00000188909_2
GATGGGCGTGAGGAGCCAAG
>HDCRISPR_B_ENSG00000188909_3
GCCCAAGCCGCTGAGAGAGG
>HDCRISPR_B_ENSG00000188909_4
AAACCGTGCGGGCTTTGCGG
>HDCRISPR_B_ENSG00000064726_1
AATTCCTCAATTGTCATCAG
>HDCRISPR_B_ENSG00000064726_2
GTGCGCTTCGTACTGGGCAA
>HDCRISPR_B_ENSG00000064726_3
GGGTTTACTGATATTGATAT
>HDCRISPR_B_ENSG00000148925_1
GTGATCCAGAGAATTGGGAT
>HDCRISPR_B_ENSG00000148925_2
GAATGTTTATAAAGTTTACG
>HDCRISPR_B_ENSG00000148925_3
AGATTCATCTCATGAAAGAA
>HDCRISPR_B_ENSG00000148925_4
AACCTGCCCAACATTGTATT
>HDCRISPR_B_ENSG00000151136_1
AAGTCAACCTCCAGGTGGAA
>HDCRISPR_B_ENSG00000151136_2
CGATGGTCCTCAGCTCCGAC
>HDCRISPR_B_ENSG00000151136_3
GGATATTTACAACCATGCCA
>HDCRISPR_B_ENSG00000151136_4
TCAGGAGGAGGAATACACGG
>HDCRISPR_B_ENSG00000138152_1
GCTGTTTGGGCAAACGCCAC
>HDCRISPR_B_ENSG00000138152_2
TTTGGGCAAACGCCACCGGT
>HDCRISPR_B_ENSG00000138152_3
TTACCAAGCAGCACAAAGCT
>HDCRISPR_B_ENSG00000138152_4
GAAGTATGAGATCAGAGCAG
>HDCRISPR_B_ENSG00000011114_1
CTGTATGTATACCGACGTGG
>HDCRISPR_B_ENSG00000011114_2
AAGTTGTATAGCCTTGACCA
>HDCRISPR_B_ENSG00000011114_3
GCCTTGCTGAGAATAGGATG
>HDCRISPR_B_ENSG00000011114_4
TCCTATTCTCAGCAAGGCTA
>HDCRISPR_B_ENSG00000174808_1
GCTTGGGGCACCTAGAGAAG
>HDCRISPR_B_ENSG00000174808_2
TCTGCTCGGCCACCACGAAG
>HDCRISPR_B_ENSG00000174808_3
ACACTCCACTTACACACAGG
>HDCRISPR_B_ENSG00000174808_4
AGGACACTCCACTTACACAC
>HDCRISPR_B_ENSG00000154640_1
AGAACAAGGATGAGATCTCC
>HDCRISPR_B_ENSG00000154640_2
AATGGAAGTGAAACCCAGTT
>HDCRISPR_B_ENSG00000154640_3
TTCATGGTTACCTGGTACAC
>HDCRISPR_B_ENSG00000154640_4
AGCCGCAAGTCCTGTGTACC
>HDCRISPR_B_ENSG00000137707_1
CACTCTGATTGCCCTTCTAA
>HDCRISPR_B_ENSG00000137707_2
TGAAGGCTTGCCCTTTAGAA
>HDCRISPR_B_ENSG00000137707_3
ACATACTAGCTCTCACCTGA
>HDCRISPR_B_ENSG00000137707_4
TTCTCACCTGGGACTTCCGA
>HDCRISPR_B_ENSG00000186265_1
CCATTGTCATTAGGAAGCAC
>HDCRISPR_B_ENSG00000186265_2
AAAGGGATCTCCTGCTAAGA
>HDCRISPR_B_ENSG00000186265_3
AGCTTGCACCAAGTCACATG
>HDCRISPR_B_ENSG00000186265_4
ACAGGGCATTCTAGTTCAAA
>HDCRISPR_B_ENSG00000112763_1
GAATAACCACAATGATAGGC
>HDCRISPR_B_ENSG00000112763_2
CCATTGCCGTATGCATCTAT
>HDCRISPR_B_ENSG00000112763_3
TTCTCCAACCGTGGCCAAGA
>HDCRISPR_B_ENSG00000112763_4
CACTGATCCCATCTTGGCCA
>HDCRISPR_B_ENSG00000124508_1
GTTGCATCAAGAAACTTCAA
>HDCRISPR_B_ENSG00000124508_2
ACAGCTAGGGCCACCATCCA
>HDCRISPR_B_ENSG00000124508_3
GCCCAGCGCATCTCCCTGGA
>HDCRISPR_B_ENSG00000124508_4
ATGCGGTCAGGATGACAGCT
>HDCRISPR_B_ENSG00000186470_1
GATGCAGGATACACCCTCCC
>HDCRISPR_B_ENSG00000186470_2
GCATCTGTGATCATGAGAGG
>HDCRISPR_B_ENSG00000186470_3
TAATCTTCACGTCGAAGTGA
>HDCRISPR_B_ENSG00000186470_4
AATCTTCACGTCGAAGTGAA
>HDCRISPR_B_ENSG00000111801_1
AGCAGGGTACTGACCTGCGA
>HDCRISPR_B_ENSG00000111801_2
CTGACCTGCGATGGATATGC
>HDCRISPR_B_ENSG00000111801_3
AAGCAGCAACGAGATAGGCA
>HDCRISPR_B_ENSG00000111801_4
AGAGCGAGAGATGAAAGAAA
>HDCRISPR_B_ENSG00000112276_1
GAGTGGCCCAGACGATATAA
>HDCRISPR_B_ENSG00000112276_2
GATGTACCCTTTATATCGTC
>HDCRISPR_B_ENSG00000112276_3
TCATTATATCCAAGGCACAT
>HDCRISPR_B_ENSG00000112276_4
GGAGTGGTTCAAACAATCGC
>HDCRISPR_B_ENSG00000165507_1
CTCACGTAGTCATCCAGGCT
>HDCRISPR_B_ENSG00000165507_2
CCCAAGCAGCATCTCCTCCG
>HDCRISPR_B_ENSG00000165507_3
TCGCCAGAGTGATGAGGTCC
>HDCRISPR_B_ENSG00000165507_4
GACATCACCGCACGTTTCAG
>HDCRISPR_B_ENSG00000214688_1
CAGGGGCTGTCGAGGGACGG
>HDCRISPR_B_ENSG00000214688_2
GCAGGAGCCATGAGCACAGA
>HDCRISPR_B_ENSG00000214688_3
TGCAAGGGTCCCGGGAGTGA
>HDCRISPR_B_ENSG00000214688_4
GGGGTCAGTTGCCTCTGCAA
>HDCRISPR_B_ENSG00000183346_1
GAGGTTGTCAAGTCTGCATG
>HDCRISPR_B_ENSG00000183346_2
TTCCCATCAGCAAGTGATAG
>HDCRISPR_B_ENSG00000183346_3
AATGAGATTCCTTCTTCCAG
>HDCRISPR_B_ENSG00000183346_4
GGATCAAGAACAAGGCCCTG
>HDCRISPR_B_ENSG00000204683_1
TTTATCCCATAGGCCTGGTA
>HDCRISPR_B_ENSG00000204683_2
CCAATATCTTCAGAAATTTC
>HDCRISPR_B_ENSG00000204683_3
AATCTACTCTATGGAAAGCA
>HDCRISPR_B_ENSG00000204683_4
TGAAAGAAGAATCTACTCTA
>HDCRISPR_B_ENSG00000183559_1
TGAGTTCTGCTTCACCGTTG
>HDCRISPR_B_ENSG00000183559_2
TTGGTATTAAATATTCTAAC
>HDCRISPR_B_ENSG00000183559_3
CGTTGGGGCTTGATCCTGAA
>HDCRISPR_B_ENSG00000183559_4
GCAAGTCAGACTCACCGCAA
>HDCRISPR_B_ENSG00000204161_1
CACGTACCAATTTCAGCCCC
>HDCRISPR_B_ENSG00000204161_2
AAGACCCCTGGGGCTGAAAT
>HDCRISPR_B_ENSG00000204161_3
GGCAACAGGCAAGACCCCTG
>HDCRISPR_B_ENSG00000204161_4
GTGGGTGTCGCCATATCTGC
>HDCRISPR_B_ENSG00000171224_1
CAGCGCCTGGGAGGATGGTG
>HDCRISPR_B_ENSG00000171224_2
AAGAGGTAGCATTCCTCGAC
>HDCRISPR_B_ENSG00000171224_3
TGGGAGGATGGTGCGGATCT
>HDCRISPR_B_ENSG00000171224_4
AATGCTACCTCTTGGTGGCT
>HDCRISPR_B_ENSG00000203942_1
GCTTCATCTCTACCTCCTCG
>HDCRISPR_B_ENSG00000203942_2
CCAGCTTCTCTTCGGAAAGG
>HDCRISPR_B_ENSG00000203942_3
ACATAGAGACCTTCACCACG
>HDCRISPR_B_ENSG00000203942_4
GAAGGATTCCCGGTGCAGAG
>HDCRISPR_B_ENSG00000179133_1
CATAATGAGCCCTGCGATCC
>HDCRISPR_B_ENSG00000177354_1
TTGGAGGACTCCCTCAGCAG
>HDCRISPR_B_ENSG00000177354_2
CAGCAGTGGCCACAAAGAGG
>HDCRISPR_B_ENSG00000177354_3
AAGCCAGTCACGGGTGAGCC
>HDCRISPR_B_ENSG00000177354_4
GCAATGAACCTCTTGGAGAG
>HDCRISPR_B_ENSG00000165863_1
GCAGGTAGCCTGCCCAGCCA
>HDCRISPR_B_ENSG00000165863_2
ACTTCCTGGAGATCACGGAG
>HDCRISPR_B_ENSG00000165863_3
CTGCCAAGGAATGTCCAAGG
>HDCRISPR_B_ENSG00000165863_4
TGGCACGAGATACACTGTCA
>HDCRISPR_B_ENSG00000154493_1
TGTGAGCGAGAAATGAACTG
>HDCRISPR_B_ENSG00000154493_2
TGAGCAATGGCACACGGTAG
>HDCRISPR_B_ENSG00000154493_3
TTGCTTTGCATAGGAAGCAC
>HDCRISPR_B_ENSG00000154493_4
GGGAACCTTCAGCCGCACCA
>HDCRISPR_B_ENSG00000137720_1
TTAGATTACCTGGGAAGGCA
>HDCRISPR_B_ENSG00000137720_2
TGGGCTGCACGATATTCCTC
>HDCRISPR_B_ENSG00000137720_3
TGGTGCATCGCCATCCATAC
>HDCRISPR_B_ENSG00000137720_4
CTGGTTCCAGTTGCCCATCA
>HDCRISPR_B_ENSG00000176029_1
GGCTTGTGCCCGGTGAGCCA
>HDCRISPR_B_ENSG00000176029_2
GCCATGCTGGGTCGGCAACG
>HDCRISPR_B_ENSG00000176029_3
TCCACGTTGCCGACCCAGCA
>HDCRISPR_B_ENSG00000176029_4
TGGAGATGCTGCCAACACAT
>HDCRISPR_B_ENSG00000110665_1
AGCCTCTACCTTCCTGAGAC
>HDCRISPR_B_ENSG00000110665_2
AGTCCAAGTCCCATCCCAGC
>HDCRISPR_B_ENSG00000110665_3
CCCTGGCTATCCGGCTGGGA
>HDCRISPR_B_ENSG00000110665_4
CCTCACTTGTCATCTCAAAG
>HDCRISPR_B_ENSG00000171067_1
GTCCTTATCTGAAAGCCATG
>HDCRISPR_B_ENSG00000171067_2
CAAGAAGAAGGACTACACCC
>HDCRISPR_B_ENSG00000171067_3
GTCCCTTTGGTCAATGTGAC
>HDCRISPR_B_ENSG00000171067_4
GACAGGAGAAGCTGCTGCCA
>HDCRISPR_B_ENSG00000171987_1
GTGCCGTCTAGTGTGGTGAT
>HDCRISPR_B_ENSG00000171987_2
TAAGGATGTGTTCATACACC
>HDCRISPR_B_ENSG00000171987_3
CAGAGCCTTTAACTTAGATA
>HDCRISPR_B_ENSG00000171987_4
GGGTGATAACGGCCACACCT
>HDCRISPR_B_ENSG00000180878_1
TACCTACCTTATCCTTGATG
>HDCRISPR_B_ENSG00000180878_2
CCGGAGGGCACTGAAACCAG
>HDCRISPR_B_ENSG00000180878_3
AGGGCCGAAACCCCTTCTGG
>HDCRISPR_B_ENSG00000180878_4
AAAGCCAGGCGGGTATGGGC
>HDCRISPR_B_ENSG00000174370_1
GACGCACGCTGCCATCAGCT
>HDCRISPR_B_ENSG00000174370_2
CTGATGGCAGCGTGCGTCCA
>HDCRISPR_B_ENSG00000174370_3
TCGTCAATCTCATTACCTGT
>HDCRISPR_B_ENSG00000174370_4
TTACCTGTTGGAGTCACCTG
>HDCRISPR_B_ENSG00000149300_1
GCTTCAGTGTCCGTCTTGTT
>HDCRISPR_B_ENSG00000149300_2
TGCTGCAGCTGTTGTGGCTG
>HDCRISPR_B_ENSG00000149300_3
AGATTCTGCTGCAGCTGTTG
>HDCRISPR_B_ENSG00000149300_4
GGGTCTCAAGAGAGGAGTCC
>HDCRISPR_B_ENSG00000166323_1
AGAATTTACAAAGCAGGATA
>HDCRISPR_B_ENSG00000166323_2
AATTCTGATTCCTCTTTCCA
>HDCRISPR_B_ENSG00000166323_3
GGATAGATTCTGTGATGGAA
>HDCRISPR_B_ENSG00000166323_4
CTTCAGGAAGAGGATCATAG
>HDCRISPR_B_ENSG00000180425_1
GAGAGCCGTCGAGTGGATGG
>HDCRISPR_B_ENSG00000180425_2
CCCATGGCGACCTCAGACCG
>HDCRISPR_B_ENSG00000180425_3
CCAAGGGAACCAGATGGCCG
>HDCRISPR_B_ENSG00000180425_4
CTTGGTCGCACCGCCTGCCG
>HDCRISPR_B_ENSG00000166352_1
ACAGATTTGCTGCTGCTTCC
>HDCRISPR_B_ENSG00000166352_2
GCTGCTGCTTCCAGGAGAAG
>HDCRISPR_B_ENSG00000166352_3
AATGGACAAACAGACGGAAG
>HDCRISPR_B_ENSG00000166352_4
CACTTCACAGGTAGGAGGCT
>HDCRISPR_B_ENSG00000173715_1
CTGACTTGGACTTCAGAGGA
>HDCRISPR_B_ENSG00000173715_2
CTATTCTCAGGATATGACAG
>HDCRISPR_B_ENSG00000173715_3
GCTATTCTCAGGATATGACA
>HDCRISPR_B_ENSG00000173715_4
AAAGAGCAATTCCATTCCCA
>HDCRISPR_B_ENSG00000173237_1
GGCCTCGAGAGAGGCACAGA
>HDCRISPR_B_ENSG00000173237_2
GCCTCCGGAGCCATGGGAAC
>HDCRISPR_B_ENSG00000173237_3
CAGCTTTCCATAGGAGGGTC
>HDCRISPR_B_ENSG00000173237_4
TCCTGCAGCTTTCCATAGGA
>HDCRISPR_B_ENSG00000185742_1
TGCCGCCGTGTCTCCTCAAC
>HDCRISPR_B_ENSG00000185742_2
CCACGCAAAGGAAACCCGGC
>HDCRISPR_B_ENSG00000185742_3
GCTTCTTCATCCTACGCTTG
>HDCRISPR_B_ENSG00000185742_4
CTTTCCACATCCACAAGCGT
>HDCRISPR_B_ENSG00000205177_1
TTCAAACGATGCCAAAGGGG
>HDCRISPR_B_ENSG00000205177_2
ACAGCCCCACCATGAGCCAG
>HDCRISPR_B_ENSG00000205177_3
GAAGTCGCTGAGCGGGGACG
>HDCRISPR_B_ENSG00000205177_4
CTTCTTCTACTCACCGCCGC
>HDCRISPR_B_ENSG00000234776_1
GATACTACCATCCACCAGGC
>HDCRISPR_B_ENSG00000234776_2
CAGGAGTCACCTCAGAGGCT
>HDCRISPR_B_ENSG00000234776_3
TAGGGCCCAGCAGCGCAAGC
>HDCRISPR_B_ENSG00000234776_4
GCTGCTGGGCCCTAGACAGG
>HDCRISPR_B_ENSG00000187479_1
GCTGCGGGAACTCGTCGGCC
>HDCRISPR_B_ENSG00000187479_2
CACGGGCTGCGGGAACTCGT
>HDCRISPR_B_ENSG00000187479_3
GTCTTGAAGCGAGACTGGCG
>HDCRISPR_B_ENSG00000187479_4
TCGGCCAGGCACACGAAGTG
>HDCRISPR_B_ENSG00000179088_1
CAGGGTGGCACTGCTCACAA
>HDCRISPR_B_ENSG00000179088_2
TGGGTGTGCTTCTATCCCAC
>HDCRISPR_B_ENSG00000179088_3
TGTGAGCAGTGCCACCCTGT
>HDCRISPR_B_ENSG00000179088_4
AGGGTGGCACTGCTCACAAT
>HDCRISPR_B_ENSG00000165805_1
ACTGCAGCATTTCATGCTTC
>HDCRISPR_B_ENSG00000165805_2
GAGGTTCTTGACTCTGGGAC
>HDCRISPR_B_ENSG00000165805_3
TCTTGACTCTGGGACTGGAG
>HDCRISPR_B_ENSG00000165805_4
TTTCAGAGGTTCTTGACTCT
>HDCRISPR_B_ENSG00000111678_1
CTATGGCTTCAGCTGCGACG
>HDCRISPR_B_ENSG00000111678_2
AGGCTTTGATAACCTCCTGC
>HDCRISPR_B_ENSG00000111678_3
GGCTTCAGCTGCGACGGGGA
>HDCRISPR_B_ENSG00000111678_4
CTTCAGCTTGCCTGACAGGC
>HDCRISPR_B_ENSG00000174206_1
CAGTCCCACCCAGGGCACCA
>HDCRISPR_B_ENSG00000174206_2
TGTCGTAAGAGAAGATACCC
>HDCRISPR_B_ENSG00000174206_3
GAGACGTTCTTCTCTCACCT
>HDCRISPR_B_ENSG00000174206_4
TACCTACTTCCTAACCCGCC
>HDCRISPR_B_ENSG00000204954_1
TCTCCTGGCCATGTGCGCAG
>HDCRISPR_B_ENSG00000204954_2
CAGGGGCAGAAGTGGTGCAC
>HDCRISPR_B_ENSG00000204954_3
ACCTCAAGTTTCTCAACAGG
>HDCRISPR_B_ENSG00000204954_4
CCACGCTTTGGTGGAATTTC
>HDCRISPR_B_ENSG00000214215_1
AGGAGGGAGATACTTGTCAG
>HDCRISPR_B_ENSG00000214215_2
TGACAGGCTGAAGCTCAGGA
>HDCRISPR_B_ENSG00000214215_3
GCCGAAGAGAGGCCTGGTGA
>HDCRISPR_B_ENSG00000214215_4
TAATCTCCTCAAAGTGGGCG
>HDCRISPR_B_ENSG00000179933_1
TTAGTATTGTGTGGTACTGA
>HDCRISPR_B_ENSG00000179933_2
GATGTCTTACATCACCTCCC
>HDCRISPR_B_ENSG00000179933_3
ACTGATCCCAAAGATGTAGC
>HDCRISPR_B_ENSG00000179933_4
GTTCAGTGAGCCAGACTTCG
>HDCRISPR_B_ENSG00000227051_1
CCATAGCAAGACGGCGTCGT
>HDCRISPR_B_ENSG00000227051_2
ATTGCCATCATAGCTACGCT
>HDCRISPR_B_ENSG00000227051_3
CACGCGGCTGCCAATGGCCA
>HDCRISPR_B_ENSG00000227051_4
GCGTCGTTGGAGGACCGAGG
>HDCRISPR_B_ENSG00000133943_1
AGGGAAGGCGGGACCTCAGG
>HDCRISPR_B_ENSG00000133943_2
AGGCTGGCTGGTCGGAGCTC
>HDCRISPR_B_ENSG00000133943_3
GGCTCACTCTGGCCCAGCAG
>HDCRISPR_B_ENSG00000133943_4
GTAGAGGACCAGTGTTGACC
>HDCRISPR_B_ENSG00000176605_1
AGAGCCTGGGGCAAGGCTGG
>HDCRISPR_B_ENSG00000176605_2
GCAAGGCTGGAGGCCACAAG
>HDCRISPR_B_ENSG00000176605_3
GAAATACTTACCACAGCACC
>HDCRISPR_B_ENSG00000176605_4
AGCTGCCAGGCCACATAAGC
>HDCRISPR_B_ENSG00000184601_1
CTGGTCTGACGTCGTGTCTC
>HDCRISPR_B_ENSG00000184601_2
ACGTCAGACCAGAAAGAATG
>HDCRISPR_B_ENSG00000184601_3
TCTGACGTCGTGTCTCTGGC
>HDCRISPR_B_ENSG00000184601_4
TCGGAACCACACGCGCCTCG
>HDCRISPR_B_ENSG00000156411_1
TGGTAAACTTTGGTGTAGTA
>HDCRISPR_B_ENSG00000156411_2
CCAGGAGATTTGGATAGGAA
>HDCRISPR_B_ENSG00000156411_3
TTGGATAGGAATGGGGCTGA
>HDCRISPR_B_ENSG00000156411_4
CAGGAGATTTGGATAGGAAT
>HDCRISPR_B_ENSG00000139971_1
GACACCTGACTCAGTAGGTG
>HDCRISPR_B_ENSG00000139971_2
AGGAGTCGCAGTGATAGCAA
>HDCRISPR_B_ENSG00000139971_3
GATGACAGCTGATAACACCC
>HDCRISPR_B_ENSG00000139971_4
CCACTCATCACTTAAGGCAG
>HDCRISPR_B_ENSG00000140104_1
GCAGAAGTTCCTGTCACCCA
>HDCRISPR_B_ENSG00000140104_2
GCCTTTGAGTGACCTCCAGG
>HDCRISPR_B_ENSG00000140104_3
CTCCAAGATGCAAGGCCGGC
>HDCRISPR_B_ENSG00000140104_4
GATGCAAGGCCGGCGGGAGC
>HDCRISPR_B_ENSG00000169609_1
GAAGGCTGGTGCGACGACCA
>HDCRISPR_B_ENSG00000169609_2
GTCTCTCTGGTTCCTTGCTC
>HDCRISPR_B_ENSG00000169609_3
TCAACTGCCACAGGACCTAA
>HDCRISPR_B_ENSG00000169609_4
GAAGGTGCCTCAGCCCGCTG
>HDCRISPR_B_ENSG00000205363_1
GACCATCCACGGAGTCCGAG
>HDCRISPR_B_ENSG00000205363_2
TAGCAGTGACAAGGCGGGCA
>HDCRISPR_B_ENSG00000205363_3
TGGATGGTCCCGAGTCGACT
>HDCRISPR_B_ENSG00000205363_4
AGTCGACTCGGGACCATCCA
>HDCRISPR_B_ENSG00000189227_1
GCCGAACTGGTCGTTGCGGA
>HDCRISPR_B_ENSG00000189227_2
GCGCTCAAGGTCGTCAACCT
>HDCRISPR_B_ENSG00000189227_3
GGCGCTGTAGGGCACGCAGA
>HDCRISPR_B_ENSG00000189227_4
TGAAGTGCGAGAGGCCGAAC
>HDCRISPR_B_ENSG00000261652_1
TCAAGCCATATCAGAGCAAC
>HDCRISPR_B_ENSG00000261652_2
TTCACCATAATGACTTGAAT
>HDCRISPR_B_ENSG00000261652_3
TCAAGAGTTCTGGTTCTGTC
>HDCRISPR_B_ENSG00000185905_1
GGGGATTCAGAACCCCACAC
>HDCRISPR_B_ENSG00000185905_2
ACACCAGGGTGGGTGCACGG
>HDCRISPR_B_ENSG00000185905_3
TCCTGGGCGCCACACCAGGG
>HDCRISPR_B_ENSG00000185905_4
CCGTACTGGAGGTCCCAGCC
>HDCRISPR_B_ENSG00000125149_1
CCAGGTTCTCTACAGTGAAC
>HDCRISPR_B_ENSG00000125149_2
AGCGTTCGGGCACTACCTCC
>HDCRISPR_B_ENSG00000125149_3
GGTAGTGCCCGAACGCTCTC
>HDCRISPR_B_ENSG00000125149_4
TTCAGGAATGCCTCTGGCTC
>HDCRISPR_B_ENSG00000154102_1
CCACGGGCATGATGCTGCCG
>HDCRISPR_B_ENSG00000154102_2
TAGTCTGGCTGGATGAGACA
>HDCRISPR_B_ENSG00000154102_3
CTAGTCTGGCTGGATGAGAC
>HDCRISPR_B_ENSG00000154102_4
ACAGGGTCGTGCCCAGATGA
>HDCRISPR_B_ENSG00000166152_1
CACAATGTCAGAGCAACAAA
>HDCRISPR_B_ENSG00000166152_2
TTGTGGGCATTAAATCCTTC
>HDCRISPR_B_ENSG00000166152_3
AAGAAACAAGCTCCCGAGGT
>HDCRISPR_B_ENSG00000166152_4
GCCACTCCAGCACACAGGTG
>HDCRISPR_B_ENSG00000205710_1
CCCATGAATATCTGGAGCAG
>HDCRISPR_B_ENSG00000205710_2
CACTTGTGGCGGCCATGAAG
>HDCRISPR_B_ENSG00000205710_3
ATATTCATGGGCTGCGGCCA
>HDCRISPR_B_ENSG00000205710_4
GGTGCCGAAGCTCACGAGGC
>HDCRISPR_B_ENSG00000181013_1
AGAGAGGAAGCAGCACGAAG
>HDCRISPR_B_ENSG00000181013_2
GAGGCAGTGAGAGCAAGTCA
>HDCRISPR_B_ENSG00000181013_3
TACCTAGGTAAGGACCGAGG
>HDCRISPR_B_ENSG00000181013_4
GAAACAGCGAGGTTGGCCGC
>HDCRISPR_B_ENSG00000212719_1
CAGTCTCTGAAGCTTTGCCC
>HDCRISPR_B_ENSG00000178927_1
AGGGACCAGGACCGGATGCC
>HDCRISPR_B_ENSG00000178927_2
TGAAGAGGGCTCCAGGCATC
>HDCRISPR_B_ENSG00000178927_3
TGCCTGGAGCCCTCTTCAGA
>HDCRISPR_B_ENSG00000178927_4
CTTCAGATGGAGGCGGGAGC
>HDCRISPR_B_ENSG00000141371_1
GCGAAAGTTGCACCTGCCCA
>HDCRISPR_B_ENSG00000141371_2
TGCAGCATTACTGCCAAGCC
>HDCRISPR_B_ENSG00000141371_3
TGGGCAGGTGCAACTTTCGC
>HDCRISPR_B_ENSG00000141371_4
TGCGAAAGTTGCACCTGCCC
>HDCRISPR_B_ENSG00000214226_1
AGCAAAGCACTCACCCGCAT
>HDCRISPR_B_ENSG00000214226_2
GAATCCTGTTCCTGTCACAG
>HDCRISPR_B_ENSG00000214226_3
AGGAGCAGTTCCTGGAGCAC
>HDCRISPR_B_ENSG00000214226_4
GCTCCTCAGCGCGATGCTCC
>HDCRISPR_B_ENSG00000184560_1
GTATTGATTGCAACATCTCA
>HDCRISPR_B_ENSG00000184560_2
TAAGATGTCCTCGGCATCGT
>HDCRISPR_B_ENSG00000184560_3
CAGCAGGAGTAAGATGTCCT
>HDCRISPR_B_ENSG00000184560_4
TGTCAACATTGGCATCAACG
>HDCRISPR_B_ENSG00000141219_1
GCTTTAATTAAATCTTTGAT
>HDCRISPR_B_ENSG00000141219_2
AAGAAATTCTAAGTTGGTGG
>HDCRISPR_B_ENSG00000141219_3
GCTCTTTCCAAACCAACAGC
>HDCRISPR_B_ENSG00000141219_4
TGAAGAAAGAAATTCTAAGT
>HDCRISPR_B_ENSG00000187624_1
CGGGTTGGGTTGCAGCCCAG
>HDCRISPR_B_ENSG00000187624_2
GCCATGGAGACGCGTGGCCC
>HDCRISPR_B_ENSG00000187624_3
CTAATCGGCGACTCTCAGCG
>HDCRISPR_B_ENSG00000187624_4
AGTCGCCGATTAGTCGGCAT
>HDCRISPR_B_ENSG00000187997_1
GATGTTCTTGGTTCCACAGA
>HDCRISPR_B_ENSG00000187997_2
GAATAGGTGATGGGCGGTGG
>HDCRISPR_B_ENSG00000187997_3
ACCAGAACCAGTCCGATGTC
>HDCRISPR_B_ENSG00000187997_4
CAGCTTCTCCAAGGCACGGG
>HDCRISPR_B_ENSG00000152242_1
ACAGAATGGCCGAGTCGCCA
>HDCRISPR_B_ENSG00000152242_2
TGGTACTACTGTCCTGCAGC
>HDCRISPR_B_ENSG00000152242_3
AAATTCTGAAATGAAGATGG
>HDCRISPR_B_ENSG00000152242_4
TACAGATCCATCTTCCTCCT
>HDCRISPR_B_ENSG00000166845_1
AGAGGAATTACTACCACTCA
>HDCRISPR_B_ENSG00000166845_2
AAACGAGCCATCAGAATTAG
>HDCRISPR_B_ENSG00000166845_3
CAGGGTGCAGCTTGCCAGCA
>HDCRISPR_B_ENSG00000166845_4
ATCTTCAGTATCTGCCCTGC
>HDCRISPR_B_ENSG00000206043_1
AATCAGACTGCCAGCACCTG
>HDCRISPR_B_ENSG00000206043_2
TGGCTAGACTTGCTCCAGCC
>HDCRISPR_B_ENSG00000206043_3
GCTCCAGCCTGGAATAGAAC
>HDCRISPR_B_ENSG00000206043_4
ATGGAGATTTCCAGAGACAC
>HDCRISPR_B_ENSG00000141452_1
GGCGCGCCGGACCTGCTTGT
>HDCRISPR_B_ENSG00000141452_2
GTTCGATCTGGTGGAGCTAC
>HDCRISPR_B_ENSG00000141452_3
ATCTGGTGGAGCTACTGGCG
>HDCRISPR_B_ENSG00000141452_4
ATAGGAATCCCATCTCATTT
>HDCRISPR_B_ENSG00000177025_1
CTGTTATGTTTCCAGTGGGA
>HDCRISPR_B_ENSG00000177025_2
GGATGGAGTCCATCTGCATA
>HDCRISPR_B_ENSG00000177025_3
TTATGCTTGCCGTATGCAGA
>HDCRISPR_B_ENSG00000177025_4
TAATTTGAGAGTGATGGACA
>HDCRISPR_B_ENSG00000160392_1
GAATGAGCTGGGCGTGACCG
>HDCRISPR_B_ENSG00000160392_2
CTTGCAGGCGAAATTCGCCG
>HDCRISPR_B_ENSG00000160392_3
CGGCGAATTTCGCCTGCAAG
>HDCRISPR_B_ENSG00000160392_4
ACGGCGAATTTCGCCTGCAA
>HDCRISPR_B_ENSG00000167747_1
GCAGCCAAGTCCTTGTGCAC
>HDCRISPR_B_ENSG00000167747_2
GGCTGCTCTCCATGGTGCCA
>HDCRISPR_B_ENSG00000167747_3
TGGCAGCAGGCTGCTCTCCA
>HDCRISPR_B_ENSG00000167747_4
GCCTGCTGCCAGTGATGGCC
>HDCRISPR_B_ENSG00000183397_1
GCCGGCCAGCTGTGGTACAC
>HDCRISPR_B_ENSG00000183397_2
GTACAGCGGTGCTGGGAAGC
>HDCRISPR_B_ENSG00000183397_3
CCCAGGCGTCCGAGTTGGTC
>HDCRISPR_B_ENSG00000183397_4
GCTCACCTGTACAGCGGTGC
>HDCRISPR_B_ENSG00000235034_1
CCTGGAGGCCCAGTTACCAG
>HDCRISPR_B_ENSG00000235034_2
GGGTCTCCAGGTCCATAAGG
>HDCRISPR_B_ENSG00000235034_3
GATCTGGTGCGCAAGCCCGC
>HDCRISPR_B_ENSG00000235034_4
CGATCTGGTGCGCAAGCCCG
>HDCRISPR_B_ENSG00000262874_1
GGAGAGGGTGTCCAGGCGTA
>HDCRISPR_B_ENSG00000262874_2
GAGATGGAACAACCAAAGGA
>HDCRISPR_B_ENSG00000262874_3
GAGTTCAGGAGCAAGGGTGG
>HDCRISPR_B_ENSG00000262874_4
AAGGACGGGGCTGGGCCTGA
>HDCRISPR_B_ENSG00000106392_1
ATTCTTTGCTGGGTTATGAC
>HDCRISPR_B_ENSG00000106392_2
ACAACACTTTGTTACAACGC
>HDCRISPR_B_ENSG00000106392_3
CAAACACGTCAAAGCTACTT
>HDCRISPR_B_ENSG00000106392_4
CCAAGTAGCTTTGACGTGTT
>HDCRISPR_B_ENSG00000173728_1
GCTCAATAAATTCTCGTAGT
>HDCRISPR_B_ENSG00000173728_2
TAGTCGGATGGCAGTCATGA
>HDCRISPR_B_ENSG00000173728_3
AGTATATTCATCGCTCACCA
>HDCRISPR_B_ENSG00000173728_4
ATAGTGCAAAGAGAGCTCCC
>HDCRISPR_B_ENSG00000180999_1
CTCTTTCCCCTCAGGCCAGG
>HDCRISPR_B_ENSG00000180999_2
GACATGTGGAGCACAGCTGT
>HDCRISPR_B_ENSG00000180999_3
GGAAAGGCTCAGGTGTAGTC
>HDCRISPR_B_ENSG00000180999_4
TTCCATGATGACATCCCAAC
>HDCRISPR_B_ENSG00000162817_1
GAAGCTGAAGAAGTACGGCA
>HDCRISPR_B_ENSG00000162817_2
AGCCCAGGAAGAGGTACCGG
>HDCRISPR_B_ENSG00000162817_3
AGCCAGGCTCCGAAGCAAGG
>HDCRISPR_B_ENSG00000162817_4
GGGAGCCAGGCTCCGAAGCA
>HDCRISPR_B_ENSG00000182795_1
TGGCGGGACAGCCAGTGCTG
>HDCRISPR_B_ENSG00000182795_2
GGCTGAGCCAGACCTGGAGC
>HDCRISPR_B_ENSG00000182795_3
ATAGCTGCTGAGGCCTGGGC
>HDCRISPR_B_ENSG00000182795_4
GCTGGAGACTTCATTGGCAA
>HDCRISPR_B_ENSG00000203963_1
TAAGCAAGCAGAGATAATCT
>HDCRISPR_B_ENSG00000203963_2
ATAAACAGGCTTCAGAGTGA
>HDCRISPR_B_ENSG00000203963_3
ACATTTGAAAGAGACATGCC
>HDCRISPR_B_ENSG00000203963_4
AAGAGACCAACAGAATCCAA
>HDCRISPR_B_ENSG00000157330_1
ACACCTGATCACCCACCACC
>HDCRISPR_B_ENSG00000157330_2
GGAATGGACAGAAGTTGCTG
>HDCRISPR_B_ENSG00000157330_3
GACGACCATTACAACCGGCA
>HDCRISPR_B_ENSG00000157330_4
ACCGGCATGGTTACAACCCG
>HDCRISPR_B_ENSG00000131591_1
CAGCAAGTCCATGGAGAACA
>HDCRISPR_B_ENSG00000131591_2
GGCACCTACCGTGTTCTCCA
>HDCRISPR_B_ENSG00000131591_3
CCACACAGCACTCGGGCAGC
>HDCRISPR_B_ENSG00000131591_4
AGCACTCGGGCAGCTGGGCC
>HDCRISPR_B_ENSG00000143110_1
CTTTATGATGAGGAAGATAA
>HDCRISPR_B_ENSG00000143110_2
GGTCATCTTACCTTGGCTGG
>HDCRISPR_B_ENSG00000143110_3
GAGTGAGGATCTGGGGCCTG
>HDCRISPR_B_ENSG00000143110_4
AGAGGGACCCATCTCAGCAA
>HDCRISPR_B_ENSG00000215910_1
GCGGTCTCCAGGTTGGGCCA
>HDCRISPR_B_ENSG00000187889_1
CCCACCTCCTGAGAGGAGCC
>HDCRISPR_B_ENSG00000187889_2
TGCTTGTGGTTGGATGAGAG
>HDCRISPR_B_ENSG00000187889_3
GCTGCTTGTGGTTGGATGAG
>HDCRISPR_B_ENSG00000187889_4
GTGCCTCCAATGTCACCCTT
>HDCRISPR_B_ENSG00000198912_1
CTGTTGTCCATCTGAAGTGG
>HDCRISPR_B_ENSG00000198912_2
AAGTTGTTCGGCAGCCAGGT
>HDCRISPR_B_ENSG00000198912_3
ACGCTGTTGTCCATCTGAAG
>HDCRISPR_B_ENSG00000198912_4
TTGCTTCCAGGCAGCGAGGC
>HDCRISPR_B_ENSG00000204006_1
GGTTCCCCGAGAGAAGGCAT
>HDCRISPR_B_ENSG00000204006_2
GCTGCGATTTGTTGTGGAGC
>HDCRISPR_B_ENSG00000204006_3
GGTTCCTGATTTGCAAACGA
>HDCRISPR_B_ENSG00000204006_4
GGGAATTGGTTTCTTTGCTT
>HDCRISPR_B_ENSG00000163263_1
CAGTGCCAATTCCTGTACCA
>HDCRISPR_B_ENSG00000163263_2
CATGGTACAGGAATTGGCAC
>HDCRISPR_B_ENSG00000163263_3
TGTCTGTGGCAAATGGCATT
>HDCRISPR_B_ENSG00000163263_4
TACTCACTGTCTGTGGCAAA
>HDCRISPR_B_ENSG00000119280_1
TATCTCCGCCCTATCCATCC
>HDCRISPR_B_ENSG00000119280_2
AGGACGCTGCTCCTGACGGA
>HDCRISPR_B_ENSG00000119280_3
GCAGTGCACTGCTGAAGGCC
>HDCRISPR_B_ENSG00000119280_4
GCTTCCCCTCGAGCTGGGAG
>HDCRISPR_B_ENSG00000253313_1
GGTAGCTGGCATGGTATCGG
>HDCRISPR_B_ENSG00000253313_2
AGGACAATTACATTCAGCCT
>HDCRISPR_B_ENSG00000253313_3
TCAGCCTGGGACTGGCGAGC
>HDCRISPR_B_ENSG00000253313_4
CCCACTGCCTGAGACAGGAA
>HDCRISPR_B_ENSG00000143793_1
CGACCTCACCTGGTACGCCA
>HDCRISPR_B_ENSG00000143793_2
GGAACTGGCAGCCGTGCGGG
>HDCRISPR_B_ENSG00000143793_3
GAACGTGAAGAAGCAGCCCA
>HDCRISPR_B_ENSG00000143793_4
GTCCGCAGGCAACTCGCTGA
>HDCRISPR_B_ENSG00000143612_1
GGTAGGGAGGCCATGGCGTC
>HDCRISPR_B_ENSG00000143612_2
CACCAGCACGACATTCACCC
>HDCRISPR_B_ENSG00000143612_3
ATACTTGATATCCTGAACCC
>HDCRISPR_B_ENSG00000143612_4
ATGTGAACAGGACTTGAAAG
>HDCRISPR_B_ENSG00000164008_1
TGGGTTCAGTGCACGGAGGC
>HDCRISPR_B_ENSG00000164008_2
AAGTTGGGTTCAGTGCACGG
>HDCRISPR_B_ENSG00000164008_3
CTTTGCCTTCTCTAGGAATG
>HDCRISPR_B_ENSG00000203724_1
TCCCTCGTTAGCAGGGCAGA
>HDCRISPR_B_ENSG00000203724_2
GGCTGGCCAGCTAAACTATG
>HDCRISPR_B_ENSG00000203724_3
TTAACATTGACTTGACCATA
>HDCRISPR_B_ENSG00000203724_4
CCTGCTAACGAGGGAAACTG
>HDCRISPR_B_ENSG00000183888_1
GACTGGAGAGCCAACCTCAA
>HDCRISPR_B_ENSG00000183888_2
AAAGGCACCATCCGTGAGAC
>HDCRISPR_B_ENSG00000183888_3
TGGTCTCCAGGCCTGTCTCA
>HDCRISPR_B_ENSG00000183888_4
GGTTGGCTCTCCAGTCCCTG
>HDCRISPR_B_ENSG00000198854_1
GTTTGAGTAGGGCATGGAGC
>HDCRISPR_B_ENSG00000198854_2
GTGGAACAGGGAGCAGAGCA
>HDCRISPR_B_ENSG00000198854_3
CCCGAACCTTTCACACAAGA
>HDCRISPR_B_ENSG00000198854_4
TTTGAGTAGGGCATGGAGCA
>HDCRISPR_B_ENSG00000142698_1
CCATGCCCGTTATCAGCAGC
>HDCRISPR_B_ENSG00000142698_2
GTCCTGCCTGCTGCTGATAA
>HDCRISPR_B_ENSG00000142698_3
AGACATTCTGTGTGCCGCCG
>HDCRISPR_B_ENSG00000142698_4
CTTGCTGCTCTTGACCTCGG
>HDCRISPR_B_ENSG00000173372_1
GCTGGCCTCTATGGTGACCG
>HDCRISPR_B_ENSG00000173372_2
CTGTGTGCTGGCCATATCGC
>HDCRISPR_B_ENSG00000173372_3
GAAACATCAAGGACCAGCCG
>HDCRISPR_B_ENSG00000173372_4
TTTAATTCCCGGGATGCCAC
>HDCRISPR_B_ENSG00000173369_1
TATCGATTAGGCCCAGGAGC
>HDCRISPR_B_ENSG00000173369_2
GCAGGAGCAACATCAGTACT
>HDCRISPR_B_ENSG00000173369_3
ATGATGATGAAGATCCCATG
>HDCRISPR_B_ENSG00000173369_4
GGGGTCCCAGGTTGGCCATC
>HDCRISPR_B_ENSG00000131094_1
AGACCTCTGCAAGAATGGCC
>HDCRISPR_B_ENSG00000131094_2
AACAACTACGACGCGGCCAG
>HDCRISPR_B_ENSG00000131094_3
CCGCGTCGTAGTTGTTGCCT
>HDCRISPR_B_ENSG00000131094_4
GGTGGTGCTCATCCCCGTGC
>HDCRISPR_B_ENSG00000144119_1
GGACCTCTGCAAGAACGGGC
>HDCRISPR_B_ENSG00000144119_2
GATGAGCAGCCCGAGCGCCA
>HDCRISPR_B_ENSG00000144119_3
GGTCCCTGGATGAAAGGAGG
>HDCRISPR_B_ENSG00000144119_4
GGGGTAGGTGGCGATTCCGA
>HDCRISPR_B_ENSG00000165985_1
GGTGATCCTCATCCCGGTGC
>HDCRISPR_B_ENSG00000165985_2
TTTGGGGCCCTGGATGAAGG
>HDCRISPR_B_ENSG00000165985_3
GGGCACCGTGCTGTAGGTGG
>HDCRISPR_B_ENSG00000165985_4
CCACGTCCTGATGCGCGGAG
>HDCRISPR_B_ENSG00000186897_1
GATGCTGGGTCGCTGCCGCA
>HDCRISPR_B_ENSG00000186897_2
TCTCGTAGTGCGCTGGCCCG
>HDCRISPR_B_ENSG00000186897_3
CGACGACGTGGTGACCAACG
>HDCRISPR_B_ENSG00000186897_4
CGCATGGTGTGCGACCCGCA
>HDCRISPR_B_ENSG00000145861_1
CGAGCAAAGGCGCCAAGCAG
>HDCRISPR_B_ENSG00000145861_2
CACAGGCCAGGAGCACCCAG
>HDCRISPR_B_ENSG00000145861_3
CCGGAAGTCCCTGCGAGCAA
>HDCRISPR_B_ENSG00000145861_4
AGATGGACACGACGGCGACC
>HDCRISPR_B_ENSG00000163145_1
CTGGAAGGCCGATGCGACCA
>HDCRISPR_B_ENSG00000163145_2
CTAGGTCTTGCCGGTGAGAA
>HDCRISPR_B_ENSG00000163145_3
AAAGGACCCATAGGACCAGA
>HDCRISPR_B_ENSG00000163145_4
CCCCGGGGTAATCAGTTGAA
>HDCRISPR_B_ENSG00000184471_1
TCTATAGTGGGCCGTACTCG
>HDCRISPR_B_ENSG00000184471_2
CAGCAGTGCTAGGAGCAGCA
>HDCRISPR_B_ENSG00000184471_3
TGAGTGACAGGGACCTGTGG
>HDCRISPR_B_ENSG00000184471_4
CAGCTCCGACCACTTCCAGG
>HDCRISPR_B_ENSG00000240654_1
GTGTGGCTGCAGGTGACAGG
>HDCRISPR_B_ENSG00000240654_2
CTAGGAGAACCAGGACGTCC
>HDCRISPR_B_ENSG00000240654_3
TCCCCGCTGCTGTATCATAA
>HDCRISPR_B_ENSG00000240654_4
CATCCCCGAGCTTCAGCTGC
>HDCRISPR_B_ENSG00000159403_1
CAGATCCACAGCATTGCTGC
>HDCRISPR_B_ENSG00000159403_2
GGATGCTGTAGTTGCAGCGC
>HDCRISPR_B_ENSG00000159403_3
AGGGGCAGTGTACTTGCTGG
>HDCRISPR_B_ENSG00000139178_1
ACTCACCCACGGTTTGGTAG
>HDCRISPR_B_ENSG00000139178_2
CCTGGCCCTCTACCAAACCG
>HDCRISPR_B_ENSG00000139178_3
CTGGCCCTCTACCAAACCGT
>HDCRISPR_B_ENSG00000139178_4
GCAGTCTTGTTCTCCGAGGA
>HDCRISPR_B_ENSG00000182326_1
CTGACAGCTCAATGTCCAGA
>HDCRISPR_B_ENSG00000182326_2
TATGCTGAGCCTACCATGTA
>HDCRISPR_B_ENSG00000182326_3
GTGTGAATACCAGATCCGGT
>HDCRISPR_B_ENSG00000182326_4
GGATGGGTTTGAAGTTGTGG
>HDCRISPR_B_ENSG00000124237_1
GCTGAACGCATGAACCTTGT
>HDCRISPR_B_ENSG00000124237_2
CAGAACTGGCCCCAGAACTG
>HDCRISPR_B_ENSG00000124237_3
CTTCCGATTCAGCCTTCAGA
>HDCRISPR_B_ENSG00000124237_4
TTTCAGGAAATACCGTCTGA
>HDCRISPR_B_ENSG00000196476_1
AGAAGGCGGAAGTTGGACCC
>HDCRISPR_B_ENSG00000196476_2
GGCTTGAAGTGAAACACTAG
>HDCRISPR_B_ENSG00000196476_3
CAAGAGAACTACATAGAAGG
>HDCRISPR_B_ENSG00000196476_4
GACCTCGCTCAGGAGCGGGA
>HDCRISPR_B_ENSG00000160221_1
ACGTGCATCTGAGGGACGTC
>HDCRISPR_B_ENSG00000160221_2
GCCTTCGGACGGCTGCCCCT
>HDCRISPR_B_ENSG00000160221_3
GAGTCTGCGAGGATCGCCCG
>HDCRISPR_B_ENSG00000160221_4
GATGCTGCCATCTTTCCAGG
>HDCRISPR_B_ENSG00000205929_1
CAGCACGCTCATCTTCACAA
>HDCRISPR_B_ENSG00000205929_2
CCACCTGCTGAACTTCACGC
>HDCRISPR_B_ENSG00000154642_1
TACCATTTAATTGCAAACCA
>HDCRISPR_B_ENSG00000154642_2
TTGCACACCAAATCATTAAG
>HDCRISPR_B_ENSG00000154642_3
GTGTGCAAGAGATCAGACTT
>HDCRISPR_B_ENSG00000154642_4
TCTTACCCTGGATTTGCTGT
>HDCRISPR_B_ENSG00000169314_1
GGATGACCATTACCCAGAGC
>HDCRISPR_B_ENSG00000169314_2
CTTCAGTAGGGAGTTGCCCA
>HDCRISPR_B_ENSG00000169314_3
CCTTACTGATGATCCGAACG
>HDCRISPR_B_ENSG00000169314_4
ATGTTTATCAAGGTGATGTT
>HDCRISPR_B_ENSG00000128346_1
GCGCCGGAACCCAGTTCCTT
>HDCRISPR_B_ENSG00000128346_2
AGGTAGTGACCAAAGGAACT
>HDCRISPR_B_ENSG00000128346_3
ATCTGCTTCTGTGAAGCCAT
>HDCRISPR_B_ENSG00000128346_4
AGACCATCACTTACACCCCG
>HDCRISPR_B_ENSG00000100249_1
AGTGATGAAAGCCACCCAGC
>HDCRISPR_B_ENSG00000100249_2
TGTTCTGGCCATCCAGATGT
>HDCRISPR_B_ENSG00000100249_3
CCACCATGCAAGTTTGGAGA
>HDCRISPR_B_ENSG00000100249_4
TACAAGCTTAACCAGGGAGA
>HDCRISPR_B_ENSG00000205856_1
AGTGGTGGATGCTGGTGCTG
>HDCRISPR_B_ENSG00000205856_2
TTTGGCAGGCTTTGCAGTGG
>HDCRISPR_B_ENSG00000205856_3
TCATGGCAGGGTCCCACATC
>HDCRISPR_B_ENSG00000205856_4
GCTGAGGTACTGCATGAGTT
>HDCRISPR_B_ENSG00000184208_1
TCTCCCAGAATCACAGCTGC
>HDCRISPR_B_ENSG00000184208_2
TGACCTGGTGCCAACAGTGC
>HDCRISPR_B_ENSG00000184208_3
GGTCCGGCACTGTTGGCACC
>HDCRISPR_B_ENSG00000184208_4
ACTGTTGGCACCAGGTCACC
>HDCRISPR_B_ENSG00000157617_1
TAATATCCAGCCCAAAGCAC
>HDCRISPR_B_ENSG00000157617_2
CAGAGCTTCACGCTGACCAG
>HDCRISPR_B_ENSG00000157617_3
TTTCATCAGTGTGCCGGAAA
>HDCRISPR_B_ENSG00000157617_4
TGATGAAAGACCAGCTAATC
>HDCRISPR_B_ENSG00000205502_1
GATGACAGCGGGCTCGAGGA
>HDCRISPR_B_ENSG00000205502_2
ATGACAGCGGGCTCGAGGAG
>HDCRISPR_B_ENSG00000205502_3
AAACTCTGTTCCTCGGCCGC
>HDCRISPR_B_ENSG00000205502_4
ATTGGAGACTCGAGCGTGCA
>HDCRISPR_B_ENSG00000221843_1
TGAGGCACGGCAGCACAGGG
>HDCRISPR_B_ENSG00000221843_2
ATGTCCTGAGATTCTAGGAG
>HDCRISPR_B_ENSG00000221843_3
GCCTTAAGGATATGGACACG
>HDCRISPR_B_ENSG00000221843_4
ACTAGACCTGAAGCTAGAGG
>HDCRISPR_B_ENSG00000119147_1
GCGCCAGAAGCGGCAGCTGT
>HDCRISPR_B_ENSG00000119147_2
TCTGGCGCTTCAGGCTGCCA
>HDCRISPR_B_ENSG00000119147_3
TGTTCCAACTAAGACTAAAG
>HDCRISPR_B_ENSG00000119147_4
GGCAGCTGTGGGACCGGACT
>HDCRISPR_B_ENSG00000115998_1
CCCCGATGTGGCACATACAA
>HDCRISPR_B_ENSG00000115998_2
GGCACATACAATGGAACCCG
>HDCRISPR_B_ENSG00000115998_3
GCTGCTTGCGTGCACCGTAG
>HDCRISPR_B_ENSG00000115998_4
GCGTGCACCGTAGCGGAATA
>HDCRISPR_B_ENSG00000172478_1
GCTGATTGTTCTCCAGCCGC
>HDCRISPR_B_ENSG00000172478_2
CGCTGGACACCAGCAAGGAC
>HDCRISPR_B_ENSG00000172478_3
GGTGGAGCTGCTCCTCCCTC
>HDCRISPR_B_ENSG00000172478_4
CTTTGCAGGTTCGCTGAACG
>HDCRISPR_B_ENSG00000179270_1
GCTGCCTCAGAGCCCTCAGG
>HDCRISPR_B_ENSG00000179270_2
AGTGGGTGGGCTGTTGAGAG
>HDCRISPR_B_ENSG00000179270_3
CCCAAGGAAACCCAGGAGCC
>HDCRISPR_B_ENSG00000179270_4
TTGCACCAGAGCCCGAAGAA
>HDCRISPR_B_ENSG00000177994_1
TCTTAGAGTCGTAAGGTGGT
>HDCRISPR_B_ENSG00000177994_2
TGGGTGCTCTTAGAGTCGTA
>HDCRISPR_B_ENSG00000177994_3
GTGCTCTTAGAGTCGTAAGG
>HDCRISPR_B_ENSG00000177994_4
GAATGAGCCTCTCCAGGGAA
>HDCRISPR_B_ENSG00000237651_1
GCTCTTGCTTCTCATTTATT
>HDCRISPR_B_ENSG00000237651_2
AAGCAAGAGCCTGAGAATGC
>HDCRISPR_B_ENSG00000237651_3
TGGAGAAACTGGTCAAGAAG
>HDCRISPR_B_ENSG00000237651_4
CGAGTATAGCTTCGAGGTGT
>HDCRISPR_B_ENSG00000186132_1
AGTGTATCACGGAGTGAATT
>HDCRISPR_B_ENSG00000186132_2
TTCAAACCTGTAGTGTATCA
>HDCRISPR_B_ENSG00000186132_3
TTTGAAATTGCGATGTTCAA
>HDCRISPR_B_ENSG00000186132_4
AATTGCGATGTTCAAAGGAA
>HDCRISPR_B_ENSG00000187833_1
AAAGCTGCATTGCTCACCAC
>HDCRISPR_B_ENSG00000187833_2
AGAGCCATAAGATTGCAGGC
>HDCRISPR_B_ENSG00000187833_3
TATGGCTCTGTGTCATACAC
>HDCRISPR_B_ENSG00000187833_4
TACCTGGAACTGCAAATTCT
>HDCRISPR_B_ENSG00000188674_1
GCTTCTCGTTCTCTACGATT
>HDCRISPR_B_ENSG00000188674_2
TTGGATATATGGGTCTGCCA
>HDCRISPR_B_ENSG00000188674_3
CTTAACTTGGCTGGAGTGGG
>HDCRISPR_B_ENSG00000188674_4
CAGTGTTGCTTTGCAATGGC
>HDCRISPR_B_ENSG00000182600_1
ATCCTGTCTGGCCCTGCGCA
>HDCRISPR_B_ENSG00000182600_2
ATGGCGCTGCTGCTGGTCTC
>HDCRISPR_B_ENSG00000182600_3
CTTACCTGTGAGCACCGCAG
>HDCRISPR_B_ENSG00000182600_4
ACCCGAGGACAGCACCGCGC
>HDCRISPR_B_ENSG00000187699_1
GAGGAAGTGAAGGAACCTCC
>HDCRISPR_B_ENSG00000187699_2
AGAGAGATGTCTACCTAGGA
>HDCRISPR_B_ENSG00000187699_3
ACAAGATATCCTGAGACAGG
>HDCRISPR_B_ENSG00000187699_4
ATCACAGTATTGGTCCCTGG
>HDCRISPR_B_ENSG00000205086_1
GTCAGTGGGAGAGATTGGGA
>HDCRISPR_B_ENSG00000205086_2
AGAGTGTGTCTCCCTCTCAG
>HDCRISPR_B_ENSG00000205086_3
TGCAGCTGCCAGAGAAACAG
>HDCRISPR_B_ENSG00000205086_4
CGGTAACCAAAGCAAGGACA
>HDCRISPR_B_ENSG00000171860_1
GAATCATCGCAATGTAGGGA
>HDCRISPR_B_ENSG00000171860_2
GGTCCGCCAAGGTGAGGTGG
>HDCRISPR_B_ENSG00000171860_3
AGGGACAGTGGCCCTACGGC
>HDCRISPR_B_ENSG00000171860_4
TTACTGGGATTGCCAGGCAA
>HDCRISPR_B_ENSG00000088543_1
GATTCTGGTGTCATTAAAGG
>HDCRISPR_B_ENSG00000088543_2
AGAAGTAGCAGCCTGTACAG
>HDCRISPR_B_ENSG00000088543_3
GGACCGCATCTGCTAGGGGC
>HDCRISPR_B_ENSG00000088543_4
GGAACAAGATGAGTTGGAGC
>HDCRISPR_B_ENSG00000131379_1
GCAGTCCATCCACCTGCTGA
>HDCRISPR_B_ENSG00000131379_2
ACTGAAGATGAAGGCCATGG
>HDCRISPR_B_ENSG00000131379_3
CTGGTGGGTGCGCACCTGAC
>HDCRISPR_B_ENSG00000131379_4
CTGCTGCTGAAACCTGTTCA
>HDCRISPR_B_ENSG00000180697_1
GTGACCTCCCAGGGCTGCAG
>HDCRISPR_B_ENSG00000180697_2
GACTTACCCTCGGACTGGGA
>HDCRISPR_B_ENSG00000180697_3
CGAGTCGTTTGTGACCTCCC
>HDCRISPR_B_ENSG00000180697_4
TTGTGACCTCCCAGGGCTGC
>HDCRISPR_B_ENSG00000174928_1
TTAACCAGCAAAGCACCACG
>HDCRISPR_B_ENSG00000174928_2
GCTTTGCTGGTTAAGTTGGC
>HDCRISPR_B_ENSG00000174928_3
AGAAGAAATGTTAAACTACG
>HDCRISPR_B_ENSG00000174928_4
GAGTAGAACTCGCTGAAACT
>HDCRISPR_B_ENSG00000114529_1
CTCACAGCCAGTAGACGAGC
>HDCRISPR_B_ENSG00000114529_2
GTCTACTGGCTGTGAGGGTT
>HDCRISPR_B_ENSG00000114529_3
GAGAGCTCCAGCTCGTCTAC
>HDCRISPR_B_ENSG00000114529_4
TTGAGAGGCGTGTTCTCTTC
>HDCRISPR_B_ENSG00000188315_1
CCTTCTCGCTGCCCGTGCAC
>HDCRISPR_B_ENSG00000188315_2
CGGGGCATGGTTTGTTGCAA
>HDCRISPR_B_ENSG00000188315_3
CATGGTTTGTTGCAAAGGCA
>HDCRISPR_B_ENSG00000188315_4
TCTCATTCTCAGGAGCACAT
>HDCRISPR_B_ENSG00000187068_1
CAGATAGACAGCCCGTCGCA
>HDCRISPR_B_ENSG00000187068_2
GCACTTGCCATGGCTGTGCG
>HDCRISPR_B_ENSG00000187068_3
ACTGGTGCTGTCACCTAGGA
>HDCRISPR_B_ENSG00000187068_4
TAGACAGCCCGTCGCACGGC
>HDCRISPR_B_ENSG00000236980_1
GCAGGGAATCGGAAGGCGGA
>HDCRISPR_B_ENSG00000236980_2
TAGGTGGTCCTGGTATGGGA
>HDCRISPR_B_ENSG00000236980_3
CTTGTACCTGACATCGCTGC
>HDCRISPR_B_ENSG00000236980_4
TGAGATAGAGTTGCGCCAGC
>HDCRISPR_B_ENSG00000244731_1
AGAGATGGCAGACCAGGCTT
>HDCRISPR_B_ENSG00000244731_2
TCCTGTCTAACACTGGACAG
>HDCRISPR_B_ENSG00000244731_3
CTCCTGTCTAACACTGGACA
>HDCRISPR_B_ENSG00000244731_4
GGGTGAGCCAGGCCGAAGCC
>HDCRISPR_B_ENSG00000224389_1
TCCTATGTATCACTGGAGAG
>HDCRISPR_B_ENSG00000224389_2
TGCATGCTCCTATGTATCAC
>HDCRISPR_B_ENSG00000224389_3
TATGCGGCTTGGTTGTCACG
>HDCRISPR_B_ENSG00000224389_4
GCTCTTGTTCTCTCCTTCTG
>HDCRISPR_B_ENSG00000123838_1
GCAGCAAATGATAAAGTGGG
>HDCRISPR_B_ENSG00000123838_2
GCAAATGATAAAGTGGGTGG
>HDCRISPR_B_ENSG00000123838_3
GGGATCTGACGTAGCCAGGG
>HDCRISPR_B_ENSG00000123838_4
GACAAACGATGCAGACACCC
>HDCRISPR_B_ENSG00000138813_1
ATGTAAGCTGCTTTCTAGTC
>HDCRISPR_B_ENSG00000138813_2
GGCAGACTCTTCTGGGATGA
>HDCRISPR_B_ENSG00000138813_3
TTGATGTGGCAGACTCTTCT
>HDCRISPR_B_ENSG00000138813_4
TCATCATTCACAGTACAGAT
>HDCRISPR_B_ENSG00000154274_1
CCAGCTTCTCCTCACAGAGA
>HDCRISPR_B_ENSG00000154274_2
GGGACCCAAGTCATGAGAAA
>HDCRISPR_B_ENSG00000154274_3
TGATCAACGTTGTCTCCAGC
>HDCRISPR_B_ENSG00000154274_4
CCAGGAGAGGGCACTTGAAC
>HDCRISPR_B_ENSG00000151470_1
AATGAACTGTGGGATTATGA
>HDCRISPR_B_ENSG00000151470_2
GGTTCTCCAAGTGGGGCTGG
>HDCRISPR_B_ENSG00000151470_3
TTATCGTTCAGAATGTCCAG
>HDCRISPR_B_ENSG00000151470_4
AAGGCAAAGCTTATCTCCCT
>HDCRISPR_B_ENSG00000164123_1
AACAAATCAAGACTGGGGAG
>HDCRISPR_B_ENSG00000164123_2
GGCAAGCTTCTATTTGAGGC
>HDCRISPR_B_ENSG00000164123_3
AGTACGTCAGTGAAATTGGT
>HDCRISPR_B_ENSG00000164123_4
ATGCTGTTCTCCTACATAGG
>HDCRISPR_B_ENSG00000205129_1
AATAAACAGATGCTACCTGG
>HDCRISPR_B_ENSG00000205129_2
GAAATGTCAGATCTTCAGGC
>HDCRISPR_B_ENSG00000205129_3
GGAAAGAAAGGAACTGGATA
>HDCRISPR_B_ENSG00000205129_4
AACCCGGGAAAGAAAGGAAC
>HDCRISPR_B_ENSG00000243449_1
CCTGTGTGCCTGCTGGCCAG
>HDCRISPR_B_ENSG00000243449_2
CGTGGCAGTCCACGCATGGG
>HDCRISPR_B_ENSG00000243449_3
GTTCATGCAGCGCGCCCTGC
>HDCRISPR_B_ENSG00000243449_4
AGGCGTGGCAGTCCACGCAT
>HDCRISPR_B_ENSG00000181215_1
AGCGAAGTTCCTGGTAACCC
>HDCRISPR_B_ENSG00000106804_1
TATAATCTACCTGACTGGTC
>HDCRISPR_B_ENSG00000106804_2
ATGCCAATAACCTATGACAA
>HDCRISPR_B_ENSG00000106804_3
GTAACAGTCATAGAGTCTAC
>HDCRISPR_B_ENSG00000106804_4
TCCAGCACCGTCACTCCAGA
>HDCRISPR_B_ENSG00000181751_1
GGCCAACTCCCCGGGAAAGG
>HDCRISPR_B_ENSG00000181751_2
AAGTTAGCTCAGAAGTGCAC
>HDCRISPR_B_ENSG00000181751_3
CAGGGTGTGCTGGAGCAGCG
>HDCRISPR_B_ENSG00000181751_4
TAGGATCTGGTAGCCTGACA
>HDCRISPR_B_ENSG00000186493_1
CTCGGGCCAGGAGGCAGAGC
>HDCRISPR_B_ENSG00000186493_2
CGCCTTGGTTGCGAATTGCC
>HDCRISPR_B_ENSG00000186493_3
AATTCGCAACCAAGGCGCCC
>HDCRISPR_B_ENSG00000186493_4
GTCTGGTCGCCTACCCCTCG
>HDCRISPR_B_ENSG00000178776_1
TTATTCCTGACCTGCTATGC
>HDCRISPR_B_ENSG00000178776_2
AAGTACTGAGACAGCCATTC
>HDCRISPR_B_ENSG00000178776_3
TGCTCCTGGACATGGAGCGG
>HDCRISPR_B_ENSG00000178776_4
CCAGGAGGCTTAGGAATTTG
>HDCRISPR_B_ENSG00000185056_1
GTCCTGCAACTGGGCGGCCG
>HDCRISPR_B_ENSG00000185056_2
CGGGCATCGAGAGTTCAGAG
>HDCRISPR_B_ENSG00000185056_3
GGTCCCCACGACCCCTGGTG
>HDCRISPR_B_ENSG00000185056_4
GACCCTGAGCTGGGAACCGA
>HDCRISPR_B_ENSG00000205765_1
CTCTAGTGTGGTGAGACGAG
>HDCRISPR_B_ENSG00000205765_2
AGAGCTCGGGGATCTGGCTC
>HDCRISPR_B_ENSG00000205765_3
AGCGAAGCTGCCGGTGAAGA
>HDCRISPR_B_ENSG00000205765_4
TCTCACCACACTAGAGACTG
>HDCRISPR_B_ENSG00000164241_1
ATTTCTCAAGAAGAGTCCAA
>HDCRISPR_B_ENSG00000164241_2
CAACTTGCCAGATCCTCCTT
>HDCRISPR_B_ENSG00000164241_3
CTCGATGCATCATCAGAAAC
>HDCRISPR_B_ENSG00000164241_4
CTTGAGCAGCAAAGTACTGG
>HDCRISPR_B_ENSG00000039537_1
CATGGTTGAAAGGCTACCAG
>HDCRISPR_B_ENSG00000039537_2
GTTTCTTACCAAGTCCACGA
>HDCRISPR_B_ENSG00000039537_3
GGTCGGCCATTATTAGGGCA
>HDCRISPR_B_ENSG00000039537_4
TCATCTCCTAGGTTTAACCG
>HDCRISPR_B_ENSG00000204296_1
ACTTTGTTCTGAACTGTATC
>HDCRISPR_B_ENSG00000204296_2
TCTACTGGGACTTGCCATCC
>HDCRISPR_B_ENSG00000204296_3
TGGCAAGTCCCAGTAGAGTC
>HDCRISPR_B_ENSG00000204296_4
TTTGTGTTGAATATGCATGT
>HDCRISPR_B_ENSG00000196821_1
CATCTGGGTGATTCTCAGTG
>HDCRISPR_B_ENSG00000196821_2
TAAGTTGTTTGCGTGACTGC
>HDCRISPR_B_ENSG00000196821_3
TGGGCTCTCAAAGTCATAAT
>HDCRISPR_B_ENSG00000196821_4
AGGAACCTACAAGCAGCAAT
>HDCRISPR_B_ENSG00000185127_1
GTCCAGGGCCAGATAGGCGC
>HDCRISPR_B_ENSG00000185127_2
GGAGAGCGAGTTCGAGATGA
>HDCRISPR_B_ENSG00000185127_3
GAGATGAAGGTGTACTACGA
>HDCRISPR_B_ENSG00000185127_4
CAGCTCGTAGTCGTCGAAGC
>HDCRISPR_B_ENSG00000197261_1
GAGGTGGTTAGGGACTCGAG
>HDCRISPR_B_ENSG00000197261_2
GAGGACCTTCCTCATGCGGG
>HDCRISPR_B_ENSG00000197261_3
GGGTGGAGAGGACCACGGCG
>HDCRISPR_B_ENSG00000197261_4
TTTGCCAGGATGGAGACCCG
>HDCRISPR_B_ENSG00000130349_1
TGTATGATGAAGGTGTCCCT
>HDCRISPR_B_ENSG00000130349_2
GCTAGTGTTAAATTGCTTGC
>HDCRISPR_B_ENSG00000130349_3
CAGAGTCCAATCCAGGCATC
>HDCRISPR_B_ENSG00000130349_4
ATAATTTGGTGCACGTAACT
>HDCRISPR_B_ENSG00000189325_1
GTGGTGGGCTTTCTTCCTGA
>HDCRISPR_B_ENSG00000189325_2
TCACAAGAAACACGCGGCCG
>HDCRISPR_B_ENSG00000189325_3
CTGAACTTCTTCGTGAGGAC
>HDCRISPR_B_ENSG00000189325_4
CCCTTCTTGGTGTCTTGCGA
>HDCRISPR_B_ENSG00000204387_1
GAGCAGCTGTCACCTTATTG
>HDCRISPR_B_ENSG00000204387_2
CTGACACAATATCTTCCGCC
>HDCRISPR_B_ENSG00000204387_3
ATACAAAGCTTCTCTCCATG
>HDCRISPR_B_ENSG00000204387_4
CTTGACCTTCAGGCTGGGAG
>HDCRISPR_B_ENSG00000137434_1
GCGCATACCAGTTGCCATAG
>HDCRISPR_B_ENSG00000137434_2
AGTTCCAGCTGTGTGTTCAG
>HDCRISPR_B_ENSG00000137434_3
GGCTGTGCAGTGGATGGAAA
>HDCRISPR_B_ENSG00000137434_4
CCATAGCGGTAACTCTGGCT
>HDCRISPR_B_ENSG00000136197_1
TGCTCTCTTGATCAGTTCCT
>HDCRISPR_B_ENSG00000136197_2
CTTGATCAGTTCCTTGGCTA
>HDCRISPR_B_ENSG00000136197_3
GGCGATTCGTTCACAGAGCA
>HDCRISPR_B_ENSG00000136197_4
GTAGATGTAGTTGCAAATGG
>HDCRISPR_B_ENSG00000170279_1
GACCTGGACCGCCCCTAACG
>HDCRISPR_B_ENSG00000170279_2
AGAGCAGTCAGAATCAGGCC
>HDCRISPR_B_ENSG00000170279_3
CCACCAAATCTGGTGCCCCG
>HDCRISPR_B_ENSG00000170279_4
ACTGCTCTCTGGGCATCCGT
>HDCRISPR_B_ENSG00000122783_1
AAGTTCTGGGAGCAGCAGTG
>HDCRISPR_B_ENSG00000122783_2
GGATGTGCTGAAATACGTCC
>HDCRISPR_B_ENSG00000122783_3
TGTGTGAGGCGACACGGAGC
>HDCRISPR_B_ENSG00000122783_4
TACTCCACAGAGCCGCAAAC
>HDCRISPR_B_ENSG00000164746_1
AAGGAGAGTCTACTTCCTGC
>HDCRISPR_B_ENSG00000164746_2
CCTCACACAGCTGAGGCTAC
>HDCRISPR_B_ENSG00000164746_3
CTGAGATAACACTGATGCCC
>HDCRISPR_B_ENSG00000164746_4
GAAGGTCCTGAGGACACCCC
>HDCRISPR_B_ENSG00000164500_1
TCATCCCGAAGTGGAAATAA
>HDCRISPR_B_ENSG00000164500_2
GGATAATGTGGCCCATATGG
>HDCRISPR_B_ENSG00000164500_3
AAGGTCACATCATCCCGAAG
>HDCRISPR_B_ENSG00000164500_4
GTAAGGGAGTAACTTTCAGA
>HDCRISPR_B_ENSG00000157131_1
ATCTGGTTTAGTACCGACAC
>HDCRISPR_B_ENSG00000157131_2
CCAGTTCTACAACTTGTGTA
>HDCRISPR_B_ENSG00000157131_3
AGGATCACAGAAGGCAGCCT
>HDCRISPR_B_ENSG00000157131_4
GGTCTCCATTACACACAAGG
>HDCRISPR_B_ENSG00000021852_1
ATACTGGGGAATTGGCAGTC
>HDCRISPR_B_ENSG00000021852_2
AACCGCAGACTTCTTTGCAA
>HDCRISPR_B_ENSG00000021852_3
CGCATTACATCCTGAACACG
>HDCRISPR_B_ENSG00000021852_4
CGTGTTCAGGATGTAATGCG
>HDCRISPR_B_ENSG00000176919_1
GAGTTTCGCTGTCCTGTACC
>HDCRISPR_B_ENSG00000176919_2
TGCCAGGAGCAGAGTCAAGA
>HDCRISPR_B_ENSG00000176919_3
GGTACAGGACAGCGAAACTC
>HDCRISPR_B_ENSG00000176919_4
GACCTGGCTCCTTGTGGCTG
>HDCRISPR_B_ENSG00000168333_1
AAGTGGCAGAATCCACCTGG
>HDCRISPR_B_ENSG00000168333_2
TTGAAAGCACAGGTTCAGAA
>HDCRISPR_B_ENSG00000168333_3
CAGGTGGATTCTGCCACTTC
>HDCRISPR_B_ENSG00000168333_4
CCTCCTTGCAGGTCGCTGTC
>HDCRISPR_B_ENSG00000165084_1
ACTTCGAGAGAGATTCTCAA
>HDCRISPR_B_ENSG00000165084_2
AATTTCAGATGAACTCGATA
>HDCRISPR_B_ENSG00000165084_3
ATCCATTCTCCAATCACACG
>HDCRISPR_B_ENSG00000165084_4
GCGGTCCCATCTGTTCCCCA
>HDCRISPR_B_ENSG00000156172_1
CTTCATCCAAGAGCTCGTCC
>HDCRISPR_B_ENSG00000156172_2
ATTCAAGATGGCGGAGGACC
>HDCRISPR_B_ENSG00000156172_3
CTTTCGCCTTGGCTTGGTTC
>HDCRISPR_B_ENSG00000156172_4
CAGGCGATTCAAGATGGCGG
>HDCRISPR_B_ENSG00000176907_1
CTGTGTCGAAGTGGTAGCCA
>HDCRISPR_B_ENSG00000176907_2
TGCCATAGATCAAGATGTGG
>HDCRISPR_B_ENSG00000176907_3
TACGAGAGGCTGTGTCGAAG
>HDCRISPR_B_ENSG00000176907_4
TGGACATGATGACGGCTTGG
>HDCRISPR_B_ENSG00000213865_1
ACCGTGCCCGGCCTTTCCAG
>HDCRISPR_B_ENSG00000213865_2
GCCTCCCATGAGGGAAAGTG
>HDCRISPR_B_ENSG00000213865_3
CCTCCCATGAGGGAAAGTGT
>HDCRISPR_B_ENSG00000213865_4
TCTTGGAGACACATCCTCCC
>HDCRISPR_B_ENSG00000253250_1
GGATGATCAGGCAGAAAGTC
>HDCRISPR_B_ENSG00000253250_2
ACAGGTCTTGCTGGTTGAAG
>HDCRISPR_B_ENSG00000253250_3
AGATGACGAACAGGTCTTGC
>HDCRISPR_B_ENSG00000253250_4
TGCAGTACAATGGGATGATC
>HDCRISPR_B_ENSG00000113600_1
CATTGTGACCATTCACTCCA
>HDCRISPR_B_ENSG00000113600_2
CCAGAGCTAACAGAAAGCAG
>HDCRISPR_B_ENSG00000113600_3
TCGTCTGTCTCCCACAGCGT
>HDCRISPR_B_ENSG00000113600_4
AATGACTTTCAATGCAGTAC
>HDCRISPR_B_ENSG00000204711_1
AGTATTTCTTGTGATGGGAG
>HDCRISPR_B_ENSG00000204711_2
GTGTTTCTGATGTCCAAATC
>HDCRISPR_B_ENSG00000204711_3
ATTTCTTGTGATGGGAGCGG
>HDCRISPR_B_ENSG00000204711_4
TTGCGCTCCACCAAGTCCGG
>HDCRISPR_B_ENSG00000148362_1
CTTCGTGTGCTACTGCGAAG
>HDCRISPR_B_ENSG00000148362_2
CTTCACGCCGGACAGCCTGG
>HDCRISPR_B_ENSG00000148362_3
GAGGGTACCTCTTGAACCCG
>HDCRISPR_B_ENSG00000148362_4
GCAGGTGCTCCAAAGCTCCG
>HDCRISPR_B_ENSG00000188959_1
TTCCTGCGAGCCCAGTATGA
>HDCRISPR_B_ENSG00000188959_2
GCCTCTTCAAGCCTTCATAC
>HDCRISPR_B_ENSG00000188959_3
AAGCTGCCAGAAGTGGGGCA
>HDCRISPR_B_ENSG00000188959_4
GACCTAAGCTGCCAGAAGTG
>HDCRISPR_B_ENSG00000187753_1
CCCAGCACGATGTTCCTCAC
>HDCRISPR_B_ENSG00000187753_2
TAAGTACATACTGAACATTG
>HDCRISPR_B_ENSG00000187753_3
ACATACTGAACATTGAGGAA
>HDCRISPR_B_ENSG00000187753_4
TGGAGACACCAGTCCAGCTG
>HDCRISPR_B_ENSG00000232434_1
ACGGCGGGCCTGGATCAGGA
>HDCRISPR_B_ENSG00000232434_2
CAAAGCTGCTCGTAGACGCG
>HDCRISPR_B_ENSG00000232434_3
CTCACATGATGTCGTCCAGC
>HDCRISPR_B_ENSG00000232434_4
GCAGCTTTGCGAGTTCGTCG
>HDCRISPR_B_ENSG00000148120_1
CACCCGTTGCCATGTCAACA
>HDCRISPR_B_ENSG00000148120_2
GGGATCTCCCATAAACAACA
>HDCRISPR_B_ENSG00000148120_3
CATGTTGACATGGCAACGGG
>HDCRISPR_B_ENSG00000148120_4
GCATCCCACTGCAATTGTGA
>HDCRISPR_B_ENSG00000157653_1
ATGAGCCGAGGATTCGAGGA
>HDCRISPR_B_ENSG00000157653_2
CGGATAGTTGCCCAGCATTG
>HDCRISPR_B_ENSG00000157653_3
CTTGCCAGATGAGAGCCAGT
>HDCRISPR_B_ENSG00000157653_4
GATGGCCCCTCTCAATGCGG
>HDCRISPR_B_ENSG00000186354_1
GAGCTCGCCCGATGAGGACA
>HDCRISPR_B_ENSG00000186354_2
CCAAACAAACCCTCGCTGTC
>HDCRISPR_B_ENSG00000186354_3
TTAATCCTCCTATTAAGAAT
>HDCRISPR_B_ENSG00000186354_4
TTGGGCCGATTCTTAATAGG
>HDCRISPR_B_ENSG00000204669_1
TGGTCAGTACTGGAAAGAAG
>HDCRISPR_B_ENSG00000204669_2
TGGTCAGTACTGTAAAGAAG
>HDCRISPR_B_ENSG00000204669_3
ATCTTATTCGGCCGCTTAGG
>HDCRISPR_B_ENSG00000204669_4
AGACACGTCCCACTGATTTC
>HDCRISPR_B_ENSG00000165118_1
AAATCCTTGTAGCAGATACG
>HDCRISPR_B_ENSG00000165118_2
ATGCAACGTATGCGATGAAA
>HDCRISPR_B_ENSG00000165118_3
GTCGAGGGCTCTGTTGACGG
>HDCRISPR_B_ENSG00000165118_4
CGGGATGTGTTTATTGACAG
>HDCRISPR_B_ENSG00000183784_1
TCTAAGCCGAAATCACCCCG
>HDCRISPR_B_ENSG00000183784_2
TCGGGAGGCCAGTTCCGCGC
>HDCRISPR_B_ENSG00000183784_3
GCGAGGTCGGGAATCACCCC
>HDCRISPR_B_ENSG00000183784_4
CGAATGGACTCGTCCGGCCT
>HDCRISPR_B_ENSG00000147894_1
TTGGGCTCCAAAGACAGAAC
>HDCRISPR_B_ENSG00000147894_2
CTTTGATGGAAACTGGAATG
>HDCRISPR_B_ENSG00000147894_3
AGAAGTACCTGTTCTGTCTT
>HDCRISPR_B_ENSG00000147894_4
GCCCAAATGTGCCTTACTCT
>HDCRISPR_B_ENSG00000165181_1
GAGAAGCTGCTGCTTCGAGG
>HDCRISPR_B_ENSG00000165181_2
GGAGGGTACACAAGGATACA
>HDCRISPR_B_ENSG00000165181_3
GTAAGTGATGCTGTTCGCCA
>HDCRISPR_B_ENSG00000165181_4
ATTTCCAATTAGCAGTAGGG
>HDCRISPR_B_ENSG00000155621_1
GCTGTAAAGAAGTTCTTGAG
>HDCRISPR_B_ENSG00000155621_2
ATTCTTATCACATAATGTGC
>HDCRISPR_B_ENSG00000155621_3
ACTTCAAGTTCACAGGCACA
>HDCRISPR_B_ENSG00000155621_4
TGCGCAAACTTCAAGTTCAC
>HDCRISPR_B_ENSG00000205549_1
TCTCACATAGTAGATGTTCA
>HDCRISPR_B_ENSG00000205549_2
GTTCTGCAGGTGTTGGAAAG
>HDCRISPR_B_ENSG00000205549_3
AGGATGCAACCATCCCCAAC
>HDCRISPR_B_ENSG00000205549_4
GCAACCATCCCCAACAGGGA
>HDCRISPR_B_ENSG00000133742_1
ATAATGGCAAGTCCAGACTG
>HDCRISPR_B_ENSG00000133742_2
AAAGGACCACCTTTCAGCAC
>HDCRISPR_B_ENSG00000133742_3
TCCTGGTAGGTCCTGAACAA
>HDCRISPR_B_ENSG00000133742_4
TGGAGTCAAATATTCTGCCG
>HDCRISPR_B_ENSG00000074410_1
CTTTGTACTTTACATGTTGA
>HDCRISPR_B_ENSG00000074410_2
GCCCTGGATGTGCATGTCCG
>HDCRISPR_B_ENSG00000074410_3
GGGAACCCGAATGACCCGCA
>HDCRISPR_B_ENSG00000074410_4
GAGCACAGTGGGGTTGCAAG
>HDCRISPR_B_ENSG00000185015_1
TATGTCCAGTAGTCCCAGGA
>HDCRISPR_B_ENSG00000185015_2
GGACCATGTCGAGGCTCAGC
>HDCRISPR_B_ENSG00000185015_3
AGCTCATGAACCAGATGGAC
>HDCRISPR_B_ENSG00000185015_4
TGTTGTTTAGTTCTGCGTGG
>HDCRISPR_B_ENSG00000104267_1
TAAGGACTTCCCCATTGCCA
>HDCRISPR_B_ENSG00000104267_2
GTATGAGTGTCGATGTCAAC
>HDCRISPR_B_ENSG00000104267_3
TGATCATAGGAAACAGACAG
>HDCRISPR_B_ENSG00000104267_4
ACCATTGTTGAGGATCCTCA
>HDCRISPR_B_ENSG00000164879_1
GTCCAGTAGTCCCGGCATGC
>HDCRISPR_B_ENSG00000164879_2
GAAGCCCTGAAGCAGCGCGA
>HDCRISPR_B_ENSG00000164879_3
GTCTTTAGTATGCAGCTCAA
>HDCRISPR_B_ENSG00000164879_4
TAATCTTGTCCAATGCATCA
>HDCRISPR_B_ENSG00000169239_1
TAGAATCTTCAAATTCCACG
>HDCRISPR_B_ENSG00000169239_2
AATCGGTAGTTGTGTTCCAG
>HDCRISPR_B_ENSG00000169239_3
AGTACCTTATGCTTAATTGA
>HDCRISPR_B_ENSG00000169239_4
CTGGGGTTCTGAGCACACCG
>HDCRISPR_B_ENSG00000131686_1
ATAGCCCAAGATGCGCCGGA
>HDCRISPR_B_ENSG00000131686_2
ACTGTCATGCGCATGGTGGA
>HDCRISPR_B_ENSG00000131686_3
CAGATGCACTTTCACTGGGG
>HDCRISPR_B_ENSG00000131686_4
CTGGCCAACATCAAGTACCC
>HDCRISPR_B_ENSG00000178538_1
AGGCGGACATCCAACAGCGA
>HDCRISPR_B_ENSG00000178538_2
CAAACAGAGTGGAGTTCCAG
>HDCRISPR_B_ENSG00000178538_3
TGGAGTTCCAGTGGATCAGA
>HDCRISPR_B_ENSG00000178538_4
GGCGGACATCCAACAGCGAG
>HDCRISPR_B_ENSG00000107159_1
GCTGCTGTCACTGCTGCTTC
>HDCRISPR_B_ENSG00000107159_2
CCAGAAGAGCCTCCTCCCAA
>HDCRISPR_B_ENSG00000107159_3
GGAAGATGACCCACTGGGCG
>HDCRISPR_B_ENSG00000107159_4
CTGGGTGAATCCTCTTCACT
>HDCRISPR_B_ENSG00000102547_1
GCACTAATATACTCCACAGT
>HDCRISPR_B_ENSG00000102547_2
TCAAGATGTTGTTAAATATC
>HDCRISPR_B_ENSG00000102547_3
TTGTGTGATTTACTAAACAA
>HDCRISPR_B_ENSG00000102547_4
ACCCTTTGAGGAGCATAAAC
>HDCRISPR_B_ENSG00000134508_1
TATCGCGACAGTACCCAAGT
>HDCRISPR_B_ENSG00000134508_2
TTTAGAATAGTCCTTATCAG
>HDCRISPR_B_ENSG00000134508_3
TTGAGGAGAACGCCCCTCTC
>HDCRISPR_B_ENSG00000134508_4
GGTGTGGAGCTGGGTGCTGA
>HDCRISPR_B_ENSG00000145309_1
AGTTAATGTAGCCACAGCAC
>HDCRISPR_B_ENSG00000145309_2
ACACTAAAGGACAGCAGTGC
>HDCRISPR_B_ENSG00000145309_3
GCAGGAGGGATTTCAGCCTC
>HDCRISPR_B_ENSG00000145309_4
AGGGACAACGAAGTCATATC
>HDCRISPR_B_ENSG00000158966_1
AGAGGTTAGGTGAGCCGTAT
>HDCRISPR_B_ENSG00000158966_2
CTCGTCCTGGATTGAAGGCC
>HDCRISPR_B_ENSG00000158966_3
CCTGAATTTAAGTCTCGTCC
>HDCRISPR_B_ENSG00000158966_4
ACTAATTGTTCTAGACACAT
>HDCRISPR_B_ENSG00000157388_1
GGATTGGATCACCCAAGCTG
>HDCRISPR_B_ENSG00000157388_2
GGGACTTACCGTGTTCCGGA
>HDCRISPR_B_ENSG00000157388_3
GACCCTCAGAATCTTCACAA
>HDCRISPR_B_ENSG00000157388_4
AAACGTGACAGACTTCACGG
>HDCRISPR_B_ENSG00000006283_1
ACCCGGTTAATGGCCCTGAG
>HDCRISPR_B_ENSG00000006283_2
TCCGTGTGCTGCGACCGCTC
>HDCRISPR_B_ENSG00000006283_3
TCGGCGTCCAGCTGTGGGCA
>HDCRISPR_B_ENSG00000006283_4
GCTGGATACGCTGCCCATGC
>HDCRISPR_B_ENSG00000196557_1
ATGGGTTGCAGACCAGCCGG
>HDCRISPR_B_ENSG00000196557_2
ACTCAACGTCCTCACAGGGC
>HDCRISPR_B_ENSG00000196557_3
TCTGCCTCGGTCAGACCACG
>HDCRISPR_B_ENSG00000196557_4
GGAGGGTGACACGCCGAGCT
>HDCRISPR_B_ENSG00000157445_1
TCTCTCATATGGCAGTACTT
>HDCRISPR_B_ENSG00000157445_2
GAGTCATTGCCTTCGACTGC
>HDCRISPR_B_ENSG00000157445_3
AGCAACTTCTCCGAAAGACG
>HDCRISPR_B_ENSG00000157445_4
TTTGCTTCGCGATAGTCAGA
>HDCRISPR_B_ENSG00000151062_1
AGGCTCTCTCTTGCTGCAGA
>HDCRISPR_B_ENSG00000151062_2
GCTCCGAGAAGGTCTCCGAC
>HDCRISPR_B_ENSG00000151062_3
CCTGAGAAGCAGCTTGTTCG
>HDCRISPR_B_ENSG00000151062_4
GTTATACAGGTCCCCGCCGA
>HDCRISPR_B_ENSG00000108878_1
CAGCCGTGGTAACCGACCAC
>HDCRISPR_B_ENSG00000108878_2
CCACAACACTACCTGCGAGG
>HDCRISPR_B_ENSG00000108878_3
GCTTGGTACAAATCCGCCAG
>HDCRISPR_B_ENSG00000108878_4
CTTCGAATTCACCACTCAGA
>HDCRISPR_B_ENSG00000166862_1
AGGTTCTCCATAATCCGGAA
>HDCRISPR_B_ENSG00000166862_2
ATTATGGGGCTGTTTGATCG
>HDCRISPR_B_ENSG00000166862_3
ACTATTGGCTCTACTCCAGA
>HDCRISPR_B_ENSG00000166862_4
GAAGGCAGCGAAAGCACCAA
>HDCRISPR_B_ENSG00000075461_1
GCTGGAGTACAGCCAGTAGT
>HDCRISPR_B_ENSG00000075461_2
GATGGCCATGAGCGAGAAGG
>HDCRISPR_B_ENSG00000075461_3
GCTGCAGATGCTGCTGACCA
>HDCRISPR_B_ENSG00000075461_4
CACCCACTCTGGTCTGTGGC
>HDCRISPR_B_ENSG00000075429_1
CTTACTTAGAACATTGACCG
>HDCRISPR_B_ENSG00000075429_2
GATGTCAGCTGGGTGTTCAT
>HDCRISPR_B_ENSG00000075429_3
ATGAAGAAGAGGCTGACCAG
>HDCRISPR_B_ENSG00000075429_4
CCAGTATCGTCCGGTGGGGA
>HDCRISPR_B_ENSG00000130433_1
CCCGTGGACAGGGACACCTG
>HDCRISPR_B_ENSG00000130433_2
CCACCGGCCATAAGATGATG
>HDCRISPR_B_ENSG00000130433_3
GGTGAAGCTGGCGCTGCTGC
>HDCRISPR_B_ENSG00000130433_4
ACGCTGGCGGTGCTGTCCGT
>HDCRISPR_B_ENSG00000175161_1
TCCCTTGCACTTACCCAGAA
>HDCRISPR_B_ENSG00000175161_2
ACTAATACTCAATTCATGCC
>HDCRISPR_B_ENSG00000175161_3
TTCTCATCACCAGTTATGGA
>HDCRISPR_B_ENSG00000175161_4
GATGAGAATCCACTAATCTG
>HDCRISPR_B_ENSG00000081803_1
ATCAGCTGAATTACACCGAA
>HDCRISPR_B_ENSG00000081803_2
CAGAAACTGAATCCTAAAGG
>HDCRISPR_B_ENSG00000081803_3
ATGCTTCGTCAGCTACAATT
>HDCRISPR_B_ENSG00000081803_4
GAGTGACCGAGTGGCCAGAA
>HDCRISPR_B_ENSG00000164304_1
CCGCCTCTAATCCACTGCAG
>HDCRISPR_B_ENSG00000164304_2
CCACTGCAGTGGATTAGAGG
>HDCRISPR_B_ENSG00000164304_3
CACCTGAGGCAAGTCACAAG
>HDCRISPR_B_ENSG00000164304_4
ATAAGCATCTTCACAAAGTG
>HDCRISPR_B_ENSG00000104327_1
TACCTTCATGAATTCCTCAC
>HDCRISPR_B_ENSG00000104327_2
CAGTGGCTTCATAGAAACTG
>HDCRISPR_B_ENSG00000104327_3
TACCATTAGGTCTGTATACT
>HDCRISPR_B_ENSG00000104327_4
GAAGCTGGAATTAACTGAGA
>HDCRISPR_B_ENSG00000172137_1
AGAAGGAAGTTCTCTTCGGT
>HDCRISPR_B_ENSG00000172137_2
CACCTCCATAAACTCGGCGC
>HDCRISPR_B_ENSG00000172137_3
AAGTACGACACAGACAGGAG
>HDCRISPR_B_ENSG00000172137_4
GGCGGAAGTACGACACAGAC
>HDCRISPR_B_ENSG00000012822_1
TCAACTTTCTCAATGTAGCC
>HDCRISPR_B_ENSG00000012822_2
TGAGAAAGTTGACTCCACCA
>HDCRISPR_B_ENSG00000012822_3
GGAAGAATCACCACTAAGCC
>HDCRISPR_B_ENSG00000012822_4
GAAGATGCCAATCCAGTCAC
>HDCRISPR_B_ENSG00000136436_1
GATGAGGATGGTGTGGTCCG
>HDCRISPR_B_ENSG00000136436_2
GATTTGTTGTTTAGGTCAAT
>HDCRISPR_B_ENSG00000136436_3
GTTTAGCTGATTTGTTGTTT
>HDCRISPR_B_ENSG00000136436_4
CAACAAATCAGCTAAACAGC
>HDCRISPR_B_ENSG00000064989_1
GCGTTTACTGCAACAGAACC
>HDCRISPR_B_ENSG00000064989_2
CGTTTACTGCAACAGAACCT
>HDCRISPR_B_ENSG00000064989_3
TAACACCCACGAGAAAGTGA
>HDCRISPR_B_ENSG00000064989_4
GTGGGTGTTAACATTACACT
>HDCRISPR_B_ENSG00000185933_1
TCACCTGGGAGATGCAGCGG
>HDCRISPR_B_ENSG00000185933_2
CCAAGCAGAAAGAGCACCAG
>HDCRISPR_B_ENSG00000185933_3
GATGAGGGCGCGCTGGGCCA
>HDCRISPR_B_ENSG00000185933_4
CCAGTTCCTGCAGTCCAACC
>HDCRISPR_B_ENSG00000138172_1
GCCAATGATGAAGAGCACCA
>HDCRISPR_B_ENSG00000138172_2
GATGGAGCTTAGAAGGAGGA
>HDCRISPR_B_ENSG00000138172_3
GAACTACCTGTACGGGCTGG
>HDCRISPR_B_ENSG00000138172_4
CCTGGTGGCACTGGGCACGG
>HDCRISPR_B_ENSG00000183128_1
GCATTGTAGTGCACCAGGCA
>HDCRISPR_B_ENSG00000183128_2
CTACAATGCACTCTACGGCC
>HDCRISPR_B_ENSG00000183128_3
CGACCATCACCACAGACTGC
>HDCRISPR_B_ENSG00000183128_4
GCAGTCTGTGGTGATGGTCG
>HDCRISPR_B_ENSG00000198668_1
GGAACTGTCATGAGGTCACT
>HDCRISPR_B_ENSG00000198668_2
TGGAACTGTCATGAGGTCAC
>HDCRISPR_B_ENSG00000198668_3
GCAGGATATGATCAATGAAG
>HDCRISPR_B_ENSG00000198668_4
CGTCACGTCATGACAAACTT
>HDCRISPR_B_ENSG00000143933_1
ATCAGGGAAGCAGATATTGA
>HDCRISPR_B_ENSG00000143933_2
GAAGCAGATATTGATGGTGA
>HDCRISPR_B_ENSG00000143933_3
GACGTACCTTATCAAACACA
>HDCRISPR_B_ENSG00000143933_4
CACTAAACCATTTCAGGTAA
>HDCRISPR_B_ENSG00000178363_1
GCATGACCGTGCCCAGCTCG
>HDCRISPR_B_ENSG00000178363_2
CAGGAACTCGGGGAAGTCCA
>HDCRISPR_B_ENSG00000183166_1
GCCAACCAGATACTCCGGAG
>HDCRISPR_B_ENSG00000183166_2
ACCGCCGGCTTGTTGTACAA
>HDCRISPR_B_ENSG00000183166_3
ACAACAAGCCGGCGGTCACA
>HDCRISPR_B_ENSG00000183166_4
GCTGGCTAATATCTCCGTGG
>HDCRISPR_B_ENSG00000269058_1
GGCTACCGTCTATTTCCAAG
>HDCRISPR_B_ENSG00000269058_2
AAATTCCTCTTGGAAATAGA
>HDCRISPR_B_ENSG00000269058_3
ATAGAATCGGCCATTCTGAG
>HDCRISPR_B_ENSG00000128595_1
TGAACCTTGTCACTGAGCTG
>HDCRISPR_B_ENSG00000128595_2
GCTGACACCAGAAGAGAGCA
>HDCRISPR_B_ENSG00000128595_3
GGCACATAAGAAACTGTCGC
>HDCRISPR_B_ENSG00000128595_4
CATGATCATAGTCTGAGGGA
>HDCRISPR_B_ENSG00000183049_1
GTTTGACCGGATAGTGGAGA
>HDCRISPR_B_ENSG00000183049_2
GATGTGATGTCCACTGCCTG
>HDCRISPR_B_ENSG00000183049_3
GACATAGCCTGGAGTTCCAC
>HDCRISPR_B_ENSG00000183049_4
GCCTGGAGTTCCACAGGCAG
>HDCRISPR_B_ENSG00000008118_1
CGAGCGGTACACCTGTGAGA
>HDCRISPR_B_ENSG00000008118_2
TGCCTTCCGGGACAGCAGCC
>HDCRISPR_B_ENSG00000008118_3
CAGTCAGTCTTTGCTTCACC
>HDCRISPR_B_ENSG00000008118_4
TCAAGAAGTCACCTGCCTTC
>HDCRISPR_B_ENSG00000070808_1
TGTGAAGGTGCTGGCTGGCC
>HDCRISPR_B_ENSG00000070808_2
AGGTGTGTGAAGGTGCTGGC
>HDCRISPR_B_ENSG00000070808_3
CTGCTGAAGCACCCCAACAT
>HDCRISPR_B_ENSG00000070808_4
TGTTTCAGACCATCAGAAGC
>HDCRISPR_B_ENSG00000058404_1
GAAGCGGGTGCAGGTCACCG
>HDCRISPR_B_ENSG00000058404_2
TGCCAATATCCTCGTAGAGC
>HDCRISPR_B_ENSG00000058404_3
CGACGAGTACCAGCTCTACG
>HDCRISPR_B_ENSG00000058404_4
GCAGGTCACCGTGGTGGCCA
>HDCRISPR_B_ENSG00000145349_1
CAGAGGCACTGAAGCACCCA
>HDCRISPR_B_ENSG00000145349_2
CAAACGCATCACAGCCTCAG
>HDCRISPR_B_ENSG00000145349_3
TCTGCCACTTTCCATCCCGG
>HDCRISPR_B_ENSG00000145349_4
ACACAGTACATGGATGGCAG
>HDCRISPR_B_ENSG00000162545_1
CCAGATCGGCCGGAGCAAGC
>HDCRISPR_B_ENSG00000162545_2
GCCAGATCGGCCGGAGCAAG
>HDCRISPR_B_ENSG00000162545_3
CTCAGCTTCTCGTCGCCGTA
>HDCRISPR_B_ENSG00000162545_4
ATGTCGGAGGTGCTGCCCTA
>HDCRISPR_B_ENSG00000163888_1
GGACACCAACTCCTTCTTCG
>HDCRISPR_B_ENSG00000163888_2
AGAAGGAGTTGGTGTCCTGC
>HDCRISPR_B_ENSG00000163888_3
CTCCTTCTTCGCGGGCAACC
>HDCRISPR_B_ENSG00000163888_4
GCGGCAGCTGAAGGAGAGGT
>HDCRISPR_B_ENSG00000152495_1
CGATCCAGTAATCCGGGACG
>HDCRISPR_B_ENSG00000152495_2
ATCGCTCAGCGCATCCCTGT
>HDCRISPR_B_ENSG00000152495_3
GACCGAAGAGCAGGACGAGG
>HDCRISPR_B_ENSG00000152495_4
GTAATCCGGGACGAGGCTCG
>HDCRISPR_B_ENSG00000004660_1
AGGCTGGGCCTTATGCCACG
>HDCRISPR_B_ENSG00000004660_2
ACACCGTTTCTAGTAGGCTC
>HDCRISPR_B_ENSG00000004660_3
CACTTGGAGGAGGCAGATGG
>HDCRISPR_B_ENSG00000004660_4
CGATGTGACTCACTTGGAGG
>HDCRISPR_B_ENSG00000110931_1
CTTGAGCATCCACCTGGGCA
>HDCRISPR_B_ENSG00000110931_2
TCATCCTTGAGCATCCACCT
>HDCRISPR_B_ENSG00000110931_3
CGAAAGCCAGAAGCCCTGTG
>HDCRISPR_B_ENSG00000110931_4
GCTAGAGACACATGATGACA
>HDCRISPR_B_ENSG00000143919_1
CCCTAGCTCACACACAGCAA
>HDCRISPR_B_ENSG00000143919_2
GCCCTTGCTGTGTGTGAGCT
>HDCRISPR_B_ENSG00000143919_3
GGTGGCATGACATGCTTGGC
>HDCRISPR_B_ENSG00000143919_4
AAAGAGATTACTCCAGCCCA
>HDCRISPR_B_ENSG00000164047_1
CACCAGTGACCACCGCCCCA
>HDCRISPR_B_ENSG00000164047_2
TGATGGCCAGAGGCATCACC
>HDCRISPR_B_ENSG00000164047_3
TTCCTTGTAGCTGAGGACCT
>HDCRISPR_B_ENSG00000164047_4
GCTGTGCTTCGTGCTATAGA
>HDCRISPR_B_ENSG00000130559_1
GGAACGGATCGAATCCGCCA
>HDCRISPR_B_ENSG00000130559_2
ACAGAACCAGCCACACCCCA
>HDCRISPR_B_ENSG00000130559_3
TCGGCGGACCTTGTCAGCGA
>HDCRISPR_B_ENSG00000130559_4
ACTCCCACGATTCAGAGCCG
>HDCRISPR_B_ENSG00000127022_1
ACAAAGCTCCAGTTCCAACA
>HDCRISPR_B_ENSG00000127022_2
TATACTTCCCCTGTTGGAAC
>HDCRISPR_B_ENSG00000127022_3
GGCTTGGTGTCAAACAGGAA
>HDCRISPR_B_ENSG00000127022_4
ATCATCGGTATCGTCTTTCT
>HDCRISPR_B_ENSG00000042493_1
CTTCATGAGCTACTTCCCAC
>HDCRISPR_B_ENSG00000042493_2
GCAGTCATCCCGGGATGAGC
>HDCRISPR_B_ENSG00000042493_3
CAAGAAACTCTACCAGGTGA
>HDCRISPR_B_ENSG00000042493_4
TGTACACAGCCATTCCCCAG
>HDCRISPR_B_ENSG00000014216_1
GGCCCGCTGCTTCTGCACTT
>HDCRISPR_B_ENSG00000014216_2
GTCGGAGGAGATCATCACGC
>HDCRISPR_B_ENSG00000014216_3
GTTGAGAGTGAGGGAGGCGA
>HDCRISPR_B_ENSG00000014216_4
CGGAACCACTCGGTGCAGGA
>HDCRISPR_B_ENSG00000137225_1
CACGACAACGCCCAGAACTT
>HDCRISPR_B_ENSG00000137225_2
GAGCAGCCTGTCTAAGAAAG
>HDCRISPR_B_ENSG00000137225_3
TCTCCAACAGACATCTGCCA
>HDCRISPR_B_ENSG00000137225_4
CCCCAAACTGCTATACCGCG
>HDCRISPR_B_ENSG00000162949_1
GACATCCAACAAGGAGGCGC
>HDCRISPR_B_ENSG00000162949_2
TGATGACCGCCTACCTGTCC
>HDCRISPR_B_ENSG00000162949_3
AAGTCATGGTGAAGTTGCGG
>HDCRISPR_B_ENSG00000162949_4
AGGGCACACGTACCCGGAAA
>HDCRISPR_B_ENSG00000103326_1
AGACGGAGCAGTTGATCTCC
>HDCRISPR_B_ENSG00000103326_2
GCAGAACAATGTGAGCTTCG
>HDCRISPR_B_ENSG00000103326_3
CGAGTCTGTCGGCTTCCCCG
>HDCRISPR_B_ENSG00000103326_4
CGGCACGTGGACCACGGTGC
>HDCRISPR_B_ENSG00000149260_1
TTCTCCGCAGGGCATCTGCG
>HDCRISPR_B_ENSG00000149260_2
AGCTCCCACGACCTGCACCA
>HDCRISPR_B_ENSG00000149260_3
CAACACAGCAGACGCACTGG
>HDCRISPR_B_ENSG00000149260_4
GCACTGGTGGACTTCACGGG
>HDCRISPR_B_ENSG00000077274_1
TAATGTTGCCCACAATCAGA
>HDCRISPR_B_ENSG00000077274_2
AATGTTGCCCACAATCAGAT
>HDCRISPR_B_ENSG00000077274_3
GCAACCACCAGCTGACCCAA
>HDCRISPR_B_ENSG00000077274_4
GACCAGATCTCCGTTAATGG
>HDCRISPR_B_ENSG00000131375_1
GGTCGCGCTGAACCGCCAGA
>HDCRISPR_B_ENSG00000131375_2
AGCGTCCCGCTCCAGTGCTG
>HDCRISPR_B_ENSG00000131375_3
CGCTGTGCAGTTCGCCCGTC
>HDCRISPR_B_ENSG00000131375_4
CCTCGGAGTAGCGGCCTTCG
>HDCRISPR_B_ENSG00000180881_1
TTTAGTTTACATTTGTCTGT
>HDCRISPR_B_ENSG00000180881_2
CTCTTGCGATAAACAACAGA
>HDCRISPR_B_ENSG00000180881_3
TGCATAACCTTGCTGTAAGA
>HDCRISPR_B_ENSG00000180881_4
GAATGACAATGGCAATGGCA
>HDCRISPR_B_ENSG00000204397_1
TAACGGAGTCAATCAAAGCT
>HDCRISPR_B_ENSG00000204397_2
TTACTTTCTCCATCTCTTCC
>HDCRISPR_B_ENSG00000204397_3
TGGATGAATTATTACAGACA
>HDCRISPR_B_ENSG00000204397_4
CAGTTACCTGGCAGAGACGC
>HDCRISPR_B_ENSG00000255221_1
TTACTATCTCTATCTCTTCC
>HDCRISPR_B_ENSG00000255221_2
GGGTGAATTATTGGAGACAA
>HDCRISPR_B_ENSG00000255221_3
AACAGAGTCAAGCAAAGCTC
>HDCRISPR_B_ENSG00000255221_4
AAAGCAGTTTATCCGTTCAG
>HDCRISPR_B_ENSG00000255501_1
AAATGACACTGTCATGGATA
>HDCRISPR_B_ENSG00000255501_2
AGGCACAATAAATGCCTTGC
>HDCRISPR_B_ENSG00000255501_3
AGAGGATGAAGTTATTAGCC
>HDCRISPR_B_ENSG00000255501_4
TTGTGCCTGCACCCACTGAA
>HDCRISPR_B_ENSG00000165233_1
GCACACGCAAGGATGCCTTG
>HDCRISPR_B_ENSG00000165233_2
GGGCTGGGCATGGATATACA
>HDCRISPR_B_ENSG00000165233_3
GTGGGTAGTAACGGTTCAGC
>HDCRISPR_B_ENSG00000165233_4
GGGCATGGATATACAGGGCT
>HDCRISPR_B_ENSG00000132357_1
GTCTGCCAGGAAGAATGAGA
>HDCRISPR_B_ENSG00000132357_2
TATGATGACCCAGAGCACGT
>HDCRISPR_B_ENSG00000132357_3
GGTGAAGAACCAAGTTATGA
>HDCRISPR_B_ENSG00000132357_4
CGTTGGATATGATGGTGAAG
>HDCRISPR_B_ENSG00000138380_1
AAACTTACCAACTGTAAGAG
>HDCRISPR_B_ENSG00000138380_2
AATGCTGGAAGAACCCCTTC
>HDCRISPR_B_ENSG00000138380_3
ATAGGTGTATTAGAAGAAAG
>HDCRISPR_B_ENSG00000138380_4
GTGGCTGAAGAGGCCCCAGA
>HDCRISPR_B_ENSG00000079691_1
GCCAGGGACAAGGACTGCAG
>HDCRISPR_B_ENSG00000079691_2
GGACATTAGCGGCAACGGAA
>HDCRISPR_B_ENSG00000079691_3
TTATCTTACCCAAGACACCA
>HDCRISPR_B_ENSG00000079691_4
TAGTCTCGTGATTTCGTAGC
>HDCRISPR_B_ENSG00000159753_1
GTTCCTGTGGCCCAAAGAGG
>HDCRISPR_B_ENSG00000159753_2
CTTCCACAGGCGAGATCACC
>HDCRISPR_B_ENSG00000159753_3
GCTGAGGAAGAGCTGCAGCG
>HDCRISPR_B_ENSG00000159753_4
CGTTCCTCGAAGCGTCGAGG
>HDCRISPR_B_ENSG00000186648_1
CCTTGGCCGGGACTTTAAGG
>HDCRISPR_B_ENSG00000186648_2
ATTCTGACTGAGCGTGTTGA
>HDCRISPR_B_ENSG00000186648_3
AGCTCACATGTCGTGTCACC
>HDCRISPR_B_ENSG00000186648_4
TGGAAACGCAGACACCCCAG
>HDCRISPR_B_ENSG00000156017_1
TCCTTACCCGTAGTAGCGGA
>HDCRISPR_B_ENSG00000156017_2
GGCTTGAGCGTGAGCACTTC
>HDCRISPR_B_ENSG00000156017_3
AAGCCTCTCCTCCTCCTCCT
>HDCRISPR_B_ENSG00000156017_4
GCGCAGCACCGAGGAGGAGG
>HDCRISPR_B_ENSG00000164326_1
CCATACTTCTTCTCATAGAT
>HDCRISPR_B_ENSG00000164326_2
CAAACCTTACCATGGGGACT
>HDCRISPR_B_ENSG00000164326_3
CAGAGGTAGCATCAGCAGCA
>HDCRISPR_B_ENSG00000164326_4
AGGTAGCATCAGCAGCAGGG
>HDCRISPR_B_ENSG00000204682_1
GCGCAGCTAGCGATTTCGAC
>HDCRISPR_B_ENSG00000204682_2
GCTCAAGAAGATGCAATCGC
>HDCRISPR_B_ENSG00000204682_3
CGCTACAGGGAGAAGTGCGG
>HDCRISPR_B_ENSG00000204682_4
CGCGGACCCGACTCTTAAGG
>HDCRISPR_B_ENSG00000127995_1
TCAACCACTACTTCAGCGTG
>HDCRISPR_B_ENSG00000127995_2
GCACGCTGCGAGCAGCAGCA
>HDCRISPR_B_ENSG00000127995_3
CAAGACTGCATCAGTTAAAG
>HDCRISPR_B_ENSG00000127995_4
TTATGCATCATACAACTGTG
>HDCRISPR_B_ENSG00000147044_1
GCGAGTAGCTTGCATTGCCA
>HDCRISPR_B_ENSG00000147044_2
CAGCACGTCGTCGTCGGCCA
>HDCRISPR_B_ENSG00000147044_3
TACGAGCTGTGCGAGGTGAT
>HDCRISPR_B_ENSG00000147044_4
GGATGTGTACGAGCTGTGCG
>HDCRISPR_B_ENSG00000167971_1
AGGACGTAGGGACCGCGCAG
>HDCRISPR_B_ENSG00000167971_2
TGATCTTCTTGGTGGAACCC
>HDCRISPR_B_ENSG00000167971_3
GAACTCACCCATCCGGGTCC
>HDCRISPR_B_ENSG00000167971_4
ACAGGAGACTCACCCCAACG
>HDCRISPR_B_ENSG00000137752_1
CGGCTTGACTTGTCCATTAT
>HDCRISPR_B_ENSG00000137752_2
TCTTGGAGACATCCCACAAT
>HDCRISPR_B_ENSG00000137752_3
CTAAACAGACAAGGTCCTGA
>HDCRISPR_B_ENSG00000137752_4
TTCGGTTTGTCCTTCAAACT
>HDCRISPR_B_ENSG00000003400_1
AGAGAAACCCTTTGTCGGGT
>HDCRISPR_B_ENSG00000003400_2
GTAGACCTCCCTAAGTTTCC
>HDCRISPR_B_ENSG00000003400_3
AAATGCCAGGAAACTTAGGG
>HDCRISPR_B_ENSG00000003400_4
TGAAGATAATCTGACATGCC
>HDCRISPR_B_ENSG00000105141_1
CCTACCTCTTCCAAAGACCG
>HDCRISPR_B_ENSG00000105141_2
CAATCCGCGGTCTTTGGAAG
>HDCRISPR_B_ENSG00000105141_3
GCCTACCGACATGATCAGAA
>HDCRISPR_B_ENSG00000105141_4
CTCATGCTTTATCCAGACCC
>HDCRISPR_B_ENSG00000106144_1
TTCGCTCAACAACAGCTGTT
>HDCRISPR_B_ENSG00000106144_2
CGAATTGTTAGAACATCTTC
>HDCRISPR_B_ENSG00000106144_3
GATGAGCTCCCTCATTTCCA
>HDCRISPR_B_ENSG00000106144_4
CATCAGCTCCTTGTGCTGGA
>HDCRISPR_B_ENSG00000196954_1
GTAGATTCTCCTGACTCAGG
>HDCRISPR_B_ENSG00000196954_2
TTACAAGACCCACGTGGAGA
>HDCRISPR_B_ENSG00000196954_3
GGGATGAAGGAGCTACTTGA
>HDCRISPR_B_ENSG00000196954_4
CGGCTGAGGGATTCTTACCC
>HDCRISPR_B_ENSG00000137757_1
CACAGCTCTTCTGCAAATCG
>HDCRISPR_B_ENSG00000137757_2
GTCCTGGAGAGACCGCACAA
>HDCRISPR_B_ENSG00000137757_3
TTTGTAGATTCTGCTGACTC
>HDCRISPR_B_ENSG00000137757_4
GTAGATTCTGCTGACTCAGG
>HDCRISPR_B_ENSG00000138794_1
ATCGAAATTCAGACATTAAC
>HDCRISPR_B_ENSG00000138794_2
GCTGCAATGAGCTCGGCCTC
>HDCRISPR_B_ENSG00000138794_3
AGGAGACAAGTGTCACAGCC
>HDCRISPR_B_ENSG00000138794_4
CTTGTCTTGTAGGCATGTCG
>HDCRISPR_B_ENSG00000165806_1
ATATGTAGGCACTCGGTCCC
>HDCRISPR_B_ENSG00000165806_2
ACTTTGATAAAGTGACAGGT
>HDCRISPR_B_ENSG00000165806_3
TGTAGGCACTCGGTCCCGGG
>HDCRISPR_B_ENSG00000165806_4
CGGAACAGACAAAGATGCCG
>HDCRISPR_B_ENSG00000064012_1
AAGGAAGCAAGAACCCATCA
>HDCRISPR_B_ENSG00000064012_2
GAGTCTCTGGAATAACATCA
>HDCRISPR_B_ENSG00000064012_3
CTACCTAAACACTAGAAAGG
>HDCRISPR_B_ENSG00000064012_4
AACATCAAGGCATCCTTGAT
>HDCRISPR_B_ENSG00000118729_1
CAAAGAATTTGATGTAAGGC
>HDCRISPR_B_ENSG00000118729_2
TCTCGGAAAGACTTACCACT
>HDCRISPR_B_ENSG00000118729_3
ATATGATGGGAAGGACCGAG
>HDCRISPR_B_ENSG00000118729_4
TTAATTTCCCCACATATGAT
>HDCRISPR_B_ENSG00000087589_1
GCAACACGTGCCAGAAAGCG
>HDCRISPR_B_ENSG00000087589_2
CCGCCTCCAAATCCTCACGG
>HDCRISPR_B_ENSG00000087589_3
TGTCTGCAGCGACCTCCGTG
>HDCRISPR_B_ENSG00000087589_4
ACGAGCTGGCTTTCAGCAGA
>HDCRISPR_B_ENSG00000121691_1
GAGCACAGAGTGTACCTGCG
>HDCRISPR_B_ENSG00000121691_2
GATAATTGGGTCCCAGGCGA
>HDCRISPR_B_ENSG00000121691_3
GATGTCCTGACCACTGGAGC
>HDCRISPR_B_ENSG00000121691_4
ACCACATCCTGAACAAGAAG
>HDCRISPR_B_ENSG00000158428_1
GGCTGTGACCAGAAGTATCA
>HDCRISPR_B_ENSG00000158428_2
GGAGTGTCTGCCACTCCCAG
>HDCRISPR_B_ENSG00000158428_3
TCAGGGTGATGGCCTGGCGG
>HDCRISPR_B_ENSG00000166762_1
GAAATCTGTTCTATACGCTG
>HDCRISPR_B_ENSG00000166762_2
TTTGAATACGATCATATTGA
>HDCRISPR_B_ENSG00000166762_3
ATTGAAGCTGACCTTGGAGG
>HDCRISPR_B_ENSG00000166762_4
AAATAATAATTTGAATTTGA
>HDCRISPR_B_ENSG00000188782_1
CTTTGTTCGTGATTTCCTGG
>HDCRISPR_B_ENSG00000188782_2
CCAGGAAATCACGAACAAAG
>HDCRISPR_B_ENSG00000188782_3
GGCATTGATCACCAGCAGCA
>HDCRISPR_B_ENSG00000188782_4
TCTCCGTACCAACTCCTACC
>HDCRISPR_B_ENSG00000133962_1
ATTCTCTTCTCCCGTTGGAA
>HDCRISPR_B_ENSG00000133962_2
TCATCATTCTCTTCTCCCGT
>HDCRISPR_B_ENSG00000133962_3
CTTCCACTTTAATTTAACGT
>HDCRISPR_B_ENSG00000133962_4
TTACCAACGTTAAATTAAAG
>HDCRISPR_B_ENSG00000099338_1
TCAGGTAGTAAGGGAAGCCC
>HDCRISPR_B_ENSG00000099338_2
TAGTTGATCTTCAGGTAGTA
>HDCRISPR_B_ENSG00000099338_3
ACGCCCATGCCCATCAAGAA
>HDCRISPR_B_ENSG00000099338_4
ACGGCTTCCTGAAGAGAGAC
>HDCRISPR_B_ENSG00000105974_1
CCTTGACCACGTCATCGTTG
>HDCRISPR_B_ENSG00000105974_2
CCTCAACGATGACGTGGTCA
>HDCRISPR_B_ENSG00000105974_3
CTCGCTCAGCTCGTCTGCCA
>HDCRISPR_B_ENSG00000105974_4
GATGTGATTGCAGAACCAGA
>HDCRISPR_B_ENSG00000105971_1
GGCGGACGTACAGCTCTTCA
>HDCRISPR_B_ENSG00000105971_2
TCCGAGTCCGCGAACTTCTC
>HDCRISPR_B_ENSG00000105971_3
GAGATGCGAGTTGAGCCGGT
>HDCRISPR_B_ENSG00000105971_4
CCGAGTCCGCGAACTTCTCG
>HDCRISPR_B_ENSG00000182533_1
AGTGGATATCCTTGACGATC
>HDCRISPR_B_ENSG00000182533_2
GTGGATATCCTTGACGATCT
>HDCRISPR_B_ENSG00000182533_3
CGTCAAGGATATCCACTGCA
>HDCRISPR_B_ENSG00000182533_4
CCACTGCAAGGAGATTGACC
>HDCRISPR_B_ENSG00000099625_1
GGCTGTGGCCATGGTGGCTG
>HDCRISPR_B_ENSG00000099625_2
AATGCAGCCCACAGCCACCA
>HDCRISPR_B_ENSG00000099625_3
TGTCCCCTGCACCCACCGTG
>HDCRISPR_B_ENSG00000099625_4
CCAGCAGCACGTAGTTGTCC
>HDCRISPR_B_ENSG00000078699_1
TCCAGGATTTATTGGTGGGA
>HDCRISPR_B_ENSG00000078699_2
CTCGGTCCTCCAGGATTTAT
>HDCRISPR_B_ENSG00000078699_3
GACACTGGCCTCGGTCCTCC
>HDCRISPR_B_ENSG00000078699_4
GCAGTAGGAGTGAAGGACAC
>HDCRISPR_B_ENSG00000141668_1
CCAGTGATCTCGGCCTTTGC
>HDCRISPR_B_ENSG00000141668_2
TAGGTCAGTTTAATGCAGAA
>HDCRISPR_B_ENSG00000141668_3
CGTGCGGGCGCAGAACGACA
>HDCRISPR_B_ENSG00000141668_4
GTGGTTGGTGCTCCGCGTGG
>HDCRISPR_B_ENSG00000139899_1
AAGCTGTAGACACCCCGGAC
>HDCRISPR_B_ENSG00000139899_2
GTCCTGGTGAACGAGGGCGG
>HDCRISPR_B_ENSG00000139899_3
CACGTCAGGATCATTGGCAA
>HDCRISPR_B_ENSG00000139899_4
GCAGCAAATGCCACTCGCCC
>HDCRISPR_B_ENSG00000159228_1
GTAATTCTGTGCACACATCT
>HDCRISPR_B_ENSG00000159228_2
CGTCACCCCGTATGCGCTGC
>HDCRISPR_B_ENSG00000159231_1
ACTGTGCCGACAGTTCTCTG
>HDCRISPR_B_ENSG00000159231_2
CAACGTACTGGTCAACAACG
>HDCRISPR_B_ENSG00000159231_3
GAACTGTGCCGACAGTTCTC
>HDCRISPR_B_ENSG00000159231_4
CATGTCGTCCTGCAGCCGCG
>HDCRISPR_B_ENSG00000145439_1
CCGAGGCATTGGCAGAGCTG
>HDCRISPR_B_ENSG00000145439_2
CCGCCAGTCGGTAGCCTTTC
>HDCRISPR_B_ENSG00000145439_3
ACTATGATTCAACAACAGGG
>HDCRISPR_B_ENSG00000145439_4
GGAGGGTCTATTGTTAATGT
>HDCRISPR_B_ENSG00000173894_1
CTTGCTCAGGATGCACTCGG
>HDCRISPR_B_ENSG00000173894_2
GAGTACCTGGTCAAGTGGCG
>HDCRISPR_B_ENSG00000173894_3
AGCTGGAGTACCTGGTCAAG
>HDCRISPR_B_ENSG00000173894_4
ACCTGGTCAAGTGGCGCGGC
>HDCRISPR_B_ENSG00000141570_1
CTGCGAGCAAGCGAGCATCC
>HDCRISPR_B_ENSG00000141570_2
TCCCTTTAGGTACAGCACAT
>HDCRISPR_B_ENSG00000141570_3
ACCATCCCTTCCATTTCACG
>HDCRISPR_B_ENSG00000141570_4
GAATACCTCGTGAAATGGAA
>HDCRISPR_B_ENSG00000204659_1
TACATACCATCCCCAAGATC
>HDCRISPR_B_ENSG00000204659_2
GCTCGTAGCCGAGCACTCGA
>HDCRISPR_B_ENSG00000204659_3
CGAGCACTCGAAGGTTGCCA
>HDCRISPR_B_ENSG00000204659_4
AGAATGATGAAGGCGAGCCA
>HDCRISPR_B_ENSG00000132024_1
CTGCTCGCCTCCATCCGTAA
>HDCRISPR_B_ENSG00000132024_2
GCGGATGGAGCGGTACCAGG
>HDCRISPR_B_ENSG00000132024_3
GCAGCCCAGGCCAAGAGCAA
>HDCRISPR_B_ENSG00000132024_4
CCGCCAGCGCGACTACAAGC
>HDCRISPR_B_ENSG00000048342_1
TCCGGACTGTCATACTCAGG
>HDCRISPR_B_ENSG00000048342_2
ACTTACTCCGTGGGCCTCTC
>HDCRISPR_B_ENSG00000048342_3
GGACTGTCATACTCAGGAGG
>HDCRISPR_B_ENSG00000048342_4
TCCTCCTGCACAGGCTCCTG
>HDCRISPR_B_ENSG00000188649_1
AAACAGTAGTTACGATTCTT
>HDCRISPR_B_ENSG00000188649_2
AGTAGTTACGATTCTTCGGT
>HDCRISPR_B_ENSG00000188649_3
AAGATACAAATCGAGCAATG
>HDCRISPR_B_ENSG00000188649_4
TGATATATGGATGACATCAG
>HDCRISPR_B_ENSG00000150636_1
TTCCATACATCGATTAATTG
>HDCRISPR_B_ENSG00000150636_2
CAATCATCAATTAAGTCACG
>HDCRISPR_B_ENSG00000150636_3
AAGTGGGAAGCAGGTATTAC
>HDCRISPR_B_ENSG00000150636_4
AATACCTGCTTCCCACTTCA
>HDCRISPR_B_ENSG00000160994_1
CAGGCGAGGGCGTCACGCTG
>HDCRISPR_B_ENSG00000160994_2
ACCTTGGAGAAGCCGCCGCC
>HDCRISPR_B_ENSG00000160994_3
GAGCTGCCTCGCGCCATGCT
>HDCRISPR_B_ENSG00000160994_4
GCGCGAGGCAGCTCAGGCCA
>HDCRISPR_B_ENSG00000168491_1
CAAGATCCTAAATTCTTCGG
>HDCRISPR_B_ENSG00000168491_2
TCCTCGGAATGTATCTGGGA
>HDCRISPR_B_ENSG00000168491_3
TCCATCCCAGATACATTCCG
>HDCRISPR_B_ENSG00000168491_4
ATAGGTCCTTCAGCAGCAGT
>HDCRISPR_B_ENSG00000103021_1
CTCCCATGAAGGGTCGGAGC
>HDCRISPR_B_ENSG00000103021_2
CTGCCTGTTATCCAGCTGTG
>HDCRISPR_B_ENSG00000103021_3
GCGGGCTGGTGGAGGAGCTC
>HDCRISPR_B_ENSG00000103021_4
ATTACGCTAAACTGGAGCCC
>HDCRISPR_B_ENSG00000176714_1
TTGGAACATCCTGTCTATTT
>HDCRISPR_B_ENSG00000176714_2
AATTTGTTCTGCATATCTGG
>HDCRISPR_B_ENSG00000176714_3
AGTACAGGCCCAGCTCCTCC
>HDCRISPR_B_ENSG00000176714_4
CCTCCAGTAGCTGTTTCCGC
>HDCRISPR_B_ENSG00000151773_1
AGTCAAGGATTTCCTAAAGA
>HDCRISPR_B_ENSG00000151773_2
AACAAAGAAAGGAAGAGTCA
>HDCRISPR_B_ENSG00000151773_3
AAATGTCAGACAACAAAGAA
>HDCRISPR_B_ENSG00000151773_4
CAGCTAATGAACTTGTGTCT
>HDCRISPR_B_ENSG00000183323_1
ATGCTGAAGTCTGACAATGC
>HDCRISPR_B_ENSG00000183323_2
GAAGAGGATGACATGACAGA
>HDCRISPR_B_ENSG00000183323_3
TACAGACGACAAAGTAGCAC
>HDCRISPR_B_ENSG00000183323_4
CCTCCTCCATTTCCGAGAAA
>HDCRISPR_B_ENSG00000169193_1
TGCTTGTATTTGGACTCATT
>HDCRISPR_B_ENSG00000169193_2
TTGACACTGCTTTGATGTCT
>HDCRISPR_B_ENSG00000169193_3
GCAACAGTAAACTCAATTTC
>HDCRISPR_B_ENSG00000169193_4
GCTTGTATTTGGACTCATTT
>HDCRISPR_B_ENSG00000180347_1
CAACAAGTCATTGACCGCAC
>HDCRISPR_B_ENSG00000180347_2
CTTCTCACCCAGCATGGGGA
>HDCRISPR_B_ENSG00000180347_3
AGATCCAAGAGAATCTCCAC
>HDCRISPR_B_ENSG00000180347_4
GGGCTCAGCAAATCAGAGAA
>HDCRISPR_B_ENSG00000128596_1
CTCTGTCAGTCAACAAGCAC
>HDCRISPR_B_ENSG00000128596_2
GAGCCTCACGGAGACAGAGC
>HDCRISPR_B_ENSG00000128596_3
CTGTCAGTCAACAAGCACCG
>HDCRISPR_B_ENSG00000128596_4
GCTGGAGGAGCTGCGGGCTC
>HDCRISPR_B_ENSG00000163006_1
ACTACTAAATCCTGCCCCGG
>HDCRISPR_B_ENSG00000163006_2
TTTGTCGTTGACAGGTGATT
>HDCRISPR_B_ENSG00000163006_3
GGTGATTTGGATATCTACTC
>HDCRISPR_B_ENSG00000163006_4
ATCTACTCTGGAGATAAAGT
>HDCRISPR_B_ENSG00000175455_1
CTGAAGTGACCAGACTGGGG
>HDCRISPR_B_ENSG00000175455_2
AACAGTCAGTTTGCATCACA
>HDCRISPR_B_ENSG00000175455_3
GTGAGAATGCTCAGTTACGA
>HDCRISPR_B_ENSG00000175455_4
GAGGTTGATTACAGAAATGG
>HDCRISPR_B_ENSG00000153237_1
GTTTAACTCCATGAAAGTAT
>HDCRISPR_B_ENSG00000153237_2
ATGGAGTTAAACTCAATATG
>HDCRISPR_B_ENSG00000153237_3
TCTGCTCTCAGCTGCTGAAT
>HDCRISPR_B_ENSG00000153237_4
CTCCATGAAAGTATTGGAAG
>HDCRISPR_B_ENSG00000181982_1
AGGTGTCCAGCTCCTTGGAG
>HDCRISPR_B_ENSG00000181982_2
AAGGGACCAGTACAAACTCA
>HDCRISPR_B_ENSG00000181982_3
CTGGTCCCTTTCCTGTTGAC
>HDCRISPR_B_ENSG00000181982_4
AGCCCTGCTGATCCTCTCCA
>HDCRISPR_B_ENSG00000149548_1
AGAAACCTCGAAATACCTCA
>HDCRISPR_B_ENSG00000149548_2
CAACACGTCCTTGCTCTTCA
>HDCRISPR_B_ENSG00000149548_3
CAAGGACGTGTTGGCAGTGC
>HDCRISPR_B_ENSG00000149548_4
GGACCACAACAGCATAGTGG
>HDCRISPR_B_ENSG00000198865_1
TTAGAGCAACGCCTTTCTGT
>HDCRISPR_B_ENSG00000198865_2
CAGTATATTGTTCTTTCCAT
>HDCRISPR_B_ENSG00000198865_3
CAAATTCTGTTGATATTCAA
>HDCRISPR_B_ENSG00000198865_4
GAGAATCTTTGCCAACAGAA
>HDCRISPR_B_ENSG00000248712_1
AACCCGCAGCAAGCAGCTGG
>HDCRISPR_B_ENSG00000248712_2
TGGTGGCCTCAAAGATCCAG
>HDCRISPR_B_ENSG00000248712_3
ACTGCTCACAGCTCTACGGA
>HDCRISPR_B_ENSG00000248712_4
CTTCGGAAGCCTTGGCTCGA
>HDCRISPR_B_ENSG00000161609_1
TTGATACAGGGGATTAGAGC
>HDCRISPR_B_ENSG00000161609_2
GGAGGCAAGGCTGGGAATGC
>HDCRISPR_B_ENSG00000161609_3
GCTGGGAATGCCGGTCAGCT
>HDCRISPR_B_ENSG00000161609_4
GGGAGAATGCCAAATTGCAG
>HDCRISPR_B_ENSG00000163749_1
CAAAGTCAACTAGGATTGAC
>HDCRISPR_B_ENSG00000163749_2
AAGGGAGAGTCAGTCCCAGG
>HDCRISPR_B_ENSG00000163749_3
GCAACAACACCAAGATAGGT
>HDCRISPR_B_ENSG00000163749_4
TATGCGTCAGCTCAGCGATC
>HDCRISPR_B_ENSG00000175820_1
GCATGTCCAGAAGCAACCCA
>HDCRISPR_B_ENSG00000175820_2
ACATGAAGTAGGTATTCCGG
>HDCRISPR_B_ENSG00000175820_3
CAGGCTCTGGAGAACAGCGA
>HDCRISPR_B_ENSG00000242715_1
CTGACACACAGCCAAGGTTG
>HDCRISPR_B_ENSG00000242715_2
CCAGAGAATAGGACATGCCT
>HDCRISPR_B_ENSG00000242715_3
GGGTTTCAGTGCTGCAGGTG
>HDCRISPR_B_ENSG00000242715_4
TGAACTAAGACACAAGATTA
>HDCRISPR_B_ENSG00000159588_1
GCAGAAGCGCTGAGTATGGG
>HDCRISPR_B_ENSG00000159588_2
ATGGGTGGCTAACAGAGCTG
>HDCRISPR_B_ENSG00000159588_3
TGGCTAACAGAGCTGAGGAG
>HDCRISPR_B_ENSG00000159588_4
AACCATGTCACAGGTCCCAC
>HDCRISPR_B_ENSG00000120262_1
GGAAACTTACGATCATCTTT
>HDCRISPR_B_ENSG00000120262_2
TTTGAGCCACATTCCGATAG
>HDCRISPR_B_ENSG00000120262_3
GGCCGACACCAATGAACTGA
>HDCRISPR_B_ENSG00000120262_4
CAGGAACTTGCAGAAGAAGG
>HDCRISPR_B_ENSG00000154479_1
TCTACTTTGCTAGGTAGAAG
>HDCRISPR_B_ENSG00000154479_2
CCATAATTCCACACGATGAG
>HDCRISPR_B_ENSG00000154479_3
TTGCCTTTCTTTCTGCACGG
>HDCRISPR_B_ENSG00000154479_4
GGATTCAAGATAGCCTTGAC
>HDCRISPR_B_ENSG00000255359_1
CTCACAGGGTTGACTTGGGA
>HDCRISPR_B_ENSG00000255359_2
CGGCATGTGCCTGTATTGCT
>HDCRISPR_B_ENSG00000255359_3
CAGACTCACAGGGTTGACTT
>HDCRISPR_B_ENSG00000255359_4
AACACCTAAAGAAAGAGAAG
>HDCRISPR_B_ENSG00000122483_1
GATGTTCAGCCTAGCCACCC
>HDCRISPR_B_ENSG00000122483_2
TGTCCGAGGCTTCCACGCGC
>HDCRISPR_B_ENSG00000122483_3
AGACTCTTGACGGAAAGCAA
>HDCRISPR_B_ENSG00000122483_4
TAGGCAACAGAATGCTTGTT
>HDCRISPR_B_ENSG00000117477_1
GGAATGGGAAATCTAATCAC
>HDCRISPR_B_ENSG00000117477_2
GGCTGAGCGATATAAGCCAG
>HDCRISPR_B_ENSG00000117477_3
GCTTCTACAGAATCAAGAAC
>HDCRISPR_B_ENSG00000117477_4
GGAAGTAAGGAGATATATTA
>HDCRISPR_B_ENSG00000166329_1
TGACGGTGAATACCCTACAG
>HDCRISPR_B_ENSG00000166329_2
AGGATCTCCAAGTCAGCGGG
>HDCRISPR_B_ENSG00000166329_3
CCTGCAGCAGAAGGTGGCCG
>HDCRISPR_B_ENSG00000166329_4
GGCTGGGTCCATTCTCATGA
>HDCRISPR_B_ENSG00000178395_1
AGGAGCGGCAACGCGAGCTG
>HDCRISPR_B_ENSG00000178395_2
GGGTGCTCAGATTCACTGCG
>HDCRISPR_B_ENSG00000178395_3
GAGAACGAGAGTCCACGCAG
>HDCRISPR_B_ENSG00000165813_1
TATATTCCAGATCATGGTGG
>HDCRISPR_B_ENSG00000165813_2
GCATATGAACACAATTAAAC
>HDCRISPR_B_ENSG00000165813_3
AGCTTTCTCAGGAGAAAGGA
>HDCRISPR_B_ENSG00000234409_1
GCACATGGCCCTGAACAACC
>HDCRISPR_B_ENSG00000196118_1
CTTGTGAAGATCCTGGAGCA
>HDCRISPR_B_ENSG00000196118_2
GCGGACTCAGTGGACGACGG
>HDCRISPR_B_ENSG00000196118_3
ACATCTCTCCGAGCTGCGGC
>HDCRISPR_B_ENSG00000196118_4
TTTGGGAATGAGGGTGCAGT
>HDCRISPR_B_ENSG00000185860_1
GAACTGCAGAGGTTGCAGCA
>HDCRISPR_B_ENSG00000185860_2
GAGAACACGAGAACATCTTC
>HDCRISPR_B_ENSG00000185860_3
TGTTCTCGTGTTCTCACCAC
>HDCRISPR_B_ENSG00000185860_4
CCCAGGTCAGCAATTTCACA
>HDCRISPR_B_ENSG00000163617_1
GGGAGATGGTGAAGCTGCGG
>HDCRISPR_B_ENSG00000163617_2
GGAGCGGGAGACTCAAGCCT
>HDCRISPR_B_ENSG00000163617_3
CCAGTTAAAGGCCCAAGAGG
>HDCRISPR_B_ENSG00000163617_4
CCTCCTCTTGGGCCTTTAAC
>HDCRISPR_B_ENSG00000159214_1
AGGTCCTTTAGGAGAGGCGG
>HDCRISPR_B_ENSG00000159214_2
AAAGGAACAGAAGAAGGCCA
>HDCRISPR_B_ENSG00000159214_3
GGAGTGTCACACCTTGGAGA
>HDCRISPR_B_ENSG00000159214_4
GAGATATTCCAGATGAGAGG
>HDCRISPR_B_ENSG00000147419_1
GATGAAGATCTGATCAAGCA
>HDCRISPR_B_ENSG00000147419_2
GTTACTTACCAGATATCTTC
>HDCRISPR_B_ENSG00000147419_3
ATGGCTGGCCTGAAGATATC
>HDCRISPR_B_ENSG00000147419_4
GCTATTGGCCTTCACAAGGT
>HDCRISPR_B_ENSG00000024862_1
GGCGGAGCCAAGAGCGACAC
>HDCRISPR_B_ENSG00000024862_2
GGGGAAGCAATGAAATGCCG
>HDCRISPR_B_ENSG00000024862_3
GTAAACAAACGGAGCTGCGG
>HDCRISPR_B_ENSG00000024862_4
TCTGCTTGTGGCTGCGGCGG
>HDCRISPR_B_ENSG00000186409_1
AGAGGCCCTACTTAAACAAC
>HDCRISPR_B_ENSG00000186409_2
TTGCTTTAGCATCCATCATC
>HDCRISPR_B_ENSG00000186409_3
TGCTGTCTAATAACTTCTGT
>HDCRISPR_B_ENSG00000186409_4
CGATATCTTCCATCCAGAGC
>HDCRISPR_B_ENSG00000173421_1
TTTCCAACTGACAAAGGAGG
>HDCRISPR_B_ENSG00000173421_2
AGGCCTCTTGGAACAGTTTG
>HDCRISPR_B_ENSG00000173421_3
TTCTTAGTTGCAGACGTCTG
>HDCRISPR_B_ENSG00000173421_4
GGACAAAGGCAACATGGAGC
>HDCRISPR_B_ENSG00000145075_1
TGTTCTCCTCGTTCGCCACC
>HDCRISPR_B_ENSG00000145075_2
GAACTGGGACCAGCAAGCAT
>HDCRISPR_B_ENSG00000145075_3
ATGAGCTGATTCTTCTAACC
>HDCRISPR_B_ENSG00000145075_4
GAACAGATGCAGAAGAGGGA
>HDCRISPR_B_ENSG00000141519_1
CCAGCAGCCCAGCACCGAGG
>HDCRISPR_B_ENSG00000141519_2
CCCGATGCCCACCCCAGGGA
>HDCRISPR_B_ENSG00000141519_3
GCAGAGAGAGTGGAGTCCGA
>HDCRISPR_B_ENSG00000141519_4
GCAACGGGAAATGGCGGAAC
>HDCRISPR_B_ENSG00000152492_1
TGTCCTGGAGGACCACACCC
>HDCRISPR_B_ENSG00000152492_2
TTCCTGCAGGCTGTGAGCCA
>HDCRISPR_B_ENSG00000152492_3
AGTAACTATCTGCATAAGCA
>HDCRISPR_B_ENSG00000152492_4
GCAGGCTGTGAGCCAGGGTG
>HDCRISPR_B_ENSG00000138483_1
AAGCTGCTGCTAGGCAGATG
>HDCRISPR_B_ENSG00000138483_2
TAGACAATGTATCGTGGAGC
>HDCRISPR_B_ENSG00000138483_3
AGTATCTCTGGGTTATGACC
>HDCRISPR_B_ENSG00000138483_4
TTTAAGAGACTGTCTGACCT
>HDCRISPR_B_ENSG00000183273_1
TTGATCCAGTCTGTGAAGAT
>HDCRISPR_B_ENSG00000130783_1
GGCACTGGGGTTCAGAACGA
>HDCRISPR_B_ENSG00000130783_2
AGGTGCACCCAGATTTGAGG
>HDCRISPR_B_ENSG00000130783_3
GAACGTTACTCACCTTGCCG
>HDCRISPR_B_ENSG00000130783_4
CAAACGCTGGAGCTTGCTCG
>HDCRISPR_B_ENSG00000173093_1
CACTAATGCCAAGCTCCGGA
>HDCRISPR_B_ENSG00000173093_2
GGACACCTCTCAGTACAACC
>HDCRISPR_B_ENSG00000173093_3
CTTCTCAGGCCTATGAGCAG
>HDCRISPR_B_ENSG00000173093_4
CACGGAGCTCAACAACGACA
>HDCRISPR_B_ENSG00000180376_1
TTGTTTACATAAATCCTTAG
>HDCRISPR_B_ENSG00000180376_2
ACCGTAAATACATCTCTAGT
>HDCRISPR_B_ENSG00000180376_3
GGGAAAGAGATCTATTTCCT
>HDCRISPR_B_ENSG00000180376_4
TTCCCTGACTGAGAATGGAA
>HDCRISPR_B_ENSG00000216937_1
GTCCTAAGATCTCCACCAAC
>HDCRISPR_B_ENSG00000216937_2
AAGTTCTTTGTCTTACTCGA
>HDCRISPR_B_ENSG00000216937_3
CTACCAGAAGATGAAATGAT
>HDCRISPR_B_ENSG00000216937_4
AATTATCAAACATCTGAAGA
>HDCRISPR_B_ENSG00000177352_1
AAGGACAACAGAGAGCCGCA
>HDCRISPR_B_ENSG00000177352_2
TTACAGGTGACAGGTTCACG
>HDCRISPR_B_ENSG00000177352_3
CAGTGTCCGGCGAATGAAAG
>HDCRISPR_B_ENSG00000177352_4
GGGAGTCTTAAGTGGAACCA
>HDCRISPR_B_ENSG00000091986_1
ACTATTAGAGGCAGCCACGG
>HDCRISPR_B_ENSG00000091986_2
GGTTTCTGAGGCACACTGGG
>HDCRISPR_B_ENSG00000091986_3
TCTTTGCTCAGGTCTCACGG
>HDCRISPR_B_ENSG00000091986_4
GTGAGAAGGATCACCAGCGA
>HDCRISPR_B_ENSG00000149201_1
GGGATTTGCAAATGCTTCAG
>HDCRISPR_B_ENSG00000149201_2
CTGGCTCAGCGAGGGCAGAG
>HDCRISPR_B_ENSG00000149201_3
TACGATCGCCCGTGCCCTGC
>HDCRISPR_B_ENSG00000149201_4
GTGCCCTGCAGGACCTGGGC
>HDCRISPR_B_ENSG00000149231_1
GAATATTGACTTACAAGATC
>HDCRISPR_B_ENSG00000149231_2
TTGAGCTCTCTTTCACTTCC
>HDCRISPR_B_ENSG00000149231_3
GAAGAGCTTGATAGTAACAA
>HDCRISPR_B_ENSG00000149231_4
TCATCTTCAACCACTCTACG
>HDCRISPR_B_ENSG00000150676_1
GCACATACGGCATCTACTAA
>HDCRISPR_B_ENSG00000150676_2
AAAGAAGGAATGGGCCACAC
>HDCRISPR_B_ENSG00000150676_3
AAGAACAGATTTGGCACATA
>HDCRISPR_B_ENSG00000150676_4
ATGGAAGTTTGAAAGAGACC
>HDCRISPR_B_ENSG00000055813_1
ACTGGGTCGCTACACTGCCG
>HDCRISPR_B_ENSG00000055813_2
AGGGCAGCCCCGAACAGCAA
>HDCRISPR_B_ENSG00000055813_3
AGAGCATCTCCCCAGAGCCA
>HDCRISPR_B_ENSG00000055813_4
AGCCCTGATCACAAACACGG
>HDCRISPR_B_ENSG00000115355_1
GTACTCACTAGATGCTGCAG
>HDCRISPR_B_ENSG00000115355_2
CATTACCTCTTGAATATGTG
>HDCRISPR_B_ENSG00000115355_3
AGTGACTGATATGTCGCAGG
>HDCRISPR_B_ENSG00000115355_4
GGAAGTGACTGATATGTCGC
>HDCRISPR_B_ENSG00000179071_1
GCTGCTCAATGCAGAGCTGG
>HDCRISPR_B_ENSG00000179071_2
GCTGCAGCTGTCCATTGAAA
>HDCRISPR_B_ENSG00000179071_3
GACCGTCACTAGAGAGAAAG
>HDCRISPR_B_ENSG00000179071_4
GCTGGAGCTACAGAGCCAGC
>HDCRISPR_B_ENSG00000123106_1
CCTTGGGCTGCCTTTCCTGC
>HDCRISPR_B_ENSG00000123106_2
TCCTGGATACCAATACCTGC
>HDCRISPR_B_ENSG00000123106_3
GGCATTAGTATCCGCTGCAA
>HDCRISPR_B_ENSG00000123106_4
GGAGAGGAACAGTTCCAAAC
>HDCRISPR_B_ENSG00000185972_1
TTACCTGAGCCCGGTCACAG
>HDCRISPR_B_ENSG00000185972_2
GGACTACTTCTATAGCGGCA
>HDCRISPR_B_ENSG00000185972_3
CTCCATCATTGAACTGGCCG
>HDCRISPR_B_ENSG00000185972_4
CTATCGCTATGATGAGCGGA
>HDCRISPR_B_ENSG00000187094_1
GCTGGATGTATCTTGCCAGC
>HDCRISPR_B_ENSG00000187094_2
CGATACCCTCAGCTGCCTAC
>HDCRISPR_B_ENSG00000187094_3
GCTGGCAAGATACATCCAGC
>HDCRISPR_B_ENSG00000187094_4
CATACTCCTCGGCACTGCGA
>HDCRISPR_B_ENSG00000163394_1
GGTCGCTGACAGCCAGGGAG
>HDCRISPR_B_ENSG00000163394_2
TACAAGAGAATCTGCACCGC
>HDCRISPR_B_ENSG00000163394_3
CCGTGCTGATTCGGAACAAG
>HDCRISPR_B_ENSG00000163394_4
CAGCGTGCTGGGAAACACGC
>HDCRISPR_B_ENSG00000110148_1
TGCAAGCCACAGCCAGCAGG
>HDCRISPR_B_ENSG00000110148_2
TGGCACCGTCATCTGCAAGG
>HDCRISPR_B_ENSG00000110148_3
CTACAATCACGCGAGCCGCG
>HDCRISPR_B_ENSG00000110148_4
CTCGCGTGATTGTAGCCACG
>HDCRISPR_B_ENSG00000108702_1
TAACACAGGATTGCCCTCAG
>HDCRISPR_B_ENSG00000108702_2
TAAGCCCTCATTGGAGCAGA
>HDCRISPR_B_ENSG00000108702_3
AGCTGGTATTTCTGTAACAC
>HDCRISPR_B_ENSG00000108702_4
CACTTACATTAAGCCCTCAT
>HDCRISPR_B_ENSG00000172156_1
TAGCTCTCTAGTCGCTGAAG
>HDCRISPR_B_ENSG00000172156_2
TTCAGCGACTAGAGAGCTAC
>HDCRISPR_B_ENSG00000172156_3
GCTGCTTTAACCTGGCCAAT
>HDCRISPR_B_ENSG00000172156_4
TTTCTGGGGACATTTGCCAC
>HDCRISPR_B_ENSG00000181374_1
ATGTGAAGCAGCAAGTAGAT
>HDCRISPR_B_ENSG00000181374_2
CACCAGCAGGTGTCCCCAGA
>HDCRISPR_B_ENSG00000181374_3
CTTCTGGGGACACCTGCTGG
>HDCRISPR_B_ENSG00000181374_4
CTTCAGAACCAAACTGGGCA
>HDCRISPR_B_ENSG00000276409_1
TCATGTCCTTGATATAGTCC
>HDCRISPR_B_ENSG00000276409_2
GGATTCAGTCTTGGTCCCTA
>HDCRISPR_B_ENSG00000276409_3
TCCTCATCACCATCGCCCTA
>HDCRISPR_B_ENSG00000275152_1
GGTAGGCAGCAAAGGTAGGT
>HDCRISPR_B_ENSG00000275152_2
GCACCAACCCCAATGACGAC
>HDCRISPR_B_ENSG00000275152_3
GTGCTTACATGATTGCTGGC
>HDCRISPR_B_ENSG00000275152_4
CCTCATCCTTATCATTACTT
>HDCRISPR_B_ENSG00000172724_1
TCATTGGTGCCACTCAGAGT
>HDCRISPR_B_ENSG00000172724_2
GAGCTGGCGGCCCCTCAGTG
>HDCRISPR_B_ENSG00000172724_3
GGCCAGGCTTGCCTTGGCTG
>HDCRISPR_B_ENSG00000172724_4
GTGACCCAGAAACCCATCCC
>HDCRISPR_B_ENSG00000108691_1
AGGTGGCTGCTATGAGCAGC
>HDCRISPR_B_ENSG00000108691_2
CAGCCACCTTCATTCCCCAA
>HDCRISPR_B_ENSG00000108691_3
TTCTTTGGGACACTTGCTGC
>HDCRISPR_B_ENSG00000108691_4
CTGCACTGAGATCTTCCTAT
>HDCRISPR_B_ENSG00000115009_1
GCACTGACATCAAAGCAGCC
>HDCRISPR_B_ENSG00000115009_2
ACACGGCAGCTGGCCAATGA
>HDCRISPR_B_ENSG00000115009_3
CACCTCTGCGGCGAATCAGA
>HDCRISPR_B_ENSG00000115009_4
AGCAACTTTGACTGCTGTCT
>HDCRISPR_B_ENSG00000137077_1
GTAGCTGCGGACAACCTTGG
>HDCRISPR_B_ENSG00000137077_2
GTTCCTGCTTCCGGTAGCTG
>HDCRISPR_B_ENSG00000137077_3
CCAAGGTTGTCCGCAGCTAC
>HDCRISPR_B_ENSG00000137077_4
CACTCACAGGATAGCTGGGA
>HDCRISPR_B_ENSG00000102962_1
GCGCCACAGCAAGGAGGACG
>HDCRISPR_B_ENSG00000102962_2
AGAAGTGTTTCACCACGCGC
>HDCRISPR_B_ENSG00000102962_3
GGACCTCAGACTCCTGCCCG
>HDCRISPR_B_ENSG00000102962_4
GACGGTAACGGACGTAATCA
>HDCRISPR_B_ENSG00000274736_1
GACCCGGGCCTGGGATCCAA
>HDCRISPR_B_ENSG00000274736_2
TGAACACGGGATGCTTCGTG
>HDCRISPR_B_ENSG00000274736_3
AACTCTCCAGGAGTGAACAC
>HDCRISPR_B_ENSG00000274736_4
AGCAGTCAGCACTAGTAGCA
>HDCRISPR_B_ENSG00000106178_1
TGCCCACCACATCATCCCTA
>HDCRISPR_B_ENSG00000106178_2
TGTCGGAGGTCTTACCCGTA
>HDCRISPR_B_ENSG00000106178_3
ACAGCTGGTAGCTGACCACT
>HDCRISPR_B_ENSG00000106178_4
CAGCAGGAGCACATGCCTCA
>HDCRISPR_B_ENSG00000131142_1
TCCGGTAAGTCCAGGCGCGC
>HDCRISPR_B_ENSG00000131142_2
CTGGCCTACCACTACCCCAT
>HDCRISPR_B_ENSG00000131142_3
CTACCACTACCCCATTGGGT
>HDCRISPR_B_ENSG00000131142_4
TACCGGATCCAGGAGGTGAG
>HDCRISPR_B_ENSG00000151882_1
TTCTTCTGCGCTTGACATGA
>HDCRISPR_B_ENSG00000151882_2
ACAGTAACAGGGCACATCAG
>HDCRISPR_B_ENSG00000151882_3
ACAACCATACTGTTAAGCAG
>HDCRISPR_B_ENSG00000151882_4
ACAGACAGCCAAGGCCACGA
>HDCRISPR_B_ENSG00000277632_1
TGCTGTCCTCCTCTGCACCA
>HDCRISPR_B_ENSG00000277632_2
TTCGCTTGGTTAGGAAGCTG
>HDCRISPR_B_ENSG00000277632_3
GGTGCAGAGGAGGACAGCAA
>HDCRISPR_B_ENSG00000277632_4
GCTTCCTAACCAAGCGAAGC
>HDCRISPR_B_ENSG00000108700_1
AAGTGGCTGCCATGAGCAGC
>HDCRISPR_B_ENSG00000108700_2
CCTCAGGGACTTGCTCAGCC
>HDCRISPR_B_ENSG00000108700_3
AAAGCAGCAGGTGATTGGAA
>HDCRISPR_B_ENSG00000108700_4
CACCAACATCCAATGTCCCA
>HDCRISPR_B_ENSG00000157456_1
AGGACATTGATAACGAAGAT
>HDCRISPR_B_ENSG00000157456_2
ACGTAGTCACTGCAGAGCTG
>HDCRISPR_B_ENSG00000157456_3
GAGACTCTGTACATGTGCGT
>HDCRISPR_B_ENSG00000157456_4
TACCAGCCAATCCACTAGGA
>HDCRISPR_B_ENSG00000147082_1
TCAGATGGGTCATGATGACT
>HDCRISPR_B_ENSG00000147082_2
ACAGGTTTGGAGCTCTGGGG
>HDCRISPR_B_ENSG00000147082_3
AGTGCTCCCTGAAGTGAAGA
>HDCRISPR_B_ENSG00000147082_4
GGAGACTCCTGAAGTGAAGA
>HDCRISPR_B_ENSG00000113328_1
AGTCTCAAACCACAGACCTT
>HDCRISPR_B_ENSG00000113328_2
TCTAGACTCCTGTTCCAACA
>HDCRISPR_B_ENSG00000113328_3
AAGTGTGTAGAGTTAACAGA
>HDCRISPR_B_ENSG00000113328_4
ATAGACAATGCCAACACAGA
>HDCRISPR_B_ENSG00000118816_1
AGGATATCATGAAGTTTCCA
>HDCRISPR_B_ENSG00000118816_2
TCACTAGGGAAGCACAGATG
>HDCRISPR_B_ENSG00000118816_3
CTTGCCAATACCTTTAGTAC
>HDCRISPR_B_ENSG00000118816_4
ATAGAGAATTCCAGTACTAA
>HDCRISPR_B_ENSG00000205089_1
AAGGCGACCTGGACGAGCGC
>HDCRISPR_B_ENSG00000205089_2
GGCTTGCGGGACTGTGGAGC
>HDCRISPR_B_ENSG00000205089_3
GCGCAACCTGGAAGGCGACC
>HDCRISPR_B_ENSG00000205089_4
AATCAGGAGGCGGCCAAAGA
>HDCRISPR_B_ENSG00000107443_1
CTATTTACTGGACCTGTTTA
>HDCRISPR_B_ENSG00000107443_2
GTAAATAGACAGCAAGATGG
>HDCRISPR_B_ENSG00000107443_3
ACCGTCTGAGACTTAACTGA
>HDCRISPR_B_ENSG00000107443_4
CTGAAGTTGCCCTCCTATAA
>HDCRISPR_B_ENSG00000152669_1
CACGGGTTCAGGGGATGCAG
>HDCRISPR_B_ENSG00000152669_2
GATCTAGCTGCGCCACGGGC
>HDCRISPR_B_ENSG00000152669_3
TGTAGATCTAGCTGCGCCAC
>HDCRISPR_B_ENSG00000152669_4
TGCGCCGTCTGAGCCGGAGC
>HDCRISPR_B_ENSG00000108100_1
ATTCCTCAGTAAATCTCAGA
>HDCRISPR_B_ENSG00000108100_2
GTAAATCTCAGACGGACGGT
>HDCRISPR_B_ENSG00000108100_3
CTCAGTAAATCTCAGACGGA
>HDCRISPR_B_ENSG00000108100_4
AGGAATATTGTGCTGGCCCG
>HDCRISPR_B_ENSG00000163249_1
CATCCGTTTGAGATTTGCTC
>HDCRISPR_B_ENSG00000163249_2
TTGGATTTCGGAGAGGGCGA
>HDCRISPR_B_ENSG00000163249_3
TGCCGAGTTGGATTTCGGAG
>HDCRISPR_B_ENSG00000163249_4
CTGCGCGTCCGACATCTACG
>HDCRISPR_B_ENSG00000260916_1
CCTAGCACGGCGTCGTCTAA
>HDCRISPR_B_ENSG00000163823_1
CATGGAAGCCAAGATGGCCA
>HDCRISPR_B_ENSG00000163823_2
GTGCCAGAAGGTGAACGAGA
>HDCRISPR_B_ENSG00000163823_3
GGTACCTGTCAATCGTCAGC
>HDCRISPR_B_ENSG00000163823_4
TCATCCTGCTGACGATTGAC
>HDCRISPR_B_ENSG00000183625_1
AGAGGAGCTTACACATGCCA
>HDCRISPR_B_ENSG00000183625_2
ATAGTGGATCCAGAATGGAA
>HDCRISPR_B_ENSG00000183625_3
TCACCGGGTTCATGCAGCAG
>HDCRISPR_B_ENSG00000183625_4
TAATCCTGCTGACAATCGAC
>HDCRISPR_B_ENSG00000112486_1
AAAGACACAGATCAAGGAGT
>HDCRISPR_B_ENSG00000112486_2
GCTCCTGACTTGCATTAGCA
>HDCRISPR_B_ENSG00000112486_3
CTGTCTCGGAGCCCATCAGG
>HDCRISPR_B_ENSG00000112486_4
TGACTTGCATTAGCATGGAC
>HDCRISPR_B_ENSG00000179934_1
TTACAGTCCCAAACACCCAC
>HDCRISPR_B_ENSG00000179934_2
CCTTTAGGGCATACACGGCA
>HDCRISPR_B_ENSG00000179934_3
AGTATGGCTAACCGCCATTA
>HDCRISPR_B_ENSG00000179934_4
CTGAATAAGTTCCGCATCAC
>HDCRISPR_B_ENSG00000173585_1
ATGAACACGAGCCAGTACAA
>HDCRISPR_B_ENSG00000173585_2
GTACTGGCTCGTGTTCATCG
>HDCRISPR_B_ENSG00000173585_3
TTGTGCAGTACCAGTAGACA
>HDCRISPR_B_ENSG00000173585_4
TTGTGGGTGAGAGATTCCGC
>HDCRISPR_B_ENSG00000156535_1
CCCGGAGGAAATGTGACTAT
>HDCRISPR_B_ENSG00000156535_2
TCCGGGCCTGATGATCCCTG
>HDCRISPR_B_ENSG00000156535_3
CCTTCACAGTCACCTGTGAA
>HDCRISPR_B_ENSG00000156535_4
GGGGCTGTCACCAGAAACCG
>HDCRISPR_B_ENSG00000177675_1
GAACAGTAAAGCTGCAGCTG
>HDCRISPR_B_ENSG00000177675_2
GGTGAATGTCCAGGGTGCCG
>HDCRISPR_B_ENSG00000177675_3
ATGTCGAATTCTGGCTGCAC
>HDCRISPR_B_ENSG00000177675_4
ACAGTGGAGGTGAAATTCCA
>HDCRISPR_B_ENSG00000135535_1
CCGGAGTGGTGACCAGCGGG
>HDCRISPR_B_ENSG00000135535_2
GGCGGCCCAAAGCAGTGAGC
>HDCRISPR_B_ENSG00000135535_3
GGTGCCGGAGTGGTGACCAG
>HDCRISPR_B_ENSG00000135535_4
TCCAAGACAGTTACTACATC
>HDCRISPR_B_ENSG00000174950_1
AAGGAGCTCGAGGCTTTGGG
>HDCRISPR_B_ENSG00000174950_2
TATCTGGCCGGCGGTCCAAG
>HDCRISPR_B_ENSG00000174950_3
GATCCGCCTGAATATCTGGC
>HDCRISPR_B_ENSG00000174950_4
GGAGGTCTGTGAGCACTGCG
>HDCRISPR_B_ENSG00000134061_1
GTCTTTGGGGAACTTAATGG
>HDCRISPR_B_ENSG00000134061_2
GGTGAAGCACTGAAATGTGG
>HDCRISPR_B_ENSG00000134061_3
AACGTGAAGAAACTTCACCT
>HDCRISPR_B_ENSG00000134061_4
TCAGAACCTGAAGGAAATGG
>HDCRISPR_B_ENSG00000158477_1
GTGATTTGCAGACTCATACC
>HDCRISPR_B_ENSG00000158477_2
TTTGAGATACAGGTGACAGG
>HDCRISPR_B_ENSG00000158477_3
CAGGAAAGGCACATCTCCAG
>HDCRISPR_B_ENSG00000158477_4
ACCCAAGATGAAACGTGGGC
>HDCRISPR_B_ENSG00000158485_1
CTAAAGTTACCTTTAGACCA
>HDCRISPR_B_ENSG00000158485_2
CATGGCTGGGATAGCGACTC
>HDCRISPR_B_ENSG00000158485_3
GCTCACAGCCTGCTATGCCC
>HDCRISPR_B_ENSG00000158485_4
AGGACGCCCAAGAGATATCG
>HDCRISPR_B_ENSG00000158488_1
TTTGACTGTGATAGTTACCC
>HDCRISPR_B_ENSG00000158488_2
CGAGGGTCTCTGCTGTCCTG
>HDCRISPR_B_ENSG00000158488_3
GACCCTCGAAGAGGAGGAAC
>HDCRISPR_B_ENSG00000158488_4
AGCAGAGACCCTCGAAGAGG
>HDCRISPR_B_ENSG00000116824_1
CAAGTTGATGTCCTGACCCA
>HDCRISPR_B_ENSG00000116824_2
AGAGGGTCATCACACACAAG
>HDCRISPR_B_ENSG00000116824_3
AGCAGGGAACAAAGTCAGCA
>HDCRISPR_B_ENSG00000116824_4
ACAGCTGACAGGCTCGACAC
>HDCRISPR_B_ENSG00000163606_1
CATGTCCAGTTAACACTTCA
>HDCRISPR_B_ENSG00000163606_2
ACAGGCCATGAAGTGTTAAC
>HDCRISPR_B_ENSG00000163606_3
CCCGTCATGAGTGATGGCCA
>HDCRISPR_B_ENSG00000163606_4
GGACCTTCAGATTCGTACCG
>HDCRISPR_B_ENSG00000090659_1
TCCATTCCCAGGGACAGGGG
>HDCRISPR_B_ENSG00000090659_2
GAATGTCCATTCCCAGGGAC
>HDCRISPR_B_ENSG00000090659_3
CATCACCGCCTGCAAAGAAG
>HDCRISPR_B_ENSG00000090659_4
GGAGTCGTGCCAGTTCCGCT
>HDCRISPR_B_ENSG00000150637_1
TGGAGGTGAAATTTCTGCCA
>HDCRISPR_B_ENSG00000150637_2
AAAGTAAACCCTCTCAGCAT
>HDCRISPR_B_ENSG00000150637_3
GCAACTGCAGCCACGGAAGG
>HDCRISPR_B_ENSG00000150637_4
TTGGCAGAAGGTGATACAGG
>HDCRISPR_B_ENSG00000174807_1
CCAGCGTGTGGACAGCCTGG
>HDCRISPR_B_ENSG00000174807_2
GCAGCCGCCTGACTTTGCCC
>HDCRISPR_B_ENSG00000174807_3
GAAGCTCGGTCTATAGGCCA
>HDCRISPR_B_ENSG00000174807_4
ACACGATGCCCAGTGCAAGC
>HDCRISPR_B_ENSG00000120217_1
TCTTTATATTCATGACCTAC
>HDCRISPR_B_ENSG00000120217_2
ACCGTTCAGCAAATGCCAGT
>HDCRISPR_B_ENSG00000120217_3
ACCTACTGGCATTTGCTGAA
>HDCRISPR_B_ENSG00000120217_4
TCTCTTGGAATTGGTGGTGG
>HDCRISPR_B_ENSG00000178562_1
AATGCTTGCGGGTGGGCCCG
>HDCRISPR_B_ENSG00000178562_2
TAATGCTTGCGGGTGGGCCC
>HDCRISPR_B_ENSG00000178562_3
GAAGTCGCGTGGTGGGGCAT
>HDCRISPR_B_ENSG00000178562_4
AACATGACTCCCCGCCGCCC
>HDCRISPR_B_ENSG00000198087_1
AGCACCTATGGACTTCCAGC
>HDCRISPR_B_ENSG00000198087_2
TCACTCACATTTCCCAGAGA
>HDCRISPR_B_ENSG00000198087_3
ACTTACTTGGCTATAGGAGG
>HDCRISPR_B_ENSG00000198087_4
GATGAATTAACTATTCGAGT
>HDCRISPR_B_ENSG00000167851_1
CCACAGTGCCAGCATCCAGG
>HDCRISPR_B_ENSG00000167851_2
AACAGGGTAGTGGATGATAC
>HDCRISPR_B_ENSG00000167851_3
AGGGTAGTGGATGATACAGG
>HDCRISPR_B_ENSG00000167851_4
GCAACAATGCCAGCAGGGAG
>HDCRISPR_B_ENSG00000178789_1
GAGTGACCGTGTGTCCATCA
>HDCRISPR_B_ENSG00000178789_2
TCACTTTCACTTGAGTCCCA
>HDCRISPR_B_ENSG00000178789_3
CATTAAGTGGTGGTGCCGAG
>HDCRISPR_B_ENSG00000178789_4
AGATCCTCATTGAAACCAGA
>HDCRISPR_B_ENSG00000186074_1
GTAAACACACTGCACGGTCA
>HDCRISPR_B_ENSG00000186074_2
GTTCAAGTGACCATTGACCC
>HDCRISPR_B_ENSG00000186074_3
TGGCTTACCTGTTGTCCAAG
>HDCRISPR_B_ENSG00000186074_4
CCGGCCACCACTTGGACAAC
>HDCRISPR_B_ENSG00000161649_1
AGTACTCCCCAGCGTCTTGC
>HDCRISPR_B_ENSG00000161649_2
TTGCAGGGTGAGGTTCCACA
>HDCRISPR_B_ENSG00000161649_3
TTAGGTTATGAAGCCCTGGA
>HDCRISPR_B_ENSG00000161649_4
GTACTCCCCAGCGTCTTGCA
>HDCRISPR_B_ENSG00000167775_1
ACGGAGCTCGCCTGCTAGGC
>HDCRISPR_B_ENSG00000167775_2
GCAGTCACTGACGCCGGTGC
>HDCRISPR_B_ENSG00000167775_3
AGGGACTTGGACTGCAGCGA
>HDCRISPR_B_ENSG00000167775_4
CCCGACTCCAGCGACGAGCT
>HDCRISPR_B_ENSG00000174059_1
TGTCCTTCTTAAACTCCGCC
>HDCRISPR_B_ENSG00000174059_2
TTCCCAGGCGGAGTTTAAGA
>HDCRISPR_B_ENSG00000174059_3
GTGCACCTTACCTGTTCTGT
>HDCRISPR_B_ENSG00000174059_4
GGCCCGAGTGCTGTGTGGGG
>HDCRISPR_B_ENSG00000004468_1
TGCGAGTTCAGCCCGGTGTC
>HDCRISPR_B_ENSG00000004468_2
AACCCTGCTGCCGGCTCTCT
>HDCRISPR_B_ENSG00000004468_3
AGGAGAGCCCAACTCTGTCT
>HDCRISPR_B_ENSG00000004468_4
CCACGACGAGGATCAGGACC
>HDCRISPR_B_ENSG00000167286_1
TAGCCTTACCTTGCGAGAGA
>HDCRISPR_B_ENSG00000167286_2
AGCCTTACCTTGCGAGAGAA
>HDCRISPR_B_ENSG00000167286_3
GAACATAGCACGTTTCTCTC
>HDCRISPR_B_ENSG00000167286_4
ATTGCAATACCAGCATCACA
>HDCRISPR_B_ENSG00000101017_1
ACAGTGCCAGCCTTCTTCAC
>HDCRISPR_B_ENSG00000101017_2
GCCCTTCTCTTCTCAGACCT
>HDCRISPR_B_ENSG00000101017_3
GCAGATGGTGTCTGTTTCTG
>HDCRISPR_B_ENSG00000101017_4
GAAACGGAATGCCTTCCTTG
>HDCRISPR_B_ENSG00000117335_1
AAAGGGACACTCGCGGCGGC
>HDCRISPR_B_ENSG00000117335_2
AAGGAAAGGGACACTCGCGG
>HDCRISPR_B_ENSG00000117335_3
AACCCAGGAAAGCGCCAGGA
>HDCRISPR_B_ENSG00000117335_4
ATTGTGGTGACAATTCAGTG
>HDCRISPR_B_ENSG00000196776_1
CAATATGGCAATGACGAAGG
>HDCRISPR_B_ENSG00000196776_2
AGCAACAGCGCCGCTACCAG
>HDCRISPR_B_ENSG00000196776_3
CAGCAACAGCGCCGCTACCA
>HDCRISPR_B_ENSG00000196776_4
GGAGATGTGGCCCCTGGTAG
>HDCRISPR_B_ENSG00000169442_1
GCATCCAGCAACATAAGCGG
>HDCRISPR_B_ENSG00000169442_2
GAAGCAGAAGAGGTGGATTA
>HDCRISPR_B_ENSG00000169442_3
GCTGGATGCTGAGGGGCTGC
>HDCRISPR_B_ENSG00000169442_4
CTCCTCCTACAGATACAAAC
>HDCRISPR_B_ENSG00000143119_1
GCTCTTTGTATATGAACAGA
>HDCRISPR_B_ENSG00000143119_2
CCAAGGTCACCTCAGCAAGG
>HDCRISPR_B_ENSG00000143119_3
CAATAGCACCAAGGCAGCGT
>HDCRISPR_B_ENSG00000143119_4
TAGCCACATACTCATTCAGC
>HDCRISPR_B_ENSG00000196352_1
GCTGGGCATTAGGTACATCT
>HDCRISPR_B_ENSG00000196352_2
GAGAAATCATGCCCTAATCC
>HDCRISPR_B_ENSG00000196352_3
AATCCGGGAGAAATACGAAA
>HDCRISPR_B_ENSG00000196352_4
CTTGTACGGCCTTCCAAAGC
>HDCRISPR_B_ENSG00000085063_1
TCACAATGGGAATCCAAGGA
>HDCRISPR_B_ENSG00000085063_2
ATCACAATGGGAATCCAAGG
>HDCRISPR_B_ENSG00000085063_3
GCGTGTCTCATTACCAAAGC
>HDCRISPR_B_ENSG00000085063_4
GTTATACACTTGTAACCCTG
>HDCRISPR_B_ENSG00000073754_1
CCACCCGCCCTTCACAGCGG
>HDCRISPR_B_ENSG00000073754_2
ATCCAATCAGTCAGTTGCAC
>HDCRISPR_B_ENSG00000073754_3
CGGCTGGGACATTAAGGACG
>HDCRISPR_B_ENSG00000073754_4
CCTCCACCCGCCCTTCACAG
>HDCRISPR_B_ENSG00000110848_1
CAGCACACAGGACAGGAACT
>HDCRISPR_B_ENSG00000110848_2
CTTCATGACGTGTTGAGAAA
>HDCRISPR_B_ENSG00000110848_3
ATTTCTCAACACGTCATGAA
>HDCRISPR_B_ENSG00000110848_4
TCATGACGTGTTGAGAAATG
>HDCRISPR_B_ENSG00000125726_1
AGCCCGCAGGACGCACCCAT
>HDCRISPR_B_ENSG00000125726_2
GTGCATCCAGCGCTTCGCAC
>HDCRISPR_B_ENSG00000125726_3
GCGGGCTGCTTTGGTCCCAT
>HDCRISPR_B_ENSG00000125726_4
AGGGTTCGGGCTGCTCGGTG
>HDCRISPR_B_ENSG00000137101_1
CCGCACAGGCACACTCACAG
>HDCRISPR_B_ENSG00000137101_2
CCCCTCGACAGCGGTCAAGT
>HDCRISPR_B_ENSG00000137101_3
ACGGCTCTCCAGGACGCAGT
>HDCRISPR_B_ENSG00000137101_4
ATAGGTGATGGCCTCAGCCA
>HDCRISPR_B_ENSG00000121594_1
CGTATGTGCCCTCGTCAGAT
>HDCRISPR_B_ENSG00000121594_2
GGCTCTGCGCCCATCTGACG
>HDCRISPR_B_ENSG00000121594_3
GGTCACGTGGATAACACCTA
>HDCRISPR_B_ENSG00000121594_4
GAAGTGGCAACGCTGTCCTG
>HDCRISPR_B_ENSG00000085117_1
TTTCATCTCTGTCCTGCGTA
>HDCRISPR_B_ENSG00000085117_2
TCACCAGCCCCAGCAGGCAG
>HDCRISPR_B_ENSG00000085117_3
TGCCCATGTTGAAGTAGAAG
>HDCRISPR_B_ENSG00000085117_4
CCAGAGTGGCAACCACCCTG
>HDCRISPR_B_ENSG00000112149_1
GGGACAGCACTATCATCAGA
>HDCRISPR_B_ENSG00000112149_2
GGTAGTGTTTCGGATCTTCA
>HDCRISPR_B_ENSG00000112149_3
GCAGAGAAACCTAAGTGGCA
>HDCRISPR_B_ENSG00000112149_4
GTCTCTTCTTTACGCTGTGC
>HDCRISPR_B_ENSG00000066294_1
GACATTACCCTCTTCTCCCA
>HDCRISPR_B_ENSG00000066294_2
GAGTCAGAATTGTTGCTGAC
>HDCRISPR_B_ENSG00000066294_3
GTTACCTGCACAGAGCTGCC
>HDCRISPR_B_ENSG00000066294_4
TCAAATCTTCCAGACTCCTG
>HDCRISPR_B_ENSG00000153563_1
GAAGTGGCTGAAGTACATGA
>HDCRISPR_B_ENSG00000153563_2
AAACAAGCCCAAGGCGGCCG
>HDCRISPR_B_ENSG00000153563_3
GACTTCCGCCGAGAGAACGA
>HDCRISPR_B_ENSG00000153563_4
GTACATGATGGAGTTGCTCA
>HDCRISPR_B_ENSG00000010278_1
TTGAAATAGCTGCGGCCATC
>HDCRISPR_B_ENSG00000010278_2
GTAGGTGATTAAGGAAGTCC
>HDCRISPR_B_ENSG00000010278_3
GGTGCCTCCTTTGACCGGCA
>HDCRISPR_B_ENSG00000010278_4
GAATCGGAGCCATAGTCCAA
>HDCRISPR_B_ENSG00000125810_1
GATTGGGCTCCAGCGAGAGA
>HDCRISPR_B_ENSG00000125810_2
GGCCCTCAGACCACTTGGGG
>HDCRISPR_B_ENSG00000125810_3
CATCTGTGTTGGTGCAGCCC
>HDCRISPR_B_ENSG00000125810_4
TTCGAGAGGCACAGGTCACC
>HDCRISPR_B_ENSG00000153283_1
GCTTCTTCGTGCAGATGCAA
>HDCRISPR_B_ENSG00000153283_2
CGAAGATTTGGACTGGAGAG
>HDCRISPR_B_ENSG00000153283_3
CCATCATCGAAGATTTGGAC
>HDCRISPR_B_ENSG00000153283_4
GCTGTCTATCATCCCCAATA
>HDCRISPR_B_ENSG00000002586_1
AGACTCTTACCGGAGGAACT
>HDCRISPR_B_ENSG00000002586_2
TTGGGGTTTGGATTTGGCAT
>HDCRISPR_B_ENSG00000002586_3
GACTCTTACCGGAGGAACTA
>HDCRISPR_B_ENSG00000002586_4
GATGGCGTTTCAGGTGGAGA
>HDCRISPR_B_ENSG00000102181_1
TGTCTGCCTCGCTTTCTCCT
>HDCRISPR_B_ENSG00000102181_2
GTAGGAGATGTAGCTGGAGA
>HDCRISPR_B_ENSG00000102181_3
AGAGCCTGGCACCATTGCCG
>HDCRISPR_B_ENSG00000102181_4
TCTCAACGCAGACTACGTGA
>HDCRISPR_B_ENSG00000158825_1
CAGGAGGGGAGAATCTTCAA
>HDCRISPR_B_ENSG00000158825_2
CTGCAGGCAAGTCATGAGAG
>HDCRISPR_B_ENSG00000158825_3
TCCAGAAGGCCGTCTCAGAA
>HDCRISPR_B_ENSG00000158825_4
TCAGGGCAATTGCTATCGCC
>HDCRISPR_B_ENSG00000079335_1
TACACCATTGCCAAGTTCAG
>HDCRISPR_B_ENSG00000079335_2
CTCATCGATGGAGAAATAGT
>HDCRISPR_B_ENSG00000079335_3
TTTCTCCATCGATGAGGAGC
>HDCRISPR_B_ENSG00000079335_4
CCACTATTTCTCCATCGATG
>HDCRISPR_B_ENSG00000164287_1
GAAGTCAGCCGGAGATGGAG
>HDCRISPR_B_ENSG00000164287_2
TCGGAGGGTCCGCACGGAAG
>HDCRISPR_B_ENSG00000164287_3
ACTCGCAACAGGAACCTCTG
>HDCRISPR_B_ENSG00000164287_4
GTCAAGGTCTCTTTCTCAGG
>HDCRISPR_B_ENSG00000158402_1
TCTAGGGACATCTGGACAGA
>HDCRISPR_B_ENSG00000158402_2
GAGGAAGGAAGCTCTGGCTC
>HDCRISPR_B_ENSG00000158402_3
TTCTCATCCACAAGAGAGGA
>HDCRISPR_B_ENSG00000158402_4
TGAGAAGAGTTCCGTAGACA
>HDCRISPR_B_ENSG00000198752_1
AGCTGTGAGTTTATCCACAA
>HDCRISPR_B_ENSG00000198752_2
GCAGACCGCGTGCTTCCGAG
>HDCRISPR_B_ENSG00000198752_3
AAAGTCAAAGCGAGAACGGT
>HDCRISPR_B_ENSG00000198752_4
AGCTTCCGGAAGATATGGCG
>HDCRISPR_B_ENSG00000128283_1
GGAGATGGCGTTCTTGATGA
>HDCRISPR_B_ENSG00000128283_2
GGAAGCTGCGGGGTGAGCGA
>HDCRISPR_B_ENSG00000128283_3
GCTTCTTGGCCAGGAAGCTG
>HDCRISPR_B_ENSG00000128283_4
GCCTACGACAGCCTCGTGGT
>HDCRISPR_B_ENSG00000167617_1
AAGGACAGCAGCGGGTCGGC
>HDCRISPR_B_ENSG00000167617_2
GATGCCCGTGCTGAAGCAGC
>HDCRISPR_B_ENSG00000167617_3
CTCGAGCTGAACGACGTCAT
>HDCRISPR_B_ENSG00000167617_4
CGATGACGTCGTTCAGCTCG
>HDCRISPR_B_ENSG00000163814_1
AAATGGCCTTACACCTCCCA
>HDCRISPR_B_ENSG00000163814_2
GATCTGCCTCAGGCGAGGGA
>HDCRISPR_B_ENSG00000163814_3
CGGCCGAATCGATGCCACCG
>HDCRISPR_B_ENSG00000163814_4
GGTTCCGATCCTGACCACGG
>HDCRISPR_B_ENSG00000157211_1
ACCCCTAAGACTGGACGGTA
>HDCRISPR_B_ENSG00000154162_1
CCCAGCCACGTTTAACACGT
>HDCRISPR_B_ENSG00000154162_2
TTATCCATCTGCCAGGACAA
>HDCRISPR_B_ENSG00000154162_3
TTTGTGCTGGAAGAATACGT
>HDCRISPR_B_ENSG00000154162_4
TCCAACGTGTTAAACGTGGC
>HDCRISPR_B_ENSG00000140945_1
GAAGATTTGGACTGCACTCC
>HDCRISPR_B_ENSG00000140945_2
TGGTCCTCAATGAATTCAGC
>HDCRISPR_B_ENSG00000140945_3
GCTTACAGTTTAGAATTGAC
>HDCRISPR_B_ENSG00000140945_4
GTTTCCCTTACAGTCACTGA
>HDCRISPR_B_ENSG00000166589_1
GGACTCAGGCAAGGCAACTG
>HDCRISPR_B_ENSG00000166589_2
TATGATGGAGACTTCCACGG
>HDCRISPR_B_ENSG00000166589_3
CTCACCTTGGTCAGGTATAA
>HDCRISPR_B_ENSG00000166589_4
AGTCCTATACCCGCACCACA
>HDCRISPR_B_ENSG00000101542_1
ATTCTACCAGAAGTCCACAT
>HDCRISPR_B_ENSG00000101542_2
AGTCACATCAGCGGACCAAG
>HDCRISPR_B_ENSG00000101542_3
TGGGGTGTCCGAGAGAACGG
>HDCRISPR_B_ENSG00000101542_4
TGTGCCAGAAATGTCCCCTG
>HDCRISPR_B_ENSG00000149654_1
CTTCTACACGCTGCGGGCCC
>HDCRISPR_B_ENSG00000149654_2
CGCCTGTCAGCTCGTCGATC
>HDCRISPR_B_ENSG00000149654_3
GATCCACTCCGACTCAGACG
>HDCRISPR_B_ENSG00000149654_4
AAGTACACCATCTCAGGCGA
>HDCRISPR_B_ENSG00000124215_1
CAGACAACTCCTGGCTCCGG
>HDCRISPR_B_ENSG00000124215_2
GGCTCCGGTGGAAGGAAGGA
>HDCRISPR_B_ENSG00000124215_3
CACAATGCACAGACAACTCC
>HDCRISPR_B_ENSG00000124215_4
GACAAGCTCACCCATATCAG
>HDCRISPR_B_ENSG00000113361_1
AGGATCCGATTATCAGTATG
>HDCRISPR_B_ENSG00000113361_2
CTGCATCCGTCGCAGTGACT
>HDCRISPR_B_ENSG00000113361_3
TCCGGTTCCAGACAACACGG
>HDCRISPR_B_ENSG00000113361_4
CATGCAATCCTGCCATGCGG
>HDCRISPR_B_ENSG00000081138_1
CACGCTCCGAGCTCAAGCGC
>HDCRISPR_B_ENSG00000081138_2
GTTCCCGAAATGTCTCCCGT
>HDCRISPR_B_ENSG00000081138_3
GCCTATCCAGCGCTTGAGCT
>HDCRISPR_B_ENSG00000081138_4
AATACATCTTGTCAGGCGAA
>HDCRISPR_B_ENSG00000150394_1
AATTCAGAAGGAGGCTCCAG
>HDCRISPR_B_ENSG00000150394_2
TAGGGTCCATTAAGAAACTC
>HDCRISPR_B_ENSG00000150394_3
AGTCCACTGCTTGAGCTGTT
>HDCRISPR_B_ENSG00000150394_4
TTAATAATAAATTCAGAAGG
>HDCRISPR_B_ENSG00000148600_1
GGATTCCTGAGAACGCCCCA
>HDCRISPR_B_ENSG00000148600_2
ATTCTTCTGCAGGATGGCGG
>HDCRISPR_B_ENSG00000148600_3
TACGAGGACACCCTTCCGGT
>HDCRISPR_B_ENSG00000148600_4
GAGACATGAGGCGCTGCCGG
>HDCRISPR_B_ENSG00000099834_1
GGTGGACATCCACGTCCCGG
>HDCRISPR_B_ENSG00000099834_2
GGGACGGTTTACACTCACCA
>HDCRISPR_B_ENSG00000099834_3
CGGGACGGTTTACACTCACC
>HDCRISPR_B_ENSG00000099834_4
GTGTAAACCGTCCCGCCCTG
>HDCRISPR_B_ENSG00000058091_1
ATGTCTACACGGAACTGCCA
>HDCRISPR_B_ENSG00000058091_2
TACACGGAACTGCCAGGGAA
>HDCRISPR_B_ENSG00000058091_3
GTGTCACAAAGATGTCTACA
>HDCRISPR_B_ENSG00000058091_4
GATGTCTACACGGAACTGCC
>HDCRISPR_B_ENSG00000138395_1
AGCCTCATCTTACTTGAACT
>HDCRISPR_B_ENSG00000138395_2
CCTACAGAGGATACTTGGCC
>HDCRISPR_B_ENSG00000138395_3
TCTTATGCGACAGTTTACAA
>HDCRISPR_B_ENSG00000138395_4
CTCTTATGCGACAGTTTACA
>HDCRISPR_B_ENSG00000102225_1
ATCGGATGAAGAAGATCAAA
>HDCRISPR_B_ENSG00000102225_2
CAGCTGTCAATGACACTCCG
>HDCRISPR_B_ENSG00000102225_3
ATGACACTCCGAGGTGGCCG
>HDCRISPR_B_ENSG00000102225_4
TGTCTATGCCTCGGCCACCT
>HDCRISPR_B_ENSG00000059758_1
TCCTTCCTCCACCAGTACAC
>HDCRISPR_B_ENSG00000059758_2
CACTGTGTGGTCTCCGCAAT
>HDCRISPR_B_ENSG00000059758_3
CATCAATAGTCTGACTTCCT
>HDCRISPR_B_ENSG00000059758_4
TCTGACTTCCTCGGAGTGTG
>HDCRISPR_B_ENSG00000156345_1
CTTCAAGGCCAAGCACGTGG
>HDCRISPR_B_ENSG00000156345_2
TGCGGCCCAGGATGCAGTAC
>HDCRISPR_B_ENSG00000156345_3
GCTTCCCTAACCAGGCCCTG
>HDCRISPR_B_ENSG00000156345_4
CCTTAGGGCCACCTTCTTGA
>HDCRISPR_B_ENSG00000171450_1
GCTCACCTGGAAGCGCCTGG
>HDCRISPR_B_ENSG00000171450_2
GCGTCCGCCAAGAAGAAGAA
>HDCRISPR_B_ENSG00000171450_3
AAGGCGAGAGCCGACTCAAG
>HDCRISPR_B_ENSG00000171450_4
CAAGAAGGTGACACCCAAGC
>HDCRISPR_B_ENSG00000145996_1
TAAGGTAGTCCTGGCGAGGC
>HDCRISPR_B_ENSG00000145996_2
TAAGGGACTGAGTATCATTG
>HDCRISPR_B_ENSG00000145996_3
GGTTCAGCAGATAGATCGTG
>HDCRISPR_B_ENSG00000145996_4
TCACTTCAACCAGTTTCCAC
>HDCRISPR_B_ENSG00000006837_1
CAAGCCATTACAGTTAGTGC
>HDCRISPR_B_ENSG00000006837_2
ATGGAGATGTATGAAACCCT
>HDCRISPR_B_ENSG00000006837_3
TAAGAATACTGGGCAGATAG
>HDCRISPR_B_ENSG00000006837_4
AATGTAAACATAAGAATACT
>HDCRISPR_B_ENSG00000205111_1
GTTCTCAGATGTTCATCCTG
>HDCRISPR_B_ENSG00000205111_2
AAATCTTGTGAACCTCATCG
>HDCRISPR_B_ENSG00000205111_3
CGTAGCTACATAATCGGTGT
>HDCRISPR_B_ENSG00000205111_4
GTATCTCCCACAAGAAGTTC
>HDCRISPR_B_ENSG00000008086_1
GCAGGAAACACATGAAATTG
>HDCRISPR_B_ENSG00000008086_2
TGTGGCGATCAAGAAATTCA
>HDCRISPR_B_ENSG00000008086_3
AAGAAATTCAAGGACAGTGA
>HDCRISPR_B_ENSG00000008086_4
AATGCTTCGGACTCTCAAGC
>HDCRISPR_B_ENSG00000124762_1
TGTCACCGAGACACCACTGG
>HDCRISPR_B_ENSG00000124762_2
GGTAGAGCTTGGGCAGGCCA
>HDCRISPR_B_ENSG00000124762_3
TGTCCACTGGGCCGAAGAGG
>HDCRISPR_B_ENSG00000124762_4
AACTCATCCCGGCCTCGCCG
>HDCRISPR_B_ENSG00000129757_1
TCACCGCAGCCTCTTGCGCG
>HDCRISPR_B_ENSG00000129757_2
ACCGTCTCGCGGTAGAACGC
>HDCRISPR_B_ENSG00000129757_3
GCCCGCGTTCTACCGCGAGA
>HDCRISPR_B_ENSG00000129757_4
GGAGCTGAGCCGCGAGCTGC
>HDCRISPR_B_ENSG00000185267_1
TCACCTTCACAGTCGGCCCC
>HDCRISPR_B_ENSG00000185267_2
TCTCACCCGGTGCTGACGCA
>HDCRISPR_B_ENSG00000185267_3
CTCTCACCCGGTGCTGACGC
>HDCRISPR_B_ENSG00000185267_4
GTGCGCGAGCCCAGTTGCTG
>HDCRISPR_B_ENSG00000129596_1
CCTCATCGCCGGCAAAGAGC
>HDCRISPR_B_ENSG00000129596_2
GGATGCGGATCAGATCAGCC
>HDCRISPR_B_ENSG00000129596_3
CGTACATTGCCCACTCGGTG
>HDCRISPR_B_ENSG00000129596_4
TCACCTGTACTGGTCGAACT
>HDCRISPR_B_ENSG00000064309_1
GTATTGGCTAAAGGACGGGC
>HDCRISPR_B_ENSG00000064309_2
GACGGGCAGGACATTGCACC
>HDCRISPR_B_ENSG00000064309_3
AATAGTTTCCGGAGTCCGCC
>HDCRISPR_B_ENSG00000064309_4
TTCTCGTAGCCCTGTAACCT
>HDCRISPR_B_ENSG00000109089_1
CGGGATGGAGGACTTCTCCG
>HDCRISPR_B_ENSG00000109089_2
GGAGAAGTCCTCCATCCCGG
>HDCRISPR_B_ENSG00000109089_3
CCTAGACTTGCACCTAGCTG
>HDCRISPR_B_ENSG00000109089_4
CTTGCACCTAGCTGCGGAGC
>HDCRISPR_B_ENSG00000163624_1
CAACTTAGTGTTCTAAACCA
>HDCRISPR_B_ENSG00000163624_2
CATGGTTTAGAACACTAAGT
>HDCRISPR_B_ENSG00000163624_3
TCATTTGCCCTCTATCTGGC
>HDCRISPR_B_ENSG00000163624_4
TGGGCTATTAACAGTTCGCA
>HDCRISPR_B_ENSG00000204539_1
TGGGCTCGTCTCGGGCACCC
>HDCRISPR_B_ENSG00000204539_2
ACAGGGCTTGGCACCAGCGG
>HDCRISPR_B_ENSG00000204539_3
TTAGGGGAGGTGATACGCGT
>HDCRISPR_B_ENSG00000204539_4
GAGGCAGGGGTCGTTAGGGG
>HDCRISPR_B_ENSG00000113722_1
GCCGTTACATCACAATCCGG
>HDCRISPR_B_ENSG00000113722_2
TCTGGGGCTCACTGAACGGC
>HDCRISPR_B_ENSG00000113722_3
CAGCCAGCTCTGATTTCCGC
>HDCRISPR_B_ENSG00000113722_4
CGACCACCAACGCCTGGAGC
>HDCRISPR_B_ENSG00000131264_1
AACTTGGGCCCTGTGGGCGG
>HDCRISPR_B_ENSG00000131264_2
AAAGAAGCAGGCATGTACCC
>HDCRISPR_B_ENSG00000131264_3
CCGGGCACTCTCATGAGCCC
>HDCRISPR_B_ENSG00000131264_4
GCCGCAGCGAAATTGGAGGC
>HDCRISPR_B_ENSG00000166446_1
GCATTATTTGCAAACCACTG
>HDCRISPR_B_ENSG00000166446_2
ACTCCTCACAGTGCAAGAGG
>HDCRISPR_B_ENSG00000166446_3
CGGGAGCACCGAGGACACGT
>HDCRISPR_B_ENSG00000166446_4
TGCTCCCGTAGCCTTTCCAT
>HDCRISPR_B_ENSG00000213892_1
GGCTGCTGCACATAAGGCGC
>HDCRISPR_B_ENSG00000213892_2
CAGGCATGGCATCCGCCGGG
>HDCRISPR_B_ENSG00000213892_3
CGTGCCCACCAAGCCAACGG
>HDCRISPR_B_ENSG00000213892_4
GGTGGGCTACGGACACGTGC
>HDCRISPR_B_ENSG00000186567_1
TACAAGCACCAACCATGTGC
>HDCRISPR_B_ENSG00000186567_2
TCAGAGGGATGGCAGTGCCA
>HDCRISPR_B_ENSG00000186567_3
ACACCTTCCAGGACTTCAAC
>HDCRISPR_B_ENSG00000186567_4
CTGGGCGTCACTGAAGGCAC
>HDCRISPR_B_ENSG00000273777_1
GCCTGGGCTGACTGCAATGG
>HDCRISPR_B_ENSG00000273777_2
CAGATTCATGGCAGATCCAG
>HDCRISPR_B_ENSG00000273777_3
GAGATGCCCTTCTGAGCCAG
>HDCRISPR_B_ENSG00000273777_4
GAGAAACCAAGTATAGGCAC
>HDCRISPR_B_ENSG00000007129_1
AATAAAGAGCCAGGCAGTGG
>HDCRISPR_B_ENSG00000007129_2
GCGCCCTTTGAAGTTGCTGA
>HDCRISPR_B_ENSG00000007129_3
GGAGAATGTTCATCTCTCTG
>HDCRISPR_B_ENSG00000007129_4
TTACATATGCTGCGATTAGC
>HDCRISPR_B_ENSG00000170956_1
AATGTCACCCAGAATGACAT
>HDCRISPR_B_ENSG00000170956_2
AACTCAACAAGCTACCCCAG
>HDCRISPR_B_ENSG00000170956_3
GATGCATTCTCTGTGGGGAG
>HDCRISPR_B_ENSG00000170956_4
GAGCAGGAAACACACCAGCG
>HDCRISPR_B_ENSG00000105352_1
GCAGGGCTTCAATAGTGAAC
>HDCRISPR_B_ENSG00000105352_2
GAAGGGAGCCCTCTCATTGC
>HDCRISPR_B_ENSG00000105352_3
TGCTTGGTCAGAGTCGTAAC
>HDCRISPR_B_ENSG00000105352_4
AATAGTGAACTGGACAGTGG
>HDCRISPR_B_ENSG00000124469_1
AATAGTGAGCTGAGCAGTGG
>HDCRISPR_B_ENSG00000124469_2
TGTACCAGTTGTAGCCACGA
>HDCRISPR_B_ENSG00000124469_3
AACGTCACCAGAAATGACAC
>HDCRISPR_B_ENSG00000124469_4
ACTCACGATGTACGCTGAAC
>HDCRISPR_B_ENSG00000183307_1
GCAGGTCCAAGCACGTGCCC
>HDCRISPR_B_ENSG00000183307_2
GCTGGTAGCTGACCACCAGG
>HDCRISPR_B_ENSG00000183307_3
CCACTGCATCTCGGAGAACG
>HDCRISPR_B_ENSG00000183307_4
CCTCGTTCTCCGAGATGCAG
>HDCRISPR_B_ENSG00000170835_1
TGTCCACAGAGTCACCCAGG
>HDCRISPR_B_ENSG00000170835_2
GGTGCTGTCCTGGGTGATGG
>HDCRISPR_B_ENSG00000170835_3
ATGGCCGGACCCCATGAGGA
>HDCRISPR_B_ENSG00000170835_4
CACACGCGGAAACGTCATCG
>HDCRISPR_B_ENSG00000139610_1
AACCTCCAGACCGGTACTGG
>HDCRISPR_B_ENSG00000139610_2
TCTGATAAGGGTCCCTCCAC
>HDCRISPR_B_ENSG00000139610_3
GGTTCCCGGTATCACACCTG
>HDCRISPR_B_ENSG00000139610_4
TCTAGATTTCCCTCCAGTAC
>HDCRISPR_B_ENSG00000142615_1
CCAACCACCCTAGTCACATA
>HDCRISPR_B_ENSG00000142615_2
CTTACCCACCTTATGTGACT
>HDCRISPR_B_ENSG00000142615_3
AAGTGGTACCACACCTGCGG
>HDCRISPR_B_ENSG00000142615_4
CTCCTCCAGGACCTACCGCG
>HDCRISPR_B_ENSG00000215704_1
CACAATCTTAGAGACACTGA
>HDCRISPR_B_ENSG00000215704_2
AGTACAGCTCCAATGGCCAG
>HDCRISPR_B_ENSG00000215704_3
GACGAATATGATCTGTGCTG
>HDCRISPR_B_ENSG00000215704_4
CAAGGACTGGAACTCCGACC
>HDCRISPR_B_ENSG00000142789_1
CGGCAGTCACAACCCAATCG
>HDCRISPR_B_ENSG00000142789_2
AGCTTCTACCACACGTGTGG
>HDCRISPR_B_ENSG00000142789_3
CAGGAGGGATCTGACCTACC
>HDCRISPR_B_ENSG00000142789_4
TGAGTACAACCTTGCTGTGA
>HDCRISPR_B_ENSG00000219073_1
GTACGACCGTGCTGTGAAGG
>HDCRISPR_B_ENSG00000219073_2
ACTATGAACACTGCTCCAGG
>HDCRISPR_B_ENSG00000219073_3
CAACACCCGCAGGAAGCCCA
>HDCRISPR_B_ENSG00000219073_4
CCTGCGGGTGTTGCAGCCAA
>HDCRISPR_B_ENSG00000101489_1
GCTCAACAAGCAACAGTCCG
>HDCRISPR_B_ENSG00000101489_2
GAAGTACTCCTCCCACGCCG
>HDCRISPR_B_ENSG00000101489_3
CCTGATGGCATCAGTCGCGC
>HDCRISPR_B_ENSG00000101489_4
TCATGTGCCCGGCACTGCCC
>HDCRISPR_B_ENSG00000169689_1
GGACGTGGACCAGCTGGAGA
>HDCRISPR_B_ENSG00000169689_2
ACCGCAGAAGCAGCAGTCCG
>HDCRISPR_B_ENSG00000169689_3
GCTGAGATCCCTAGAAGTCC
>HDCRISPR_B_ENSG00000169689_4
ACTTCTAGGGATCTCAGCCG
>HDCRISPR_B_ENSG00000110318_1
TTTGTTGCTGCAGTAATATC
>HDCRISPR_B_ENSG00000110318_2
GAAGTATTTGTTCTCTAATT
>HDCRISPR_B_ENSG00000110318_3
AGCATTCCACATCCATCCAG
>HDCRISPR_B_ENSG00000135315_1
TCTTCATCTTTAGTAGTCAA
>HDCRISPR_B_ENSG00000174007_1
TAGCTTCTCTAGCTGCCTCA
>HDCRISPR_B_ENSG00000174007_2
CTTTAATTGTTCAGCAGCTC
>HDCRISPR_B_ENSG00000174007_3
GCAGAGTCTGGCAGAAACAA
>HDCRISPR_B_ENSG00000174007_4
GACGATCAACTGCAGTCCTG
>HDCRISPR_B_ENSG00000178404_1
GCCCCGCCTGAGAAGAGAAA
>HDCRISPR_B_ENSG00000178404_2
TAGTGAAGAGAGGAGTTGCA
>HDCRISPR_B_ENSG00000178404_3
TCTCGCTCTGCAGAGAAGAG
>HDCRISPR_B_ENSG00000178404_4
GCAACTCCTCTCTTCACTAA
>HDCRISPR_B_ENSG00000101624_1
CATCCACCAGCAGCTGAGCA
>HDCRISPR_B_ENSG00000101624_2
TTCAGCTCGGAGGCTTTCTC
>HDCRISPR_B_ENSG00000101624_3
TGCCAGCATGTCGCTGCCTC
>HDCRISPR_B_ENSG00000101624_4
TGAGATAACGTTTGATTGAG
>HDCRISPR_B_ENSG00000148019_1
CCTGTGCGCGCTGCAGAACT
>HDCRISPR_B_ENSG00000148019_2
CAGCACGCCCTCCCGGAGAC
>HDCRISPR_B_ENSG00000148019_3
TGAAATCCAGCACGCCCTCC
>HDCRISPR_B_ENSG00000148019_4
AAGCTCTTGATGGAGACCAA
>HDCRISPR_B_ENSG00000173588_1
CTCCTGCTTGAAGAACTAAG
>HDCRISPR_B_ENSG00000173588_2
AATCCACTGTCTCCACCAGG
>HDCRISPR_B_ENSG00000100422_1
GACGTTCACGGGAAACATCA
>HDCRISPR_B_ENSG00000100422_2
ACTGTGTAAAGAGAGCACGA
>HDCRISPR_B_ENSG00000100422_3
AGAGAGCACGACGGCACCGC
>HDCRISPR_B_ENSG00000100422_4
ATGGAGGCTAAGGTGAACAG
>HDCRISPR_B_ENSG00000188452_1
TAACAGCGCCGGAGGCACAG
>HDCRISPR_B_ENSG00000188452_2
CAGGAACCGGGTGAGTGCCC
>HDCRISPR_B_ENSG00000188452_3
CTGGAGGAGGCGCAGGAACC
>HDCRISPR_B_ENSG00000188452_4
ACTCCGCCATGCCCTGGAGG
>HDCRISPR_B_ENSG00000154227_1
TCCCATAAGTCATATAGCCA
>HDCRISPR_B_ENSG00000154227_2
TCAGATCTTGAGGATCACGA
>HDCRISPR_B_ENSG00000154227_3
ATTGTCACGTATAAATGAGA
>HDCRISPR_B_ENSG00000154227_4
AATAAAGTGGTCAGATCTTG
>HDCRISPR_B_ENSG00000139624_1
GTGAGCTGGGCTGATCTGGA
>HDCRISPR_B_ENSG00000139624_2
GGCTGTGGAGCGAGCGCTTC
>HDCRISPR_B_ENSG00000139624_3
AAGATGGCGACAGCAGCGCA
>HDCRISPR_B_ENSG00000139624_4
TAAGATGGCGACAGCAGCGC
>HDCRISPR_B_ENSG00000172828_1
AGGCACTGCACCATCTCAGC
>HDCRISPR_B_ENSG00000172828_2
ACCGTCATAGATGAATACCT
>HDCRISPR_B_ENSG00000172828_3
CAGGCGTTCCAGGAATTCAT
>HDCRISPR_B_ENSG00000172828_4
AGGTATTCATCTATGACGGT
>HDCRISPR_B_ENSG00000177143_1
GAAGCTGATCGGGATGGGGA
>HDCRISPR_B_ENSG00000177143_2
GGACGGCGAAGTGAACGAGG
>HDCRISPR_B_ENSG00000177143_3
GAAGCGTGTGGCCAACGAGC
>HDCRISPR_B_ENSG00000177143_4
GAACCGACTTCAGTAAAGGC
>HDCRISPR_B_ENSG00000153140_1
AGGTGGCAATGAGAGCCTTG
>HDCRISPR_B_ENSG00000153140_2
AGATAATGAGTTTAGCTCTG
>HDCRISPR_B_ENSG00000153140_3
AATGAGTTTAGCTCTGAGGT
>HDCRISPR_B_ENSG00000153140_4
TGTAGTGACAGACTGGATAT
>HDCRISPR_B_ENSG00000087237_1
GGACTGATCAATACCCAGCC
>HDCRISPR_B_ENSG00000087237_2
AGAGTCGATCTCGAAGTCAA
>HDCRISPR_B_ENSG00000087237_3
GCTGCTCCTGCATCTCCAAG
>HDCRISPR_B_ENSG00000087237_4
GTACTTACTCTCGCTCCCCT
>HDCRISPR_B_ENSG00000163885_1
TGAAGAGAACCCAAAGAAAC
>HDCRISPR_B_ENSG00000163885_2
GAAGGGTCAGGACCATGTTC
>HDCRISPR_B_ENSG00000163885_3
AAAGGGTTCGCTGAAGGGTC
>HDCRISPR_B_ENSG00000163885_4
AGTGGAAAGGGTTCGCTGAA
>HDCRISPR_B_ENSG00000160401_1
CTTGGCCAGAGGCGGCTCCA
>HDCRISPR_B_ENSG00000160401_2
TTCATCTCCTTGGCCAGAGG
>HDCRISPR_B_ENSG00000160401_3
CCACATCCAGATCCGAGACC
>HDCRISPR_B_ENSG00000160401_4
GGTCCTCCAGGTCTCGGATC
>HDCRISPR_B_ENSG00000156206_1
TGAACTGCGCTCAGGCCACA
>HDCRISPR_B_ENSG00000156206_2
CCATCTGAAAGACGAATTAG
>HDCRISPR_B_ENSG00000156206_3
TCTTGGCTTGAACTGCGCTC
>HDCRISPR_B_ENSG00000156206_4
TTTCATCTGGAGTCATACAC
>HDCRISPR_B_ENSG00000163001_1
AAATCTTCTGCTGCCAACAC
>HDCRISPR_B_ENSG00000197748_1
TGTCGGAGTCATTCTCACCA
>HDCRISPR_B_ENSG00000197748_2
AATTTCCCTGAGCAGCGCCA
>HDCRISPR_B_ENSG00000197748_3
AACACCGCACCTCACGGACA
>HDCRISPR_B_ENSG00000171811_1
ATGCAGTCCTCGCTCACCTC
>HDCRISPR_B_ENSG00000171811_2
ACTTTGCCAAAGGAGAACCG
>HDCRISPR_B_ENSG00000171811_3
TGACCGCAGCAAATGAACCG
>HDCRISPR_B_ENSG00000171811_4
GGCGTTCCAGTAATGCCGCG
>HDCRISPR_B_ENSG00000165164_1
TTGATACTCAAGAGCATCTC
>HDCRISPR_B_ENSG00000165164_2
GGGTGGTTTAGCATCCTGGT
>HDCRISPR_B_ENSG00000165164_3
CAATGATGCTGAACCTGCAA
>HDCRISPR_B_ENSG00000165164_4
AATGATGCTGAACCTGCAAA
>HDCRISPR_B_ENSG00000166596_1
ACTAAACTGCTGACAGATGT
>HDCRISPR_B_ENSG00000166596_2
AGGAAGATTCAGTTACAAGG
>HDCRISPR_B_ENSG00000166596_3
GGCATTGCCAACATTGAGGC
>HDCRISPR_B_ENSG00000172361_1
AGCACAGATTGCATTTAATG
>HDCRISPR_B_ENSG00000172361_2
GATGTTCTCCAAACTCTGGG
>HDCRISPR_B_ENSG00000172361_3
GGATAGATAACAATTCAACA
>HDCRISPR_B_ENSG00000172361_4
TCACCAGCATCAAGGCACAA
>HDCRISPR_B_ENSG00000120051_1
TTAGCATCCGAGATTTACTG
>HDCRISPR_B_ENSG00000120051_2
CTTTGAACCTCAGTAAATCT
>HDCRISPR_B_ENSG00000120051_3
GTATGTGCAGAAGAGCAAGG
>HDCRISPR_B_ENSG00000089101_1
CATTCCAGTTGGGGTAGTCC
>HDCRISPR_B_ENSG00000089101_2
GGATGTCACTGTCGAGCTCC
>HDCRISPR_B_ENSG00000089101_3
CATTGCAGAGGGTAACAGCA
>HDCRISPR_B_ENSG00000089101_4
GGCCTTACCTAGGCTCATGT
>HDCRISPR_B_ENSG00000181378_1
ATCCACCAGAGTTCACGGTG
>HDCRISPR_B_ENSG00000181378_2
GGTGTGGTTCCTGCTGTTCC
>HDCRISPR_B_ENSG00000181378_3
TCGTGAGGTCCAGGAACAGC
>HDCRISPR_B_ENSG00000181378_4
CAAGCTCCGTCGTGAGGTCC
>HDCRISPR_B_ENSG00000105792_1
ATGACACGATTAAGGTCCAT
>HDCRISPR_B_ENSG00000105792_2
TCACTTTATCAGTCTCTTCG
>HDCRISPR_B_ENSG00000105792_3
TTTCATGGTACAGGTGGCCG
>HDCRISPR_B_ENSG00000105792_4
ATGAAAGCACAAGCAGCCAG
>HDCRISPR_B_ENSG00000156042_1
GCAAGTTCCATCACTTGGAG
>HDCRISPR_B_ENSG00000156042_2
ATTGCCAACATTCTGGCTCC
>HDCRISPR_B_ENSG00000156042_3
TCTGAGCTCCTCCTGTCCGA
>HDCRISPR_B_ENSG00000186710_1
CCTGGACATCGAGGACACGG
>HDCRISPR_B_ENSG00000186710_2
CGTGTCCTCGATGTCCAGGG
>HDCRISPR_B_ENSG00000186710_3
AAGGATGGCGGTGCCCTGGG
>HDCRISPR_B_ENSG00000186710_4
AGTCGGAAATATTCCTCCCA
>HDCRISPR_B_ENSG00000188523_1
TTCCTCCATCGCGTGAGGTC
>HDCRISPR_B_ENSG00000188523_2
GCTGCTTCCTCCATCGCGTG
>HDCRISPR_B_ENSG00000188523_3
TGGCTGACCGTGCGGCGCAC
>HDCRISPR_B_ENSG00000188523_4
ACCGTGGCGGACATCCGTTC
>HDCRISPR_B_ENSG00000164323_1
CTAATGTCTGGAGTTGATAA
>HDCRISPR_B_ENSG00000164323_2
GCTTACTTAATGGGCTATAT
>HDCRISPR_B_ENSG00000164323_3
GATCTGGCCCGTCTTGACAA
>HDCRISPR_B_ENSG00000164323_4
ACTGAGACCACTCGTAGCAC
>HDCRISPR_B_ENSG00000206113_1
CACCTTGCACATCTTATCCA
>HDCRISPR_B_ENSG00000244414_1
AACAGCATTGTACTTACCAG
>HDCRISPR_B_ENSG00000244414_2
GCTGAATTTGTGTGTAAACG
>HDCRISPR_B_ENSG00000244414_3
CTTACCAGTGGACCTGCATT
>HDCRISPR_B_ENSG00000244414_4
CGCATAACATGCACAGAAGA
>HDCRISPR_B_ENSG00000134389_1
GAAGCTGCATATGGGAGGAG
>HDCRISPR_B_ENSG00000134389_2
AACATTTCGTGTGTAGAACG
>HDCRISPR_B_ENSG00000134389_3
CCATTGGAGAGTTGAGGAGG
>HDCRISPR_B_ENSG00000134389_4
CCACCTCCTCAACTCTCCAA
>HDCRISPR_B_ENSG00000205403_1
AACGGAACATGCACAGCCGA
>HDCRISPR_B_ENSG00000205403_2
GCATGGAAATACAGATTCAG
>HDCRISPR_B_ENSG00000205403_3
GAGCATGAGGGAAGCCAACG
>HDCRISPR_B_ENSG00000205403_4
TGTCTACATGTGCATTGCCG
>HDCRISPR_B_ENSG00000165410_1
TGGCATCGTACAAAGCATAT
>HDCRISPR_B_ENSG00000165410_2
GCATATCGGCAATCATTCAG
>HDCRISPR_B_ENSG00000165410_3
TGACATTGGTGATACTGTAG
>HDCRISPR_B_ENSG00000165410_4
CACACCAGAATATAAATACT
>HDCRISPR_B_ENSG00000126759_1
TTCTCTCCCACAGAGATGGG
>HDCRISPR_B_ENSG00000126759_2
CTCGTAGGCTAGCCCCGGGC
>HDCRISPR_B_ENSG00000126759_3
CGGTGGACCCCACGAACCTA
>HDCRISPR_B_ENSG00000126759_4
GGCTAGCCTACGAGCAGCGG
>HDCRISPR_B_ENSG00000135346_1
GAAGTATTGGGGCACCCGGC
>HDCRISPR_B_ENSG00000135346_2
GCACCCGGCTGGGAGAAGAA
>HDCRISPR_B_ENSG00000135346_3
AAACCCATTCTTCTCCCAGC
>HDCRISPR_B_ENSG00000135346_4
CTTCTTGGACCTTAGTGGAG
>HDCRISPR_B_ENSG00000163320_1
TTCAAATTCTGCCTTCCTCT
>HDCRISPR_B_ENSG00000163320_2
AAAGACTCATACCAAGAGGA
>HDCRISPR_B_ENSG00000163320_3
TGGTATGAGTCTTTGACTTG
>HDCRISPR_B_ENSG00000163320_4
GGTGAGCTGCATGAAGATGG
>HDCRISPR_B_ENSG00000138028_1
TCCAGCAGAGCTTACCGGGT
>HDCRISPR_B_ENSG00000138028_2
GAGCTTACCGGGTTGGTGGT
>HDCRISPR_B_ENSG00000138028_3
CAACTCTCCTACCACCAACC
>HDCRISPR_B_ENSG00000138028_4
GTAGGAGAGTTGGCAGCTCC
>HDCRISPR_B_ENSG00000128965_1
CGAAGTCGGGCCTCCACACC
>HDCRISPR_B_ENSG00000128965_2
AGCCGCGCACGAAGCCCACA
>HDCRISPR_B_ENSG00000128965_3
AGGAGCGTCACCACACGGCC
>HDCRISPR_B_ENSG00000128965_4
CTGTCGCTGTAGGCGAAGTC
>HDCRISPR_B_ENSG00000136457_1
GCAGCACTGCCAGATCCGCG
>HDCRISPR_B_ENSG00000136457_2
AAGATGAAGAGGTTGACCAG
>HDCRISPR_B_ENSG00000136457_3
GGACAACACCAACCTGGAGA
>HDCRISPR_B_ENSG00000136457_4
GACATCCGCGTGCTGCGCGC
>HDCRISPR_B_ENSG00000100399_1
CCACCAGCTCCACCTCGCAG
>HDCRISPR_B_ENSG00000100399_2
TGAGCTGCCCCAGGAGGCGC
>HDCRISPR_B_ENSG00000100399_3
GCAGAGCCTGGAGCTCGTTG
>HDCRISPR_B_ENSG00000100399_4
AACGGTTGCGTTCTAGGTAC
>HDCRISPR_B_ENSG00000070748_1
CTCACAGACTCCTCACTGCT
>HDCRISPR_B_ENSG00000070748_2
GCACTGCAGGTACGTGGCCA
>HDCRISPR_B_ENSG00000070748_3
CAGCAGTTTGGGGCCCCTGG
>HDCRISPR_B_ENSG00000070748_4
CCAAGTGTCGCATGCACTGC
>HDCRISPR_B_ENSG00000170004_1
TCTAAGATGATGACCATCCT
>HDCRISPR_B_ENSG00000170004_2
CAGGTCCAGGCCATAAGAGG
>HDCRISPR_B_ENSG00000170004_3
GGAGCATGTGTTCTCTGAGG
>HDCRISPR_B_ENSG00000170004_4
TCTTACCGCACCTCATGAAC
>HDCRISPR_B_ENSG00000116254_1
GTCCTCATTCTCCATCTCCT
>HDCRISPR_B_ENSG00000116254_2
AGCTCCTCCTCGGTGCCCAC
>HDCRISPR_B_ENSG00000116254_3
GAGAATGAGGACGAGATGTC
>HDCRISPR_B_ENSG00000116254_4
GAAGGCTCACGGGCTCCACA
>HDCRISPR_B_ENSG00000124177_1
AAGGAGCCAGGAGACCAAGA
>HDCRISPR_B_ENSG00000124177_2
TAGAACAGCTCCAAGTCGAA
>HDCRISPR_B_ENSG00000124177_3
TGATCAGTGCTGCAGTCAAA
>HDCRISPR_B_ENSG00000124177_4
GACAGTGGAGGAGGAGGTAC
>HDCRISPR_B_ENSG00000177200_1
AATTCATCAACTAGTGAAAC
>HDCRISPR_B_ENSG00000177200_2
ACTAGTTGATGAATTGAATT
>HDCRISPR_B_ENSG00000177200_3
TTCAGTGAATCTATGTGCAA
>HDCRISPR_B_ENSG00000177200_4
TGCAAAGTCAGGCTCGGAGT
>HDCRISPR_B_ENSG00000016391_1
GTGGAAGATCCACATGCCCG
>HDCRISPR_B_ENSG00000016391_2
CTACGTCCGTGGGCACGCCG
>HDCRISPR_B_ENSG00000016391_3
TCCAGCAGGAGGGCTTCGGC
>HDCRISPR_B_ENSG00000016391_4
GCTGCACTGCGCATTCCTGG
>HDCRISPR_B_ENSG00000133048_1
GGTGTGAAGGCGTCTCAAAC
>HDCRISPR_B_ENSG00000133048_2
CACAGCACTGGAGCAGCACC
>HDCRISPR_B_ENSG00000133048_3
AGCTGGTCCCAGTACCGGGA
>HDCRISPR_B_ENSG00000133048_4
AGTGAAGCTCCTCCCGAAGG
>HDCRISPR_B_ENSG00000134216_1
ACAAAGCTTATTCTCCTCAC
>HDCRISPR_B_ENSG00000177830_1
TCGCAGCTACTGCTCGGCAA
>HDCRISPR_B_ENSG00000177830_2
CCGGGACAGACACTTTGCTG
>HDCRISPR_B_ENSG00000177830_3
CCCCAGCAAAGTGTCTGTCC
>HDCRISPR_B_ENSG00000177830_4
TCACACAGATCTCACCCGTC
>HDCRISPR_B_ENSG00000255112_1
AGGGCAACATGGAAGTTGCG
>HDCRISPR_B_ENSG00000255112_2
AGTGGCTGCCAGGGTCCAGA
>HDCRISPR_B_ENSG00000255112_3
TCACCGCCTGGTTCTTCTGG
>HDCRISPR_B_ENSG00000083937_1
CCAAACAACTTGTGCATCTA
>HDCRISPR_B_ENSG00000083937_2
CCGTAGATGCACAAGTTGTT
>HDCRISPR_B_ENSG00000083937_3
GCAGGCAGTTAACAAGAAGA
>HDCRISPR_B_ENSG00000083937_4
AACAATGCAGAATTTCCAGA
>HDCRISPR_B_ENSG00000106069_1
AGTGTGGGCCTCGGAACGTG
>HDCRISPR_B_ENSG00000106069_2
GCAGCAGCATCAGCACTTCA
>HDCRISPR_B_ENSG00000106069_3
GTGGATCATTAGGTACCGGA
>HDCRISPR_B_ENSG00000106069_4
GCAACCAGGATGCTACACGC
>HDCRISPR_B_ENSG00000154645_1
GAGCTTTCAGGAGGCACGCC
>HDCRISPR_B_ENSG00000154645_2
TGGATAGGGCTTTGGAGGAA
>HDCRISPR_B_ENSG00000154645_3
AATTGCTTCCATCAGACCAC
>HDCRISPR_B_ENSG00000154645_4
GTGCCTCCTGAAAGCTCACT
>HDCRISPR_B_ENSG00000166869_1
TCTATGACCTGGATCGCGAT
>HDCRISPR_B_ENSG00000166869_2
GTGCAGGAGGCTGATGAAGA
>HDCRISPR_B_ENSG00000166869_3
CCTGTACCCCAACCATCAGA
>HDCRISPR_B_ENSG00000166869_4
GGAGAACATCGCTGACCGCA
>HDCRISPR_B_ENSG00000033100_1
CTCTACTTCACTGGGCAGCG
>HDCRISPR_B_ENSG00000033100_2
CAGCGCTCTGGAGTTGGAGC
>HDCRISPR_B_ENSG00000033100_3
GCAGTATCGCTCATTTGAAC
>HDCRISPR_B_ENSG00000033100_4
TACACTGTCCACTTTGGCCG
>HDCRISPR_B_ENSG00000090539_1
CTGCGTGCTGTGCGCCTGCG
>HDCRISPR_B_ENSG00000090539_2
AGGCTCGGCATGACGCGAAC
>HDCRISPR_B_ENSG00000090539_3
GGCTCCTTCTCAGAACGGAT
>HDCRISPR_B_ENSG00000090539_4
GCTGCCCATCCGTTCTGAGA
>HDCRISPR_B_ENSG00000101938_1
CAGCGAGGGCAGCACAGATG
>HDCRISPR_B_ENSG00000101938_2
GAGGAATATGCACAGGAGAA
>HDCRISPR_B_ENSG00000101938_3
ATTGCTTTACCTGGGCAGCG
>HDCRISPR_B_ENSG00000101938_4
TTGCTTTACCTGGGCAGCGA
>HDCRISPR_B_ENSG00000133019_1
ACCTCCCAGAGGGTCATCGG
>HDCRISPR_B_ENSG00000133019_2
GGCAATTTCTCCTCTCCAGA
>HDCRISPR_B_ENSG00000133019_3
GGAGGGGCTGTGTATCCAGG
>HDCRISPR_B_ENSG00000133019_4
TCTGGTTCACAACCAAGAGC
>HDCRISPR_B_ENSG00000138435_1
CCACGGTGACCTCCACGACC
>HDCRISPR_B_ENSG00000138435_2
CTCCGAACATGAGACCCGTC
>HDCRISPR_B_ENSG00000138435_3
GCTGATACAGCTCATCAATG
>HDCRISPR_B_ENSG00000138435_4
CCAGGTCGTGGAGGTCACCG
>HDCRISPR_B_ENSG00000129749_1
CCACTAGGATGAACGGAACC
>HDCRISPR_B_ENSG00000129749_2
GGAACAGCTTGAGAGCCAGC
>HDCRISPR_B_ENSG00000129749_3
GCAGCGTGAAGGTGACGTCG
>HDCRISPR_B_ENSG00000129749_4
GCGGCGCAGCAGCAGCGTGA
>HDCRISPR_B_ENSG00000120903_1
CTGCGGCAATGCCGTGGGAC
>HDCRISPR_B_ENSG00000120903_2
ACTCTCCTCTCCCAGTCCCA
>HDCRISPR_B_ENSG00000120903_3
CGTCTGAAGTGTTGGGCACC
>HDCRISPR_B_ENSG00000120903_4
GACGTGGTGATTGTGCGCTT
>HDCRISPR_B_ENSG00000169684_1
GCTCTTGGTCCAGCTGGTCG
>HDCRISPR_B_ENSG00000169684_2
GCTGGACCAAGAGCAGCAGG
>HDCRISPR_B_ENSG00000169684_3
TATTTCAAGACTACGAAAGA
>HDCRISPR_B_ENSG00000169684_4
GTAGTTTGCCGGTGGAGTCC
>HDCRISPR_B_ENSG00000175264_1
CGGGCTACTCAACCTGACCG
>HDCRISPR_B_ENSG00000175264_2
GCTGGATCCAGAACAACACG
>HDCRISPR_B_ENSG00000175264_3
CCGACAGGATCTTCCGCCGC
>HDCRISPR_B_ENSG00000175264_4
CGGCGATCTTGTAGCCCAGC
>HDCRISPR_B_ENSG00000171310_1
TGTGGACATCTGCTGCCGGA
>HDCRISPR_B_ENSG00000171310_2
GTCATGCGGAGGAATCCCTT
>HDCRISPR_B_ENSG00000171310_3
GGGTTGTAGAGTTCCTGCAG
>HDCRISPR_B_ENSG00000171310_4
GATGAACAGAATCTGCCGGA
>HDCRISPR_B_ENSG00000136213_1
GTCCAGAAACTCGTCGACAT
>HDCRISPR_B_ENSG00000136213_2
AGCGGAAGCCTGCTGCACCG
>HDCRISPR_B_ENSG00000136213_3
CCTTCTCTAGGCCGCACACG
>HDCRISPR_B_ENSG00000136213_4
AGAGCGTGAGAGGCTACGAC
>HDCRISPR_B_ENSG00000182022_1
TTCTACGACAACAGCACGGA
>HDCRISPR_B_ENSG00000182022_2
GAGGGTGTTGTTGTAGACGC
>HDCRISPR_B_ENSG00000182022_3
ACACAGGCATGGCGTTGTTG
>HDCRISPR_B_ENSG00000182022_4
TTTCGCTGTCCATCAAGCTG
>HDCRISPR_B_ENSG00000175040_1
GCTATTCAACCAGAATCCCG
>HDCRISPR_B_ENSG00000175040_2
CAAGCTTGGCGCCAAGAAGG
>HDCRISPR_B_ENSG00000175040_3
TGGCGCCAAGAAGGAGGGCG
>HDCRISPR_B_ENSG00000175040_4
ATCTGCACGCAATGCCACGC
>HDCRISPR_B_ENSG00000122863_1
GCACAGTGTCCTTCGAGCCG
>HDCRISPR_B_ENSG00000122863_2
AGAGCTGCTTGAGCACGTCG
>HDCRISPR_B_ENSG00000122863_3
GCACCAGCTGGATGACGCGC
>HDCRISPR_B_ENSG00000122863_4
GAAGAAGTGGCTGGACGACG
>HDCRISPR_B_ENSG00000183196_1
ACACCTCGCGCACCACGCGC
>HDCRISPR_B_ENSG00000183196_2
ACCTGTCCGACCTCTTCCAG
>HDCRISPR_B_ENSG00000183196_3
AAGGCTCTGGCGCGTGACAA
>HDCRISPR_B_ENSG00000183196_4
TGCCAAGATCCGCCGCGTGC
>HDCRISPR_B_ENSG00000131873_1
CGACAGGAACTTTCTCTTCG
>HDCRISPR_B_ENSG00000131873_2
AAGAGAAAGTTCCTGTCGCG
>HDCRISPR_B_ENSG00000131873_3
ATACCTGCAGACTCGGGCCG
>HDCRISPR_B_ENSG00000131873_4
GAGTCGTCCACACCCCGTAG
>HDCRISPR_B_ENSG00000176194_1
GCGGGGCACTCGCCTGATGA
>HDCRISPR_B_ENSG00000176194_2
GAGACCCGGAAAGGGCGAGC
>HDCRISPR_B_ENSG00000176194_3
GCGAGCTGGATGCATGAGCG
>HDCRISPR_B_ENSG00000176194_4
TGCTTGCCATCACCCCACGC
>HDCRISPR_B_ENSG00000136305_1
TAAGCTCGGAGTTTGGACGG
>HDCRISPR_B_ENSG00000136305_2
CAGACACGGAAAGGTCGCTG
>HDCRISPR_B_ENSG00000136305_3
GGCTAGCAGCTCCTGGCGGG
>HDCRISPR_B_ENSG00000136305_4
CTTTGGCTAGCAGCTCCTGG
>HDCRISPR_B_ENSG00000122873_1
GCAGCAGTTACCATTGCTGC
>HDCRISPR_B_ENSG00000122873_2
TGCAGCTGTCCCAGCAGCAA
>HDCRISPR_B_ENSG00000122873_3
CAGCAGTTACCATTGCTGCT
>HDCRISPR_B_ENSG00000122873_4
GGTTGTCTTTCTGGATGTGA
>HDCRISPR_B_ENSG00000114737_1
AGATTCCCGAAGGTAGGAGA
>HDCRISPR_B_ENSG00000114737_2
CAAGGGCTGCATGACTGGCT
>HDCRISPR_B_ENSG00000114737_3
GCTTGGGCAGTTCCAGGGAC
>HDCRISPR_B_ENSG00000114737_4
CTTGGGCAGTTCCAGGGACG
>HDCRISPR_B_ENSG00000125931_1
TTGTTGGCATTTCAGAGCCT
>HDCRISPR_B_ENSG00000125931_2
CCACCCTTGACATCAAGTGC
>HDCRISPR_B_ENSG00000125931_3
GGGTGGCACCTCACCTGCGA
>HDCRISPR_B_ENSG00000125931_4
CGCAAGGTTGGAGTAGGCCA
>HDCRISPR_B_ENSG00000148337_1
GAACTGTTGCAAATTTGGAG
>HDCRISPR_B_ENSG00000148337_2
GTGCTCCACAAACTTGCGAG
>HDCRISPR_B_ENSG00000148337_3
AGATGTAGCAGAAGAACTGG
>HDCRISPR_B_ENSG00000148337_4
CATGGAGCCGTTGAGGAGGG
>HDCRISPR_B_ENSG00000136026_1
GGAGCCCCTTTGTTTGGCCG
>HDCRISPR_B_ENSG00000136026_2
GCAGGGCGTCGAGCAGAAGG
>HDCRISPR_B_ENSG00000136026_3
CCAGGACTTCTCCCGGCAGA
>HDCRISPR_B_ENSG00000136026_4
ATGCCCTCGGCCAAACAAAG
>HDCRISPR_B_ENSG00000166165_1
GCAGCTCCGCGTACAGCTCG
>HDCRISPR_B_ENSG00000166165_2
GGCAGAAGCCACGGATGCTG
>HDCRISPR_B_ENSG00000166165_3
CTGGACGACGTCATCCAGAC
>HDCRISPR_B_ENSG00000166165_4
TTCCACCGCGAGCTTCTCGA
>HDCRISPR_B_ENSG00000104879_1
CAGCAAACATAACAACCACA
>HDCRISPR_B_ENSG00000104879_2
CGGGACAAGGAGACTCCATC
>HDCRISPR_B_ENSG00000104879_3
GCTGAATTACAAGCCTGAGG
>HDCRISPR_B_ENSG00000104879_4
GCAGCCCACGGTCATGATGA
>HDCRISPR_B_ENSG00000223572_1
TCCCCGTTGCTGACTGCAGC
>HDCRISPR_B_ENSG00000223572_2
TAGTGTCCTTCAGGTGGAGC
>HDCRISPR_B_ENSG00000223572_3
AAAGCGTGGTACTGGAGGAG
>HDCRISPR_B_ENSG00000223572_4
GTGGACACTGCTGCCACAGG
>HDCRISPR_B_ENSG00000137975_1
ATGACCCAAAGGAGCATTGC
>HDCRISPR_B_ENSG00000137975_2
CCAGGAGAGTCACAAACTTC
>HDCRISPR_B_ENSG00000137975_3
AAGTTCAGAACTCCCATTCC
>HDCRISPR_B_ENSG00000137975_4
AGGACCTGCAATGCTCCTTT
>HDCRISPR_B_ENSG00000016602_1
TTCACCCCTGACCTTCTACT
>HDCRISPR_B_ENSG00000016602_2
GTTGCACCACCTACACTCCC
>HDCRISPR_B_ENSG00000016602_3
GAGTGGGCTCACCTCCGGTG
>HDCRISPR_B_ENSG00000016602_4
TTTGACTTAGCACGGTAGAA
>HDCRISPR_B_ENSG00000175505_1
TCAATCGCACAGGGGACCCA
>HDCRISPR_B_ENSG00000175505_2
TGGATGGAGGGGCCAGGCCC
>HDCRISPR_B_ENSG00000175505_3
ACCAACTCCGCAGCTTGGCT
>HDCRISPR_B_ENSG00000175505_4
CAGGTAGCGGGTGAGGTCAT
>HDCRISPR_B_ENSG00000188037_1
GATGCTGGCAATGTGGACGA
>HDCRISPR_B_ENSG00000188037_2
ATTCATGTCTGTGTTCTGCG
>HDCRISPR_B_ENSG00000188037_3
TACGGACTGCCCTCTGAGAA
>HDCRISPR_B_ENSG00000188037_4
GTGTGGGGTGGACGTTGTGG
>HDCRISPR_B_ENSG00000114859_1
AGATGCTGGTGTTCAAGCCC
>HDCRISPR_B_ENSG00000114859_2
CTAACATACCGACAGCCTGA
>HDCRISPR_B_ENSG00000114859_3
GCCCAGCAGTGGATGTCCCG
>HDCRISPR_B_ENSG00000114859_4
GAAGCTGCTCGGATTCGCCT
>HDCRISPR_B_ENSG00000073464_1
GGACTGGATGACGGACCTGA
>HDCRISPR_B_ENSG00000073464_2
TCCGACCATTTCTGCCACAG
>HDCRISPR_B_ENSG00000073464_3
GTAGGTGCTTTCAGCTGCAG
>HDCRISPR_B_ENSG00000073464_4
AGGACTTCCACACCATCGAC
>HDCRISPR_B_ENSG00000171365_1
TGGGACCAACTATTCCACTC
>HDCRISPR_B_ENSG00000171365_2
CCTTGACAAGAGATACGGCA
>HDCRISPR_B_ENSG00000171365_3
AGGCAAATAGGAGAGCCCAG
>HDCRISPR_B_ENSG00000171365_4
AGAGGGCCCTCTAGTGCACG
>HDCRISPR_B_ENSG00000163347_1
CGAGCGAGTCATGGCCAACG
>HDCRISPR_B_ENSG00000163347_2
AGGAGTCAAAGACTTTGCAC
>HDCRISPR_B_ENSG00000163347_3
CATACACTTCATGCCAACGG
>HDCRISPR_B_ENSG00000163347_4
GGCGCCGATCCATCCCAGGA
>HDCRISPR_B_ENSG00000134873_1
GGTTATATACAGGCATGTAG
>HDCRISPR_B_ENSG00000134873_2
GCCTCACTGTGCATAATTGG
>HDCRISPR_B_ENSG00000134873_3
GCTCTGTTTATTGGATGGGC
>HDCRISPR_B_ENSG00000134873_4
TCTCGGACAAAGTATCATGG
>HDCRISPR_B_ENSG00000013297_1
CTGCCGCAAGCTGGATGAGC
>HDCRISPR_B_ENSG00000013297_2
GGGCTTCGTCACGAGCTTCG
>HDCRISPR_B_ENSG00000013297_3
CTTGCAGTGGTACAGCCCCG
>HDCRISPR_B_ENSG00000013297_4
GGTCCTTACCCGGCAGGATG
>HDCRISPR_B_ENSG00000157224_1
GACTGTTTACACAGGCCTGT
>HDCRISPR_B_ENSG00000157224_2
GTACTCATCAGTTGACCAGC
>HDCRISPR_B_ENSG00000157224_3
CAATAGTGCAGGTTGCCACC
>HDCRISPR_B_ENSG00000157224_4
CTGTGAGTAAGTATGCATAC
>HDCRISPR_B_ENSG00000159261_1
GAAGTGCACGCGCTGCGCCA
>HDCRISPR_B_ENSG00000159261_2
CGATTGTCTTTGTAGGCAGC
>HDCRISPR_B_ENSG00000159261_3
CCTGGCAGGACAGGCAAAGC
>HDCRISPR_B_ENSG00000159261_4
CTCCTGGACCACCAACGACG
>HDCRISPR_B_ENSG00000113946_1
TGGCAAGCAGCCCATCAGGA
>HDCRISPR_B_ENSG00000113946_2
AGCCCATCAGGATGGCAACA
>HDCRISPR_B_ENSG00000113946_3
TGCTTCGGATAATGACCTCC
>HDCRISPR_B_ENSG00000113946_4
ACAGGCTGTAACCAACAGTG
>HDCRISPR_B_ENSG00000156282_1
GCATTAGACATAACTGGTGG
>HDCRISPR_B_ENSG00000156282_2
GTCTTTGAGAGGCTCTGGGA
>HDCRISPR_B_ENSG00000156282_3
AAAGCTGATACTCTCCACTG
>HDCRISPR_B_ENSG00000156282_4
AGTGCACAGGCTCTAACGAG
>HDCRISPR_B_ENSG00000164007_1
GAGCCCTTCATAGAGGCCCA
>HDCRISPR_B_ENSG00000164007_2
CGCTGCTCGCCCTGGACGGT
>HDCRISPR_B_ENSG00000164007_3
CTGCCGTGGGCCTCTATGAA
>HDCRISPR_B_ENSG00000164007_4
GACGCCATCATCACTGCCGT
>HDCRISPR_B_ENSG00000165376_1
CACAGAGATAATGCAGGCCA
>HDCRISPR_B_ENSG00000165376_2
TCCAGCTATCAGGGAGAACA
>HDCRISPR_B_ENSG00000165376_3
AAGCCCAACCTCTTGCCACA
>HDCRISPR_B_ENSG00000165376_4
TTGGTAGGCATCGTAGTAGT
>HDCRISPR_B_ENSG00000177300_1
AGAACTGTAGCTCAACTAGC
>HDCRISPR_B_ENSG00000177300_2
ACAAGATCATCATCAAGAAC
>HDCRISPR_B_ENSG00000177300_3
GGAGTTTCATTATCTTTGCT
>HDCRISPR_B_ENSG00000177300_4
AGCTTCGGGCCACTACGCAG
>HDCRISPR_B_ENSG00000185758_1
AGAACAGCAATGCAATCTGT
>HDCRISPR_B_ENSG00000185758_2
TTGTCGGAGTCTTACACTTG
>HDCRISPR_B_ENSG00000185758_3
GCAAACTCAGTGTCCCTACC
>HDCRISPR_B_ENSG00000185758_4
TGCTGTCCCATCTTCCAGGT
>HDCRISPR_B_ENSG00000228607_1
GGAGTAGCCCACCAAGAGCC
>HDCRISPR_B_ENSG00000228607_2
CCAGGCAGGCCGAGAAGATG
>HDCRISPR_B_ENSG00000228607_3
GGAGGTCTGCGTGGATCGAG
>HDCRISPR_B_ENSG00000228607_4
GCATCCCTGACATCATACCT
>HDCRISPR_B_ENSG00000165215_1
GAACAGCACGCCTGCCACGA
>HDCRISPR_B_ENSG00000165215_2
GGGCACAGGCTACGACCGCA
>HDCRISPR_B_ENSG00000165215_3
CACCGGCACGAGGGTGAGCA
>HDCRISPR_B_ENSG00000165215_4
CGGCGCGGAGTAGACGACCT
>HDCRISPR_B_ENSG00000234469_1
GTCTTGCCGATGCTGTTAAC
>HDCRISPR_B_ENSG00000189143_1
ACTGCCGCAGGACCTGCAGG
>HDCRISPR_B_ENSG00000189143_2
GGCCAAGACCATGATCGTGG
>HDCRISPR_B_ENSG00000189143_3
GACCATGATCGTGGCGGGCG
>HDCRISPR_B_ENSG00000189143_4
GGCCCAGCCGACGTAGAGCG
>HDCRISPR_B_ENSG00000181885_1
GCAGTTGCTGGGCTTCTCCA
>HDCRISPR_B_ENSG00000181885_2
GAAGAAGGCCCGTATAGCCA
>HDCRISPR_B_ENSG00000181885_3
GGGAGACGACAAAGTGAAGA
>HDCRISPR_B_ENSG00000181885_4
GGCCACTCGAGCCCTAATGG
>HDCRISPR_B_ENSG00000156284_1
GCCCAGCGATTTCTAAGGCA
>HDCRISPR_B_ENSG00000156284_2
GGTCCGGAGAAAGAGCCAGC
>HDCRISPR_B_ENSG00000156284_3
GCTCACATTCTGCTGACGGC
>HDCRISPR_B_ENSG00000156284_4
TCCTTGGCATGAAATGCACC
>HDCRISPR_B_ENSG00000080822_1
CAATGGTGGGATATAAGCTT
>HDCRISPR_B_ENSG00000080822_2
ATGGAGAATGCCCGTGGCAA
>HDCRISPR_B_ENSG00000080822_3
CTTATATCCCACCATTGCCA
>HDCRISPR_B_ENSG00000080822_4
TGTTCCAGAGTCATTTGATG
>HDCRISPR_B_ENSG00000160318_1
GCGGAGCCTCACTCTGGCAG
>HDCRISPR_B_ENSG00000160318_2
GGAGAGCACCATGAGGACGT
>HDCRISPR_B_ENSG00000160318_3
CGTGGTTGCATTCCTGCCAC
>HDCRISPR_B_ENSG00000160318_4
GGTCCAGTAGTTGGTGGCCG
>HDCRISPR_B_ENSG00000132514_1
GCAGCAGGTCCCTTCAGTGG
>HDCRISPR_B_ENSG00000132514_2
GCTGAAGAACGCCCACCTGG
>HDCRISPR_B_ENSG00000132514_3
GGTGGTCATCAACTCCAGGG
>HDCRISPR_B_ENSG00000132514_4
GTGTTGGCCCAAGCATGACA
>HDCRISPR_B_ENSG00000256660_1
CGCCAAATGGGAGATGGAGC
>HDCRISPR_B_ENSG00000256660_2
CAGAGCAGCATGACGCCAAA
>HDCRISPR_B_ENSG00000256660_3
CCAGCCCAATCAGCAACATC
>HDCRISPR_B_ENSG00000256660_4
CATTTGGCGTCATGCTGCTC
>HDCRISPR_B_ENSG00000176435_1
GGATCACTCTCCAGGCCCGG
>HDCRISPR_B_ENSG00000176435_2
GCACTCACCTCGGTCCCAGG
>HDCRISPR_B_ENSG00000176435_3
CGCGCGATAGCTCAAGTTAG
>HDCRISPR_B_ENSG00000176435_4
GATCTCAGTTACTTGCATCG
>HDCRISPR_B_ENSG00000038532_1
GATCTCAGTGATGGAACGGA
>HDCRISPR_B_ENSG00000038532_2
AACGGATGGTCTCCACTAGC
>HDCRISPR_B_ENSG00000038532_3
CCGGTTCTGTTCTGTGACTG
>HDCRISPR_B_ENSG00000038532_4
TCATTTCTCCTGGCAGGCAT
>HDCRISPR_B_ENSG00000187912_1
CTCTCACCTGTCATGTTCCG
>HDCRISPR_B_ENSG00000187912_2
TGCAAGCCCCGGAACATGAC
>HDCRISPR_B_ENSG00000187912_3
AGGAGGTGGACAGGTGACAG
>HDCRISPR_B_ENSG00000187912_4
GAAGGCTCAAGATTCACAGC
>HDCRISPR_B_ENSG00000165682_1
CCAACGAATTAAATGAGTCC
>HDCRISPR_B_ENSG00000165682_2
GCCAGAAGTCGAATGAGGTC
>HDCRISPR_B_ENSG00000165682_3
AGTCGAATGAGGTCTGGAAG
>HDCRISPR_B_ENSG00000165682_4
GAATGAGGTCTGGAAGTGGG
>HDCRISPR_B_ENSG00000188393_1
CTGCGGGATGGCAGAGCTGA
>HDCRISPR_B_ENSG00000188393_2
GCATGTTCAGGGGACTGGCT
>HDCRISPR_B_ENSG00000188393_3
TTTAGCATGCTTGGACCATG
>HDCRISPR_B_ENSG00000188393_4
TAAACCTGTGGCATGTTCAG
>HDCRISPR_B_ENSG00000110852_1
GTTGCAGGTTTGGCATGAGA
>HDCRISPR_B_ENSG00000110852_2
TTTGGCATGAGAGGGAGTGA
>HDCRISPR_B_ENSG00000110852_3
GGAAACCAATCCAATCATAG
>HDCRISPR_B_ENSG00000110852_4
AGTTAGGTCGGCATGTTGAG
>HDCRISPR_B_ENSG00000069493_1
GGTTGAAAGCTTCCAGGAAC
>HDCRISPR_B_ENSG00000069493_2
CTGACTTGATGTCCAGTTCT
>HDCRISPR_B_ENSG00000069493_3
GGGTTTGCAGGCAATTCAGA
>HDCRISPR_B_ENSG00000069493_4
TTTCTGACAATCATAGTGTG
>HDCRISPR_B_ENSG00000236279_1
GATTCAGAGCCAGAAGGAGC
>HDCRISPR_B_ENSG00000236279_2
CGATCCGGGTCGGGCTACGA
>HDCRISPR_B_ENSG00000236279_3
GCTACGAGGGCAGCACCAGC
>HDCRISPR_B_ENSG00000236279_4
GCAGTACTGCCACACCCACG
>HDCRISPR_B_ENSG00000166509_1
CCAGGAGTAAGGTGATCACC
>HDCRISPR_B_ENSG00000166509_2
CACAGCAAACGTCGAGTGAG
>HDCRISPR_B_ENSG00000166509_3
TAATCTGGATGTGTGGCTGG
>HDCRISPR_B_ENSG00000166509_4
GACCGTGCACAGCCTAACGG
>HDCRISPR_B_ENSG00000111729_1
GAAGGACTGTGCTAGAATGG
>HDCRISPR_B_ENSG00000111729_2
GATAAACACTCAAGAAGAGC
>HDCRISPR_B_ENSG00000111729_3
ATCTTGGCAAGACAGTGAGA
>HDCRISPR_B_ENSG00000111729_4
TAGAATGGAGGCTCACCTGC
>HDCRISPR_B_ENSG00000198178_1
AGACTGAAATGAAGTCCAAG
>HDCRISPR_B_ENSG00000198178_2
GTTGCTACTTTATTTCTACT
>HDCRISPR_B_ENSG00000198178_3
GATCAACACCAGGGAAGAAC
>HDCRISPR_B_ENSG00000198178_4
AGTTGCTACTTTATTTCTAC
>HDCRISPR_B_ENSG00000166527_1
TCACGCTGTAAGAGAGGCAC
>HDCRISPR_B_ENSG00000166527_2
TCTTACTGACAACAAGACGT
>HDCRISPR_B_ENSG00000166527_3
TGAAAGGAACTGTTCAGGGA
>HDCRISPR_B_ENSG00000166527_4
CCATCTGATGACCATCAGCA
>HDCRISPR_B_ENSG00000166523_1
ACAGGCACTGAGAAATAGGA
>HDCRISPR_B_ENSG00000166523_2
TGTTTCATCACCAGATGTGT
>HDCRISPR_B_ENSG00000166523_3
CAACAGTCCATAAGAACATT
>HDCRISPR_B_ENSG00000166523_4
TCATCACCAGATGTGTTGGT
>HDCRISPR_B_ENSG00000104938_1
GCCGCCACTGTCCCAAGGAC
>HDCRISPR_B_ENSG00000104938_2
TGAGTGACTCCAAGGAACCA
>HDCRISPR_B_ENSG00000104938_3
TCTTCTTGGCCCAGTGTCCA
>HDCRISPR_B_ENSG00000104938_4
TTGTTCCTGACTTAGGGAGC
>HDCRISPR_B_ENSG00000258227_1
ACCTGTTCCATAGCTCCTGG
>HDCRISPR_B_ENSG00000258227_2
GATCATCTCTGGGCTTATTG
>HDCRISPR_B_ENSG00000258227_3
ACTGGCACATGATCATCTCT
>HDCRISPR_B_ENSG00000258227_4
CATGTGCCAGTTCATGATGA
>HDCRISPR_B_ENSG00000205846_1
CTGGGGCTTTCAGACCCACA
>HDCRISPR_B_ENSG00000205846_2
TGCTTCATTGTGAGCTGTGT
>HDCRISPR_B_ENSG00000205846_3
AGACCAAACCTTCTCTTCAC
>HDCRISPR_B_ENSG00000205846_4
CCAAATGACTTCCAAGAAGC
>HDCRISPR_B_ENSG00000197992_1
TTCTTGCTGCTGCATCGCAA
>HDCRISPR_B_ENSG00000197992_2
CACTCAGAGACTTACAGGCC
>HDCRISPR_B_ENSG00000197992_3
GCTGCAGTTAGACGAAAGAA
>HDCRISPR_B_ENSG00000197992_4
TGCTGCAGTTAGACGAAAGA
>HDCRISPR_B_ENSG00000184293_1
GCGTTTCCACTTCAGAGATC
>HDCRISPR_B_ENSG00000184293_2
TTCTGATAAGTAAATTGAGA
>HDCRISPR_B_ENSG00000184293_3
AAAGACTGGAAGGTGCATAA
>HDCRISPR_B_ENSG00000184293_4
AATCATGTCCTGCCAAAGAC
>HDCRISPR_B_ENSG00000213719_1
ACTTGAGCAATGCCTACGCC
>HDCRISPR_B_ENSG00000213719_2
CACAGACACCAACAAGATTG
>HDCRISPR_B_ENSG00000213719_3
GCACAGCTTCTGCACTGTCT
>HDCRISPR_B_ENSG00000213719_4
GTCAACGGTGGTAACATTGA
>HDCRISPR_B_ENSG00000155962_1
TGACAACTGTTGACATGACC
>HDCRISPR_B_ENSG00000155962_2
ATTTAACTCCTTTAAGCCAG
>HDCRISPR_B_ENSG00000155962_3
TTCATGATCCTCTGGCTTAA
>HDCRISPR_B_ENSG00000155962_4
GGAAGTGATGGAGAGAGTAT
>HDCRISPR_B_ENSG00000169504_1
AAGAATCATGAAGAGCCTCT
>HDCRISPR_B_ENSG00000169504_2
AAAGAATCATGAAGAGCCTC
>HDCRISPR_B_ENSG00000169504_3
GGCAGTGATGGTGAAAGCAT
>HDCRISPR_B_ENSG00000169504_4
TATAAATGGTGGGTGGGTCC
>HDCRISPR_B_ENSG00000112782_1
ACACGACTCCTTTCAGCCAG
>HDCRISPR_B_ENSG00000112782_2
ATGAAGAGGCGCTGAGAGAA
>HDCRISPR_B_ENSG00000112782_3
CCTGAACACCCCTCTACCAG
>HDCRISPR_B_ENSG00000112782_4
CCTCTGGTAGAGGGGTGTTC
>HDCRISPR_B_ENSG00000106665_1
GCACCGGCTGGAGCTGCAGG
>HDCRISPR_B_ENSG00000106665_2
GAACGGCGTGAAGCCAGGCG
>HDCRISPR_B_ENSG00000106665_3
GGTGGGCAAGAATGATGGCG
>HDCRISPR_B_ENSG00000106665_4
GGATCCAACCTCTCAGACAG
>HDCRISPR_B_ENSG00000115295_1
TCCTGGCATGATGCATCATT
>HDCRISPR_B_ENSG00000115295_2
TCCTAATGATGCATCATGCC
>HDCRISPR_B_ENSG00000115295_3
GATTTGCTCCCTGCTCCAAG
>HDCRISPR_B_ENSG00000115295_4
GCAAATAATAGCCGTTGCGA
>HDCRISPR_B_ENSG00000013441_1
TACACTCAAGGATGTGAACC
>HDCRISPR_B_ENSG00000013441_2
TACAGAAATGACTACACTCA
>HDCRISPR_B_ENSG00000013441_3
TAGACCTGCTTTCCAAATAA
>HDCRISPR_B_ENSG00000013441_4
ATTTGCAGCGCTTGTTCTCC
>HDCRISPR_B_ENSG00000205057_1
TCCCAGACTTGTACTTCCTA
>HDCRISPR_B_ENSG00000205057_2
CCTTCTGAAATCTCATAGTT
>HDCRISPR_B_ENSG00000205057_3
GTACAAGTCTGGGAGATACT
>HDCRISPR_B_ENSG00000205057_4
CCTTCTACAGATGAACAAAT
>HDCRISPR_B_ENSG00000165959_1
GAAGGCTATCAAGGCCCTGT
>HDCRISPR_B_ENSG00000165959_2
CAATATCGGTGAAAGACCAG
>HDCRISPR_B_ENSG00000165959_3
GGTGGACATGAAACAGGCCC
>HDCRISPR_B_ENSG00000165959_4
GAAGGCTTTCAGCATCGCAC
>HDCRISPR_B_ENSG00000102805_1
CAGAGCTTGGCCCCAAGCGC
>HDCRISPR_B_ENSG00000182372_1
CGCTAATCATTAATCCATAT
>HDCRISPR_B_ENSG00000109684_1
AGCTTCGGATGGAAGAGACA
>HDCRISPR_B_ENSG00000109684_2
ACTATGATGACCCTGAGCTT
>HDCRISPR_B_ENSG00000109684_3
AAGAAACTTTGCTGCAGTCC
>HDCRISPR_B_ENSG00000109684_4
GTCCTGGTGTCTAACGGAAG
>HDCRISPR_B_ENSG00000163646_1
GCTCTGCTCGTCAATGCCTC
>HDCRISPR_B_ENSG00000163646_2
GCCTGGTAGCTGGCAGCCAA
>HDCRISPR_B_ENSG00000163646_3
AGTACCTTGAGCCTGGTGCC
>HDCRISPR_B_ENSG00000249581_1
GCCCATGCTGACCAGAGCCA
>HDCRISPR_B_ENSG00000249581_2
GGACCGCTGACTGCCCGGTA
>HDCRISPR_B_ENSG00000249581_3
AGTTGGCGATTCGTTCCGTC
>HDCRISPR_B_ENSG00000249581_4
TACCGGGCAGTCAGCGGTCC
>HDCRISPR_B_ENSG00000158258_1
AACCGGTGCATCTTTATCCA
>HDCRISPR_B_ENSG00000158258_2
CAGGGCCGTGGTCCATATAC
>HDCRISPR_B_ENSG00000158258_3
TGGGGAGCAGTCCTCGTCAA
>HDCRISPR_B_ENSG00000158258_4
CACAGTCGTAGGCGGTCACC
>HDCRISPR_B_ENSG00000120885_1
GGGAAGTAAGTACGTCAATA
>HDCRISPR_B_ENSG00000120885_2
CTTGCAGAAATGTCCAATCA
>HDCRISPR_B_ENSG00000120885_3
AGAAGCCAAGAAGAAGAAAG
>HDCRISPR_B_ENSG00000120885_4
AGGGCTTACACTCTTCCCAG
>HDCRISPR_B_ENSG00000177182_1
TCCACTTTGTCAACCAGCCC
>HDCRISPR_B_ENSG00000177182_2
GTAGAGGGCATGAATGTACC
>HDCRISPR_B_ENSG00000177182_3
TGGACTCCTCCAAAGCGGGC
>HDCRISPR_B_ENSG00000177182_4
ATGACAGCAGGATGGCACGA
>HDCRISPR_B_ENSG00000146352_1
AAGGCCGGATCACGGTGTAC
>HDCRISPR_B_ENSG00000146352_2
TGAATTCCTCCAAATCGCGC
>HDCRISPR_B_ENSG00000146352_3
AATGCTGCCTCCTTATGACA
>HDCRISPR_B_ENSG00000146352_4
GCCTGTGAAGGAAGTAGAGA
>HDCRISPR_B_ENSG00000125246_1
AGTGTGTGAAGAAACCCTGA
>HDCRISPR_B_ENSG00000125246_2
TCTAGAAAGAGACCTACTTG
>HDCRISPR_B_ENSG00000125246_3
CGACATGCCATTACTGAAGC
>HDCRISPR_B_ENSG00000125246_4
GTCACGAGAAGGAGCCGCCA
>HDCRISPR_B_ENSG00000164237_1
AGTTCAAGTCGAGCACATCA
>HDCRISPR_B_ENSG00000164237_2
GCCACAGACTTGAGTATGGA
>HDCRISPR_B_ENSG00000164237_3
GGCCACAGACTTGAGTATGG
>HDCRISPR_B_ENSG00000164237_4
GAAGATAGACCAGTCGCCAG
>HDCRISPR_B_ENSG00000182712_1
ACAGACGACAGATCTTCCCT
>HDCRISPR_B_ENSG00000182712_2
CTTTGATTCCATGTAGCTGT
>HDCRISPR_B_ENSG00000182712_3
CACAACACTTACGCAGTTCT
>HDCRISPR_B_ENSG00000182712_4
TTGATGCAGACTTCCGTGTT
>HDCRISPR_B_ENSG00000134326_1
CGGGTGTCAGGGTCATCCAG
>HDCRISPR_B_ENSG00000134326_2
TCTGGGAGGTGCAAGACGGC
>HDCRISPR_B_ENSG00000134326_3
CACAGCGAGTAGCTGCGCTC
>HDCRISPR_B_ENSG00000134326_4
AGCTCCAGGACGAAGCGGCG
>HDCRISPR_B_ENSG00000140932_1
GATTGCTTGTGCGTTCCTTG
>HDCRISPR_B_ENSG00000140932_2
GCACCAGCTCCACCTCCACC
>HDCRISPR_B_ENSG00000140932_3
TGGCACCTAAGGCGGCAAAG
>HDCRISPR_B_ENSG00000140932_4
CAAGGAACGCACAAGCAATC
>HDCRISPR_B_ENSG00000183723_1
CAGTGTTGACCAAATCCTAA
>HDCRISPR_B_ENSG00000183723_2
CGGAGCAGAAATTGCTGCCG
>HDCRISPR_B_ENSG00000183723_3
TGACTACATCCGAGCCCGCA
>HDCRISPR_B_ENSG00000183723_4
GCTGGCGCCCGAGATCATGG
>HDCRISPR_B_ENSG00000170293_1
GCAGGGTGCGGAGGAACTCC
>HDCRISPR_B_ENSG00000170293_2
TCACGATCTCGGCCACGATG
>HDCRISPR_B_ENSG00000170293_3
TGCGAAGGAGCTGGCGGTGG
>HDCRISPR_B_ENSG00000170293_4
GGTGGAGAAGTTCTCTGCGA
>HDCRISPR_B_ENSG00000150656_1
AAGAATACCGGAATAGCAGC
>HDCRISPR_B_ENSG00000150656_2
GAGGGCGCGTTTGATGAGCC
>HDCRISPR_B_ENSG00000150656_3
AAAGAGATGGGTACCTCCAG
>HDCRISPR_B_ENSG00000150656_4
TCTTGTCTGAAGCGAGGCAC
>HDCRISPR_B_ENSG00000183862_1
GACGTGGATGCCCCACAGCA
>HDCRISPR_B_ENSG00000183862_2
CCAGACTGTGACCACACAGG
>HDCRISPR_B_ENSG00000183862_3
GGCCAACAAGAATTTCCGAG
>HDCRISPR_B_ENSG00000183862_4
CAAAGGCGACAAGGATGGCG
>HDCRISPR_B_ENSG00000132259_1
CCTGCTATACCTACTAGACA
>HDCRISPR_B_ENSG00000132259_2
CGTGTAGTCCAGCACCAACC
>HDCRISPR_B_ENSG00000132259_3
ATGGTGGTGCGCTTCCACAC
>HDCRISPR_B_ENSG00000132259_4
GCAGCACGTCAACCGCAAGC
>HDCRISPR_B_ENSG00000070729_1
TTTCAGAAATCTCAGCGCCC
>HDCRISPR_B_ENSG00000070729_2
TGAGCCAGGTCAGTACCCTG
>HDCRISPR_B_ENSG00000070729_3
GCTCATGAAGGGCGTAGAGA
>HDCRISPR_B_ENSG00000070729_4
GTACTGACCTGGCTCATGAA
>HDCRISPR_B_ENSG00000142675_1
CCAGGTCTCTACCGGTTCCA
>HDCRISPR_B_ENSG00000142675_2
AGCACTAAGCTGAGTCCGGC
>HDCRISPR_B_ENSG00000142675_3
GGGATGGCCCCGTAAGAACA
>HDCRISPR_B_ENSG00000142675_4
CTTCAGCACTAAGCTGAGTC
>HDCRISPR_B_ENSG00000149970_1
CATTAAACCAAGCGAAGGGC
>HDCRISPR_B_ENSG00000149970_2
CGTACCCATGGCTCTGATAA
>HDCRISPR_B_ENSG00000149970_3
CAAACATTAAACCAAGCGAA
>HDCRISPR_B_ENSG00000149970_4
AACCAGAGGATCTGACGACA
>HDCRISPR_B_ENSG00000130176_1
TTCATCAATAAGCTGCAGCC
>HDCRISPR_B_ENSG00000130176_2
GGTGTTCTCAAACAGGTCGT
>HDCRISPR_B_ENSG00000130176_3
TATGGTTGGTGTTCTCAAAC
>HDCRISPR_B_ENSG00000130176_4
AAAGGAAACAAGGTGAACGT
>HDCRISPR_B_ENSG00000117519_1
CATTGGCCCCAACTTCCAGC
>HDCRISPR_B_ENSG00000117519_2
GTATGACAGCTTACGGGACT
>HDCRISPR_B_ENSG00000117519_3
GACCACAATTAGTCTGCAGA
>HDCRISPR_B_ENSG00000117519_4
GAGGTGACAGGCATGAGCAT
>HDCRISPR_B_ENSG00000119946_1
TCCTCGATGAACACGAGCCG
>HDCRISPR_B_ENSG00000119946_2
TTACGGGTGCTGCGGAACAG
>HDCRISPR_B_ENSG00000119946_3
GCAGCACCCGTAACTCCACC
>HDCRISPR_B_ENSG00000119946_4
CAACTTCTCCCGCGTGTAGA
>HDCRISPR_B_ENSG00000148842_1
GTACACCCGCAGCTTGACCC
>HDCRISPR_B_ENSG00000148842_2
AGAACATCAATAACGAGACG
>HDCRISPR_B_ENSG00000148842_3
ACGACGTGTCGTTCATGGAA
>HDCRISPR_B_ENSG00000148842_4
CGATGATGCCCGAGGTGCGG
>HDCRISPR_B_ENSG00000138767_1
AGATAACATTGGTGTCGCTG
>HDCRISPR_B_ENSG00000138767_2
TGGGCTTCCAGGCCTACTAG
>HDCRISPR_B_ENSG00000138767_3
TATCCACGCTCCTTCAATGC
>HDCRISPR_B_ENSG00000138767_4
TTGAAGGAGCGTGGATATGA
>HDCRISPR_B_ENSG00000155508_1
TGTAACTGAGCACGATTTCT
>HDCRISPR_B_ENSG00000155508_2
CAGTTACAGTTATATTGCCA
>HDCRISPR_B_ENSG00000155508_3
CCCACACTTCACAGATAACC
>HDCRISPR_B_ENSG00000155508_4
ACAGTTATATTGCCATGGTA
>HDCRISPR_B_ENSG00000144580_1
CATCTAACAAGATCTTCTGG
>HDCRISPR_B_ENSG00000144580_2
AAGGCTCTTTGGATAGCTGC
>HDCRISPR_B_ENSG00000144580_3
GCTGTCCAGTCCTGAGACTA
>HDCRISPR_B_ENSG00000144580_4
CTGACCTTGCACCCATGCTG
>HDCRISPR_B_ENSG00000115649_1
TCAGCTTCTGGTGTCCTGGG
>HDCRISPR_B_ENSG00000115649_2
ATCCGAAGGAGGCTCTACTA
>HDCRISPR_B_ENSG00000115649_3
TGCTGTCGAACTGCTCCAGA
>HDCRISPR_B_ENSG00000115649_4
TCTTCTGGAGTCGGCGAATA
>HDCRISPR_B_ENSG00000146910_1
CTTTCAAGAGATTCGCTCCT
>HDCRISPR_B_ENSG00000146910_2
AAGTTCTCTCCTTCGTCACA
>HDCRISPR_B_ENSG00000146910_3
TGTCTCCTGGGCGATAAGTG
>HDCRISPR_B_ENSG00000146910_4
AATATCCTCACTTATCGCCC
>HDCRISPR_B_ENSG00000137161_1
CTATGGCATCCTGGACCAGA
>HDCRISPR_B_ENSG00000137161_2
GTCCCCATTCACTTACGACT
>HDCRISPR_B_ENSG00000137161_3
ATTATAGCCTGCACAAGGAG
>HDCRISPR_B_ENSG00000137161_4
CTTGGCAAATCGATTGCTGC
>HDCRISPR_B_ENSG00000188822_1
GAGGACCCACATGATGCCCA
>HDCRISPR_B_ENSG00000188822_2
GGTCACCAGTGCCCTTCCAC
>HDCRISPR_B_ENSG00000188822_3
TCACGCTGCCAATCTTCAGC
>HDCRISPR_B_ENSG00000188822_4
CAGCCAAGCTGCCAATGAAC
>HDCRISPR_B_ENSG00000162852_1
GAAGGCCTGTTCATCTCTGG
>HDCRISPR_B_ENSG00000162852_2
GATAGCAGAATCCTATTTCC
>HDCRISPR_B_ENSG00000162852_3
AGCAGAATCCTATTTCCAGG
>HDCRISPR_B_ENSG00000162852_4
AGAGACTGCAGAACAAGCTT
>HDCRISPR_B_ENSG00000242689_1
AGCGGCTACAGAGGTCCCGA
>HDCRISPR_B_ENSG00000242689_2
ACCTCTGTAGCCGCTCTATC
>HDCRISPR_B_ENSG00000242689_3
GTATCATTAACTCCTCTATC
>HDCRISPR_B_ENSG00000242689_4
TGCCTTTGCATACCAGATAG
>HDCRISPR_B_ENSG00000113805_1
CATGACTTACCTCCAGAGTG
>HDCRISPR_B_ENSG00000113805_2
GCACCTCTACATATCTAAGG
>HDCRISPR_B_ENSG00000113805_3
GCTCCACCTTAGATATGTAG
>HDCRISPR_B_ENSG00000113805_4
CCATCAGAACGTAGCACCAA
>HDCRISPR_B_ENSG00000144619_1
TTGCTTACCCGAGTTAGCAG
>HDCRISPR_B_ENSG00000144619_2
GTAACTCTTGTCAAAGTGGG
>HDCRISPR_B_ENSG00000144619_3
AGAGTAACTCTTGTCAAAGT
>HDCRISPR_B_ENSG00000144619_4
CAATGAATACCCTTCCTATC
>HDCRISPR_B_ENSG00000149972_1
TCCTACCTGTAACTGGGAAC
>HDCRISPR_B_ENSG00000149972_2
GTGTTTAGCAACCAACACTG
>HDCRISPR_B_ENSG00000149972_3
AAGAATACTCCCCACAGTGT
>HDCRISPR_B_ENSG00000149972_4
TTCCTAAGATGGCTTCGAAA
>HDCRISPR_B_ENSG00000134115_1
GCGATTTGTATCTCAAGAGA
>HDCRISPR_B_ENSG00000134115_2
CCATCAGTGCGCTGCACTAA
>HDCRISPR_B_ENSG00000134115_3
AGTGCGCTGCACTAATGGAG
>HDCRISPR_B_ENSG00000134115_4
CTCCAACTAATATCGGGGAC
>HDCRISPR_B_ENSG00000174469_1
TGTGATGAGCCACTTGTCTC
>HDCRISPR_B_ENSG00000174469_2
GGGAGAATAGCTACCAGAGA
>HDCRISPR_B_ENSG00000174469_3
GCCAAGATAAACAAGAGAGG
>HDCRISPR_B_ENSG00000174469_4
CGGGAGGCGAAGGATGCAGG
>HDCRISPR_B_ENSG00000106078_1
GCACTCACGTTCTCTTACGC
>HDCRISPR_B_ENSG00000106078_2
GGGATCAGGGGACTCGGTGG
>HDCRISPR_B_ENSG00000106078_3
CAACCGCACTGAGGATAAGG
>HDCRISPR_B_ENSG00000106078_4
TCTCCTCCTTATCCTCAGTG
>HDCRISPR_B_ENSG00000082438_1
CTGTGAAGCAGGAAGAGTGA
>HDCRISPR_B_ENSG00000082438_2
TAAGGGTGTCATACCTGGGC
>HDCRISPR_B_ENSG00000082438_3
CTTGGGTGCATCCGACGGCA
>HDCRISPR_B_ENSG00000082438_4
TTAGCCTTACAGCCAGTAGA
>HDCRISPR_B_ENSG00000060718_1
ACAGAAAGGAGAACCAGCAG
>HDCRISPR_B_ENSG00000060718_2
CATGGTGCATATGGAGAGAA
>HDCRISPR_B_ENSG00000060718_3
ATGCTTGTCGAAGGACCACC
>HDCRISPR_B_ENSG00000060718_4
ATTCACTTACCCTATCGCCA
>HDCRISPR_B_ENSG00000111799_1
GAAACTCAAGGATGAGGGAG
>HDCRISPR_B_ENSG00000111799_2
GAATACTATCCAGTTTCTGG
>HDCRISPR_B_ENSG00000111799_3
AATACTATCCAGTTTCTGGA
>HDCRISPR_B_ENSG00000111799_4
GCGCTACCAGGAGGTCCCGG
>HDCRISPR_B_ENSG00000197467_1
AAGACGCGAGAGGATGGTAG
>HDCRISPR_B_ENSG00000197467_2
CAGCTCGGCCGTCCGAAAGT
>HDCRISPR_B_ENSG00000197467_3
AATGGAAGCTCCACTCAAGG
>HDCRISPR_B_ENSG00000197467_4
GCTCCACTCAAGGAGGCGCC
>HDCRISPR_B_ENSG00000204291_1
TTGCTTACCTGTCGCACCGC
>HDCRISPR_B_ENSG00000204291_2
CCTCCACACCTGAGAGCCGC
>HDCRISPR_B_ENSG00000204291_3
TTCTGGTGAACCTGTACCCG
>HDCRISPR_B_ENSG00000204291_4
CTGTACGATCCTTACCACAG
>HDCRISPR_B_ENSG00000124749_1
CTATATTACATTTCTCTGCA
>HDCRISPR_B_ENSG00000124749_2
TAGGAGGAAACACAAAGACA
>HDCRISPR_B_ENSG00000124749_3
CGAGAGGAATCTCCAGCACA
>HDCRISPR_B_ENSG00000124749_4
CCTGAATCATAGCTTCCGAG
>HDCRISPR_B_ENSG00000169436_1
AATGCCATCGACAAGATCCG
>HDCRISPR_B_ENSG00000169436_2
GGAGCTCCGACACGTCCAGG
>HDCRISPR_B_ENSG00000169436_3
CTTGCCCCGGATCTTGTCGA
>HDCRISPR_B_ENSG00000169436_4
GTGGCCATCCTGCTCACCGA
>HDCRISPR_B_ENSG00000050767_1
CCTCTCCTCAGGGCGACGAT
>HDCRISPR_B_ENSG00000050767_2
GGACGGTGCCCCAGGACCGA
>HDCRISPR_B_ENSG00000050767_3
TCCACACCGTTCTCTCCCCG
>HDCRISPR_B_ENSG00000050767_4
TGGTGATCGACTATGATGGC
>HDCRISPR_B_ENSG00000171502_1
CCTGGGATACCTGCTGGACC
>HDCRISPR_B_ENSG00000171502_2
CGTGGACCTCTCTTCCCTGA
>HDCRISPR_B_ENSG00000171502_3
GTTACTTGCAGGGCATACCA
>HDCRISPR_B_ENSG00000171502_4
CGTTACTTGCAGGGCATACC
>HDCRISPR_B_ENSG00000188517_1
GAGCGGCGATCCTCGCCTGG
>HDCRISPR_B_ENSG00000188517_2
CTGAAGAAGCACGCAGGGAA
>HDCRISPR_B_ENSG00000188517_3
GCCGCTCTCGAATCCGCCAA
>HDCRISPR_B_ENSG00000188517_4
CCCTTTGGCGGATTCGAGAG
>HDCRISPR_B_ENSG00000215018_1
GGCAGATCATCAGCCCACGT
>HDCRISPR_B_ENSG00000215018_2
ATAAGGCTCCAGAGCCAACG
>HDCRISPR_B_ENSG00000215018_3
AATGTACAGGGAGATAGAGG
>HDCRISPR_B_ENSG00000215018_4
GTATCCGGACAAAGAAAGAA
>HDCRISPR_B_ENSG00000187498_1
TGTGGCAAATGTGACTGCCA
>HDCRISPR_B_ENSG00000187498_2
TCCTTCCAGGGTGGCTGTGC
>HDCRISPR_B_ENSG00000187498_3
CCAATGACACCTTGTAACCC
>HDCRISPR_B_ENSG00000187498_4
GTAGGGTGAAAGAGGCCTCC
>HDCRISPR_B_ENSG00000081052_1
ATGGCTCAAGAGGTGACCCA
>HDCRISPR_B_ENSG00000081052_2
CAGGATATCCTGGAGAGCCA
>HDCRISPR_B_ENSG00000081052_3
AGGGACCTCCGGGCCAACCA
>HDCRISPR_B_ENSG00000081052_4
ATCCCGGTGTGGGAGTAAAG
>HDCRISPR_B_ENSG00000197565_1
ATTGGAATTCAAGGCCCAAC
>HDCRISPR_B_ENSG00000197565_2
TGTCCACCTTAGGGACGACC
>HDCRISPR_B_ENSG00000197565_3
AAGAAAGCCAGGAACTCCCA
>HDCRISPR_B_ENSG00000197565_4
CCATTACAGCCATCCAGACC
>HDCRISPR_B_ENSG00000206384_1
GGGTGTGACCATCTTCACCC
>HDCRISPR_B_ENSG00000206384_2
CATTTGTCAGGACAACAAGG
>HDCRISPR_B_ENSG00000206384_3
GAAGTATGCTGATGACCCAG
>HDCRISPR_B_ENSG00000206384_4
TTTATCACTGTACTGGGCCA
>HDCRISPR_B_ENSG00000144810_1
ACCGGCGCCAAGAATGGGCA
>HDCRISPR_B_ENSG00000144810_2
TCCATCAGGCTCATTCAGGC
>HDCRISPR_B_ENSG00000144810_3
AATTCAACCGGCGCCAAGAA
>HDCRISPR_B_ENSG00000144810_4
ACACCTACCCCAATATATGA
>HDCRISPR_B_ENSG00000112280_1
CTTGACAGCTGCAGATGCCC
>HDCRISPR_B_ENSG00000112280_2
TAGGGTGTACCTGGAATTCC
>HDCRISPR_B_ENSG00000112280_3
CAGGGTGATCAAGGACAGCG
>HDCRISPR_B_ENSG00000112280_4
ACAGGGGCCTCCAGGAGAGG
>HDCRISPR_B_ENSG00000049089_1
GGGAGGCCAACAGGTCCAGG
>HDCRISPR_B_ENSG00000049089_2
GGATTCCAATCTCACCAGGG
>HDCRISPR_B_ENSG00000049089_3
ATCTCACCAGGGAGGCCAAC
>HDCRISPR_B_ENSG00000049089_4
CCTGGTGAGATTGGAATCCG
>HDCRISPR_B_ENSG00000214290_1
GGGTGGCCTGGAAGCTGTCT
>HDCRISPR_B_ENSG00000214290_2
CTGCTACTGCGCATCGTGTG
>HDCRISPR_B_ENSG00000214290_3
TTTCTGCTTTAACCAGAGCC
>HDCRISPR_B_ENSG00000214290_4
TGGCGAGTAACTGTAGTCTA
>HDCRISPR_B_ENSG00000184374_1
ATGGCAAAGTGGGACGCATG
>HDCRISPR_B_ENSG00000184374_2
GTGGGACGCATGGGGCCGAA
>HDCRISPR_B_ENSG00000184374_3
CCATGCTTTCCCTCTTCTCC
>HDCRISPR_B_ENSG00000184374_4
GACTGGGCCCATTGGGAAGA
>HDCRISPR_B_ENSG00000118004_1
GAGCTCAAGTTCATCAAGAA
>HDCRISPR_B_ENSG00000118004_2
CTGGTTGTCCATCTCCCCGA
>HDCRISPR_B_ENSG00000118004_3
GCCCAACAATGCCTACGACG
>HDCRISPR_B_ENSG00000118004_4
GGAGAGCAAGATCTACCTGC
>HDCRISPR_B_ENSG00000158270_1
GAAGGACACGGATTGGCTGA
>HDCRISPR_B_ENSG00000158270_2
GACCTCCTTGAATAATACCC
>HDCRISPR_B_ENSG00000158270_3
GGAGAAGTTACAGGCGAGCG
>HDCRISPR_B_ENSG00000158270_4
GCTGGAAGCGTTCCTCCAGT
>HDCRISPR_B_ENSG00000198756_1
GAAGCCCCATCAGACACTGC
>HDCRISPR_B_ENSG00000198756_2
GAGCAGTAGCGACCAGGCGA
>HDCRISPR_B_ENSG00000198756_3
GGACTACCCCAAGAGCAGGA
>HDCRISPR_B_ENSG00000198756_4
ATGAAATTGGACCAAAGCAC
>HDCRISPR_B_ENSG00000158623_1
TATCACTTGATGCAGCTTCT
>HDCRISPR_B_ENSG00000158623_2
GATACAGGACTCCCAATGCA
>HDCRISPR_B_ENSG00000158623_3
ACTGGAGTTCCAGATGAGGA
>HDCRISPR_B_ENSG00000158623_4
CGGGACTGTGACCCTAACAC
>HDCRISPR_B_ENSG00000111652_1
ACTCAGTGCAGTGATGAGTG
>HDCRISPR_B_ENSG00000111652_2
AGTGCGGAAGTGAAGGTGAC
>HDCRISPR_B_ENSG00000111652_3
ATTTCTGCTCCTAGCCAAGT
>HDCRISPR_B_ENSG00000111652_4
CAGCACCTGATGGATGAGTG
>HDCRISPR_B_ENSG00000144524_1
TTACTAGCCAAAGGTACCAG
>HDCRISPR_B_ENSG00000144524_2
TTTCAAGGCCAGAGAATGGC
>HDCRISPR_B_ENSG00000144524_3
CTGCTCCAGGAGATTACTTG
>HDCRISPR_B_ENSG00000144524_4
GGCTGAGCCACTGGTACCTT
>HDCRISPR_B_ENSG00000172428_1
CCACCGCCGGCTTCATCTCG
>HDCRISPR_B_ENSG00000172428_2
GCCCTACGTGGACCTGGACG
>HDCRISPR_B_ENSG00000172428_3
ACCTCGTCCAGGTCCACGTA
>HDCRISPR_B_ENSG00000172428_4
ATCTGCCATGTGGCGCGCGC
>HDCRISPR_B_ENSG00000163050_1
GAACAAGCAGCACAAACAGA
>HDCRISPR_B_ENSG00000163050_2
GGAGTGTGACTACCAGCGAG
>HDCRISPR_B_ENSG00000163050_3
AGAACTTCGGCGGCCCAGAA
>HDCRISPR_B_ENSG00000163050_4
ACCTGGCTAAGATCTTCGAG
>HDCRISPR_B_ENSG00000123815_1
GGGGTAATGATACCTGGGGC
>HDCRISPR_B_ENSG00000123815_2
GGAGGACATTCGCAGGGCAC
>HDCRISPR_B_ENSG00000123815_3
GATGGGCCTGGGAGAGGCCT
>HDCRISPR_B_ENSG00000123815_4
TACCAGGATGGGCCTGGGAG
>HDCRISPR_B_ENSG00000103647_1
ATCGAAGCAGTGCTCCCGGT
>HDCRISPR_B_ENSG00000103647_2
TCCAAGTTCCGGAATGTCTA
>HDCRISPR_B_ENSG00000103647_3
CCACCTTCCCGTAGACATTC
>HDCRISPR_B_ENSG00000103647_4
TCTACGGGAAGGTGGCCAAC
>HDCRISPR_B_ENSG00000103187_1
CCAAGTTTGCCCTCATCACG
>HDCRISPR_B_ENSG00000103187_2
CCTCCCTACCTGTGCACTGC
>HDCRISPR_B_ENSG00000103187_3
CTCACCGATCCACGTGATGA
>HDCRISPR_B_ENSG00000103187_4
CCCGGTGGTGAAGCGCACGA
>HDCRISPR_B_ENSG00000156885_1
GCTGGGCAGCGCCAGCACGA
>HDCRISPR_B_ENSG00000156885_2
GCGTCTGCTGACCTTCGTGC
>HDCRISPR_B_ENSG00000156885_3
ACACCTCCGCATCCGCACCA
>HDCRISPR_B_ENSG00000156885_4
GTGTTGGTAGGGACGGAACT
>HDCRISPR_B_ENSG00000161281_1
GAAGGAGCGGATCAGCGCCT
>HDCRISPR_B_ENSG00000161281_2
CGCGCACTCGGTTCTGAAAG
>HDCRISPR_B_ENSG00000161281_3
TGCCGCCCTTCAGGTACAAC
>HDCRISPR_B_ENSG00000161281_4
TGAAGGAGCGGATCAGCGCC
>HDCRISPR_B_ENSG00000115944_1
TCTACAGGGATTAAAGCCTG
>HDCRISPR_B_ENSG00000115944_2
GGAGGTCAGTTTAGTTGGTG
>HDCRISPR_B_ENSG00000115944_3
AATGCTTTACCGGACCACCA
>HDCRISPR_B_ENSG00000115944_4
TGGGCTGCGAAGCCATGTAG
>HDCRISPR_B_ENSG00000170516_1
GGCCAAGGGAAACATCATGA
>HDCRISPR_B_ENSG00000170516_2
AACACAGAAAGCAGTTCCAC
>HDCRISPR_B_ENSG00000170516_3
CCATTCTATTCCAATCTGAG
>HDCRISPR_B_ENSG00000170516_4
GTGTTTACAGCCACTCAGAT
>HDCRISPR_B_ENSG00000187581_1
TTGCCTAGCACATATGCAGC
>HDCRISPR_B_ENSG00000187581_2
ACACCAGCTGCATATGTGCT
>HDCRISPR_B_ENSG00000187581_3
CAAGTCCAACAGCCATTTCC
>HDCRISPR_B_ENSG00000187581_4
GGAAATGGCTGTTGGACTTG
>HDCRISPR_B_ENSG00000047457_1
TGGGATTATGCCTCTGACCA
>HDCRISPR_B_ENSG00000047457_2
CAGAATCTAAACCATCTGAA
>HDCRISPR_B_ENSG00000047457_3
AGAGTAACCTTCCATAACAA
>HDCRISPR_B_ENSG00000047457_4
GTGAAACTCTCACTTACGTA
>HDCRISPR_B_ENSG00000091704_1
CCCAACAGGAACTGGGACGC
>HDCRISPR_B_ENSG00000091704_2
TGGGGTCCACGCCAATACAG
>HDCRISPR_B_ENSG00000091704_3
CACCTACCACACCCTGGAGG
>HDCRISPR_B_ENSG00000091704_4
CGTGCAGTCGCTGCTGGACG
>HDCRISPR_B_ENSG00000158516_1
GGCCTACCATACCCTGGAAG
>HDCRISPR_B_ENSG00000158516_2
AATAGGAGAAGAGAACGGAG
>HDCRISPR_B_ENSG00000158516_3
CCTTGAGCACGTTCATAGGC
>HDCRISPR_B_ENSG00000158516_4
CCGGCCTATGAACGTGCTCA
>HDCRISPR_B_ENSG00000163751_1
GACAGGAGCAATTGCAAGAG
>HDCRISPR_B_ENSG00000163751_2
TTTCATCCTGGGGCTTCACG
>HDCRISPR_B_ENSG00000163751_3
AAGCCACCTGAATGAAATCA
>HDCRISPR_B_ENSG00000163751_4
GCTACGTGGTGGGTGGCACC
>HDCRISPR_B_ENSG00000165078_1
CTTCATAATTATATCCAGAG
>HDCRISPR_B_ENSG00000165078_2
AAACTTACACAACGTTGTGG
>HDCRISPR_B_ENSG00000165078_3
AGAATCTGAGCCGGAAGTGA
>HDCRISPR_B_ENSG00000165078_4
TAAGAAGGCTAACAGGGCTC
>HDCRISPR_B_ENSG00000080618_1
GAATCTTACTACAACATATG
>HDCRISPR_B_ENSG00000080618_2
TAGAACTTGAACTTGCCTAG
>HDCRISPR_B_ENSG00000080618_3
GTAGATTGTTCTCTGGCAGC
>HDCRISPR_B_ENSG00000080618_4
AAAGCCCATTTAAATGTGAG
>HDCRISPR_B_ENSG00000214575_1
CTAGATCGAGAGTCCAGGAT
>HDCRISPR_B_ENSG00000214575_2
AAACACCTTGCAAGAGTAGA
>HDCRISPR_B_ENSG00000214575_3
ACCTGGGACCTCCCATGGCA
>HDCRISPR_B_ENSG00000113742_1
GAACCCAGGCCACTATGAAG
>HDCRISPR_B_ENSG00000113742_2
AACATACCTTCATCAATGTC
>HDCRISPR_B_ENSG00000113742_3
GAGGCCAATCCACAATCAGA
>HDCRISPR_B_ENSG00000113742_4
CATGCTGCAGCTGAACAAAG
>HDCRISPR_B_ENSG00000168993_1
GGACCCAGACGCCGCCAAGA
>HDCRISPR_B_ENSG00000168993_2
CCGCTCCTCCTCCTTCTTGG
>HDCRISPR_B_ENSG00000168993_3
CCGCCAAGAAGGAGGAGGAG
>HDCRISPR_B_ENSG00000168993_4
GTCTCGGATGCCCTGGCGCA
>HDCRISPR_B_ENSG00000145920_1
CTTCCTCGTAGGGGCCACAA
>HDCRISPR_B_ENSG00000145920_2
TAGGGGCCACAAAGGACATG
>HDCRISPR_B_ENSG00000145920_3
CAAGCACGCGCGCATGGAGG
>HDCRISPR_B_ENSG00000145920_4
GCAGCAGGAGGAGGAGCGTA
>HDCRISPR_B_ENSG00000166569_1
GATGACTAGAGAGGAGTATG
>HDCRISPR_B_ENSG00000166569_2
TTTCTCTGAGATGAACTCTG
>HDCRISPR_B_ENSG00000166569_3
GAATCTCCAGAACATGGACT
>HDCRISPR_B_ENSG00000166569_4
TGTCTGCTTGATTTCAGTGA
>HDCRISPR_B_ENSG00000196353_1
GAGTGCACACTTGGCCAGGT
>HDCRISPR_B_ENSG00000196353_2
TCCAAATCCTTGCTGAAGCA
>HDCRISPR_B_ENSG00000196353_3
TGTGTTCCCATGCTTCAGCA
>HDCRISPR_B_ENSG00000196353_4
ATTCTTCAGCAATCACCTAA
>HDCRISPR_B_ENSG00000139117_1
CCTTACCAACTGAATGCCTA
>HDCRISPR_B_ENSG00000139117_2
ATCGAAGTAATGAAGATGGC
>HDCRISPR_B_ENSG00000139117_3
GACGCAAATCAATTTCACAG
>HDCRISPR_B_ENSG00000139117_4
GTGTATGACTGGGACCGAGA
>HDCRISPR_B_ENSG00000144550_1
TTGAAATTACCGTGTCCTGC
>HDCRISPR_B_ENSG00000144550_2
ACTGGGGTCGGACTTGGAGA
>HDCRISPR_B_ENSG00000144550_3
CCGCCTACTGGGGTCGGACT
>HDCRISPR_B_ENSG00000144550_4
AGAAGGTATCAAGGTCTAGC
>HDCRISPR_B_ENSG00000144410_1
CCTTCCTTACCTCTCCCATG
>HDCRISPR_B_ENSG00000144410_2
TCCTTACCTCTCCCATGGGG
>HDCRISPR_B_ENSG00000144410_3
GTGGTGACACAGCATTTCCT
>HDCRISPR_B_ENSG00000144410_4
CAGTGAGAAGTACAAGGAAG
>HDCRISPR_B_ENSG00000103381_1
GCGCCCAGGATGAAGTAGAA
>HDCRISPR_B_ENSG00000103381_2
GCCTTGATCAGCCCAAACTG
>HDCRISPR_B_ENSG00000103381_3
GAGTCTTACCTGGCATGGCG
>HDCRISPR_B_ENSG00000103381_4
CAAACTGTGGGTCTGCGCCC
>HDCRISPR_B_ENSG00000021826_1
TACTACTGCTCTGGATGAAC
>HDCRISPR_B_ENSG00000021826_2
TCATCCAGAGCAGTAGTATC
>HDCRISPR_B_ENSG00000021826_3
CTACCAAGAGTTTAGGGCAA
>HDCRISPR_B_ENSG00000021826_4
ATCATATTCTCTCACCTTCA
>HDCRISPR_B_ENSG00000205560_1
GTATCCGCCTTCTATCCAGC
>HDCRISPR_B_ENSG00000157184_1
GCTGTCCTGGTAGTGCATGG
>HDCRISPR_B_ENSG00000157184_2
AACTGGCCATCATTCAAGAG
>HDCRISPR_B_ENSG00000157184_3
AAGTTTGGGAATAGGCAGCC
>HDCRISPR_B_ENSG00000157184_4
TGCACTGAGGTATCTCCTAA
>HDCRISPR_B_ENSG00000106066_1
TCAATGAGGACGATGTAGCA
>HDCRISPR_B_ENSG00000106066_2
CTGGGAAGAACCAGAAGAAG
>HDCRISPR_B_ENSG00000106066_3
TGTTGGGCACCTACCTGAGC
>HDCRISPR_B_ENSG00000106066_4
TGTAAGTCTTATTCACGGTG
>HDCRISPR_B_ENSG00000121898_1
GGTCACTGCCAGGAGCACCA
>HDCRISPR_B_ENSG00000121898_2
GGACCCTGATTATTACGGGC
>HDCRISPR_B_ENSG00000121898_3
TGACATCTTCACGGGCCACA
>HDCRISPR_B_ENSG00000121898_4
AAGGTTTCCAGACCAAGAGG
>HDCRISPR_B_ENSG00000109625_1
ATCGAGTTCTCCAGCCGCCC
>HDCRISPR_B_ENSG00000109625_2
GCGCCCGATGCTGTAGGTCC
>HDCRISPR_B_ENSG00000109625_3
CGAGGGCTGCTATGACCCGC
>HDCRISPR_B_ENSG00000109625_4
GCAGTCAAGGAAGTAGGGCC
>HDCRISPR_B_ENSG00000203710_1
GCTGCAATCCTGGAAGCGGA
>HDCRISPR_B_ENSG00000203710_2
TCTATGCGCTGCACACCCCA
>HDCRISPR_B_ENSG00000203710_3
GCCCGGCTACGACCTCAGAG
>HDCRISPR_B_ENSG00000203710_4
CTCCGGGCTTCTTGGAGAAG
>HDCRISPR_B_ENSG00000117322_1
TCTTGGCTCTCGTCGCACCG
>HDCRISPR_B_ENSG00000117322_2
GCACTTCCTATGATCCACAA
>HDCRISPR_B_ENSG00000117322_3
GAAGTGCTGGACACTCGAGA
>HDCRISPR_B_ENSG00000117322_4
GGTCTAACAAATTGGTGCTG
>HDCRISPR_B_ENSG00000166426_1
CTACATCAAGACATCCACCA
>HDCRISPR_B_ENSG00000166426_2
CGTGGAGATCCGCCAGGACG
>HDCRISPR_B_ENSG00000166426_3
CGGCTTGGACGCAGCCGCTA
>HDCRISPR_B_ENSG00000166426_4
GACCTTGAAGTTGATCTCAG
>HDCRISPR_B_ENSG00000130038_1
GCTCAGCCTGGAGGAACTGG
>HDCRISPR_B_ENSG00000130038_2
TCCAGTTCCTCCAGGCTGAG
>HDCRISPR_B_ENSG00000130038_3
GGGCGACATGGGCGAAGATG
>HDCRISPR_B_ENSG00000130038_4
GAAGGTGTATCTGTCCAGAG
>HDCRISPR_B_ENSG00000169372_1
AATGCTTTAGGGCCCCTGGA
>HDCRISPR_B_ENSG00000169372_2
ATTCCCTACAGGAGTTTCCC
>HDCRISPR_B_ENSG00000169372_3
AGTACTCCGCTCACTTCGCC
>HDCRISPR_B_ENSG00000169372_4
GCGGAGTACTTGTTTGTCTC
>HDCRISPR_B_ENSG00000007545_1
GAAGGATCCTCCGAGCGCTG
>HDCRISPR_B_ENSG00000007545_2
GCTCAAGAAGCTGGGCAAGC
>HDCRISPR_B_ENSG00000095321_1
ATTTGCTGCCAAACTCATTG
>HDCRISPR_B_ENSG00000095321_2
GCTTGGGTAGCATCACGCCT
>HDCRISPR_B_ENSG00000095321_3
TGCTTGGGTAGCATCACGCC
>HDCRISPR_B_ENSG00000095321_4
GCCTCCCACGCACATCACCG
>HDCRISPR_B_ENSG00000134376_1
AAGTGGCTCAGTGACAACCA
>HDCRISPR_B_ENSG00000134376_2
ATTTCCCACAACACCAGCGA
>HDCRISPR_B_ENSG00000134376_3
CGTGGAGGTAATATTTGCAG
>HDCRISPR_B_ENSG00000134376_4
CAGACACTGCGACTTGGAAG
>HDCRISPR_B_ENSG00000182158_1
TAATGTGGGTGAAGGGCGAC
>HDCRISPR_B_ENSG00000182158_2
ATGAGAGGCGCCGGGGACGT
>HDCRISPR_B_ENSG00000182158_3
GCACAGCTACTCCCTGTGCG
>HDCRISPR_B_ENSG00000182158_4
GTGATGGTCAGAGTGACAGA
>HDCRISPR_B_ENSG00000111269_1
AGCTATATGTGCCCTCAGAG
>HDCRISPR_B_ENSG00000111269_2
ATGTGCCCTCAGAGAGGAAC
>HDCRISPR_B_ENSG00000111269_3
TCTCGCTTGCTGAAGGTGGT
>HDCRISPR_B_ENSG00000111269_4
GGAGGCAAAGTAAAGAAGCC
>HDCRISPR_B_ENSG00000164463_1
GGATCCATTCCGCTTACACT
>HDCRISPR_B_ENSG00000164463_2
CGAAAGGCATCCCCGAAAGG
>HDCRISPR_B_ENSG00000164463_3
AGATCTCTTAGCAAACAGTT
>HDCRISPR_B_ENSG00000164463_4
TCCAGATTTCATGTATGAAC
>HDCRISPR_B_ENSG00000143162_1
CGGAGACGTGCGTCACGAAG
>HDCRISPR_B_ENSG00000143162_2
CCTGCTGGCGTCGACGCTGT
>HDCRISPR_B_ENSG00000143162_3
TCGTGACGCACGTCTCCGAC
>HDCRISPR_B_ENSG00000143162_4
TTGGTCCACCAAAGTAGTCC
>HDCRISPR_B_ENSG00000095794_1
CCCTGTGGCAAAGCAGCAGT
>HDCRISPR_B_ENSG00000095794_2
GCAGCCATCACCACTCCCTG
>HDCRISPR_B_ENSG00000095794_3
GGAGCTCGGATCTGGTAAGT
>HDCRISPR_B_ENSG00000095794_4
TTTGCACAGTCCCCAGCAGC
>HDCRISPR_B_ENSG00000145708_1
TTGGCGCTGAAGAGCAGGAA
>HDCRISPR_B_ENSG00000145708_2
CTTCATTCTCATCTTCCTGA
>HDCRISPR_B_ENSG00000145708_3
GGTGGCTCACCTCTAGGTAC
>HDCRISPR_B_ENSG00000145708_4
AGTCCGCCGCTTCCCTCAGC
>HDCRISPR_B_ENSG00000120088_1
GTACTGAATGGTCTCAGACG
>HDCRISPR_B_ENSG00000120088_2
GGATGATGTTTCGCAGGCAC
>HDCRISPR_B_ENSG00000106113_1
ACTGCTCCAGAAGTGCCCAC
>HDCRISPR_B_ENSG00000106113_2
TGACGCCGTTGAAGTACTCG
>HDCRISPR_B_ENSG00000106113_3
TGGACCAGATCGGAACGTGC
>HDCRISPR_B_ENSG00000106113_4
ATCGAGAATGCTTGGAGAAT
>HDCRISPR_B_ENSG00000150938_1
GAGAGAACTGGACTTCACAG
>HDCRISPR_B_ENSG00000150938_2
GGGTTCTGGCAGAGCAGCGG
>HDCRISPR_B_ENSG00000150938_3
ACGCGGTCTGCTGAACAGGA
>HDCRISPR_B_ENSG00000150938_4
CTTGGTCTTACCTATGCAGT
>HDCRISPR_B_ENSG00000182809_1
CCACCCGCAGGCGTGAACAT
>HDCRISPR_B_ENSG00000182809_2
CACGCACTCACCGAAGTACA
>HDCRISPR_B_ENSG00000182809_3
ACCCGCAGGCGTGAACATCG
>HDCRISPR_B_ENSG00000182809_4
TCGATGGGGCCGGTGACCTG
>HDCRISPR_B_ENSG00000146215_1
CAAACAGGTAGCCGTAGCAG
>HDCRISPR_B_ENSG00000146215_2
GGAGTGGTGCAGCCAGGGCT
>HDCRISPR_B_ENSG00000146215_3
GCTCACATTTCAGGCAGAAG
>HDCRISPR_B_ENSG00000146215_4
CCTGGAGCGGAGCTATGAGC
>HDCRISPR_B_ENSG00000124812_1
CTTGGAAGTCTCCTCTCAAG
>HDCRISPR_B_ENSG00000124812_2
ACTACAGAGTTGGAGTGAAG
>HDCRISPR_B_ENSG00000124812_3
AACTACTGACCACTACACTC
>HDCRISPR_B_ENSG00000124812_4
ACATGGAGAATGGACAACAA
>HDCRISPR_B_ENSG00000124490_1
CACCCAGTTGCAAGTGCAAA
>HDCRISPR_B_ENSG00000124490_2
CCACCCAGTTGCAAGTGCAA
>HDCRISPR_B_ENSG00000124490_3
TACCATCTTTAGCATGTTAC
>HDCRISPR_B_ENSG00000124490_4
CGTTTAGGAATGGAGCAGAG
>HDCRISPR_B_ENSG00000096006_1
CTTCAGCATGTTTCTGGCAG
>HDCRISPR_B_ENSG00000096006_2
CCACCCAAACACAAGTGCAA
>HDCRISPR_B_ENSG00000096006_3
TTACAGACACAGTAACCCAA
>HDCRISPR_B_ENSG00000096006_4
TACTGTGTCTGTAATTGCAC
>HDCRISPR_B_ENSG00000121005_1
TACTATCATCTGATCTTGTC
>HDCRISPR_B_ENSG00000121005_2
CATCTGATCTTGTCCGGACA
>HDCRISPR_B_ENSG00000121005_3
TTACTATCCAAACAGCCAGC
>HDCRISPR_B_ENSG00000121005_4
TACCTTGGGCAATGTGAAGC
>HDCRISPR_B_ENSG00000103196_1
GTGGGCACTCAGAGCAGGGC
>HDCRISPR_B_ENSG00000103196_2
ACCATGTTTGGCTCCAACCG
>HDCRISPR_B_ENSG00000103196_3
CCATGTTTGGCTCCAACCGA
>HDCRISPR_B_ENSG00000103196_4
GGTCCGCAGAGCCATCCCCA
>HDCRISPR_B_ENSG00000205755_1
GTGTTCTGACCTGTCCTACG
>HDCRISPR_B_ENSG00000205755_2
AGAGGAGATCCCCGTAGGAC
>HDCRISPR_B_ENSG00000205755_3
CTTCAATTTAGAAACCGTGC
>HDCRISPR_B_ENSG00000205755_4
CCACAGATTCAACGGTGATG
>HDCRISPR_B_ENSG00000143536_1
GACACACTCAGATACAGGCA
>HDCRISPR_B_ENSG00000143536_2
AGAGAGACAGCCACAGACCA
>HDCRISPR_B_ENSG00000143536_3
GACATGCTCAGATACAGGCA
>HDCRISPR_B_ENSG00000143536_4
CGCTGTGTGACAGAAGGGCA
>HDCRISPR_B_ENSG00000005469_1
TGAACACTACTGGCCTCCAA
>HDCRISPR_B_ENSG00000005469_2
CATAGTGAACCTGATGGACC
>HDCRISPR_B_ENSG00000005469_3
CAGTCCACATGTAACACCAG
>HDCRISPR_B_ENSG00000005469_4
TTTGGCATAACTTGAACTAC
>HDCRISPR_B_ENSG00000095713_1
GATGAGGTCAACGTGGCCCG
>HDCRISPR_B_ENSG00000095713_2
ACTGGCCGCAGCGTCCACAA
>HDCRISPR_B_ENSG00000095713_3
ATTGTCGCAGAAGATATCCG
>HDCRISPR_B_ENSG00000095713_4
GCAAATGAGCACCCATGGGA
>HDCRISPR_B_ENSG00000109943_1
TCAGCTTCATGATGAAGAGC
>HDCRISPR_B_ENSG00000109943_2
CTTGCCAGTCCTAAATACTG
>HDCRISPR_B_ENSG00000109943_3
AGTTCATGCAACGCATAGGG
>HDCRISPR_B_ENSG00000109943_4
GGAAGAACTCCTCCCTCCAG
>HDCRISPR_B_ENSG00000170275_1
GCTGGGCTGGGACTGGCGGA
>HDCRISPR_B_ENSG00000170275_2
AGCGCTTGAGGCAGTGCGCG
>HDCRISPR_B_ENSG00000170275_3
CTGCCTCAAGCGCTGCAAGC
>HDCRISPR_B_ENSG00000170275_4
CACGCGCTGGACAAGTACAG
>HDCRISPR_B_ENSG00000008405_1
TCATCATGGTCATCAGACAG
>HDCRISPR_B_ENSG00000008405_2
CAGGATGTAGACGCAGCGGA
>HDCRISPR_B_ENSG00000008405_3
GATGCCCACATTGGAGGAGC
>HDCRISPR_B_ENSG00000008405_4
GTTCGCCGGCTCCTCCAATG
>HDCRISPR_B_ENSG00000160202_1
GCTTCTCCTCCCGCGACACG
>HDCRISPR_B_ENSG00000160202_2
GGTAGCGGCGGTGGAACTCA
>HDCRISPR_B_ENSG00000160202_3
CTACCGCCTGCCGTCCAACG
>HDCRISPR_B_ENSG00000160202_4
GCTGGGGTAGAAGGGCCCCA
>HDCRISPR_B_ENSG00000108255_1
GGGGTCCCTGGGGCCATGGA
>HDCRISPR_B_ENSG00000108255_2
AACCCTTCCAACCACCAAGA
>HDCRISPR_B_ENSG00000108255_3
GTCTGAGCCATCTTGGTGGT
>HDCRISPR_B_ENSG00000108255_4
GTTGGTCTGAGCCATCTTGG
>HDCRISPR_B_ENSG00000163499_1
ACTTCCAGGGCCGTCGCTGT
>HDCRISPR_B_ENSG00000163499_2
CAGGGTGCGCTCGGTCAAGG
>HDCRISPR_B_ENSG00000163499_3
GCGAACGTCTGCGAGCGCGG
>HDCRISPR_B_ENSG00000163499_4
CCTCACGCTCTGGGACGAGG
>HDCRISPR_B_ENSG00000100122_1
CTTGGCGCTGGTAATAGGCA
>HDCRISPR_B_ENSG00000100122_2
GGACTAGGGGATGTTCCTGC
>HDCRISPR_B_ENSG00000100122_3
CAGTTCCGCCGCCTTGGCGC
>HDCRISPR_B_ENSG00000100122_4
TATTACCAGCGCCAAGGCGG
>HDCRISPR_B_ENSG00000244752_1
GAAGGAAACTGGCGTGGAGA
>HDCRISPR_B_ENSG00000244752_2
GCCACAGTCCCTCAACCCCA
>HDCRISPR_B_ENSG00000244752_3
GGTTCTGTCCTAGTGCAGGC
>HDCRISPR_B_ENSG00000244752_4
CAACCTGAAGGAAACTGGCG
>HDCRISPR_B_ENSG00000100053_1
CTCACGGCCCGGACTCCACT
>HDCRISPR_B_ENSG00000100053_2
TCTCCAGCAGGCTGTCGGTC
>HDCRISPR_B_ENSG00000100053_3
TGAGTCCAGGGCCTTCCGCG
>HDCRISPR_B_ENSG00000100053_4
ACTATCACGGCTGTTGGACC
>HDCRISPR_B_ENSG00000182187_1
AGCGGCTGAAATAGGGTTGT
>HDCRISPR_B_ENSG00000182187_2
CTGAAATAGGGTTGTAGGTT
>HDCRISPR_B_ENSG00000182187_3
TGCATTCGTAGCTGCGGCCC
>HDCRISPR_B_ENSG00000182187_4
CCCCACGCCGCAGGAAGTAC
>HDCRISPR_B_ENSG00000163254_1
ACAATACTTGCTGCGGCGAG
>HDCRISPR_B_ENSG00000163254_2
AACAATACTTGCTGCGGCGA
>HDCRISPR_B_ENSG00000163254_3
CAACAATACTTGCTGCGGCG
>HDCRISPR_B_ENSG00000163254_4
TGGTTTCGTAGCTGCGGCCC
>HDCRISPR_B_ENSG00000127377_1
TCCTCAGCTCCGAAGCTTCT
>HDCRISPR_B_ENSG00000213139_1
TAATGGAGTTGCAGCGACTT
>HDCRISPR_B_ENSG00000213139_2
CCACAATGCGGCGGAAAGAC
>HDCRISPR_B_ENSG00000213139_3
CGGCGGAAAGACTGGACAGC
>HDCRISPR_B_ENSG00000213139_4
TCGCTGCAACTCCATTAAAG
>HDCRISPR_B_ENSG00000165475_1
GATCACTCGATCATCAATGA
>HDCRISPR_B_ENSG00000165475_2
CCATGTGAAGCAATGCATCG
>HDCRISPR_B_ENSG00000165475_3
CAGGCGGTTCAGAACGAAGC
>HDCRISPR_B_ENSG00000165475_4
GTGCCCCATGCGAGTCCAGA
>HDCRISPR_B_ENSG00000103316_1
GGACGACCGAGGTGATGCCG
>HDCRISPR_B_ENSG00000103316_2
CTGGTGGGAAGGGACGACCG
>HDCRISPR_B_ENSG00000103316_3
AGAGTAGCACAGTAGCCTGG
>HDCRISPR_B_ENSG00000103316_4
CAGCAATGGCACCCTGCTGG
>HDCRISPR_B_ENSG00000116791_1
TCTGTGATTGAACACTTCAT
>HDCRISPR_B_ENSG00000116791_2
TTTGGGCACTGCTGGTACTG
>HDCRISPR_B_ENSG00000116791_3
GGCACTGCTGGTACTGAGGA
>HDCRISPR_B_ENSG00000116791_4
CCAGGAGTATAGGGTAAGAG
>HDCRISPR_B_ENSG00000139631_1
GCTCTCAGTGATAATGCGCC
>HDCRISPR_B_ENSG00000139631_2
GGAGGTGCTGAGGAAACTGC
>HDCRISPR_B_ENSG00000139631_3
GATTTGGAGCTGCGGAGCCA
>HDCRISPR_B_ENSG00000139631_4
CTTCCATGAGCACAAACACG
>HDCRISPR_B_ENSG00000172346_1
CTGCTGCCCTCCCTGTGGAA
>HDCRISPR_B_ENSG00000172346_2
AGACCCTGCTGCCCTCCCTG
>HDCRISPR_B_ENSG00000172346_3
AGGGCAGCAGGGTCTGGGAG
>HDCRISPR_B_ENSG00000172346_4
TAGGTCCTGGTCCGCTTGGT
>HDCRISPR_B_ENSG00000182578_1
TCCTGCTGGTGGCCACAGCT
>HDCRISPR_B_ENSG00000182578_2
AGTTCTGCTGCTCCTGCTGG
>HDCRISPR_B_ENSG00000182578_3
CAGCAGAACTCCTGGGCCCA
>HDCRISPR_B_ENSG00000182578_4
AGGAGTTCTGCTGCTCCTGC
>HDCRISPR_B_ENSG00000119535_1
GGAACAGAATGGGAGAGCCA
>HDCRISPR_B_ENSG00000119535_2
ACTGAAGGGCCTCCAAGGGG
>HDCRISPR_B_ENSG00000119535_3
GAAACTCTTCAGAGTGAAGC
>HDCRISPR_B_ENSG00000119535_4
TGCAGATACGCTGCATCCGC
>HDCRISPR_B_ENSG00000169826_1
GAGGACTGATTCTTCACACC
>HDCRISPR_B_ENSG00000169826_2
TTCTTCACACCCGGACCCAC
>HDCRISPR_B_ENSG00000169826_3
TGCGGTCACTGCAAGAAAGA
>HDCRISPR_B_ENSG00000169826_4
AATATCAGTTTCTCTCCAAG
>HDCRISPR_B_ENSG00000121904_1
GACGTGGTGGAGGTTCACGA
>HDCRISPR_B_ENSG00000121904_2
TGGAACGTGCAGTTCTGGCC
>HDCRISPR_B_ENSG00000121904_3
TACCTCGTACGCAGATTCTC
>HDCRISPR_B_ENSG00000121904_4
GTGGACCATCAAACACCGAC
>HDCRISPR_B_ENSG00000171209_1
CACATGCCCAAATTCCTCAG
>HDCRISPR_B_ENSG00000171209_2
TGTAGGTTCAACAGTAGCAA
>HDCRISPR_B_ENSG00000171209_3
AAATAGCCACCCACCCACTG
>HDCRISPR_B_ENSG00000171209_4
TCCTGCCACTGAACCAACGG
>HDCRISPR_B_ENSG00000169118_1
CTGTACTCTAAATGAAGCTG
>HDCRISPR_B_ENSG00000169118_2
AAGTAAATGTTCGGTCACAG
>HDCRISPR_B_ENSG00000133275_1
GTGGGCCCCAACTTCCGCGT
>HDCRISPR_B_ENSG00000133275_2
GCACAAGAGCCTGACGGGCA
>HDCRISPR_B_ENSG00000133275_3
CGGAGAATGTCCAAGGCCGG
>HDCRISPR_B_ENSG00000133275_4
GCGTGAAGGTCCGGTCGCAC
>HDCRISPR_B_ENSG00000151292_1
TGAACTGCACCCACTGGAGT
>HDCRISPR_B_ENSG00000151292_2
AACACAGATGACCCCACCGC
>HDCRISPR_B_ENSG00000151292_3
CCCTACTGAAGTAGAAGTGA
>HDCRISPR_B_ENSG00000151292_4
TGCATTTGAACGTCCTGCGG
>HDCRISPR_B_ENSG00000070770_1
TGACACTGTAAAGGACCCCG
>HDCRISPR_B_ENSG00000070770_2
GGAACCATTCTTCCATGGAC
>HDCRISPR_B_ENSG00000070770_3
ACAGTCAAAGACACCAGCTT
>HDCRISPR_B_ENSG00000070770_4
TCAGCTTGTTCGCATTGCCA
>HDCRISPR_B_ENSG00000114646_1
GGACTGGATGGTGAGGGTCG
>HDCRISPR_B_ENSG00000114646_2
TGATGACTTGGATGAAGAGG
>HDCRISPR_B_ENSG00000114646_3
ATTGACATCGACTACTTCGA
>HDCRISPR_B_ENSG00000114646_4
TGAGGGTCGTGGCGCAGATC
>HDCRISPR_B_ENSG00000110925_1
AAGTTTGATGATGTGGATGT
>HDCRISPR_B_ENSG00000110925_2
CAAGAGGAAGTTTGATGATG
>HDCRISPR_B_ENSG00000110925_3
ATGGATGCATTCACGGGCTC
>HDCRISPR_B_ENSG00000110925_4
AAACCAATGGATGCATTCAC
>HDCRISPR_B_ENSG00000178662_1
ACTGTCAGCACTTTCACTGC
>HDCRISPR_B_ENSG00000178662_2
AGCAGTGAAAGTGCTGACAG
>HDCRISPR_B_ENSG00000178662_3
GATTCCCTCACAGAGGAGCA
>HDCRISPR_B_ENSG00000178662_4
ATGGCGGCTGGACATCCCCA
>HDCRISPR_B_ENSG00000159176_1
TATGGCTACGGGCAGGGCGC
>HDCRISPR_B_ENSG00000159176_2
ATGTGGGGTGTGTCAGAAGA
>HDCRISPR_B_ENSG00000159176_3
AAATTTGGATGCATTGGGGT
>HDCRISPR_B_ENSG00000159176_4
GGCCCAAAGGCTATGGCTAC
>HDCRISPR_B_ENSG00000175183_1
TCACAAGTGTTCAGCCTCAC
>HDCRISPR_B_ENSG00000175183_2
GGCACGCTTAACATGGACCG
>HDCRISPR_B_ENSG00000175183_3
GAAGATAATTGGAGCTGGAA
>HDCRISPR_B_ENSG00000175183_4
AAAGGCTACGGTTATGGCCA
>HDCRISPR_B_ENSG00000101439_1
CGTCCTAGCCGACCATGGCC
>HDCRISPR_B_ENSG00000101439_2
CTCCTCCACGCTGGCGTCCA
>HDCRISPR_B_ENSG00000101439_3
GCTGCTCCTGCTGGCCATCC
>HDCRISPR_B_ENSG00000101439_4
AGGCCCCATGGACGCCAGCG
>HDCRISPR_B_ENSG00000101441_1
GTGTACCCTGCTACTCCTGA
>HDCRISPR_B_ENSG00000101441_2
GGTAGCCATCAGGAGTAGCA
>HDCRISPR_B_ENSG00000101441_3
GCTACTCCTGATGGCTACCC
>HDCRISPR_B_ENSG00000101441_4
GAGAATAGGATAATCCCAGG
>HDCRISPR_B_ENSG00000170367_1
CAATCTAGGACCTTGGCAGG
>HDCRISPR_B_ENSG00000170367_2
CCTTGATGGTGGCCGTGGCC
>HDCRISPR_B_ENSG00000170367_3
GACTGCCTTGATGGTGGCCG
>HDCRISPR_B_ENSG00000170367_4
ACTGCACACTCTTGTCATTG
>HDCRISPR_B_ENSG00000077984_1
ACAATAAAGACCAATGACCC
>HDCRISPR_B_ENSG00000077984_2
CAAGGAGTCCCGCATCACAA
>HDCRISPR_B_ENSG00000077984_3
CTTAACTCACGTGTGAAGCC
>HDCRISPR_B_ENSG00000077984_4
TCAAGGAGTCCCGCATCACA
>HDCRISPR_B_ENSG00000173335_1
AGGCATAAGTCACCAGGAGC
>HDCRISPR_B_ENSG00000173335_2
CACTTTCAACGTGCAGAGCA
>HDCRISPR_B_ENSG00000173335_3
TGTTGCGCGTCCTGAGTTCA
>HDCRISPR_B_ENSG00000173335_4
TCCTATGTTCCTCGCCACAG
>HDCRISPR_B_ENSG00000101435_1
AATGCCAGGCATAGATCAGC
>HDCRISPR_B_ENSG00000101435_2
CCTGGCATTTCCACGAGCAA
>HDCRISPR_B_ENSG00000101435_3
AGATCCTGCTGATCTATGCC
>HDCRISPR_B_ENSG00000101435_4
CATCACAGTCCCTTTGCTCG
>HDCRISPR_B_ENSG00000125823_1
GCTGGAAGCCCTCCCACCTT
>HDCRISPR_B_ENSG00000125823_2
TAGACATGGGGATCGGATGC
>HDCRISPR_B_ENSG00000125823_3
GGTCACTTCCAAAGGTGGGA
>HDCRISPR_B_ENSG00000125823_4
GCTGGGTCACTTCCAAAGGT
>HDCRISPR_B_ENSG00000236446_1
GAGGTCGGTTCCTCTGCGGC
>HDCRISPR_B_ENSG00000236446_2
ACGAAGCCAATGCCCGCCGC
>HDCRISPR_B_ENSG00000236446_3
TGGCTTCGTGTTCCTGTACC
>HDCRISPR_B_ENSG00000236446_4
TGAGGTGACGGTTCGCTATC
>HDCRISPR_B_ENSG00000169551_1
ATTGCTCTCAATCCATAATG
>HDCRISPR_B_ENSG00000169551_2
GAAGAAGATAAACCACATTA
>HDCRISPR_B_ENSG00000169551_3
AATCATACCTTCAGAAACAA
>HDCRISPR_B_ENSG00000225362_1
ACATTCAGCCATTTCTCCTG
>HDCRISPR_B_ENSG00000225362_2
AGAGAGTCAGCCCCAGGCAA
>HDCRISPR_B_ENSG00000225362_3
TGCAGCACAGCGTCTGCACG
>HDCRISPR_B_ENSG00000225362_4
TCAAGTAGAGAGTCAGCCCC
>HDCRISPR_B_ENSG00000126890_1
TTTCTCGTCGCCCATGGAAG
>HDCRISPR_B_ENSG00000126890_2
AAGTCCTTCAGAACCGCCCC
>HDCRISPR_B_ENSG00000126890_3
CATCCCGGGACAGGATCCTG
>HDCRISPR_B_ENSG00000126890_4
TGGAAGCGGAGCTGGTCCGC
>HDCRISPR_B_ENSG00000144677_1
ATAGTTCCATCGATTTCAAC
>HDCRISPR_B_ENSG00000144677_2
CCAGGTGACCAACCCCAAGG
>HDCRISPR_B_ENSG00000144677_3
GAGGTGACGGTGCTTGACTA
>HDCRISPR_B_ENSG00000144677_4
TCACCTTTCTCGCCCGCGCC
>HDCRISPR_B_ENSG00000118523_1
GCCCTGACTGCCCCTTCCCG
>HDCRISPR_B_ENSG00000118523_2
CGAACGTCCATGCTGCACAG
>HDCRISPR_B_ENSG00000118523_3
CGAGCCCAAGGACCAAACCG
>HDCRISPR_B_ENSG00000118523_4
TCTGGAAGGACTCTCCGCTG
>HDCRISPR_B_ENSG00000116761_1
CGCCACGCAGGCGATCCATG
>HDCRISPR_B_ENSG00000116761_2
GCAGGCGATCCATGTGGGCC
>HDCRISPR_B_ENSG00000116761_3
ATCCAGAGCAATGGACCTCC
>HDCRISPR_B_ENSG00000116761_4
CTGTCCACCACGTTCAAGCA
>HDCRISPR_B_ENSG00000134030_1
AGCGGACTGCAGCGAACCGC
>HDCRISPR_B_ENSG00000134030_2
CTTCATCGACAGCTACGTGC
>HDCRISPR_B_ENSG00000134030_3
CTGCTGGCTGACAAGACGGA
>HDCRISPR_B_ENSG00000134030_4
ACATGCTGGGCACGGACATC
>HDCRISPR_B_ENSG00000163599_1
ACACAAAGCTGGCGATGCCT
>HDCRISPR_B_ENSG00000163599_2
CATAAAGCCATGGCTTGCCT
>HDCRISPR_B_ENSG00000163599_3
CCTTGGATTTCAGCGGCACA
>HDCRISPR_B_ENSG00000163599_4
CTGAAATCCAAGGCAAGCCA
>HDCRISPR_B_ENSG00000066032_1
GCAGGTCCGAGTGTTGACAG
>HDCRISPR_B_ENSG00000066032_2
GGAAATCCGGACGCTAACAG
>HDCRISPR_B_ENSG00000066032_3
TCCGGACGCTAACAGTGGAA
>HDCRISPR_B_ENSG00000066032_4
GCCTTTCCACTGTTAGCGTC
>HDCRISPR_B_ENSG00000119326_1
TCTGCCCATCAGATTCCAGA
>HDCRISPR_B_ENSG00000119326_2
CATAACCAACTTGAACCATC
>HDCRISPR_B_ENSG00000119326_3
TGAACCATCTGGAATCTGAT
>HDCRISPR_B_ENSG00000119326_4
TCTTAGTTACTGTCTGGAGC
>HDCRISPR_B_ENSG00000169862_1
GACTGAGGCGAGGATGGCAG
>HDCRISPR_B_ENSG00000169862_2
GAGGCTGATGAAGGCTGGTC
>HDCRISPR_B_ENSG00000169862_3
GATGAAGGCTGGTCTGGAAC
>HDCRISPR_B_ENSG00000169862_4
AGGTGTTTAAGCCGGGGCTC
>HDCRISPR_B_ENSG00000047230_1
GTGATCAATAAAGAGAGGCG
>HDCRISPR_B_ENSG00000047230_2
AGAGGCGTGGTGATTACCTG
>HDCRISPR_B_ENSG00000047230_3
GGACAGCATCAGTAATGTGA
>HDCRISPR_B_ENSG00000047230_4
GCCCCAAATATGCGTTATTG
>HDCRISPR_B_ENSG00000168925_1
CCACAAGGGAGAAGCAGGAG
>HDCRISPR_B_ENSG00000168925_2
AAAGGATGGAGCCTGGACCC
>HDCRISPR_B_ENSG00000168925_3
TGACACGGGCGTACACGCCA
>HDCRISPR_B_ENSG00000168925_4
GGAGCAGGTGTCGCTGCCCC
>HDCRISPR_B_ENSG00000162438_1
AGTCTGTCACTCACCGCAAC
>HDCRISPR_B_ENSG00000162438_2
GCTGAGTGACACCATCCAGG
>HDCRISPR_B_ENSG00000162438_3
GCCCAACCTATCCGCCCGAG
>HDCRISPR_B_ENSG00000162438_4
AGTACCTCAAGAACGACACG
>HDCRISPR_B_ENSG00000164733_1
TGCTGGTGTTGGCCAATGCC
>HDCRISPR_B_ENSG00000164733_2
TTCCAACATGTGGCAGCTCT
>HDCRISPR_B_ENSG00000164733_3
AGGATCCGGCTTCCAACATG
>HDCRISPR_B_ENSG00000164733_4
CCAGCTCATCCGACAGGGGA
>HDCRISPR_B_ENSG00000109861_1
TTGTGTTGAATGACTACAAG
>HDCRISPR_B_ENSG00000109861_2
GAGGGCGGCGAGCAGCAAGG
>HDCRISPR_B_ENSG00000109861_3
GACATCGCGCTGGGAACCGC
>HDCRISPR_B_ENSG00000109861_4
CCGAGCAGTTGACATCGCGC
>HDCRISPR_B_ENSG00000196188_1
TCTCCATGTAGTAACCCAGA
>HDCRISPR_B_ENSG00000196188_2
GCTCCCGGTTCCATACTGAA
>HDCRISPR_B_ENSG00000196188_3
TCTTTCCAGAGACGCACAGC
>HDCRISPR_B_ENSG00000196188_4
TGGAGAAAGATTGACCTGGC
>HDCRISPR_B_ENSG00000256043_1
ACAAGTGAGAAACCAGCAGA
>HDCRISPR_B_ENSG00000256043_2
TCATAGTAGATGCAGTGAGC
>HDCRISPR_B_ENSG00000256043_3
ACGAACAGTCAATGACCTGC
>HDCRISPR_B_ENSG00000256043_4
TCCCTCCAGTCAAATCTTAA
>HDCRISPR_B_ENSG00000163131_1
GGTGTACTTGTGGTTGGCTA
>HDCRISPR_B_ENSG00000163131_2
ATGCAACTGTGCCACTGCAG
>HDCRISPR_B_ENSG00000163131_3
CAATGGTGGCTTCATGACAA
>HDCRISPR_B_ENSG00000163131_4
GATCTGGGCATGAACCACCT
>HDCRISPR_B_ENSG00000136943_1
AGGGAAACATGGCTTCACAA
>HDCRISPR_B_ENSG00000136943_2
AAATGATTGAACTGCACAAT
>HDCRISPR_B_ENSG00000136943_3
TTGGGAAGATCAAGAAACAG
>HDCRISPR_B_ENSG00000136943_4
GCTTTCGAAACCAGAAATTC
>HDCRISPR_B_ENSG00000172543_1
TCAGGTAACTCCGGTTGAAC
>HDCRISPR_B_ENSG00000172543_2
TCCAGAGCATGCTCACCGCC
>HDCRISPR_B_ENSG00000172543_3
GTACCTGTGAGGTCACTGAA
>HDCRISPR_B_ENSG00000172543_4
GGACATCTTTGCCCACAACC
>HDCRISPR_B_ENSG00000101160_1
GTTCTGCACGGACAGGAGGG
>HDCRISPR_B_ENSG00000101160_2
GTGCAGAACGTCATCGACTG
>HDCRISPR_B_ENSG00000101160_3
TAGTTGTTGCAGGTCTCGTC
>HDCRISPR_B_ENSG00000101160_4
TCATGAGTACCTGTCCCCAG
>HDCRISPR_B_ENSG00000077063_1
GCAGGTGCTCCCTCAAGGCC
>HDCRISPR_B_ENSG00000077063_2
GGTCCGACCAACTGGAGGGT
>HDCRISPR_B_ENSG00000077063_3
AAACTGGTCCGACCAACTGG
>HDCRISPR_B_ENSG00000077063_4
TACAAGTCGTGACAACCTAG
>HDCRISPR_B_ENSG00000143079_1
ACTTTCATTGAAGAACGCTA
>HDCRISPR_B_ENSG00000143079_2
ACAACCTTAAGAATAGAGAG
>HDCRISPR_B_ENSG00000143079_3
AGCTGGCTGCTGCTGAGAGC
>HDCRISPR_B_ENSG00000143079_4
GCAGCGGCATGCACAGGATA
>HDCRISPR_B_ENSG00000205279_1
GGCTGATGGACTTGAAGGCC
>HDCRISPR_B_ENSG00000205279_2
GACTTGAAGGCCTGGAGAAA
>HDCRISPR_B_ENSG00000205279_3
CACACCATCCCTCCTAAGCA
>HDCRISPR_B_ENSG00000205279_4
GAAGCATGCCAACCTCTACC
>HDCRISPR_B_ENSG00000107611_1
ACAAGTGTGGAGCAAGGCCC
>HDCRISPR_B_ENSG00000107611_2
GCTGCGTCTGTGATGCTGGG
>HDCRISPR_B_ENSG00000107611_3
CTGGTGGACAGGCCTGGCAG
>HDCRISPR_B_ENSG00000107611_4
CCCGGGAGACACGTGCAGAG
>HDCRISPR_B_ENSG00000112514_1
TTCCGGCTCTGGCTACGTTC
>HDCRISPR_B_ENSG00000112514_2
GTCTCTTCACTCCAGGGCCG
>HDCRISPR_B_ENSG00000112514_3
TGCTAGGCGCTTCTCCACCA
>HDCRISPR_B_ENSG00000112514_4
CTCTGGCTACGTTCCGGGCT
>HDCRISPR_B_ENSG00000138161_1
GGCGGAGCTGACAATGGCGG
>HDCRISPR_B_ENSG00000138161_2
TAGCAGAGGCCCATTGCTGG
>HDCRISPR_B_ENSG00000138161_3
CTGCAGACTTGCCCTAGCAG
>HDCRISPR_B_ENSG00000138161_4
TTCCACAGGCTTGATCCAGA
>HDCRISPR_B_ENSG00000168329_1
GTGAGTCCAGAAGGGCAAAG
>HDCRISPR_B_ENSG00000168329_2
CTACCAACAAATTTCCCACC
>HDCRISPR_B_ENSG00000168329_3
TGAGTACGATGATTTGGCTG
>HDCRISPR_B_ENSG00000168329_4
TGACGGAGTAGAATATGGAC
>HDCRISPR_B_ENSG00000169245_1
CACTTAGAGTCAGAAAGATA
>HDCRISPR_B_ENSG00000169245_2
ACTCACATGATCTCAACACG
>HDCRISPR_B_ENSG00000169245_3
CAGCGTACAGTTCTAGAGAG
>HDCRISPR_B_ENSG00000169245_4
GTAATCAACCTGTTAATCCA
>HDCRISPR_B_ENSG00000169248_1
CGCTGTCTTTGCATAGGCCC
>HDCRISPR_B_ENSG00000169248_2
AGAGGACGCTGTCTTTGCAT
>HDCRISPR_B_ENSG00000169248_3
CTGTCTTTGCATAGGCCCTG
>HDCRISPR_B_ENSG00000169248_4
ATCCCAAATCGAAGCAAGCA
>HDCRISPR_B_ENSG00000107562_1
GGCAGAGCGCGGTCAGCACG
>HDCRISPR_B_ENSG00000107562_2
CGACCTTGGCGTTCATGGCG
>HDCRISPR_B_ENSG00000107562_3
GCATCTGTAGCTCAGGCTGA
>HDCRISPR_B_ENSG00000107562_4
GGCTTTCGAAGAATCGGCAT
>HDCRISPR_B_ENSG00000156234_1
CGAATTCAAATCTTGCCCCG
>HDCRISPR_B_ENSG00000156234_2
TTCTTGGACAACCATTCCCA
>HDCRISPR_B_ENSG00000156234_3
AGGTCTATTACACAAGCTTG
>HDCRISPR_B_ENSG00000156234_4
TTTACTTACAGGTGTTCTGG
>HDCRISPR_B_ENSG00000163735_1
CATAGGCCCACAGTGCTCCA
>HDCRISPR_B_ENSG00000163735_2
TTTGGGATGAACTCCTTGCG
>HDCRISPR_B_ENSG00000163735_3
TCTCTCAACACAGCAGCGGC
>HDCRISPR_B_ENSG00000163735_4
AAATTTCCTTCCCGTTCTTC
>HDCRISPR_B_ENSG00000138755_1
GCGACCCTTTCTCACTACTG
>HDCRISPR_B_ENSG00000138755_2
TAGGTGGATAGTCCCTTGGT
>HDCRISPR_B_ENSG00000138755_3
TCCTGCATCAGCACCAACCA
>HDCRISPR_B_ENSG00000138755_4
CAGCGACCCTTTCTCACTAC
>HDCRISPR_B_ENSG00000180871_1
TAAGATGACCAGCATCACGA
>HDCRISPR_B_ENSG00000180871_2
ACTGACCCAGAAGCGCTACT
>HDCRISPR_B_ENSG00000180871_3
AAAGTAAGACAGGCAGGGCC
>HDCRISPR_B_ENSG00000180871_4
AGCGCCGCAATCACATCGAC
>HDCRISPR_B_ENSG00000186810_1
GAAGTCCTGTGGGCAGGGCG
>HDCRISPR_B_ENSG00000186810_2
TAGGTGGAGCAGGAAGGTGT
>HDCRISPR_B_ENSG00000186810_3
GTAGCGGTCAAAGCTGATGC
>HDCRISPR_B_ENSG00000186810_4
AGTTGCGGGCCAAAGCGCCC
>HDCRISPR_B_ENSG00000160683_1
GAAGATGAGGCTGTAGGCCA
>HDCRISPR_B_ENSG00000160683_2
GCTCCTGGCCTGCATCGCCG
>HDCRISPR_B_ENSG00000160683_3
AAGATGAGGCTGTAGGCCAC
>HDCRISPR_B_ENSG00000160683_4
GTCACTGCGGAACTTCACGC
>HDCRISPR_B_ENSG00000172215_1
GGTGGGGAACTCTCTGGTGC
>HDCRISPR_B_ENSG00000172215_2
CAAGCTGGTGACCTTGCCCC
>HDCRISPR_B_ENSG00000172215_3
AGACTTCCTGCAGTTCAGCA
>HDCRISPR_B_ENSG00000172215_4
CCTACAACCAGCAAGCCAAG
>HDCRISPR_B_ENSG00000120280_1
AGGAGAACTGTCATGAAACA
>HDCRISPR_B_ENSG00000120280_2
TCAGACGCCAGAATCTGGGT
>HDCRISPR_B_ENSG00000120280_3
GAATGAGTACCTGGAGCAGA
>HDCRISPR_B_ENSG00000120280_4
AGTACTGGAATGACATCCAC
>HDCRISPR_B_ENSG00000173681_1
ACATAGCTAGTGCTGCAGAG
>HDCRISPR_B_ENSG00000173681_2
GGCCTGATTTATAATTGGGC
>HDCRISPR_B_ENSG00000173681_3
TCACAGAGCAACTTTAGAGG
>HDCRISPR_B_ENSG00000173681_4
TGGTTTCCCTCAACCTCAAA
>HDCRISPR_B_ENSG00000147113_1
TGCTTTCGCAGGAGGGCAGC
>HDCRISPR_B_ENSG00000147113_2
TATGCAGAGGTGGCCGACGC
>HDCRISPR_B_ENSG00000147113_3
AGCGCCTGACCACGCGATCC
>HDCRISPR_B_ENSG00000147113_4
GCTGCGCCTGCTCTACACGC
>HDCRISPR_B_ENSG00000185753_1
TGTTTGTCTGCTAGTCCTCG
>HDCRISPR_B_ENSG00000185753_2
ATCAACCACGAAGTGATCGC
>HDCRISPR_B_ENSG00000185753_3
TGATCGAAAGAAAGTCACAG
>HDCRISPR_B_ENSG00000185753_4
CCCGAGGAAGATCAGCGAGA
>HDCRISPR_B_ENSG00000147231_1
AGTTTGATCTGTGGATCCAC
>HDCRISPR_B_ENSG00000147231_2
CAGAATACAGCCTGTCCCCG
>HDCRISPR_B_ENSG00000147231_3
GGGACAGGCTGTATTCTGAA
>HDCRISPR_B_ENSG00000147231_4
GTTTGATCTGTGGATCCACG
>HDCRISPR_B_ENSG00000165182_1
TTTCTTCATACTGATGGCCA
>HDCRISPR_B_ENSG00000165182_2
TGAAACGTCACCTTACTTGA
>HDCRISPR_B_ENSG00000165182_3
TCCTCAAATGTACCACGTAA
>HDCRISPR_B_ENSG00000165182_4
GATTTCAGAATACCTTTACG
>HDCRISPR_B_ENSG00000204165_1
CTCAGATAATCAGCAGTTTC
>HDCRISPR_B_ENSG00000204165_2
TCGATTTGTGTGAACAAACG
>HDCRISPR_B_ENSG00000204165_3
GTCTTACCGGGACACTCGCA
>HDCRISPR_B_ENSG00000204165_4
GGCTCCGGATTCTTGAGGAG
>HDCRISPR_B_ENSG00000203933_1
AAGGTCAGTGAGTCTAGGCA
>HDCRISPR_B_ENSG00000203933_2
AAAGGTCAGTGAGTCTAGGC
>HDCRISPR_B_ENSG00000203933_3
CCTGACTGGCTTATCTGAAC
>HDCRISPR_B_ENSG00000203933_4
CTTGTCTGCAGTAGATAGCA
>HDCRISPR_B_ENSG00000168772_1
GCTGCCCCAGAGCATGGCGG
>HDCRISPR_B_ENSG00000174151_1
CTGACCCGCTGGCTGCGGAG
>HDCRISPR_B_ENSG00000174151_2
GGTCTGGTTCCCGCTCCAGC
>HDCRISPR_B_ENSG00000174151_3
ACTGCCTCTCCGCAGCCAGC
>HDCRISPR_B_ENSG00000174151_4
TCTTTCTGACAGCGCTGTCC
>HDCRISPR_B_ENSG00000166347_1
AACCGAGATGGCAGAGCAGT
>HDCRISPR_B_ENSG00000166347_2
CTTGTGGTGCAGGATCAGCC
>HDCRISPR_B_ENSG00000166347_3
GATGGCAGAGCAGTCGGACG
>HDCRISPR_B_ENSG00000166347_4
TTTGACCAAATTTCTGGAAG
>HDCRISPR_B_ENSG00000167740_1
GAGCTCCACTCCGCGTTGCA
>HDCRISPR_B_ENSG00000167740_2
TTCTACCTGGGTCAGTGCCG
>HDCRISPR_B_ENSG00000167740_3
GACGGTTCTACGGAGAGGAT
>HDCRISPR_B_ENSG00000167740_4
TGGTGATCGCAGCTTCTACC
>HDCRISPR_B_ENSG00000166394_1
CCGGCGAAGGCAGTCCAAAG
>HDCRISPR_B_ENSG00000166394_2
CCGCTTTGGACTGCCTTCGC
>HDCRISPR_B_ENSG00000166394_3
AGGTAACTATGTCCAGCTCT
>HDCRISPR_B_ENSG00000166394_4
CTTTGTGGACCTAATTATAA
>HDCRISPR_B_ENSG00000165168_1
TCACCCAGACGAATTGTACG
>HDCRISPR_B_ENSG00000165168_2
TGAATTGTACATACCATAGG
>HDCRISPR_B_ENSG00000165168_3
TTGGCGATCTCAACAGAAGG
>HDCRISPR_B_ENSG00000165168_4
ACAGAAGGTGGTCATCACCA
>HDCRISPR_B_ENSG00000055163_1
GTACGATGAGATAGAAGCTG
>HDCRISPR_B_ENSG00000055163_2
TCTGCGACTCCTGGATAGAC
>HDCRISPR_B_ENSG00000055163_3
GGACAGCCAGAAGTCAGACG
>HDCRISPR_B_ENSG00000055163_4
CACCTACCACCTCCATGACG
>HDCRISPR_B_ENSG00000161544_1
CTATCTCGTCCACAGCCCAC
>HDCRISPR_B_ENSG00000161544_2
ACACCTTGTCGGGGTCATGC
>HDCRISPR_B_ENSG00000161544_3
GTTCTCCACGACAGTGTTGA
>HDCRISPR_B_ENSG00000161544_4
GAACCTGCATGACCCCGACA
>HDCRISPR_B_ENSG00000183035_1
GAAGGACTGGAATCAAAGAG
>HDCRISPR_B_ENSG00000183035_2
TGATGCTGACTCTGAACCGA
>HDCRISPR_B_ENSG00000183035_3
CAGACTGTCCCACTAACATG
>HDCRISPR_B_ENSG00000183035_4
GCCTTCTCTACCATCACCAA
>HDCRISPR_B_ENSG00000155833_1
TGTTATTTCCCAAACCACAA
>HDCRISPR_B_ENSG00000155833_2
TTGTGGTTTGGGAAATAACA
>HDCRISPR_B_ENSG00000155833_3
TTCTCAAATACGGGACAACA
>HDCRISPR_B_ENSG00000155833_4
GTGTTGTCCCGTATTTGAGA
>HDCRISPR_B_ENSG00000140459_1
ACTCAAAGGCAAAGCGGAAC
>HDCRISPR_B_ENSG00000140459_2
TGGTCCTGAACAGACGGAAC
>HDCRISPR_B_ENSG00000140459_3
AGATGGCATCAATGAATCGC
>HDCRISPR_B_ENSG00000140459_4
CTGAACAGACGGAACAGGTC
>HDCRISPR_B_ENSG00000160882_1
ACGCCGGGGCATGGCTTCAA
>HDCRISPR_B_ENSG00000160882_2
TTCAAAGGGCAGCACTGTCC
>HDCRISPR_B_ENSG00000160882_3
CCCGGCGTCCAGGCAACAGG
>HDCRISPR_B_ENSG00000160882_4
CAGTGCCTGTGCCCTTTGCA
>HDCRISPR_B_ENSG00000179142_1
GGCTGTCCCTGCAAAGGGCA
>HDCRISPR_B_ENSG00000179142_2
ACCAGACCTTCCAGGAGCTG
>HDCRISPR_B_ENSG00000179142_3
CAACTTGGGAGGACCACGCA
>HDCRISPR_B_ENSG00000179142_4
TGGCCCCACAGGTACAACTT
>HDCRISPR_B_ENSG00000137869_1
CCAATTCCCATGCAGTAGCC
>HDCRISPR_B_ENSG00000137869_2
ATGGAGAATTCATGCGAGTC
>HDCRISPR_B_ENSG00000137869_3
ATTGGACCCCTCATCTCCCA
>HDCRISPR_B_ENSG00000137869_4
AATCTGCCGTGGGAGATGAG
>HDCRISPR_B_ENSG00000140465_1
AGAGGCCAGAAGAAACTCCG
>HDCRISPR_B_ENSG00000140465_2
ACACCCGTGGTGGTGCTGAG
>HDCRISPR_B_ENSG00000140465_3
CTGGGCACTTTAACCCCTAC
>HDCRISPR_B_ENSG00000140465_4
GATTGGGCACATGCTGACCC
>HDCRISPR_B_ENSG00000140505_1
ACTCATGAGTGTTCTTCACG
>HDCRISPR_B_ENSG00000140505_2
CGACCCTTACAATCAGGTGG
>HDCRISPR_B_ENSG00000140505_3
ACACCACCACCTGATTGTAA
>HDCRISPR_B_ENSG00000140505_4
AAGGATGAGCCAGCGCTACG
>HDCRISPR_B_ENSG00000119004_1
TCTTCAGTTGGAGTAATCCC
>HDCRISPR_B_ENSG00000119004_2
TTAAGGTATCAATCTGGTGG
>HDCRISPR_B_ENSG00000119004_3
TCACCTTACCTTTAGGAGGA
>HDCRISPR_B_ENSG00000119004_4
TAACTTTGCCCTCCTCCTAA
>HDCRISPR_B_ENSG00000231852_1
GGGAGTAGTCTCCCAAGGAC
>HDCRISPR_B_ENSG00000231852_2
TGGGAGACTACTCCCTGCTC
>HDCRISPR_B_ENSG00000231852_3
GAACTACCCGGACCTGTCCT
>HDCRISPR_B_ENSG00000231852_4
CTTGTGGGCTTTCCAGAGCA
>HDCRISPR_B_ENSG00000019186_1
CCGTTTCCACCGCAGCCAGC
>HDCRISPR_B_ENSG00000019186_2
TGTACAGCGAACTGAACAAA
>HDCRISPR_B_ENSG00000019186_3
AGAGCTCCAGCTGGCTGCGG
>HDCRISPR_B_ENSG00000019186_4
ATCTCTTCTCATACAACACG
>HDCRISPR_B_ENSG00000135929_1
GGAGCAAGTGATGCGGCAAG
>HDCRISPR_B_ENSG00000135929_2
CCTGCAGCGATCCATCCCCG
>HDCRISPR_B_ENSG00000135929_3
TGAGAAGCTCGAAGATATGG
>HDCRISPR_B_ENSG00000135929_4
GTACCCAGTACGGAACGACA
>HDCRISPR_B_ENSG00000198077_1
TCCAATGAAGGGCAGTGGGG
>HDCRISPR_B_ENSG00000198077_2
GCCCACCCCGAAGTCCCTCA
>HDCRISPR_B_ENSG00000198077_3
TGATGTCTGTCTGGCAGCAG
>HDCRISPR_B_ENSG00000198077_4
GCTGGGGATTGAAGTCCTGA
>HDCRISPR_B_ENSG00000197408_1
AGTGTCTGATAGAGGAGCTT
>HDCRISPR_B_ENSG00000197408_2
GAGGAGCTTCGGAAATCCAA
>HDCRISPR_B_ENSG00000197408_3
CCAGGTGTGATCTTTGCCAA
>HDCRISPR_B_ENSG00000197408_4
CCATTGGCAAAGATCACACC
>HDCRISPR_B_ENSG00000130649_1
ATGTCGGCTATGACGTTGCA
>HDCRISPR_B_ENSG00000130649_2
AGGCAAGTAGTGTAGAAAGC
>HDCRISPR_B_ENSG00000130649_3
CCTTCTCCATTTCCACGAGC
>HDCRISPR_B_ENSG00000130649_4
TGCAGAGCGCTTGTACACAA
>HDCRISPR_B_ENSG00000134716_1
CTGACAGCACTAAGGAACTT
>HDCRISPR_B_ENSG00000134716_2
CCAGGATTGATTATGTCAAG
>HDCRISPR_B_ENSG00000134716_3
GCGACTGCTCGAAGTCCACA
>HDCRISPR_B_ENSG00000134716_4
AGGAAGAAGTTGCCAAGGAA
>HDCRISPR_B_ENSG00000167600_1
AGGACCACCACAGGCCGCCA
>HDCRISPR_B_ENSG00000167600_2
ACCGGTGTTCACCATCTACC
>HDCRISPR_B_ENSG00000167600_3
GGCTGAGGAGTTCAGCGGCC
>HDCRISPR_B_ENSG00000167600_4
CATGCTTGCTCTGCGGGACC
>HDCRISPR_B_ENSG00000155016_1
CATTGATCTTACCCAACCTG
>HDCRISPR_B_ENSG00000155016_2
GACCAAATCTTCCAGTCAGG
>HDCRISPR_B_ENSG00000155016_3
GGTGAGCCAGGAGCACCTGC
>HDCRISPR_B_ENSG00000155016_4
TGGGCTGGAGCTGGCTGCGG
>HDCRISPR_B_ENSG00000073067_1
GGGCCGCACTTCTGATGGGC
>HDCRISPR_B_ENSG00000073067_2
AGCTGTTCAACGTCTACCCA
>HDCRISPR_B_ENSG00000073067_3
ATGGGTAGACGTTGAACAGC
>HDCRISPR_B_ENSG00000073067_4
GGTGCTGACGGGGTTCGAGG
>HDCRISPR_B_ENSG00000146233_1
TACGCTGGATATTGTAGAGA
>HDCRISPR_B_ENSG00000146233_2
GGTTTGAACAATTCAGGCTC
>HDCRISPR_B_ENSG00000146233_3
CTCTAACAGAGCAAACCACC
>HDCRISPR_B_ENSG00000146233_4
TTCGGCATTGCCCTTCCGGC
>HDCRISPR_B_ENSG00000160868_1
ATACTTCAAGAATTGGGATG
>HDCRISPR_B_ENSG00000160868_2
TGATGGTCAACAGCCTGTGC
>HDCRISPR_B_ENSG00000160868_3
GGATCTGTGATAGCCAGCAC
>HDCRISPR_B_ENSG00000160868_4
TTGGGCCACGAGCTCCAGAT
>HDCRISPR_B_ENSG00000162365_1
TGTCCTTATTGGATATGGGG
>HDCRISPR_B_ENSG00000162365_2
TTGACAGTTCCAACACGACC
>HDCRISPR_B_ENSG00000162365_3
GCTACAACGGATTCAGGAAC
>HDCRISPR_B_ENSG00000162365_4
AACACGACCAGGAGCTACAA
>HDCRISPR_B_ENSG00000186204_1
GAAGAACTCGACCCAGATGT
>HDCRISPR_B_ENSG00000186204_2
GGGAATAGGTGGCCGACATC
>HDCRISPR_B_ENSG00000186204_3
GTCAGCTGCCATTGCACCCA
>HDCRISPR_B_ENSG00000186204_4
TAGACCGGATGGTGTCAGGG
>HDCRISPR_B_ENSG00000186529_1
TGCCATTGTACCAAAGGACA
>HDCRISPR_B_ENSG00000186529_2
GTCAGCTGCCATTGTACCAA
>HDCRISPR_B_ENSG00000186529_3
TTCTGCTCTTATGTCCTCAT
>HDCRISPR_B_ENSG00000186529_4
CCAGGAGCGCTGTCGGCAGG
>HDCRISPR_B_ENSG00000186526_1
AGGGTGGCACAAGTTGATGA
>HDCRISPR_B_ENSG00000145476_1
CATACCTTGTAAGAAGTCCT
>HDCRISPR_B_ENSG00000145476_2
TGTGCCTTAGATATCATCTG
>HDCRISPR_B_ENSG00000145476_3
TTGGCCTAGGACTTCTTACA
>HDCRISPR_B_ENSG00000145476_4
GCGCTGCTGATGAAGCCGGA
>HDCRISPR_B_ENSG00000001630_1
GCCTCCTTTAACTTATGACC
>HDCRISPR_B_ENSG00000001630_2
GAGAATGGCCAGAACTCCTC
>HDCRISPR_B_ENSG00000001630_3
GCATGCCCAAGGAATGGAAT
>HDCRISPR_B_ENSG00000001630_4
CCATACCTGAAACTAGGCAA
>HDCRISPR_B_ENSG00000173198_1
AATACCTACACACACAAACC
>HDCRISPR_B_ENSG00000173198_2
CCTTAGAATGCAGAAGTCCG
>HDCRISPR_B_ENSG00000173198_3
CCACGGACTTCTGCATTCTA
>HDCRISPR_B_ENSG00000173198_4
ATGGTACGTTGAATATGATA
>HDCRISPR_B_ENSG00000197191_1
ACCGAGGTCCCAGGGCCCAA
>HDCRISPR_B_ENSG00000197191_2
GTTCTTGACGACCATCTCTT
>HDCRISPR_B_ENSG00000120306_1
GCAACAGAGAGCCGTCCAGC
>HDCRISPR_B_ENSG00000120306_2
AGGGTTCTCTTGGTTCATCG
>HDCRISPR_B_ENSG00000120306_3
GACCCTACCCACCTCCTCAA
>HDCRISPR_B_ENSG00000120306_4
TACCAAGGATACCCACAGTA
>HDCRISPR_B_ENSG00000100055_1
GTTCAACATGGACCCCGCCA
>HDCRISPR_B_ENSG00000100055_2
CCACAGCCGGATGGCCCAGA
>HDCRISPR_B_ENSG00000100055_3
TCCTCATGTCCACAGCCGGA
>HDCRISPR_B_ENSG00000100055_4
TACCAATGGCTGTCTTGTTG
>HDCRISPR_B_ENSG00000115165_1
ACGGTGGCTACTCTGCCTCG
>HDCRISPR_B_ENSG00000115165_2
GTCACTTAAAGAACTTGATC
>HDCRISPR_B_ENSG00000115165_3
ATCTCTTTACCTTTGAGACC
>HDCRISPR_B_ENSG00000115165_4
GTGGAGTAAGAGCTATACGC
>HDCRISPR_B_ENSG00000170891_1
CCTGCAGGAGGTTGAAGTCG
>HDCRISPR_B_ENSG00000170891_2
AGCAGCACGGGCAGAGGCCC
>HDCRISPR_B_ENSG00000170891_3
GTGCTGCTGCTGCTCCTGGC
>HDCRISPR_B_ENSG00000170891_4
AGGCATTGCAGTCATCCAAC
>HDCRISPR_B_ENSG00000166265_1
CGGCTTGGATGGACGCTCCG
>HDCRISPR_B_ENSG00000166265_2
CCTGGACGCACGGGTAGCCT
>HDCRISPR_B_ENSG00000166265_3
GAGGCTACCCGTGCGTCCAG
>HDCRISPR_B_ENSG00000166265_4
GTAGGAGCAACAGTAGGGCG
>HDCRISPR_B_ENSG00000100592_1
AGGCCCATTGGAGCACCAGG
>HDCRISPR_B_ENSG00000100592_2
CAACTGGTCTAAACTGCCCG
>HDCRISPR_B_ENSG00000100592_3
GGAGGAACATAAACACGAAC
>HDCRISPR_B_ENSG00000100592_4
TGTTACCTGCTGTCTTTGAT
>HDCRISPR_B_ENSG00000146122_1
TGTGACCCGCTTCATTGAGC
>HDCRISPR_B_ENSG00000146122_2
GAACGAGCTAGACCGAAGTC
>HDCRISPR_B_ENSG00000146122_3
GATTCACTTCATCCCGGTAC
>HDCRISPR_B_ENSG00000146122_4
GCAGCCACTCACCGCAGCCA
>HDCRISPR_B_ENSG00000153071_1
TTTCCACCCTCATCAGGGAA
>HDCRISPR_B_ENSG00000153071_2
CCACCCTCATCAGGGAATGG
>HDCRISPR_B_ENSG00000153071_3
CCCGTGATGTGACAGACAAC
>HDCRISPR_B_ENSG00000153071_4
CACACACGTAACCAAATGCC
>HDCRISPR_B_ENSG00000136848_1
CCACAGGTGACGACGTCATC
>HDCRISPR_B_ENSG00000136848_2
GTGACGCCCAACCCCAAGGG
>HDCRISPR_B_ENSG00000136848_3
CTTCTCCACGAACTGCCGCC
>HDCRISPR_B_ENSG00000136848_4
TGTGCTCTATGCCCGCACCA
>HDCRISPR_B_ENSG00000165617_1
CGGTGTTCCGCCATTGGGAC
>HDCRISPR_B_ENSG00000165617_2
TCAAAGAGCCAGACCGAAAG
>HDCRISPR_B_ENSG00000165617_3
AAGAGGGTGCCCCTGCCAGA
>HDCRISPR_B_ENSG00000165617_4
CGAACAAGCCGAAAGCAAGA
>HDCRISPR_B_ENSG00000164488_1
CAGTAGTCTCATCAACCGAC
>HDCRISPR_B_ENSG00000164488_2
GCAACCTCGCGCCCAACCTA
>HDCRISPR_B_ENSG00000164488_3
CCACGCAGCAGGAGCGGGTA
>HDCRISPR_B_ENSG00000164488_4
GCAGGTCCAGCTGGTCCAGG
>HDCRISPR_B_ENSG00000164535_1
GTTGCTGATGAAGCAGGGCG
>HDCRISPR_B_ENSG00000164535_2
GAACAACCAAGAGCCTGCCC
>HDCRISPR_B_ENSG00000164535_3
GAGATGTCACCTGACCACGA
>HDCRISPR_B_ENSG00000164535_4
TAAGCTGCTTTACATCCGCC
>HDCRISPR_B_ENSG00000110887_1
ACTGGACATAAAGGTCTACG
>HDCRISPR_B_ENSG00000110887_2
CAGAAAGGTAGGGCTGCCAG
>HDCRISPR_B_ENSG00000110887_3
GCGCTCATGGATGCAGAGGG
>HDCRISPR_B_ENSG00000110887_4
AGGGAAAGAACTATCTACAG
>HDCRISPR_B_ENSG00000112977_1
ACCAGGAATGGGAAAGCCCC
>HDCRISPR_B_ENSG00000112977_2
GTGCAGAAACACCCACATAC
>HDCRISPR_B_ENSG00000112977_3
GGAATGGGAAAGCCCCAGGT
>HDCRISPR_B_ENSG00000112977_4
GGACTCCAGGCTCACTTGCG
>HDCRISPR_B_ENSG00000035664_1
TGCTTGAATGGCTCCATGTT
>HDCRISPR_B_ENSG00000035664_2
CTCAATGAGGAGTCCAAACA
>HDCRISPR_B_ENSG00000035664_3
ATTTCAGGATTGTATGTTCC
>HDCRISPR_B_ENSG00000035664_4
CATGTTTGGACTCCTCATTG
>HDCRISPR_B_ENSG00000123977_1
ACCAAGATCAAGCAAATCTA
>HDCRISPR_B_ENSG00000123977_2
GTTAGTAGAAGAAATCCAGA
>HDCRISPR_B_ENSG00000123977_3
TCCATAGATTTGCTTGATCT
>HDCRISPR_B_ENSG00000123977_4
GTTCGTGAAGCTGTGAGTAG
>HDCRISPR_B_ENSG00000161692_1
CCGGAGCCTACTCTCAGCCA
>HDCRISPR_B_ENSG00000161692_2
AGGAGACGATTGCCTCGAGC
>HDCRISPR_B_ENSG00000161692_3
AAATGCCAGAAGAACTCACC
>HDCRISPR_B_ENSG00000161692_4
CCATGGAACTCTCCAGCTCG
>HDCRISPR_B_ENSG00000123454_1
CTTCATGTACAGCACAGCAG
>HDCRISPR_B_ENSG00000123454_2
CACGGTCGGACATCCCAAAC
>HDCRISPR_B_ENSG00000123454_3
GGAGCCGTTCCGGTCACTGG
>HDCRISPR_B_ENSG00000123454_4
CAACGGCTCGGGCCTGCAGA
>HDCRISPR_B_ENSG00000244274_1
CCCAAATCCTCGGGCCGCCC
>HDCRISPR_B_ENSG00000244274_2
GTTGGTGGAGGATCTTCGCA
>HDCRISPR_B_ENSG00000244274_3
CTGCGACTCGAGATGCAGAT
>HDCRISPR_B_ENSG00000244274_4
CATGGATGAGATACTACCTA
>HDCRISPR_B_ENSG00000137992_1
TTTGTCTTTGAAGCTCTCCG
>HDCRISPR_B_ENSG00000137992_2
TCCATCATAACGACTAGTGA
>HDCRISPR_B_ENSG00000137992_3
ACCATCACTAGTCGTTATGA
>HDCRISPR_B_ENSG00000137992_4
GCCATTAGTAGACATAGAAA
>HDCRISPR_B_ENSG00000145041_1
CACTACCCTGCTGGAGCAGT
>HDCRISPR_B_ENSG00000145041_2
AGCTGAGCTCACTACCCTGC
>HDCRISPR_B_ENSG00000145041_3
GACTACAGTAGTGGTACATG
>HDCRISPR_B_ENSG00000145041_4
CAAAGCCATGACTACAGTAG
>HDCRISPR_B_ENSG00000122741_1
AAGGCTGGGCCACTCTTCTT
>HDCRISPR_B_ENSG00000122741_2
CAGAGAACGGATCACCCGCA
>HDCRISPR_B_ENSG00000122741_3
CTCAGGGTGCCTTAGTGGAC
>HDCRISPR_B_ENSG00000122741_4
GTCAGTCGTAGAGAACAGCG
>HDCRISPR_B_ENSG00000198889_1
TGATATGTCTGTGTACGCCG
>HDCRISPR_B_ENSG00000198889_2
TTCCTGGTTCTTGCCGCCGC
>HDCRISPR_B_ENSG00000198889_3
TGTTGCCTGGCATAGCGAGG
>HDCRISPR_B_ENSG00000198889_4
GCCTCACTGTCCCGCAAGAG
>HDCRISPR_B_ENSG00000198354_1
GGACCTGGGCACCCTCAACA
>HDCRISPR_B_ENSG00000198354_2
TTTGTGGTGGACGTGCAGTC
>HDCRISPR_B_ENSG00000198354_3
TTCTGCTTCTTGGGTAGCAG
>HDCRISPR_B_ENSG00000198354_4
GTCGCAGGGTTTAGCGGCGG
>HDCRISPR_B_ENSG00000163257_1
TGTTCGGCTTAGCTGTTTGG
>HDCRISPR_B_ENSG00000163257_2
TAGGTATTCAGGTATGGGAG
>HDCRISPR_B_ENSG00000163257_3
TTCTGACAAGTGGTCAGGAG
>HDCRISPR_B_ENSG00000163257_4
GTCCATATACTTCGAGAGAT
>HDCRISPR_B_ENSG00000182308_1
GCTGCGACTCCTCGAGGAAG
>HDCRISPR_B_ENSG00000182308_2
CTGCAGTTTCCAGATCCCAG
>HDCRISPR_B_ENSG00000182308_3
GGTGTTGAGGGACCACGCAC
>HDCRISPR_B_ENSG00000182308_4
CCTGTTGACCAGCGTGGCGA
>HDCRISPR_B_ENSG00000176566_1
GGGAATGTCGTTCTCCGAGG
>HDCRISPR_B_ENSG00000176566_2
GAATGTCGTTCTCCGAGGCG
>HDCRISPR_B_ENSG00000176566_3
AGAAGGAGTCGTGGCGGCCG
>HDCRISPR_B_ENSG00000176566_4
TCTTCTTCGTTCACATGCAC
>HDCRISPR_B_ENSG00000226372_1
AGGACTTGCCAGCGAGATCG
>HDCRISPR_B_ENSG00000226372_2
TCAGATACATCCGAGGAGGA
>HDCRISPR_B_ENSG00000226372_3
AGAGAGCTCATCAACCCGGC
>HDCRISPR_B_ENSG00000226372_4
TGGTTACCCGTTAGTGGGAG
>HDCRISPR_B_ENSG00000189186_1
CGGGCGGGTCCACAAGGCAG
>HDCRISPR_B_ENSG00000189186_2
GGAGGAACCAAAGCATGTAC
>HDCRISPR_B_ENSG00000189186_3
TGAGCAGTATTCGTTAGAGG
>HDCRISPR_B_ENSG00000189186_4
GTTAGAGGAGGATCAGGCGC
>HDCRISPR_B_ENSG00000251380_1
GGACACCAAAGACTGGAGAG
>HDCRISPR_B_ENSG00000251380_2
TGCTGCTATGCAGTTCATCC
>HDCRISPR_B_ENSG00000251380_3
AGATGCTTCACTCGAAAGAT
>HDCRISPR_B_ENSG00000251380_4
GGGCAGTTCAATTCCTCCAC
>HDCRISPR_B_ENSG00000164465_1
CCAGAGGATAGCCTTGAAGG
>HDCRISPR_B_ENSG00000164465_2
TGTGGGATCCACTCTCAAAG
>HDCRISPR_B_ENSG00000164465_3
GTAACCGTCCGCTTTGAGAG
>HDCRISPR_B_ENSG00000164465_4
TATGCGAGCAGCGACCATCC
>HDCRISPR_B_ENSG00000057019_1
TGGGAGATCCGTGTAAAGAT
>HDCRISPR_B_ENSG00000057019_2
GGAGCAGGACAAGTAAGAGC
>HDCRISPR_B_ENSG00000057019_3
TTGCCACTGATGAATACCAG
>HDCRISPR_B_ENSG00000057019_4
GCCCGGACTTGGGGACACTG
>HDCRISPR_B_ENSG00000161634_1
GACTCACGGTTCCCCGATCC
>HDCRISPR_B_ENSG00000161634_2
GATCTCTGCTTCCTTGGCTT
>HDCRISPR_B_ENSG00000161634_3
CCAGACAGGCACCAAAGCCA
>HDCRISPR_B_ENSG00000161634_4
AAGAGGCTTACCCAGAAGGC
>HDCRISPR_B_ENSG00000170959_1
CTTCCATTGCTTCAGTCAAG
>HDCRISPR_B_ENSG00000170959_2
TGCTGAATGCACGAGTCTGT
>HDCRISPR_B_ENSG00000170959_3
GATTATTTGCAGTCTCAGTT
>HDCRISPR_B_ENSG00000170959_4
ATTCAGCAGCAGTATCAGAA
>HDCRISPR_B_ENSG00000146038_1
CACAAGCACGCTCTTCACGA
>HDCRISPR_B_ENSG00000146038_2
GCAGAGAGGTCTGAAACACG
>HDCRISPR_B_ENSG00000146038_3
AATGAATGGTGACCTTGAAG
>HDCRISPR_B_ENSG00000146038_4
ATAGTAGACGAGGAAGAAGA
>HDCRISPR_B_ENSG00000214866_1
GGAGCACAATGTGCAGCTGG
>HDCRISPR_B_ENSG00000214866_2
CACGCCCGCCAAGACCATCG
>HDCRISPR_B_ENSG00000166341_1
GCGGCTCTGATTGAAAGCCG
>HDCRISPR_B_ENSG00000166341_2
TCTCCATCGACGCACACACG
>HDCRISPR_B_ENSG00000166341_3
GCGGCGGGTCCATGAACTGG
>HDCRISPR_B_ENSG00000166341_4
TGTGTGCACAACCCGGACCC
>HDCRISPR_B_ENSG00000197410_1
TTCCGGATCGACCCTCATGA
>HDCRISPR_B_ENSG00000197410_2
CTTGGGCACTTAGCCCACCC
>HDCRISPR_B_ENSG00000197410_3
ATCACTGATGCTCGTCACAT
>HDCRISPR_B_ENSG00000197410_4
TGCTATAGTGTTCAGAAGCC
>HDCRISPR_B_ENSG00000156136_1
ATTGTGTGAAGATTGGGAAG
>HDCRISPR_B_ENSG00000156136_2
ACATTGCACCATCTGGCAAC
>HDCRISPR_B_ENSG00000156136_3
TTCCTGAACCTGTTGCCAGA
>HDCRISPR_B_ENSG00000156136_4
GAGACAGGCATATGTTTGGA
>HDCRISPR_B_ENSG00000170390_1
GTGCTCCAGCTCGATACTCC
>HDCRISPR_B_ENSG00000170390_2
TATCGAGCTGGAGCACTTTG
>HDCRISPR_B_ENSG00000170390_3
TGGGCACTGTGCGCCGGACT
>HDCRISPR_B_ENSG00000170390_4
CTGCAGTGGGCACTGTGCGC
>HDCRISPR_B_ENSG00000152457_1
ATCTGAAGTCTCCTGTGTAC
>HDCRISPR_B_ENSG00000152457_2
AATGGAACTGTCCTGTACAC
>HDCRISPR_B_ENSG00000152457_3
CCAGGCAGACTTACCCGACT
>HDCRISPR_B_ENSG00000152457_4
TCTTAGAGCTGGTCCGAAGC
>HDCRISPR_B_ENSG00000163357_1
GGCTGCCAGTCTCCTGTAGC
>HDCRISPR_B_ENSG00000163357_2
GCATCTTGGGTACTAGTAGG
>HDCRISPR_B_ENSG00000163357_3
CTTGGGTACTAGTAGGAGGC
>HDCRISPR_B_ENSG00000163357_4
CCTACTAGTACCCAAGATGC
>HDCRISPR_B_ENSG00000163354_1
GGTGAAGCCCATCAGAGCCA
>HDCRISPR_B_ENSG00000163354_2
AGAGCTGTGGTTCGCAGCGT
>HDCRISPR_B_ENSG00000163354_3
GGTAGCCATGGACCTCCACG
>HDCRISPR_B_ENSG00000163354_4
GTTGCTCAACCGGGTGCGTC
>HDCRISPR_B_ENSG00000080166_1
ACGATCCGACTCTGATTAGT
>HDCRISPR_B_ENSG00000080166_2
GAGTTCCGACTAATCAGAGT
>HDCRISPR_B_ENSG00000080166_3
ACTGGAACTTTGCCACTGGG
>HDCRISPR_B_ENSG00000080166_4
GAGCACCCACCTGAAACTGA
>HDCRISPR_B_ENSG00000179958_1
CGGCAGATCCACACGGCAGC
>HDCRISPR_B_ENSG00000179958_2
CAGCAAACTCAGCATGGAGG
>HDCRISPR_B_ENSG00000179958_3
GTTTGCTGCGGAACGAGACT
>HDCRISPR_B_ENSG00000179958_4
AAGGCCAGGAGGAGATTCCG
>HDCRISPR_B_ENSG00000188215_1
TCTCCACCTGGCTTGCCACA
>HDCRISPR_B_ENSG00000188215_2
CCTTCTTGGTCCCGTTGACG
>HDCRISPR_B_ENSG00000188215_3
CCTCGTCAACGGGACCAAGA
>HDCRISPR_B_ENSG00000188215_4
CAACGGGACCAAGAAGGCCG
>HDCRISPR_B_ENSG00000109184_1
TCTCTGCTACTCACTGACAG
>HDCRISPR_B_ENSG00000109184_2
CTGCTACTCACTGACAGCGG
>HDCRISPR_B_ENSG00000109184_3
GGCCAAGACGATCACCAAAC
>HDCRISPR_B_ENSG00000109184_4
GATAAATCATCTCCAGAGGC
>HDCRISPR_B_ENSG00000137692_1
CAAGCAAGAAGTGCCTGGCT
>HDCRISPR_B_ENSG00000137692_2
GAAATTGGAGGCTGAAAGCA
>HDCRISPR_B_ENSG00000137692_3
ACATACGTACCTCCAGGTAC
>HDCRISPR_B_ENSG00000137692_4
ATTTAGCAGTATCAATATCA
>HDCRISPR_B_ENSG00000077279_1
GCGGTAGAAACGTACCTTCT
>HDCRISPR_B_ENSG00000077279_2
GACAACATCAACCTGCCTCA
>HDCRISPR_B_ENSG00000077279_3
ATTGATGGATCCAGGAAGAT
>HDCRISPR_B_ENSG00000077279_4
ACACAATCCCCTTGAAGTAG
>HDCRISPR_B_ENSG00000169738_1
TATGGTTAGTTACTGCCCGC
>HDCRISPR_B_ENSG00000169738_2
CAGCGGCGTTGTTCACCAGC
>HDCRISPR_B_ENSG00000169738_3
TCCCCGGGCTATTAAGCCCC
>HDCRISPR_B_ENSG00000169738_4
TGTTCACCAGCAGGTCCACG
>HDCRISPR_B_ENSG00000153904_1
GGGCCTAACCTGATCGCAAT
>HDCRISPR_B_ENSG00000153904_2
CCACAGTGCCAGTGGCAGAT
>HDCRISPR_B_ENSG00000153904_3
GGCCTAACCTGATCGCAATT
>HDCRISPR_B_ENSG00000153904_4
GTCTAGTGAATCTGCACAGA
>HDCRISPR_B_ENSG00000213722_1
GCTCACCTCTGGCCTACGAG
>HDCRISPR_B_ENSG00000213722_2
GGGCTCCGAATTGTGGAAAT
>HDCRISPR_B_ENSG00000213722_3
TCACCTCTGGCCTACGAGCG
>HDCRISPR_B_ENSG00000213722_4
GCAAAGCCCTGCAAGACCTG
>HDCRISPR_B_ENSG00000134574_1
TATTACGCCCCAGGAACAAG
>HDCRISPR_B_ENSG00000134574_2
GGGGCGTAATACAATCTCGG
>HDCRISPR_B_ENSG00000134574_3
TTCCTGGCCATCTGTCCAGC
>HDCRISPR_B_ENSG00000134574_4
CACCATGCCGCAGCATCGTC
>HDCRISPR_B_ENSG00000100523_1
TGCTTCGAGCACCTGCCCGG
>HDCRISPR_B_ENSG00000100523_2
CCACAACCACCACCTCGCGC
>HDCRISPR_B_ENSG00000100523_3
GGCTGAAGGAAATAGAAGAA
>HDCRISPR_B_ENSG00000100523_4
AGTGGTACCAGACTTCATAG
>HDCRISPR_B_ENSG00000170967_1
CATACTTGAGGATCAACCCA
>HDCRISPR_B_ENSG00000170967_2
AGGGTTGCGTTCCTTGAGCA
>HDCRISPR_B_ENSG00000170967_3
GCGATGTAACATCATGAGGC
>HDCRISPR_B_ENSG00000170967_4
TCATGAGGCTGGTGGACCGA
>HDCRISPR_B_ENSG00000165490_1
GCAGATCATCCCAAATTTGA
>HDCRISPR_B_ENSG00000165490_2
CCTACTACTGACATCTGCCT
>HDCRISPR_B_ENSG00000165490_3
AGAGACAGCCAGCAGTTCCC
>HDCRISPR_B_ENSG00000168209_1
GCGGTCAAACCCCTCCTCCC
>HDCRISPR_B_ENSG00000168209_2
AGGTGGACGACGACGAGAAG
>HDCRISPR_B_ENSG00000168209_3
GTTTGACCGCTCCACGAGCC
>HDCRISPR_B_ENSG00000168209_4
ACGACGAGAAGCGGTCCCAA
>HDCRISPR_B_ENSG00000145358_1
CCGTTGACCATGGTTGCAAC
>HDCRISPR_B_ENSG00000145358_2
AGCAATTCTGAAATGCTGGC
>HDCRISPR_B_ENSG00000145358_3
GCTCCGTTGAGGAAAGCCGC
>HDCRISPR_B_ENSG00000145358_4
AACACAACCTCGCAAGCCGC
>HDCRISPR_B_ENSG00000203797_1
GGAGCATCGGGGCACCAGTT
>HDCRISPR_B_ENSG00000203797_2
CATTCCGGCTGCCACATCAC
>HDCRISPR_B_ENSG00000203797_3
ATGATGGTAACGGAGCATCG
>HDCRISPR_B_ENSG00000203797_4
GCATGAGACCAGCCAGGCAC
>HDCRISPR_B_ENSG00000162733_1
CTGACATGCCCAGAGGATAG
>HDCRISPR_B_ENSG00000162733_2
AGGAGGCCAGATTCCAGATG
>HDCRISPR_B_ENSG00000162733_3
TGATGTCCTCATCTGGAATC
>HDCRISPR_B_ENSG00000162733_4
AAGATCAATTACAGTCGGGA
>HDCRISPR_B_ENSG00000152670_1
GAATGTATGCAGCGCACTGG
>HDCRISPR_B_ENSG00000152670_2
AGACCAGTATTAAGTGGCAC
>HDCRISPR_B_ENSG00000152670_3
TGCGCTGCATACATTCGTCT
>HDCRISPR_B_ENSG00000152670_4
GATACTTCTCAAAGCAGAAG
>HDCRISPR_B_ENSG00000107625_1
TATTCATCTATATCTCCATT
>HDCRISPR_B_ENSG00000107625_2
AAATGGTGTTACAGATGACC
>HDCRISPR_B_ENSG00000107625_3
AGATGACCTGGATGCTCCCA
>HDCRISPR_B_ENSG00000107625_4
TCTTCTTGACTTATGAGATT
>HDCRISPR_B_ENSG00000184735_1
TCTCGGTCCCTGATGGCCGA
>HDCRISPR_B_ENSG00000184735_2
GCTAGTTGACGTACAGTATC
>HDCRISPR_B_ENSG00000184735_3
ATGCGATCCCAATTTGACAA
>HDCRISPR_B_ENSG00000184735_4
GAGTGGCCCCTTCGGCCATC
>HDCRISPR_B_ENSG00000137628_1
TGTTGTTCGAACATCAATGG
>HDCRISPR_B_ENSG00000137628_2
GGTGAAAGGGTAAGATCAGG
>HDCRISPR_B_ENSG00000137628_3
TTCCTGATAGTTGCAGACGA
>HDCRISPR_B_ENSG00000137628_4
GATCTCAGTTTCCTGACCAG
>HDCRISPR_B_ENSG00000181381_1
GGTGTGACACAACATTCCAC
>HDCRISPR_B_ENSG00000181381_2
GACATCGAATAATGACAAGG
>HDCRISPR_B_ENSG00000181381_3
TTAAACAGTGAAGGAACAAC
>HDCRISPR_B_ENSG00000181381_4
GACTCAAACTACTCGGCCAA
>HDCRISPR_B_ENSG00000164821_1
CATCACCTCTTGCCTGGAGT
>HDCRISPR_B_ENSG00000164821_2
ACATATCTATTTCCTTTGCA
>HDCRISPR_B_ENSG00000164821_3
CAAAGGAAATAGATATGTCC
>HDCRISPR_B_ENSG00000164821_4
GTAGCCCTCCAGGTCCGGGC
>HDCRISPR_B_ENSG00000164816_1
AAGGATGGCGATGGTCCTCA
>HDCRISPR_B_ENSG00000164816_2
GATTTCACACACCCCGGAGA
>HDCRISPR_B_ENSG00000164816_3
GCCGGTTCGGCAATAGCAGG
>HDCRISPR_B_ENSG00000164816_4
CTCACGGGTAGCACAACGGC
>HDCRISPR_B_ENSG00000164822_1
GAGGATGGTGAGGGTTCTCA
>HDCRISPR_B_ENSG00000164822_2
AAGCTCAAGTCTTAGAGCTT
>HDCRISPR_B_ENSG00000164822_3
CATTTGCCCCACGCTGCTCC
>HDCRISPR_B_ENSG00000164822_4
CCACGAGGAGAACAGCAGTG
>HDCRISPR_B_ENSG00000184276_1
GAGATCTGTGAACGTCCAAA
>HDCRISPR_B_ENSG00000184276_2
TATTTAAACATCTCCCAACA
>HDCRISPR_B_ENSG00000184276_3
GATCTCCTTGAATTTGCCCC
>HDCRISPR_B_ENSG00000184276_4
ATGCCCCAGAGGCAGGCAGC
>HDCRISPR_B_ENSG00000180872_1
GTCACGCAGCAATGAGTTGT
>HDCRISPR_B_ENSG00000180872_2
ACCATATCACCTTTAGTAGG
>HDCRISPR_B_ENSG00000180872_3
GGCACCATATCACCTTTAGT
>HDCRISPR_B_ENSG00000180872_4
TTCTTTCAGCCAGAAGTGAA
>HDCRISPR_B_ENSG00000214642_1
GTATTCCCATACCGCACAGC
>HDCRISPR_B_ENSG00000214642_2
TATTCCCAGCTGTTGCATTC
>HDCRISPR_B_ENSG00000214642_3
GCAAGCCGGAATGCAACAGC
>HDCRISPR_B_ENSG00000214642_4
TGTTCGTGGTGCTTGCAAGC
>HDCRISPR_B_ENSG00000215547_1
TGATAGATGGATGGATCAGA
>HDCRISPR_B_ENSG00000215547_2
ATTATGGAACTGGCAGATGC
>HDCRISPR_B_ENSG00000215547_3
AGAGTTTAATGTCTCCTGAG
>HDCRISPR_B_ENSG00000215547_4
AGTTTAATGTCTCCTGAGAG
>HDCRISPR_B_ENSG00000215545_1
AATCCATGTGAGCTTTACCA
>HDCRISPR_B_ENSG00000215545_2
AGGCGTTTCTGCACATGCCT
>HDCRISPR_B_ENSG00000215545_3
CATTGCCATCCTTATGATCC
>HDCRISPR_B_ENSG00000215545_4
ATGGCAATGGTCATTAAACA
>HDCRISPR_B_ENSG00000180483_1
ACGCCACATCCTTCGATGCA
>HDCRISPR_B_ENSG00000180483_2
CACTGTTACCCATGCATCGA
>HDCRISPR_B_ENSG00000180483_3
CGCCACATCCTTCGATGCAT
>HDCRISPR_B_ENSG00000180483_4
TGGGTAACAGTGGAATTTGT
>HDCRISPR_B_ENSG00000204548_1
CCTGTTTACCTGGGGTGACC
>HDCRISPR_B_ENSG00000204548_2
CTCCTGGCCCAGGTCACCCC
>HDCRISPR_B_ENSG00000204548_3
TGTTACTCTGCTCCTGGCCC
>HDCRISPR_B_ENSG00000204548_4
AACTGAGGCTAAGTGCTGTG
>HDCRISPR_B_ENSG00000180383_1
TGCATAGGAGAGACAGCACA
>HDCRISPR_B_ENSG00000180383_2
TATTCATGCTTGGGGACCGG
>HDCRISPR_B_ENSG00000180383_3
ACAGGGACGCATCCGGGCAC
>HDCRISPR_B_ENSG00000180383_4
CTATGCATTGAAACCTCCAC
>HDCRISPR_B_ENSG00000178591_1
CATAGTAGTCTCGGGAGTAG
>HDCRISPR_B_ENSG00000178591_2
GACGATGTTTAGATACTGAA
>HDCRISPR_B_ENSG00000178591_3
TCGGAAGTAGCAGTCTCAGA
>HDCRISPR_B_ENSG00000178591_4
TCACCTAGAGGATATAACAT
>HDCRISPR_B_ENSG00000125788_1
AAGAATGGTTGGGCAATGTG
>HDCRISPR_B_ENSG00000125788_2
TAATTAGCACGTCTGTCAGC
>HDCRISPR_B_ENSG00000125788_3
TGTTCAACCAGTGGGAGAAA
>HDCRISPR_B_ENSG00000125788_4
GGCAATGTGCGGCAAACAAA
>HDCRISPR_B_ENSG00000185982_1
TTCTCACCAGAATGTTGATG
>HDCRISPR_B_ENSG00000185982_2
TTGTTTCCTATGCACAGACG
>HDCRISPR_B_ENSG00000185982_3
TATGAAATAGGATGTCTAAG
>HDCRISPR_B_ENSG00000185982_4
AAATGCTTCAATAAAGTAAC
>HDCRISPR_B_ENSG00000186458_1
ACTGCAGGACATGTTGCCAC
>HDCRISPR_B_ENSG00000186458_2
GTAACACCCCAGGATACTGC
>HDCRISPR_B_ENSG00000186458_3
AAATGTGTGAGTAACACCCC
>HDCRISPR_B_ENSG00000186458_4
CAAGGAGAAGAAACACACAA
>HDCRISPR_B_ENSG00000205882_1
TGCCTACTGTATGTTTCAGC
>HDCRISPR_B_ENSG00000205882_2
TTTCCTTTGGGATCCAGTGC
>HDCRISPR_B_ENSG00000205882_3
CTTTGGGATCCAGTGCTGGC
>HDCRISPR_B_ENSG00000205882_4
AAAGAAAGACAAACACAACA
>HDCRISPR_B_ENSG00000205883_1
TTACTCTTCTATGTTCCACC
>HDCRISPR_B_ENSG00000205883_2
AACTATTTCCCAGTCAGTAT
>HDCRISPR_B_ENSG00000205883_3
TGCTGATTGGTATGGCCACA
>HDCRISPR_B_ENSG00000205883_4
GAGCGTCCTCTTGGCCCTCG
>HDCRISPR_B_ENSG00000205884_1
TACGGCTTTCTGGCTAGTGC
>HDCRISPR_B_ENSG00000205884_2
CGGACACCCGAAGAAACATA
>HDCRISPR_B_ENSG00000205884_3
AACGCAATCCACCTGTATCC
>HDCRISPR_B_ENSG00000205884_4
CAGAAAGCCGTATGTTTCTT
>HDCRISPR_B_ENSG00000168350_1
CAGCCAGAGCAGCTTGCGGG
>HDCRISPR_B_ENSG00000168350_2
GTGGTACTTCTTGAAGGAGG
>HDCRISPR_B_ENSG00000168350_3
GTGCAGGCCCAGGCCCAGGA
>HDCRISPR_B_ENSG00000168350_4
GGTGAAGCGGGTGTACAGGC
>HDCRISPR_B_ENSG00000213047_1
CTGTACCTTTCAACGTCAAA
>HDCRISPR_B_ENSG00000213047_2
TTCTGCAGACTGACGTCAGG
>HDCRISPR_B_ENSG00000213047_3
GTTGGGAGTCCAGTTACATC
>HDCRISPR_B_ENSG00000213047_4
AGGGTGTCTCAGAATCAAGT
>HDCRISPR_B_ENSG00000205744_1
AGCGGAGTGACGGTCTCCAG
>HDCRISPR_B_ENSG00000205744_2
CATGGGGTACAGGAGCGCGC
>HDCRISPR_B_ENSG00000205744_3
TGATCCTCAGAGGAACCTAA
>HDCRISPR_B_ENSG00000205744_4
TGACTGACGAGAACATCGTG
>HDCRISPR_B_ENSG00000184014_1
GAATCAAATACCCGGAGTAC
>HDCRISPR_B_ENSG00000184014_2
TGACCAAGATGCAGTAGGAA
>HDCRISPR_B_ENSG00000184014_3
GATATCCTGAGAACGTAGAA
>HDCRISPR_B_ENSG00000184014_4
GAGGTGAAGTGACTGCCTGG
>HDCRISPR_B_ENSG00000174839_1
TCTCCTATTCGAATAATGTG
>HDCRISPR_B_ENSG00000174839_2
GGTGGGCTTCGACCTGGAGC
>HDCRISPR_B_ENSG00000174839_3
TCCAACGGCCTTCGAGAGCC
>HDCRISPR_B_ENSG00000174839_4
ACACACGCAGTGCAGCCAGG
>HDCRISPR_B_ENSG00000035499_1
ATGGCACTTACCATCACAAC
>HDCRISPR_B_ENSG00000035499_2
CACAAGAGAACATCCCAGTG
>HDCRISPR_B_ENSG00000035499_3
TTCTCTTGTGAAGTGCCTGG
>HDCRISPR_B_ENSG00000035499_4
GTACCAAAGCCATCACACAG
>HDCRISPR_B_ENSG00000121690_1
CAGCCAGTTTAGAGGACCTG
>HDCRISPR_B_ENSG00000121690_2
TATCAGATCAGCCAGTTTAG
>HDCRISPR_B_ENSG00000121690_3
TCTGCAACCTTGTCTCCACA
>HDCRISPR_B_ENSG00000121690_4
GCAGTAACTATCTGGATCGA
>HDCRISPR_B_ENSG00000175084_1
GGACTTCTCACTGGCCGACG
>HDCRISPR_B_ENSG00000175084_2
TAGAGCTCGGCCACTCGCGT
>HDCRISPR_B_ENSG00000175084_3
TTAGAGCCGAAACCCGCCCG
>HDCRISPR_B_ENSG00000175084_4
GCGGGACGTCACCGAGCTGG
>HDCRISPR_B_ENSG00000165325_1
GGAAAGAAAGATGCGGGCTT
>HDCRISPR_B_ENSG00000165325_2
TGGAGACACGATTAGATCTT
>HDCRISPR_B_ENSG00000165325_3
GGCAAATGCACAAACTTGTT
>HDCRISPR_B_ENSG00000165325_4
TTTGGATCAGAAAGGTCAAG
>HDCRISPR_B_ENSG00000105928_1
GACATGCCAGATGCTGCGCA
>HDCRISPR_B_ENSG00000105928_2
CTCAATGACACCGTAGGCAA
>HDCRISPR_B_ENSG00000105928_3
CGTGGGCATCCAGACCAAGA
>HDCRISPR_B_ENSG00000105928_4
CATTGAGTTATACGTGAAAC
>HDCRISPR_B_ENSG00000204311_1
TCAGTCAAGGAGCAGCAGAA
>HDCRISPR_B_ENSG00000204311_2
TACTCAAAGAAATTACTACA
>HDCRISPR_B_ENSG00000204311_3
GGCAGTATTGTGTGTGGTCA
>HDCRISPR_B_ENSG00000204311_4
AATTCGAGGGGAAGCAATGC
>HDCRISPR_B_ENSG00000062282_1
ATCAGGTACTCCCTCAACAC
>HDCRISPR_B_ENSG00000062282_2
GACTGGAACACACCCAAGAA
>HDCRISPR_B_ENSG00000062282_3
TCGCTGTGCTCTACTTCACT
>HDCRISPR_B_ENSG00000062282_4
GGTCACAGTGGGTCCGAAAC
>HDCRISPR_B_ENSG00000184210_1
GCTAAGGAGAGCACAGCCAA
>HDCRISPR_B_ENSG00000184210_2
CCGAAATTACTTCCCAGTAA
>HDCRISPR_B_ENSG00000184210_3
AACTTTGCCACTGAGGCCAC
>HDCRISPR_B_ENSG00000184210_4
ATCACATATTCTCGCACAAT
>HDCRISPR_B_ENSG00000065357_1
CTGTACGACACGGACAGAAA
>HDCRISPR_B_ENSG00000065357_2
TCGCACAGATTGCAGTAGAC
>HDCRISPR_B_ENSG00000065357_3
AATCTGTGCGAGTCAAGCAT
>HDCRISPR_B_ENSG00000065357_4
AGACCCAGCAGCACTAGCAG
>HDCRISPR_B_ENSG00000102780_1
CTAGGTGGCCCAGTTTAATG
>HDCRISPR_B_ENSG00000102780_2
GAAATGTTCCACATTAAACT
>HDCRISPR_B_ENSG00000102780_3
TTTAATGTGGAACATTTCTC
>HDCRISPR_B_ENSG00000102780_4
ATTTCTCAGGGATGCACAAC
>HDCRISPR_B_ENSG00000157680_1
GGGATTCACAAATACAAGCA
>HDCRISPR_B_ENSG00000157680_2
GGATTCACAAATACAAGCAA
>HDCRISPR_B_ENSG00000157680_3
GAAAGATCAAAGACTTGCCG
>HDCRISPR_B_ENSG00000157680_4
GCTCGAACTCTCAACTGGGG
>HDCRISPR_B_ENSG00000274588_1
CCTTATAAATTTCTCCCTGT
>HDCRISPR_B_ENSG00000274588_2
GGCACTGCCCCGCCTCAGGA
>HDCRISPR_B_ENSG00000274588_3
GGCGTTCTGGGCGATGGCGA
>HDCRISPR_B_ENSG00000274588_4
GCAGTGTGTCATGAGAGCTG
>HDCRISPR_B_ENSG00000116133_1
GCAGATCTTGTCGTACACCT
>HDCRISPR_B_ENSG00000116133_2
GCAAGACCTTCATGTGCACG
>HDCRISPR_B_ENSG00000116133_3
CTCACTGTCTCACTACGTGT
>HDCRISPR_B_ENSG00000116133_4
GGGGAGAGTCCAGCCAATGG
>HDCRISPR_B_ENSG00000172893_1
AACCGCATCTCAAGGGCAGT
>HDCRISPR_B_ENSG00000172893_2
ATGACAGAACCGCATCTCAA
>HDCRISPR_B_ENSG00000172893_3
CTCTTGGCTTTGGGAATGTT
>HDCRISPR_B_ENSG00000172893_4
GAACCGCATCTCAAGGGCAG
>HDCRISPR_B_ENSG00000104808_1
CACGACATCCCCAAGGCCTA
>HDCRISPR_B_ENSG00000104808_2
TCGCAACCATGGCGCTGCGC
>HDCRISPR_B_ENSG00000104808_3
AACTCTAGGAGACCTCCGGG
>HDCRISPR_B_ENSG00000104808_4
ATTCTGCCCGAGCCACCCGG
>HDCRISPR_B_ENSG00000178700_1
CGCCGCTCAGGAATGAATTC
>HDCRISPR_B_ENSG00000178700_2
CTGAATTCATTCCTGAGCGG
>HDCRISPR_B_ENSG00000178700_3
TACCTGAATTCATTCCTGAG
>HDCRISPR_B_ENSG00000178700_4
GAACTCAAGGAACCTCCACA
>HDCRISPR_B_ENSG00000139549_1
CTCTACAAGCAATTTGTGCC
>HDCRISPR_B_ENSG00000139549_2
CCTGTGCTGCTTGGCACTTC
>HDCRISPR_B_ENSG00000139549_3
TTCAAGGATGAGGAGAACAG
>HDCRISPR_B_ENSG00000139549_4
AGTGCGCCTACGAGTGACTG
>HDCRISPR_B_ENSG00000102796_1
GACCGGCCTGATCCCTGTGC
>HDCRISPR_B_ENSG00000102796_2
TCTGGACCTCCAAGTCATGA
>HDCRISPR_B_ENSG00000102796_3
TGACGGAGCGGTGGGCCCAA
>HDCRISPR_B_ENSG00000102796_4
TACCTCGCTTGGCGATTTCA
>HDCRISPR_B_ENSG00000162496_1
GATGTGTTGGGACTTGAGGA
>HDCRISPR_B_ENSG00000162496_2
CCTGGTGAACAATGCCGCCG
>HDCRISPR_B_ENSG00000162496_3
TGGTGGTCTGAGGGCAGATG
>HDCRISPR_B_ENSG00000162496_4
CGTGTGCCTCAACTCCGTGC
>HDCRISPR_B_ENSG00000157326_1
CTGTGCCCGGGCTTGGAATT
>HDCRISPR_B_ENSG00000157326_2
AATTCCAAGCCCGGGCACAG
>HDCRISPR_B_ENSG00000157326_3
GGTCTGATCCATGCACAAGG
>HDCRISPR_B_ENSG00000157326_4
AGGGCCACCTTATTTGCGAG
>HDCRISPR_B_ENSG00000187630_1
CGACCACGTGGGCCCTGTCC
>HDCRISPR_B_ENSG00000187630_2
CCGGCGTTTGGCCCAGGACA
>HDCRISPR_B_ENSG00000187630_3
TCCGGCTGCTGACGACCACG
>HDCRISPR_B_ENSG00000187630_4
CCGGCTGCTGACGACCACGT
>HDCRISPR_B_ENSG00000100612_1
AGAGCTTAACTACTTAGGGA
>HDCRISPR_B_ENSG00000100612_2
GAGGTACAGATATGATACCC
>HDCRISPR_B_ENSG00000100612_3
CTTGCTAGCACAGTATCCAA
>HDCRISPR_B_ENSG00000100612_4
TTCTGCCTCACATGATCGAG
>HDCRISPR_B_ENSG00000184544_1
TATTATTCACTAACACGATT
>HDCRISPR_B_ENSG00000184544_2
GTGTTAGTGAATAATATCCA
>HDCRISPR_B_ENSG00000184544_3
CTCTTGCTTCTTCCTCCGCA
>HDCRISPR_B_ENSG00000184544_4
ACCCTTGCCCAGTCCTGAGA
>HDCRISPR_B_ENSG00000073737_1
AAACTTGGCAGATCCAGTAA
>HDCRISPR_B_ENSG00000073737_2
CACGTCTCATGCATTGAACC
>HDCRISPR_B_ENSG00000073737_3
TGCACTCTACCACCGGAGAG
>HDCRISPR_B_ENSG00000073737_4
CCTAAGACTCATTATGCCGC
>HDCRISPR_B_ENSG00000181192_1
AGAGAGGGAGAGCCCGGCCG
>HDCRISPR_B_ENSG00000181192_2
AGGATTATTGAACATGGGGA
>HDCRISPR_B_ENSG00000181192_3
CAAGCTAGACTGGGCCACCG
>HDCRISPR_B_ENSG00000181192_4
TTGCAGTTCCTCAAACCGCT
>HDCRISPR_B_ENSG00000089876_1
TTATAATAACGTGATGAATA
>HDCRISPR_B_ENSG00000089876_2
TGAATATGGCAATCCATCAA
>HDCRISPR_B_ENSG00000089876_3
GTTAAGTTCCAAATCCTCAC
>HDCRISPR_B_ENSG00000089876_4
AATCCCTGGATTCCAGCGAT
>HDCRISPR_B_ENSG00000184047_1
TTGTGGCTAACTTTAAGAAG
>HDCRISPR_B_ENSG00000211452_1
AGATGGGGCTGCCCCAGCCA
>HDCRISPR_B_ENSG00000211452_2
TGTTTCCAGACAGAGTCAAG
>HDCRISPR_B_ENSG00000211452_3
TAGAGGACACGACTGAGCTA
>HDCRISPR_B_ENSG00000211452_4
TGTCCTCTAGTCGCTGCCAA
>HDCRISPR_B_ENSG00000211448_1
AGCCGCTCCAAGTCCACTCG
>HDCRISPR_B_ENSG00000211448_2
TGACCGAGTCATAGAGAGCC
>HDCRISPR_B_ENSG00000211448_3
CCAAGTCCACTCGCGGAGAG
>HDCRISPR_B_ENSG00000211448_4
CTCCGCGAGTGGACTTGGAG
>HDCRISPR_B_ENSG00000197406_1
TCCGACCACCAACCGCGACG
>HDCRISPR_B_ENSG00000197406_2
TTCAAGCAGGCGCACGAGGG
>HDCRISPR_B_ENSG00000197406_3
CATGAGCGCCTTCCAGCGCC
>HDCRISPR_B_ENSG00000197406_4
TCGAGGACCAGAGCGCAGCC
>HDCRISPR_B_ENSG00000066084_1
TGATCGATATCGTTCATCCC
>HDCRISPR_B_ENSG00000066084_2
GCAGAAGTTTGAGCTGCAGA
>HDCRISPR_B_ENSG00000066084_3
GCTCTGATAAACCTACCAGG
>HDCRISPR_B_ENSG00000066084_4
TACATCAGCTAGAGACCCAC
>HDCRISPR_B_ENSG00000165023_1
GAAGGCGTGCCCTTTGGAGA
>HDCRISPR_B_ENSG00000165023_2
AGCGGCTGTCCATCTCCAAA
>HDCRISPR_B_ENSG00000165023_3
TGCAGATCACCGACACGACG
>HDCRISPR_B_ENSG00000165023_4
CATTACCAGCCGACAGTCCT
>HDCRISPR_B_ENSG00000174325_1
CTTGCTTCCGTGGTCTGTGG
>HDCRISPR_B_ENSG00000174325_2
GTAATTAGGTAAGGCTTAGT
>HDCRISPR_B_ENSG00000174325_3
TGCCCACCCCATGTGTATAG
>HDCRISPR_B_ENSG00000174325_4
GAAAGTTGATCCTTTGTTAT
>HDCRISPR_B_ENSG00000162946_1
AAGGCACTGTGAGAGCCAGG
>HDCRISPR_B_ENSG00000162946_2
ACTGCCTGCTGAGAAACCGG
>HDCRISPR_B_ENSG00000162946_3
TTTGGGATTCAGCTCAGAGG
>HDCRISPR_B_ENSG00000162946_4
GCTGCCACCCAGCACTCCCA
>HDCRISPR_B_ENSG00000154309_1
GTGTGGCTGCATGCAACACG
>HDCRISPR_B_ENSG00000154309_2
CCTGATAGCCGACTGGCCGG
>HDCRISPR_B_ENSG00000154309_3
ATGCAGCCCTGATAGCCGAC
>HDCRISPR_B_ENSG00000154309_4
TGACTTCTCTGATCCATTGC
>HDCRISPR_B_ENSG00000204624_1
CCTGCAGACTATGGACACGG
>HDCRISPR_B_ENSG00000204624_2
GCAGGATGTGTGGCTAGAGG
>HDCRISPR_B_ENSG00000204624_3
TCTCCTGCAGACTATGGACA
>HDCRISPR_B_ENSG00000204624_4
CTACTGAGTAGTAGTTGGGC
>HDCRISPR_B_ENSG00000150764_1
CTGCGACAAGATCTCCGGGA
>HDCRISPR_B_ENSG00000150764_2
CAATCTCGATGAGATATGCC
>HDCRISPR_B_ENSG00000150764_3
GATTCGTATGCACCAGACTT
>HDCRISPR_B_ENSG00000150764_4
ACTGACCTTTAGCCGAAGTC
>HDCRISPR_B_ENSG00000107984_1
GGGCAGGTTCTTGATAGCGT
>HDCRISPR_B_ENSG00000107984_2
TACCCGGGTCTTTGTCGCGA
>HDCRISPR_B_ENSG00000107984_3
CGGGTACAGGATTCCCGGCG
>HDCRISPR_B_ENSG00000107984_4
CTACCATCGCGACAAAGACC
>HDCRISPR_B_ENSG00000155011_1
CTGTACCAAACAACGCAAGA
>HDCRISPR_B_ENSG00000155011_2
CCTTCGCACAGTCGCAACGC
>HDCRISPR_B_ENSG00000155011_3
AGAACCCTTCTTGCGTTGTT
>HDCRISPR_B_ENSG00000155011_4
CTTATCACTGCTACAAGGGT
>HDCRISPR_B_ENSG00000050165_1
GGCAAACTGGCAGTACATGC
>HDCRISPR_B_ENSG00000050165_2
AATTTCTCGGTGCACATGGA
>HDCRISPR_B_ENSG00000050165_3
CAGCAGCAGGCACAGCAGGG
>HDCRISPR_B_ENSG00000050165_4
GGCGCAGAGCGGAGATGCAG
>HDCRISPR_B_ENSG00000164741_1
CCAACAGGTCTACATCCCAG
>HDCRISPR_B_ENSG00000164741_2
GATGCGGTTGCCATTGAGGG
>HDCRISPR_B_ENSG00000164741_3
CAGTGCGTGCAACAAGCGGG
>HDCRISPR_B_ENSG00000164741_4
ACAGAGCCGTTATTCCCCGA
>HDCRISPR_B_ENSG00000186047_1
ACACGTGGTCTGGGTCCCGC
>HDCRISPR_B_ENSG00000186047_2
ACCTTCTTCACTCATTAGCC
>HDCRISPR_B_ENSG00000186047_3
TCCTGGCTAATGAGTGAAGA
>HDCRISPR_B_ENSG00000150672_1
GCAAGCCAGGAGAGTCATGC
>HDCRISPR_B_ENSG00000150672_2
GCCCCAGGATAATCACCGGC
>HDCRISPR_B_ENSG00000150672_3
CCCCAGGATAATCACCGGCC
>HDCRISPR_B_ENSG00000150672_4
GCCAAAGCGAGACTACGAGG
>HDCRISPR_B_ENSG00000082458_1
GTGTGATCCCCAGTAAGAAG
>HDCRISPR_B_ENSG00000082458_2
TTGGCAGGGAAATGAACCGA
>HDCRISPR_B_ENSG00000082458_3
AGTCCGATCATAATCAAACA
>HDCRISPR_B_ENSG00000082458_4
GCAAGGCTGGTGACCCCACA
>HDCRISPR_B_ENSG00000170579_1
GGGACACGCACTCGTCGTCC
>HDCRISPR_B_ENSG00000170579_2
GTGGTGAGTTCTGTAAGGGA
>HDCRISPR_B_ENSG00000170579_3
AGCCATGAGCACCATCAGCC
>HDCRISPR_B_ENSG00000170579_4
TGGCAGTTATATCAAGGCCA
>HDCRISPR_B_ENSG00000185559_1
GTTCTCCACAGAGTCCGTGA
>HDCRISPR_B_ENSG00000185559_2
AGGTCACGCACTGGTCACAA
>HDCRISPR_B_ENSG00000185559_3
GGGCAGTGCATTTGCACCGA
>HDCRISPR_B_ENSG00000185559_4
CAGAGTCCGTGAAGGCAGCC
>HDCRISPR_B_ENSG00000171462_1
GCTGCGGATCTCAGTGAAGG
>HDCRISPR_B_ENSG00000171462_2
ACGCTTCTGCACCATCAACC
>HDCRISPR_B_ENSG00000171462_3
TGGGCGTGACTGCGAGCGCA
>HDCRISPR_B_ENSG00000171462_4
TGGCAGTGCATCTGCCACAG
>HDCRISPR_B_ENSG00000108813_1
AGTAGATGGTCCTCGGCTTG
>HDCRISPR_B_ENSG00000108813_2
CAGCTGCAGGCTGGAGTAGA
>HDCRISPR_B_ENSG00000108813_3
TGTGCTGGAAACGCTGGTTT
>HDCRISPR_B_ENSG00000108813_4
TTTCCAGCACACGCAGTACC
>HDCRISPR_B_ENSG00000187908_1
TGCAGGTTCTCCATTTCCCT
>HDCRISPR_B_ENSG00000187908_2
AGGGTCGACTCCGAGGGAAA
>HDCRISPR_B_ENSG00000187908_3
TGCAGGTTCTCCGATTTCCT
>HDCRISPR_B_ENSG00000187908_4
TAACACCAGCATCTTCACCA
>HDCRISPR_B_ENSG00000197587_1
GCTGGGCTGCCTGCTGGTGC
>HDCRISPR_B_ENSG00000197587_2
TGCACTGAAGGCCGGTAGTC
>HDCRISPR_B_ENSG00000197587_3
CATGTACAACCTGCACCAGC
>HDCRISPR_B_ENSG00000197587_4
CATGTGCACCAACCTGCCTG
>HDCRISPR_B_ENSG00000100206_1
TGTCATCTGTATACCTTTGA
>HDCRISPR_B_ENSG00000100206_2
GTAGGAATCTGTACCATCAA
>HDCRISPR_B_ENSG00000100206_3
CTCAAATTCCTGGCTCCCGG
>HDCRISPR_B_ENSG00000100206_4
TTATATATCCTTACCACAGA
>HDCRISPR_B_ENSG00000198947_1
GGTGGGCATCATTTCAGGAG
>HDCRISPR_B_ENSG00000198947_2
GCAATGAGCTCAGCATCCCG
>HDCRISPR_B_ENSG00000198947_3
CTTGAGGTTGTGCTGGTCCA
>HDCRISPR_B_ENSG00000198947_4
GTCAGCTGCATGTGATGCCT
>HDCRISPR_B_ENSG00000132837_1
GCAGAAACAGTGATAATTGG
>HDCRISPR_B_ENSG00000132837_2
AGATATGGCATAATCCACGC
>HDCRISPR_B_ENSG00000132837_3
GGGACGTTGAAACACCACAG
>HDCRISPR_B_ENSG00000132837_4
ACCAATGGAGTTCCTCCAGG
>HDCRISPR_B_ENSG00000152592_1
TCAGGCACCAACACCACCCT
>HDCRISPR_B_ENSG00000152592_2
ATAGTTACCAAGGGTGGTGT
>HDCRISPR_B_ENSG00000152592_3
TTTGCAGGGTCATTTGGCTC
>HDCRISPR_B_ENSG00000152592_4
AATGAGATAGTTACCAAGGG
>HDCRISPR_B_ENSG00000137090_1
CTGGTCAGACAGGAAACCAG
>HDCRISPR_B_ENSG00000137090_2
AGAAGCAGAATCAGCAGCCA
>HDCRISPR_B_ENSG00000137090_3
TGTGGAGAACACACCTGACC
>HDCRISPR_B_ENSG00000137090_4
CAACTGCCCGCAGTACTCCA
>HDCRISPR_B_ENSG00000173253_1
GAGGACGACGAAGATGACGA
>HDCRISPR_B_ENSG00000173253_2
GAGCTGGAAGAGGACGTCTG
>HDCRISPR_B_ENSG00000173253_3
CGAGAGCCTGGAGCTGGAAG
>HDCRISPR_B_ENSG00000173253_4
GCTGCCGCTCCACCACCAGC
>HDCRISPR_B_ENSG00000154099_1
TCTGCTGCACCACCTGTCGC
>HDCRISPR_B_ENSG00000154099_2
CTGGATTGCGCGCAGGAGCC
>HDCRISPR_B_ENSG00000154099_3
GAGGAGTCTGCGGGTGACCA
>HDCRISPR_B_ENSG00000154099_4
AGTGGTGATAATGGGTCAGG
>HDCRISPR_B_ENSG00000105877_1
GAAACTCCCCAAGAACCTGC
>HDCRISPR_B_ENSG00000105877_2
ACCCCAGCATCATCGCCAGG
>HDCRISPR_B_ENSG00000105877_3
ACATGTCCAAGAGACAACGC
>HDCRISPR_B_ENSG00000105877_4
AGATGAGACTGGAAATCCCA
>HDCRISPR_B_ENSG00000185842_1
TCAGCTGGTTGAGTCTCTAA
>HDCRISPR_B_ENSG00000185842_2
CCTGTGTCCTATGATAGAAC
>HDCRISPR_B_ENSG00000185842_3
GGCCTGGCTTTCCTAACATT
>HDCRISPR_B_ENSG00000185842_4
CCTGTTCTATCATAGGACAC
>HDCRISPR_B_ENSG00000183914_1
GTATTCCGGAAAGGCGCGCT
>HDCRISPR_B_ENSG00000183914_2
CTCTGTCGATGCGACGCCGG
>HDCRISPR_B_ENSG00000183914_3
TGAAGAATCAGTGGAGCCCG
>HDCRISPR_B_ENSG00000183914_4
GTTTATTCTTCCTAGAGCCA
>HDCRISPR_B_ENSG00000158486_1
CATACCTGATAGAGTCCAGA
>HDCRISPR_B_ENSG00000158486_2
ACATCACATGAGCCACTCCC
>HDCRISPR_B_ENSG00000158486_3
GTAGTCATAGTGATGCTGAG
>HDCRISPR_B_ENSG00000158486_4
TTGTTCCGAGCACAGGCGGT
>HDCRISPR_B_ENSG00000118997_1
CTCCCATCCTTCCATACCAC
>HDCRISPR_B_ENSG00000118997_2
GGCTTACATTCAGAAAGTGG
>HDCRISPR_B_ENSG00000118997_3
CTGCAAAGGGTAACCAACAA
>HDCRISPR_B_ENSG00000118997_4
TTACGTTGAGGATATACAGA
>HDCRISPR_B_ENSG00000007174_1
ACTCTCTCTTGAGTACCACC
>HDCRISPR_B_ENSG00000007174_2
TGCTCCTGACGAAAGCCTCA
>HDCRISPR_B_ENSG00000007174_3
GAACCGAGAAGTCAATGCAG
>HDCRISPR_B_ENSG00000007174_4
AAGAGAAGCTCCCACAGGAG
>HDCRISPR_B_ENSG00000122735_1
TGGCCACGTTGCCGTCATAG
>HDCRISPR_B_ENSG00000122735_2
GCAAGCACTCAGACCCTGTG
>HDCRISPR_B_ENSG00000122735_3
GCGTACGTTACCTGCTTATG
>HDCRISPR_B_ENSG00000122735_4
AGGCTACTCACTCACCGCAT
>HDCRISPR_B_ENSG00000162616_1
AATGCAGCAAATGTAGCATG
>HDCRISPR_B_ENSG00000162616_2
CCAAGAGACAGGAATTCTGT
>HDCRISPR_B_ENSG00000162616_3
TGAATGGATATCCAAGAGAC
>HDCRISPR_B_ENSG00000162616_4
TCTTGTCCGGATGAAATTTG
>HDCRISPR_B_ENSG00000137094_1
CTAAGTGACCCCAAGAAACG
>HDCRISPR_B_ENSG00000137094_2
AAAGCCACTGAAGGGCCGAG
>HDCRISPR_B_ENSG00000137094_3
TCTGGGTCAAAGCCACTGAA
>HDCRISPR_B_ENSG00000137094_4
ATCTGGGTCAAAGCCACTGA
>HDCRISPR_B_ENSG00000136770_1
GACGGCTCCTTGCTCCCAGC
>HDCRISPR_B_ENSG00000136770_2
GCAAGGAGCCGTCATCGCGC
>HDCRISPR_B_ENSG00000136770_3
CAACTTCTACCAGTTCCTCG
>HDCRISPR_B_ENSG00000136770_4
CCACTAAGTCAAACAACTCC
>HDCRISPR_B_ENSG00000077232_1
TGATCCTGAAATCATAACAT
>HDCRISPR_B_ENSG00000077232_2
GAGAGACTTTGCTAAAGAAG
>HDCRISPR_B_ENSG00000077232_3
ATACTGTGGGAGCTAAATCA
>HDCRISPR_B_ENSG00000077232_4
GTCTCCATGATATTTCACTG
>HDCRISPR_B_ENSG00000170464_1
TGGCTGCTGTAACTGCATGA
>HDCRISPR_B_ENSG00000170464_2
CCTGAGAGTCATGACCCCTG
>HDCRISPR_B_ENSG00000170464_3
ATGCAGTTACAGCAGCCACA
>HDCRISPR_B_ENSG00000170464_4
GGGGAACTCCACGTATAGTG
>HDCRISPR_B_ENSG00000115137_1
GCTTGGACCTCATGGAAACA
>HDCRISPR_B_ENSG00000115137_2
CCTTTGACGCCCTTGATGCG
>HDCRISPR_B_ENSG00000115137_3
GTGATACTGGTCTATGATGT
>HDCRISPR_B_ENSG00000115137_4
GGACACACAGGGTGTGATAC
>HDCRISPR_B_ENSG00000177692_1
GCAGTATTAGAGCCACTGTC
>HDCRISPR_B_ENSG00000177692_2
AGACTGCTGAACGTGGAGGA
>HDCRISPR_B_ENSG00000177692_3
AACCGAATACTGATCGATAA
>HDCRISPR_B_ENSG00000177692_4
ATATTATAGACTGCTGAACG
>HDCRISPR_B_ENSG00000176410_1
GGCCGCGATCATACTTGCGA
>HDCRISPR_B_ENSG00000176410_2
GGGAGGCCCGAGAACCGTCG
>HDCRISPR_B_ENSG00000176410_3
TGTCTCGGGTATCCTCCCAG
>HDCRISPR_B_ENSG00000176410_4
ATACTCCTGCCGTTTGCGAA
>HDCRISPR_B_ENSG00000147570_1
CCATTGAAATCCGTACCTGT
>HDCRISPR_B_ENSG00000147570_2
CGGATCGCTGGGACTCTACG
>HDCRISPR_B_ENSG00000147570_3
TTAAACTTCTCAGTAGCAGC
>HDCRISPR_B_ENSG00000147570_4
AAATGTCGGTAAGTATTGCG
>HDCRISPR_B_ENSG00000163793_1
TAAGATCCAGCACTGCATAG
>HDCRISPR_B_ENSG00000163793_2
CAGTTCTCACCTGACCTTGG
>HDCRISPR_B_ENSG00000163793_3
CCACTATCCTGCTCAGGTGG
>HDCRISPR_B_ENSG00000163793_4
CCACCACCTGAGCAGGATAG
>HDCRISPR_B_ENSG00000163879_1
CACCATCAACTGTGCGGAGA
>HDCRISPR_B_ENSG00000163879_2
GACCCTGTACGAGAGCAGCG
>HDCRISPR_B_ENSG00000163879_3
ACGCCACGCTGCTCTCGTAC
>HDCRISPR_B_ENSG00000163879_4
CTCTCCTCAGATCGCAGAAT
>HDCRISPR_B_ENSG00000213918_1
GGGGCTTGTCCACAGGCGGA
>HDCRISPR_B_ENSG00000213918_2
GGATCAGCCACTGGAAGGTG
>HDCRISPR_B_ENSG00000213918_3
ACAGTGCGTGGGTGTAGCTG
>HDCRISPR_B_ENSG00000213918_4
TTGAAGGTGTCGTTCCCGCA
>HDCRISPR_B_ENSG00000137976_1
CATGCCCCAGCTGTGCACCA
>HDCRISPR_B_ENSG00000137976_2
GCTCCTCACCACACTTCAGT
>HDCRISPR_B_ENSG00000137976_3
GGGCCGACTGAAGTGTGGTG
>HDCRISPR_B_ENSG00000137976_4
CTGGCCCTGGTGCACAGCTG
>HDCRISPR_B_ENSG00000187957_1
CCTGCCTCGCTCTCAGGCAA
>HDCRISPR_B_ENSG00000187957_2
CATGGATTCGGTCCAGCCAG
>HDCRISPR_B_ENSG00000187957_3
GCACTTCAAAGGATACCAGG
>HDCRISPR_B_ENSG00000187957_4
ACCCGCAGAGCTGTTAGAAC
>HDCRISPR_B_ENSG00000179532_1
GAGCAGGCAGCAAGTAAAGG
>HDCRISPR_B_ENSG00000179532_2
GCTGCCAGAGAACACAGTGA
>HDCRISPR_B_ENSG00000179532_3
TGCTCAGGTGGCCCTAGAAG
>HDCRISPR_B_ENSG00000179532_4
ATCGTCTCGCTACCTTCCAC
>HDCRISPR_B_ENSG00000142182_1
TCCATGCTGGGCTCGGCCTC
>HDCRISPR_B_ENSG00000142182_2
TGGGCTCGGCCTCTGGGTCC
>HDCRISPR_B_ENSG00000142182_3
TCGGCCTCTGGGTCCAGGGC
>HDCRISPR_B_ENSG00000142182_4
GTTTCACCCGGGACAGGCAG
>HDCRISPR_B_ENSG00000123992_1
GAGTTCCTTACCCGGAGGCA
>HDCRISPR_B_ENSG00000123992_2
AGTTCCTTACCCGGAGGCAG
>HDCRISPR_B_ENSG00000123992_3
GCTGGAAGCCCACCTGGCTG
>HDCRISPR_B_ENSG00000123992_4
GGACGCGTCATTGTCAAGGT
>HDCRISPR_B_ENSG00000147251_1
GATGATGAAACTAGCAGCCA
>HDCRISPR_B_ENSG00000147251_2
GCCAGTGACGGTAGCCCAAA
>HDCRISPR_B_ENSG00000147251_3
TCAACCCAACTGGCCAGTGA
>HDCRISPR_B_ENSG00000147251_4
GCTACCGTCACTGGCCAGTT
>HDCRISPR_B_ENSG00000088538_1
GTCACAATAGAATCTTCAAG
>HDCRISPR_B_ENSG00000088538_2
ACATCACCGTGCGCCTGGAC
>HDCRISPR_B_ENSG00000088538_3
CTTTACTAGACATTTGGGCC
>HDCRISPR_B_ENSG00000088538_4
GTAAGACTGAACAAGAATGG
>HDCRISPR_B_ENSG00000115325_1
TGAAGGTTCCAGGGCCTGAG
>HDCRISPR_B_ENSG00000115325_2
TGGAACCTTCACCTTCCAGA
>HDCRISPR_B_ENSG00000115325_3
TGGACGGAGCAGTGATGGAA
>HDCRISPR_B_ENSG00000115325_4
TACTGGAGCCACTCCTGTCC
>HDCRISPR_B_ENSG00000125170_1
GAGAAGTCGGTGTGCCTCCG
>HDCRISPR_B_ENSG00000125170_2
GCCCAGGCCTCCTAACCTTG
>HDCRISPR_B_ENSG00000125170_3
CGTTGCTGATCTCAGTCACC
>HDCRISPR_B_ENSG00000125170_4
GCAACGTCAAGTGTGTTACG
>HDCRISPR_B_ENSG00000206052_1
GTGGTGCAAGCACCTCTGCA
>HDCRISPR_B_ENSG00000206052_2
AGGCTCAATGATATCAGCCT
>HDCRISPR_B_ENSG00000206052_3
GAGCCCGACCTTCTGGCCGC
>HDCRISPR_B_ENSG00000206052_4
GGAGTGCAGCGGGAACAGAA
>HDCRISPR_B_ENSG00000083097_1
TTCACTAGTTATGGACCTGG
>HDCRISPR_B_ENSG00000083097_2
AGATTGCCCTGAGTGAGGGG
>HDCRISPR_B_ENSG00000083097_3
GAGGATGAACACAGAAGAGC
>HDCRISPR_B_ENSG00000083097_4
GCAGATTTGATATCAGCACT
>HDCRISPR_B_ENSG00000015413_1
GAGGGCCAACCTGACCACCT
>HDCRISPR_B_ENSG00000015413_2
CCGCATGTGCCGGATGTACC
>HDCRISPR_B_ENSG00000015413_3
CCCAGAACAAAGACGCCGTG
>HDCRISPR_B_ENSG00000015413_4
GGTACATCCGGCACATGCGG
>HDCRISPR_B_ENSG00000175497_1
ACAGATTACCTGGGGTTAAG
>HDCRISPR_B_ENSG00000175497_2
GTTAAATCCTCCAGAAGTAG
>HDCRISPR_B_ENSG00000175497_3
CCGTCTTGCAGTACGCGGCC
>HDCRISPR_B_ENSG00000175497_4
GGACTCCGTCTTGCAGTACG
>HDCRISPR_B_ENSG00000197635_1
GTGGGTCACATGGTCACCAG
>HDCRISPR_B_ENSG00000197635_2
GTAGAAGCTATTACCATCAA
>HDCRISPR_B_ENSG00000197635_3
GTAGCTAGCTTTGATGGCAG
>HDCRISPR_B_ENSG00000197635_4
CCACCGGGATACAGGCGCCA
>HDCRISPR_B_ENSG00000130226_1
GGTCACGTCCCAGTCCCCGG
>HDCRISPR_B_ENSG00000130226_2
GAAACACGAGGATGAAAGTG
>HDCRISPR_B_ENSG00000130226_3
GATGGTGAGCAGCCACGGCG
>HDCRISPR_B_ENSG00000130226_4
GGTGAGCTGGGAGACGGTGA
>HDCRISPR_B_ENSG00000121570_1
TTCTTCTACAAGTATGGAGA
>HDCRISPR_B_ENSG00000121570_2
CTCCGCTTCTTCTACAAGTA
>HDCRISPR_B_ENSG00000121570_3
CCTGGCAAAGCAATTGAATT
>HDCRISPR_B_ENSG00000121570_4
ATGTGTCTCAGAACTTTGCA
>HDCRISPR_B_ENSG00000204595_1
CAGTTGCTTCTTAGTGAACA
>HDCRISPR_B_ENSG00000204595_2
TTCCAACCTGCAGTACTGTT
>HDCRISPR_B_ENSG00000204595_3
CCGATCGGGTGAGCAGCGTT
>HDCRISPR_B_ENSG00000204595_4
CGCTGCTCACCCGATCGGCC
>HDCRISPR_B_ENSG00000178904_1
GGACATGCTGCCAGCAGTGA
>HDCRISPR_B_ENSG00000178904_2
GCAAAGCTCACCTTCACTGC
>HDCRISPR_B_ENSG00000178904_3
AGCATTAGTGCTGTTCACAC
>HDCRISPR_B_ENSG00000178904_4
TAATTACCTTGCACGAGGGT
>HDCRISPR_B_ENSG00000188641_1
CCGAGTCCTTACTGAGCACA
>HDCRISPR_B_ENSG00000188641_2
CATGGCCCCTGTGCTCAGTA
>HDCRISPR_B_ENSG00000188641_3
TGTGCTCAGTAAGGACTCGG
>HDCRISPR_B_ENSG00000188641_4
TAAGGACTCGGCGGACATCG
>HDCRISPR_B_ENSG00000147647_1
GTGTGTCGATGCCTCCGGGC
>HDCRISPR_B_ENSG00000147647_2
GGTCAACGATGACTTCTCGG
>HDCRISPR_B_ENSG00000147647_3
GGAGGTGGCCGACGTGCTGG
>HDCRISPR_B_ENSG00000147647_4
AATTTCCTTGCACCGAGAGA
>HDCRISPR_B_ENSG00000092964_1
TCATTCCCTGATCAGGCATC
>HDCRISPR_B_ENSG00000092964_2
GGAGATGGAAGCGCTTGTGA
>HDCRISPR_B_ENSG00000092964_3
TCCCAGGCTCAGGAACAACG
>HDCRISPR_B_ENSG00000092964_4
CTTTGAAAGCCATGTACACG
>HDCRISPR_B_ENSG00000113657_1
GAGCGGGCCTTACAGACTGG
>HDCRISPR_B_ENSG00000113657_2
GACCGTCTCCTTATCAAGGG
>HDCRISPR_B_ENSG00000113657_3
TGAGGGCACCAATGGTGTGG
>HDCRISPR_B_ENSG00000113657_4
GACAATCTGATTGTTCCTGG
>HDCRISPR_B_ENSG00000151640_1
GCTCCAGTAGTGTGAACCGT
>HDCRISPR_B_ENSG00000151640_2
GCAGGTGAGGTGGTCCGCCG
>HDCRISPR_B_ENSG00000151640_3
GGTGGGGTCTGGGTTGACAG
>HDCRISPR_B_ENSG00000151640_4
AGTGACCGCCTTCTGATCAG
>HDCRISPR_B_ENSG00000144045_1
CAAGACGATTGCGAGCAAGA
>HDCRISPR_B_ENSG00000144045_2
GGACAAGGATTCACAGCACA
>HDCRISPR_B_ENSG00000144045_3
TGATGAGATGGACCTGACCC
>HDCRISPR_B_ENSG00000144045_4
ATCCAACATGTCATCGACTC
>HDCRISPR_B_ENSG00000156171_1
CTGTTGTTGGTTATCTGGTG
>HDCRISPR_B_ENSG00000156171_2
GAAACTCCATTGGAACCCCG
>HDCRISPR_B_ENSG00000156171_3
AGCTGTGCTTACCTTTGGTA
>HDCRISPR_B_ENSG00000156171_4
TGATCACTACTGCAGCAGAA
>HDCRISPR_B_ENSG00000162490_1
GCAGGCCTCCAGGCTGCCAG
>HDCRISPR_B_ENSG00000162490_2
TCGGTTCTCCTTCTCGGGGT
>HDCRISPR_B_ENSG00000162490_3
GGTCAATGTGATTCTCAGGG
>HDCRISPR_B_ENSG00000162490_4
GAGGACCAGGAAACGCAGCA
>HDCRISPR_B_ENSG00000171962_1
GCCAGAGGTTGTCTATGCGG
>HDCRISPR_B_ENSG00000171962_2
TCCTCCGCATAGACAACCTC
>HDCRISPR_B_ENSG00000171962_3
CCTGGAGAACCTCGCACACC
>HDCRISPR_B_ENSG00000171962_4
ACAACATTGAGACCATCGAG
>HDCRISPR_B_ENSG00000159625_1
CGGGCACTTCACACTCGTTC
>HDCRISPR_B_ENSG00000159625_2
CTTCTGGTACTTGAGCACAG
>HDCRISPR_B_ENSG00000159625_3
GCATGTACTCCCATCTCACA
>HDCRISPR_B_ENSG00000159625_4
ACTCACTGTGAAGCCCAAGG
>HDCRISPR_B_ENSG00000184845_1
GATGTTACAGAAGGACCCAA
>HDCRISPR_B_ENSG00000184845_2
TGTCCACGCTGATCACACAG
>HDCRISPR_B_ENSG00000184845_3
TCCGGTTGAGAACATTCGAC
>HDCRISPR_B_ENSG00000184845_4
ACTGTGACTCCAGCCTCAGC
>HDCRISPR_B_ENSG00000149295_1
TGACCAGTGTGGCGACGAGG
>HDCRISPR_B_ENSG00000149295_2
CGGCCCTTCAACGGGTCAGA
>HDCRISPR_B_ENSG00000149295_3
CTGTGACATCTTCGTCACTC
>HDCRISPR_B_ENSG00000149295_4
GGCTCACCTGTCGATGCTGA
>HDCRISPR_B_ENSG00000151577_1
CAACTACTTAGTAGTGAGCC
>HDCRISPR_B_ENSG00000151577_2
GGCTGTGGCAGACTTGCTGG
>HDCRISPR_B_ENSG00000151577_3
GCCCTACCTGTCTATGCTGA
>HDCRISPR_B_ENSG00000151577_4
TCTGATACCCAGGTGACAGG
>HDCRISPR_B_ENSG00000069696_1
CATGAGGGCGTCGCACAGGC
>HDCRISPR_B_ENSG00000069696_2
CCATGAGGGCGTCGCACAGG
>HDCRISPR_B_ENSG00000069696_3
GCACAGGTTGAAGATGGAGG
>HDCRISPR_B_ENSG00000069696_4
GGCGTGCCAAGATCACCGGC
>HDCRISPR_B_ENSG00000102385_1
CAGATACCTCCCCGAAACAG
>HDCRISPR_B_ENSG00000102385_2
GCAGCTCTTGGAGATTCAAG
>HDCRISPR_B_ENSG00000102385_3
TCGCCTGCTTCCATACAAAG
>HDCRISPR_B_ENSG00000102385_4
CTTTGTATGGAAGCAGGCGA
>HDCRISPR_B_ENSG00000134765_1
TCAAGTCGGCCAGCCTAATC
>HDCRISPR_B_ENSG00000134765_2
TCTGGAGGAGTGTCTCAAGT
>HDCRISPR_B_ENSG00000134765_3
TCAAGCGCAGCAAGAGACGA
>HDCRISPR_B_ENSG00000134765_4
CAAGCGCAGCAAGAGACGAT
>HDCRISPR_B_ENSG00000134755_1
AAATACTATTCTATTGTCCT
>HDCRISPR_B_ENSG00000134755_2
TAAGGCGCGCCAAGAGAAGA
>HDCRISPR_B_ENSG00000134755_3
TCTAGCATCGAACAAGGAAT
>HDCRISPR_B_ENSG00000134755_4
TCATACTGCTCACGATCTAC
>HDCRISPR_B_ENSG00000134762_1
ATCAGACAGCGCAACAGCCC
>HDCRISPR_B_ENSG00000134762_2
TGGGTCAGTGTACACAGCCA
>HDCRISPR_B_ENSG00000134762_3
GCTGCTAGAACATCAGAAGA
>HDCRISPR_B_ENSG00000134762_4
CTGTTCTCAGGCGTGCCAAG
>HDCRISPR_B_ENSG00000171587_1
AGCGTCCACGTGACCGTGAA
>HDCRISPR_B_ENSG00000171587_2
GCTTTGGTGCTCCACAGCGG
>HDCRISPR_B_ENSG00000171587_3
ATACTACCCTGGCCACGCAG
>HDCRISPR_B_ENSG00000171587_4
TCCGCATGTACGCCAAGAAC
>HDCRISPR_B_ENSG00000177103_1
GGGGATGAGGCACTTGAAGA
>HDCRISPR_B_ENSG00000177103_2
AAGGTCAATGCGTGGCAACG
>HDCRISPR_B_ENSG00000177103_3
CCTTTGATCCTCCACCCGGA
>HDCRISPR_B_ENSG00000177103_4
GGAACCCTACACCGTCCGGG
>HDCRISPR_B_ENSG00000111817_1
CATGGGATGGCTGTCGTAGT
>HDCRISPR_B_ENSG00000111817_2
CATAACTTCTGGGTTCTCGT
>HDCRISPR_B_ENSG00000111817_3
GCCCTGGAGAAGTACAGCAT
>HDCRISPR_B_ENSG00000111817_4
CAGCACACAGAACATTGCCA
>HDCRISPR_B_ENSG00000171451_1
CTTTCGAGTATGAACCATTG
>HDCRISPR_B_ENSG00000171451_2
GCAGTACCATAATCAGCAGG
>HDCRISPR_B_ENSG00000171451_3
GGAAATGTACGAGTATTCCA
>HDCRISPR_B_ENSG00000171451_4
CCAGGAGATGAGGTTCCAAT
>HDCRISPR_B_ENSG00000134760_1
AACATCCATAGTTGATCGAG
>HDCRISPR_B_ENSG00000134760_2
CAATGGGCCAAGATTTAGAG
>HDCRISPR_B_ENSG00000134760_3
AGAGGCTCTGACCGAGATGG
>HDCRISPR_B_ENSG00000134760_4
GTAAGAGGCTCTGACCGAGA
>HDCRISPR_B_ENSG00000134757_1
TTATCTTCTCCTTCTCTGCA
>HDCRISPR_B_ENSG00000134757_2
CACCTACCGAATCTCTGGAG
>HDCRISPR_B_ENSG00000134757_3
GGAAGCTTGGAGTTTCCTCC
>HDCRISPR_B_ENSG00000134757_4
AACAGCTATAGTCGACCGGG
>HDCRISPR_B_ENSG00000175065_1
ACAGATCCACAAACCAATGA
>HDCRISPR_B_ENSG00000175065_2
CAAGTTGTTGATGTGAGAGA
>HDCRISPR_B_ENSG00000175065_3
AGTGGAGCTCAACACAGGTA
>HDCRISPR_B_ENSG00000175065_4
AAGGAAGAGGAGCTCTACCA
>HDCRISPR_B_ENSG00000152591_1
GCTGGCCTGGATAATTCCGA
>HDCRISPR_B_ENSG00000152591_2
GCTGAGGTAACACCAGGCAC
>HDCRISPR_B_ENSG00000152591_3
TAATAACAGCAAGGGCCAGG
>HDCRISPR_B_ENSG00000152591_4
CAGGATGAGTTAAATGCCAG
>HDCRISPR_B_ENSG00000151914_1
TCTGTACCAATTGATCTGCC
>HDCRISPR_B_ENSG00000151914_2
AGGCAGATCAATTGGTACAG
>HDCRISPR_B_ENSG00000151914_3
GTGACGAAATTATGGCCTTA
>HDCRISPR_B_ENSG00000151914_4
TTGTGTCATGAGAGTGACCA
>HDCRISPR_B_ENSG00000129480_1
GTCTCTATATTGGATCTACC
>HDCRISPR_B_ENSG00000129480_2
GAACAGGCAGGTGTTAAAGC
>HDCRISPR_B_ENSG00000129480_3
GTGTTAAAGCTGGACACCAA
>HDCRISPR_B_ENSG00000134769_1
GCCTGAGAAGCCACTCAACT
>HDCRISPR_B_ENSG00000134769_2
ACGATGTGAGCCAAGTTGAG
>HDCRISPR_B_ENSG00000134769_3
CGCACTAGGGGCTCAAGATC
>HDCRISPR_B_ENSG00000134769_4
AAGCTTGCATGCTGTTCTGT
>HDCRISPR_B_ENSG00000138101_1
AGCTCGCTATGCTGCCCGGC
>HDCRISPR_B_ENSG00000138101_2
TACGTACCTCTTGGTGGGAG
>HDCRISPR_B_ENSG00000138101_3
GCATGAGAGGTAGCCAGACA
>HDCRISPR_B_ENSG00000138101_4
GACTAATATGAATGACACCA
>HDCRISPR_B_ENSG00000047579_1
CTGCAGATTGCAGAGCGGCG
>HDCRISPR_B_ENSG00000047579_2
GCTACCTGCAGATTGCAGAG
>HDCRISPR_B_ENSG00000047579_3
GCTGGAGCAGATGGACCTGA
>HDCRISPR_B_ENSG00000047579_4
GATGGACATATCGGACCAGG
>HDCRISPR_B_ENSG00000163840_1
ACTCCACCCGGAAGGTGCCC
>HDCRISPR_B_ENSG00000163840_2
CGGACTTGTACACCCGCACG
>HDCRISPR_B_ENSG00000163840_3
CTCCAGCTTCCTTCGTACTC
>HDCRISPR_B_ENSG00000163840_4
CAGAGCTCTAAGTCCTCGGG
>HDCRISPR_B_ENSG00000169718_1
GGAGTATCTGGACATCGTGC
>HDCRISPR_B_ENSG00000169718_2
GTACTGCGAGGTGTGCCCCG
>HDCRISPR_B_ENSG00000169718_3
CATGGTGGACCAGAGCGAGC
>HDCRISPR_B_ENSG00000169718_4
GCCGCCTGAACAAACACCTC
>HDCRISPR_B_ENSG00000120129_1
CGTTGAAAGCGAAGAAGGAG
>HDCRISPR_B_ENSG00000120129_2
GAAGCGCACGTTGACAGAGC
>HDCRISPR_B_ENSG00000120129_3
TCCTTCTTCGCTTTCAACGC
>HDCRISPR_B_ENSG00000120129_4
GAAGTGGGCACCCTGGACGC
>HDCRISPR_B_ENSG00000144048_1
TCCTCAGCCAAGAAGAAGGG
>HDCRISPR_B_ENSG00000144048_2
ACTATCTCCCAGTTGGACAG
>HDCRISPR_B_ENSG00000144048_3
TGGAAAGACTATCTCCCAGT
>HDCRISPR_B_ENSG00000144048_4
TCAACGCTATTATAAACCAG
>HDCRISPR_B_ENSG00000079393_1
GCGCTTGCTGTGGGTCCGTC
>HDCRISPR_B_ENSG00000079393_2
TTCGCTGCAGCGCTTGCTGT
>HDCRISPR_B_ENSG00000079393_3
GCGCTGCAGCGAAGCCAATG
>HDCRISPR_B_ENSG00000079393_4
GCGAAGCCAATGTGGGCGGC
>HDCRISPR_B_ENSG00000149599_1
TGGCTGGGCCAGTTCCCAGA
>HDCRISPR_B_ENSG00000149599_2
AGCAGCTTGAAGAGTTTGGC
>HDCRISPR_B_ENSG00000149599_3
TCAAGCTGCTGCCTAAAGCC
>HDCRISPR_B_ENSG00000149599_4
CTGTGACGGGGCTAGGCTGG
>HDCRISPR_B_ENSG00000111266_1
TTGGTGGCTCTGCTGGAAAG
>HDCRISPR_B_ENSG00000111266_2
AATTGTTACTGAGAGGTTGG
>HDCRISPR_B_ENSG00000111266_3
TATGAAGCGAAGGTTGCAAC
>HDCRISPR_B_ENSG00000111266_4
GATGTATTGTATTCCACAAA
>HDCRISPR_B_ENSG00000162999_1
AGATGCCAGAATTCATGTTG
>HDCRISPR_B_ENSG00000162999_2
TTATGTGCAGGACCTTAGCT
>HDCRISPR_B_ENSG00000162999_3
TCCAGTTAGCGTTGTCACCC
>HDCRISPR_B_ENSG00000162999_4
ACCAGGGTGACAACGCTAAC
>HDCRISPR_B_ENSG00000158050_1
GCTGGCGGACACGTTGAGGA
>HDCRISPR_B_ENSG00000158050_2
AGCAGCGCGTTCCAAGGCAC
>HDCRISPR_B_ENSG00000158050_3
CGCCGGCAGAAGGCCAGGAA
>HDCRISPR_B_ENSG00000158050_4
ACTGCCCTCGTCCAGCACCA
>HDCRISPR_B_ENSG00000189037_1
AGCTGTAGATGGAGGGCTGC
>HDCRISPR_B_ENSG00000189037_2
TGGGAGAAGCTGTAGATGGA
>HDCRISPR_B_ENSG00000189037_3
AAACAAGCTTCTGGTTATTT
>HDCRISPR_B_ENSG00000189037_4
CAGAAGGAGTTTGTCGTTGG
>HDCRISPR_B_ENSG00000112679_1
TCTTACCTCCAACATAGGCC
>HDCRISPR_B_ENSG00000112679_2
TAGTGCCAGGCCTATGTTGG
>HDCRISPR_B_ENSG00000112679_3
TTAAATTCATTCACGAGTGC
>HDCRISPR_B_ENSG00000112679_4
CATGGGGAATGGGATGAACA
>HDCRISPR_B_ENSG00000198842_1
GTGTGGCTGTGAACAAGGGG
>HDCRISPR_B_ENSG00000198842_2
GAGGCGCTGCTGACTTACAG
>HDCRISPR_B_ENSG00000198842_3
GGCCTGCACCGCCCTCACGT
>HDCRISPR_B_ENSG00000198842_4
CCTGTGTCCTGGACCTACAG
>HDCRISPR_B_ENSG00000164086_1
CCGGCAGTCGAGCAGCAGCA
>HDCRISPR_B_ENSG00000164086_2
CACCGTGCTGCTCTACGACG
>HDCRISPR_B_ENSG00000164086_3
GCGCTTCGCCACGCGCTGCA
>HDCRISPR_B_ENSG00000164086_4
CCCCAGGCCCAGCACTGAGG
>HDCRISPR_B_ENSG00000184545_1
TGGCATCCATCACCTTCCTC
>HDCRISPR_B_ENSG00000184545_2
GGTACCTGGCTGCGTGCAGC
>HDCRISPR_B_ENSG00000184545_3
TGTTGTACTCCACGAAGGAG
>HDCRISPR_B_ENSG00000184545_4
CCAGCTGTTGTACTCCACGA
>HDCRISPR_B_ENSG00000130829_1
GCGCCGACTCGTACAGCTCG
>HDCRISPR_B_ENSG00000130829_2
CAGCCGCGAGCTGTACGAGT
>HDCRISPR_B_ENSG00000130829_3
GCTCCTGTACGACCAGGGCG
>HDCRISPR_B_ENSG00000130829_4
CTGTACGAGTCGGCGCGCAT
>HDCRISPR_B_ENSG00000170788_1
AGAGGAGCTCTTACTTCAGC
>HDCRISPR_B_ENSG00000170788_2
AGCTCAAGAACAATTAGGCA
>HDCRISPR_B_ENSG00000170788_3
CAGAGAGCTCAAGAACAATT
>HDCRISPR_B_ENSG00000170788_4
GCTGGCATTGCAGCTAGAGT
>HDCRISPR_B_ENSG00000133665_1
CAGGTATTCTATTGGGTCAC
>HDCRISPR_B_ENSG00000133665_2
AAATTGCCTGGCCCAGGCAC
>HDCRISPR_B_ENSG00000133665_3
TGGAAACTAACTACCTGAAG
>HDCRISPR_B_ENSG00000133665_4
AAAGAAGATCCACCTGCAGG
>HDCRISPR_B_ENSG00000187240_1
GTTCTCTTTACCAAGCAGTA
>HDCRISPR_B_ENSG00000187240_2
AGAGGGTCTGATAAAGACTG
>HDCRISPR_B_ENSG00000187240_3
GAGCTGCATCTTCAAAGCAG
>HDCRISPR_B_ENSG00000187240_4
GGACAGATTGCAAAGTGCCA
>HDCRISPR_B_ENSG00000138036_1
GCTGATTAAGTCCAATAAAG
>HDCRISPR_B_ENSG00000138036_2
ATATGTATATTCCAAAGCTA
>HDCRISPR_B_ENSG00000138036_3
TTAGCTTTGGAATATACATA
>HDCRISPR_B_ENSG00000138036_4
GTATATTCCAAAGCTAAGGT
>HDCRISPR_B_ENSG00000168589_1
AAGAGGATCCAGAGTCATAA
>HDCRISPR_B_ENSG00000168589_2
TCTCTTTCAGGCAGAGGTGG
>HDCRISPR_B_ENSG00000168589_3
CCATCGCAGGTCTATTCACA
>HDCRISPR_B_ENSG00000168589_4
TATTCCCATCCGAACAACCT
>HDCRISPR_B_ENSG00000165169_1
CAACTTAACCAGGTGTGTTA
>HDCRISPR_B_ENSG00000165169_2
CCAGTGGACTGCAAGCATAG
>HDCRISPR_B_ENSG00000165169_3
AGATCTCTTACCATCAGATG
>HDCRISPR_B_ENSG00000165169_4
ATTTGCAGTGACCTGTGCAG
>HDCRISPR_B_ENSG00000127334_1
TTGAGGATAACAGTAACAAG
>HDCRISPR_B_ENSG00000127334_2
GTGCTCACGACACAACCAAA
>HDCRISPR_B_ENSG00000127334_3
ACCAAATGGGCTTACAACAG
>HDCRISPR_B_ENSG00000127334_4
GCTTGCCAGTGGTGCCAGAG
>HDCRISPR_B_ENSG00000143479_1
GGAGGGTATGATGATGCAGA
>HDCRISPR_B_ENSG00000143479_2
ATGACCACTGAGCAGTTTAC
>HDCRISPR_B_ENSG00000143479_3
TTTGGATGGAGGTGAGATGA
>HDCRISPR_B_ENSG00000143479_4
GAACAGCTGTTTCAAGAATT
>HDCRISPR_B_ENSG00000135636_1
GGAGGGCTCCAGAGGAGTAG
>HDCRISPR_B_ENSG00000135636_2
CAGGTCAGGCAGAGTCGGGG
>HDCRISPR_B_ENSG00000135636_3
GCTGCTGTCAGACAAACCGC
>HDCRISPR_B_ENSG00000135636_4
CCATTCCTGGATCAAAGCGG
>HDCRISPR_B_ENSG00000232125_1
GAGTCGTGCTCTGTGCCCTG
>HDCRISPR_B_ENSG00000232125_2
GGGAGCCACAGGAGGATGGG
>HDCRISPR_B_ENSG00000232125_3
GGAAGAAAGAAGCAGCGAGA
>HDCRISPR_B_ENSG00000232125_4
TGCAGAGAGTGCACCGAGCA
>HDCRISPR_B_ENSG00000089091_1
TCTTGACAGAAGCGAGCAAA
>HDCRISPR_B_ENSG00000089091_2
AACATATATTATACTCTGGA
>HDCRISPR_B_ENSG00000089091_3
TTCAGAGACTGCAGACAGAG
>HDCRISPR_B_ENSG00000089091_4
ATGTTCTCAAAGATTCTTCA
>HDCRISPR_B_ENSG00000165891_1
TAGTCTCTGGAGGTTCCTCA
>HDCRISPR_B_ENSG00000165891_2
CATACTGATTCTTAGCCACC
>HDCRISPR_B_ENSG00000165891_3
GCTCCTCTCCTAGTCTCTGG
>HDCRISPR_B_ENSG00000165891_4
AAATCTAGTCTGGGCTGCCT
>HDCRISPR_B_ENSG00000145088_1
CTCACAGCGCACAGTGTGGA
>HDCRISPR_B_ENSG00000145088_2
ACTTGAGAACCCGCTCGCGA
>HDCRISPR_B_ENSG00000145088_3
ACAGTGTGGAAGGCGCAGCG
>HDCRISPR_B_ENSG00000145088_4
GGATACCTTGAGGTTGGTGA
>HDCRISPR_B_ENSG00000108001_1
GGGCGTGGTGGACGCCAACA
>HDCRISPR_B_ENSG00000108001_2
GCATGAACCCGGTGCGCTCG
>HDCRISPR_B_ENSG00000108001_3
GCTGGGCAGCGGCATGAACC
>HDCRISPR_B_ENSG00000108001_4
GCCCAGCGGCTCCTCCTTCA
>HDCRISPR_B_ENSG00000223601_1
TGATCAAGTAGCTCGCACGC
>HDCRISPR_B_ENSG00000223601_2
TATACACTTAACATCCTTCG
>HDCRISPR_B_ENSG00000223601_3
GGTGATAGCACCCCAATAAC
>HDCRISPR_B_ENSG00000223601_4
ATAGCACCCCAATAACAGGG
>HDCRISPR_B_ENSG00000255423_1
ATGCAGAATCAGCCATAGGT
>HDCRISPR_B_ENSG00000255423_2
GACTCACAGCCCAGCAGCCC
>HDCRISPR_B_ENSG00000255423_3
GATGACGCAATGGACAGGAG
>HDCRISPR_B_ENSG00000255423_4
TAATATCCCCAATGCTGGGT
>HDCRISPR_B_ENSG00000147155_1
GCTGTTGTCAGGTCGTGCTG
>HDCRISPR_B_ENSG00000147155_2
GAAAGGCGATCACCACCCAC
>HDCRISPR_B_ENSG00000147155_3
ACACACTGCAAACCAGCACA
>HDCRISPR_B_ENSG00000147155_4
TCGTGCTGCGGTTGTCCCAT
>HDCRISPR_B_ENSG00000171551_1
GCACTACGATGAGTTCCAAG
>HDCRISPR_B_ENSG00000171551_2
AGGCGAACGAGTAGAAGTCC
>HDCRISPR_B_ENSG00000171551_3
GCTCACCTATGGCACCATCG
>HDCRISPR_B_ENSG00000171551_4
CTGGCAGGGTGAGCCCATCC
>HDCRISPR_B_ENSG00000093144_1
GAAAGGCCTCATTGTCCGTG
>HDCRISPR_B_ENSG00000093144_2
ACCAGCGCAACACTTATTAA
>HDCRISPR_B_ENSG00000093144_3
TCCTTTAATAAGTGTTGCGC
>HDCRISPR_B_ENSG00000093144_4
TGAAGGTCAATGGATCCACC
>HDCRISPR_B_ENSG00000158813_1
TGTCAGGGTCGAGGCCACCG
>HDCRISPR_B_ENSG00000158813_2
GCTTAGGTGACGGCTGCCCA
>HDCRISPR_B_ENSG00000158813_3
TCGGAGTTGCGGCGGGAACG
>HDCRISPR_B_ENSG00000158813_4
GCAACTCCGAGCGCAACTCT
>HDCRISPR_B_ENSG00000131080_1
TCTGTGGGGACTGTTTGCCC
>HDCRISPR_B_ENSG00000131080_2
TGTCATCAATCGTGTTCAGA
>HDCRISPR_B_ENSG00000131080_3
ACAGGATTGTGGTTATGGAG
>HDCRISPR_B_ENSG00000131080_4
GATTGTGGTTATGGAGAGGG
>HDCRISPR_B_ENSG00000181562_1
CGTGCATGCATCAATGAGAA
>HDCRISPR_B_ENSG00000181562_2
ACATCCTCTCTAAAGATTTG
>HDCRISPR_B_ENSG00000181562_3
TCGAGTACTTTGAGGGCACC
>HDCRISPR_B_ENSG00000181562_4
GAGTACTTTGAGGGCACCTG
>HDCRISPR_B_ENSG00000116406_1
GCCTCTAACTCGACCTCTAC
>HDCRISPR_B_ENSG00000116406_2
AAGGCATGAGTTCATCAGCA
>HDCRISPR_B_ENSG00000116406_3
GGCCGAGCCCATGAGTAGGG
>HDCRISPR_B_ENSG00000116406_4
TCATGCTTATGGTAACTATA
>HDCRISPR_B_ENSG00000164176_1
CCCCAACTGTTCTAGTGTTG
>HDCRISPR_B_ENSG00000164176_2
AATAAGTGAAGCATACCGAG
>HDCRISPR_B_ENSG00000164176_3
TGATTACCCAAGGAGCCAAG
>HDCRISPR_B_ENSG00000164176_4
GAAATAAGTGAAGCATACCG
>HDCRISPR_B_ENSG00000078401_1
AGGCGCTGAGCTCAGCGCGG
>HDCRISPR_B_ENSG00000078401_2
AACCCACTCCCAGTCCACCC
>HDCRISPR_B_ENSG00000078401_3
CTTAGGCGCTGAGCTCAGCG
>HDCRISPR_B_ENSG00000078401_4
CTGCTCCTGCTCGTCCCTGA
>HDCRISPR_B_ENSG00000127129_1
CTTCATGCAGGGCCACGAGC
>HDCRISPR_B_ENSG00000127129_2
CGTTGCGCTAGCCCTGCTCG
>HDCRISPR_B_ENSG00000127129_3
TCACCCAGATGATGTCCAAG
>HDCRISPR_B_ENSG00000127129_4
GCACTGACAGCGCCTTGGCA
>HDCRISPR_B_ENSG00000124205_1
GGTGAAGCACGTGCAGCGCC
>HDCRISPR_B_ENSG00000124205_2
CCCCTGAGCACCACCGATCC
>HDCRISPR_B_ENSG00000124205_3
GTGGCCCCGACAGCACTGCA
>HDCRISPR_B_ENSG00000124205_4
GCTCCTGCCCAGGGCTTCCA
>HDCRISPR_B_ENSG00000136160_1
CCAGATCCGCGACAGGCCGC
>HDCRISPR_B_ENSG00000136160_2
CCTAAAGGAGACAGGACGGC
>HDCRISPR_B_ENSG00000136160_3
AGGCAAGAACCAGCGCAACC
>HDCRISPR_B_ENSG00000136160_4
AGCGGAGTGGCCCTGTCAGG
>HDCRISPR_B_ENSG00000102189_1
CCCCAGTGTATGAAATCTCT
>HDCRISPR_B_ENSG00000102189_2
ATCCAAGAGATTTCATACAC
>HDCRISPR_B_ENSG00000102189_3
GGTAATGACTCAGGTCATGG
>HDCRISPR_B_ENSG00000102189_4
GTACTCGGAAGAATTAAAGA
>HDCRISPR_B_ENSG00000150456_1
GCAACAAATTGAGCCAGGCG
>HDCRISPR_B_ENSG00000150456_2
GCAATTGCAGCTGTAGGAGA
>HDCRISPR_B_ENSG00000150456_3
ATTGCAGCTGTAGGAGAAGG
>HDCRISPR_B_ENSG00000150456_4
AACTGCTCTGCAGCTGGCAC
>HDCRISPR_B_ENSG00000103319_1
AGTGAGCGGTATAGCTCCAG
>HDCRISPR_B_ENSG00000103319_2
CGAAGATCTCATCTTCCGCC
>HDCRISPR_B_ENSG00000103319_3
TTCCGCCTGGAAGGCGTTGA
>HDCRISPR_B_ENSG00000103319_4
GGCCGCCATCAACGCCTTCC
>HDCRISPR_B_ENSG00000122547_1
TCTGTGCAAAGCTCGCCAAC
>HDCRISPR_B_ENSG00000122547_2
CCCCTTCCACTTGCGGATGT
>HDCRISPR_B_ENSG00000122547_3
GCAGCCCAGGGTGCTCCCCA
>HDCRISPR_B_ENSG00000122547_4
GCCTTTGGAGGCACAAGGGA
>HDCRISPR_B_ENSG00000140025_1
CAAAGGATATCTCAGCAGAG
>HDCRISPR_B_ENSG00000140025_2
ACACTTACAGTAGGTGTCAA
>HDCRISPR_B_ENSG00000140025_3
AGAAGGAAGCTCAACGATAT
>HDCRISPR_B_ENSG00000140025_4
TGGCTCCCAAATTACCGGAA
>HDCRISPR_B_ENSG00000172771_1
GAAGCACAACACCATCACCA
>HDCRISPR_B_ENSG00000172771_2
GTACGCACGCTCCCTTGCAG
>HDCRISPR_B_ENSG00000172771_3
TGTGCTTCCCAAGAGAGCTG
>HDCRISPR_B_ENSG00000172771_4
GGGTCCGCTCAAGAAGCAGG
>HDCRISPR_B_ENSG00000159658_1
CGGAGAAAGAAGCCCAAGAA
>HDCRISPR_B_ENSG00000159658_2
GTCTGCAGCTGACTTAACAT
>HDCRISPR_B_ENSG00000159658_3
CTCTGAGTCCAGCTCCGAAG
>HDCRISPR_B_ENSG00000159658_4
TGACTGCTTGGGCCTTTCTT
>HDCRISPR_B_ENSG00000172421_1
GATGTGCACTGTAGCTAAGC
>HDCRISPR_B_ENSG00000172421_2
GTCCTTGTAGAAGAAGTTGT
>HDCRISPR_B_ENSG00000172421_3
CTACAGTGCACATCAGTCCA
>HDCRISPR_B_ENSG00000172421_4
GAATCTCTTCCTCAAGGCAG
>HDCRISPR_B_ENSG00000186976_1
TCGACCGCAGGAGCTAAGAA
>HDCRISPR_B_ENSG00000186976_2
GACTGGACTGGTTCGACCGC
>HDCRISPR_B_ENSG00000186976_3
TGATGTTAACAAGACTGGAC
>HDCRISPR_B_ENSG00000186976_4
CTCATTGATGTTAACAAGAC
>HDCRISPR_B_ENSG00000203965_1
ACAGGATGCAAATAGCTCAG
>HDCRISPR_B_ENSG00000203965_2
TATGGGCTACAATAAAGCTC
>HDCRISPR_B_ENSG00000203965_3
GGTGATGCCAAAGTAATGGA
>HDCRISPR_B_ENSG00000203965_4
CAGTTTGGAAACCACATCGA
>HDCRISPR_B_ENSG00000214360_1
ACTAAGATGAGACTGAAGCA
>HDCRISPR_B_ENSG00000214360_2
TCAAGTCAGTCACATGATGA
>HDCRISPR_B_ENSG00000214360_3
TCGCAATAGAACCATTTGGA
>HDCRISPR_B_ENSG00000214360_4
CTGAAAGGGGATCTGAGAAT
>HDCRISPR_B_ENSG00000163576_1
GACACAACCAATACGACATT
>HDCRISPR_B_ENSG00000163576_2
TGGGCAAACTGGCATTGGGG
>HDCRISPR_B_ENSG00000163576_3
AGTCCAATGTCCACCTCCAC
>HDCRISPR_B_ENSG00000163576_4
ACAACATGAACAGAGAAAGG
>HDCRISPR_B_ENSG00000096093_1
GGGGTGACATACTTACGAAG
>HDCRISPR_B_ENSG00000096093_2
ACCGGGGTGACCATTACCAT
>HDCRISPR_B_ENSG00000096093_3
GGTTGGCCATAAGTTAAGAC
>HDCRISPR_B_ENSG00000096093_4
TTGAGTTGATCAAAGTCTGA
>HDCRISPR_B_ENSG00000183690_1
GGATCTTCTGGACATTGCAC
>HDCRISPR_B_ENSG00000183690_2
GCTGGTTGCAATTCAGGCAC
>HDCRISPR_B_ENSG00000183690_3
AACTGATCCTCATCAGGAGG
>HDCRISPR_B_ENSG00000183690_4
GAAGAGTAATCCGATGACGC
>HDCRISPR_B_ENSG00000142634_1
AGACGTCGATCTCAGAGAGG
>HDCRISPR_B_ENSG00000142634_2
CCGCCGCCTTGCGGAAGATC
>HDCRISPR_B_ENSG00000142634_3
GGCTGGACACGTTGATGGCC
>HDCRISPR_B_ENSG00000142634_4
CAACGTGTCCAGCCGCTTCG
>HDCRISPR_B_ENSG00000140598_1
AGCAACTCTCACAATAGGAG
>HDCRISPR_B_ENSG00000140598_2
GGTATAAATGGTGGGCAGGA
>HDCRISPR_B_ENSG00000140598_3
GGTGGAGCTGAGAAGCCTAA
>HDCRISPR_B_ENSG00000140598_4
CATGGCTCGAACACTGAGCG
>HDCRISPR_B_ENSG00000169242_1
TGTGCAGCTGAATGACTACG
>HDCRISPR_B_ENSG00000169242_2
AGCGGACTTGGTCCTTGGAC
>HDCRISPR_B_ENSG00000169242_3
AACCGGCCCAGTGCCAAGCA
>HDCRISPR_B_ENSG00000169242_4
GTAGTCCTCATTCCGGAACC
>HDCRISPR_B_ENSG00000099617_1
GACGGCGTAGCGGTCCGAGT
>HDCRISPR_B_ENSG00000099617_2
AGTGCGGGCAGTAGATGTCC
>HDCRISPR_B_ENSG00000099617_3
GCTGTACATGGTCAACGGCG
>HDCRISPR_B_ENSG00000099617_4
GCTTGAAGCCGCGCTGGCGG
>HDCRISPR_B_ENSG00000184349_1
CTCAGTCTTATCTTCTGGGA
>HDCRISPR_B_ENSG00000184349_2
CAATATGGTAGTCACCCCTC
>HDCRISPR_B_ENSG00000184349_3
TTTGTGCCGCGTTCTCGCCG
>HDCRISPR_B_ENSG00000184349_4
TGGCTCGGCTGACTCATGTA
>HDCRISPR_B_ENSG00000090776_1
GGCTTGTGGCGATGGTCGTG
>HDCRISPR_B_ENSG00000090776_2
TGGTCGTGTGGGCGCTGTGC
>HDCRISPR_B_ENSG00000090776_3
AGTTCTCGACCCCAACGTGT
>HDCRISPR_B_ENSG00000090776_4
GCTGAACTCCTGGAACTTGA
>HDCRISPR_B_ENSG00000125266_1
TCTGAAATTCTAGACCCCAG
>HDCRISPR_B_ENSG00000125266_2
GGATATTATTTGCCCCAAAG
>HDCRISPR_B_ENSG00000125266_3
CTGGTACTATACCCACAGAT
>HDCRISPR_B_ENSG00000125266_4
ATCCTCATGAAAGTTGGACA
>HDCRISPR_B_ENSG00000138798_1
CGTGCAGTAATAGGATCCAG
>HDCRISPR_B_ENSG00000138798_2
GGATGAACAGCAATTCCTCG
>HDCRISPR_B_ENSG00000138798_3
CACGTGCAGTAATAGGATCC
>HDCRISPR_B_ENSG00000138798_4
CGATGACATCGTTTCCCATC
>HDCRISPR_B_ENSG00000198759_1
AGAGGCGGGAACTCTCATGG
>HDCRISPR_B_ENSG00000198759_2
AGAGCAGCAGCGGGAGCGCA
>HDCRISPR_B_ENSG00000198759_3
AACTGGCCTGCTGCTACGGC
>HDCRISPR_B_ENSG00000198759_4
GATGCTTTCCAGGATACACC
>HDCRISPR_B_ENSG00000129521_1
CATCGTGCCCTGTCTGCACG
>HDCRISPR_B_ENSG00000129521_2
CGAGGTGGGCTTCTGCTACC
>HDCRISPR_B_ENSG00000129521_3
GACAGGGCACGATGTACTCC
>HDCRISPR_B_ENSG00000129521_4
ACACATCATGAGGCTGGACC
>HDCRISPR_B_ENSG00000120738_1
GGACAACTACCCTAAGCTGG
>HDCRISPR_B_ENSG00000120738_2
GAGTGAGGAAAGGATCCGAA
>HDCRISPR_B_ENSG00000120738_3
CCCTACGAGCACCTGACCGC
>HDCRISPR_B_ENSG00000120738_4
GCCACTGCTTACCTGCGGTC
>HDCRISPR_B_ENSG00000179388_1
GATGTTGTCCTGGCACCAGT
>HDCRISPR_B_ENSG00000115504_1
GAAAGGTCAAAGGCATCTGG
>HDCRISPR_B_ENSG00000115504_2
GAGATGCAGCCTTAAAGGCG
>HDCRISPR_B_ENSG00000115504_3
AGAGATGCAGCCTTAAAGGC
>HDCRISPR_B_ENSG00000115504_4
GCAGCATCAGGATCATCAAA
>HDCRISPR_B_ENSG00000110047_1
CCAGCCGTGCCCGCTTGATC
>HDCRISPR_B_ENSG00000110047_2
GGAGCCGGAGCTCTTCCAGA
>HDCRISPR_B_ENSG00000110047_3
GACTTCCCGGGGATGCGCAT
>HDCRISPR_B_ENSG00000110047_4
CTCGATCAGGTGTCGGATGA
>HDCRISPR_B_ENSG00000013016_1
GATGTTCAGCTGGCTGGGTA
>HDCRISPR_B_ENSG00000013016_2
TACGGACGACCGCCGGAGGA
>HDCRISPR_B_ENSG00000013016_3
CAAGAGCAAGCTGCTGCCCT
>HDCRISPR_B_ENSG00000013016_4
CATCCTCCAGGGCGGGCGAG
>HDCRISPR_B_ENSG00000255150_1
CGACGACCTCAGCTCTGGGG
>HDCRISPR_B_ENSG00000255150_2
GGAAATGATTCCAGTTGCCA
>HDCRISPR_B_ENSG00000255150_3
CACGCCATCAAAGAGGACGT
>HDCRISPR_B_ENSG00000255150_4
GGATGTGTCAGTGAGGGCCG
>HDCRISPR_B_ENSG00000198692_1
CCTCTCCTCAGAGTATGCTC
>HDCRISPR_B_ENSG00000198692_2
AGATGAAGCTAGAAGCCTGA
>HDCRISPR_B_ENSG00000198692_3
GAAGCTCGCCATATGCCTTC
>HDCRISPR_B_ENSG00000198692_4
TATGGCGAGCTTCCAGAACA
>HDCRISPR_B_ENSG00000144895_1
GTCTATGTTCCAGGAAGTAA
>HDCRISPR_B_ENSG00000144895_2
ACCTTGTTTGCCTGGGGCAA
>HDCRISPR_B_ENSG00000144895_3
GCACTCCTTCGACCTCCTGA
>HDCRISPR_B_ENSG00000144895_4
CAAGGCAAACTGCCTTCAGG
>HDCRISPR_B_ENSG00000175766_1
CAGGTGAGTGAAGCTGAGGG
>HDCRISPR_B_ENSG00000175766_2
TGAGAGGGAAGGCCCGGACG
>HDCRISPR_B_ENSG00000175766_3
GACAGCAGGAATAAACGGGG
>HDCRISPR_B_ENSG00000175766_4
GGACCGGCTGTGGCTGGAGA
>HDCRISPR_B_ENSG00000163412_1
TCCCATATCAGTCCACAGTT
>HDCRISPR_B_ENSG00000163412_2
GTTGCTGTTAGCAACCATCG
>HDCRISPR_B_ENSG00000163412_3
GAAAGTCCCCAAGGACAGCA
>HDCRISPR_B_ENSG00000163412_4
GAACCTACCGTGCTGTCCTT
>HDCRISPR_B_ENSG00000148730_1
TGACTATTGCACCACGCCCG
>HDCRISPR_B_ENSG00000148730_2
GCGCTCACCTCCCGGTGTGG
>HDCRISPR_B_ENSG00000148730_3
GGCGTGGTGCAATAGTCATG
>HDCRISPR_B_ENSG00000148730_4
GCTGATGGCCACGGTGCGGG
>HDCRISPR_B_ENSG00000163577_1
CTCTGTTAGGTTCACCTTGT
>HDCRISPR_B_ENSG00000163577_2
TTGTCCTTCTACTCACAACA
>HDCRISPR_B_ENSG00000163577_3
GAAATCAATTTCGTCTGCCA
>HDCRISPR_B_ENSG00000163577_4
CAGTTTCTGTCAGCAGGGAA
>HDCRISPR_B_ENSG00000107105_1
CCAGAAACCTCCCGGTGCCA
>HDCRISPR_B_ENSG00000107105_2
GAGGCAGAAGAAGCTATCAA
>HDCRISPR_B_ENSG00000107105_3
CCTTCCTCAGAACATGACAC
>HDCRISPR_B_ENSG00000107105_4
ACTTGCAATAACACAGCCAA
>HDCRISPR_B_ENSG00000162374_1
AGGAGTCTCTTCGGGAGCAT
>HDCRISPR_B_ENSG00000162374_2
ATTTGACACCTGAGGCTCCA
>HDCRISPR_B_ENSG00000162374_3
GGAGGGTCCATTGCTTGTAT
>HDCRISPR_B_ENSG00000162374_4
CAGTTTCTGTTGTTGCTGGA
>HDCRISPR_B_ENSG00000163435_1
TGTACCCTCCAATGACATCT
>HDCRISPR_B_ENSG00000163435_2
ATGTCATTGGAGGGTACAGG
>HDCRISPR_B_ENSG00000163435_3
AGCTCTGACGTCTCCACCGC
>HDCRISPR_B_ENSG00000163435_4
CACCTCCTCTTCCCAGACCA
>HDCRISPR_B_ENSG00000225968_1
GCAGGCCAACCTCATCGAGG
>HDCRISPR_B_ENSG00000225968_2
TAGTAGCCGGAGTAGACGGG
>HDCRISPR_B_ENSG00000225968_3
GGACGGCACCACGCCACTGG
>HDCRISPR_B_ENSG00000225968_4
ACTACTGCCTGCGCAGGCGG
>HDCRISPR_B_ENSG00000166897_1
GGCAGGTGTGGTTGAAGCGG
>HDCRISPR_B_ENSG00000166897_2
GCGGGTCAGCGGCTTGAGGA
>HDCRISPR_B_ENSG00000166897_3
GAGCGCCAAGGTCTTTAGCC
>HDCRISPR_B_ENSG00000166897_4
ACACCCAAGGTAGCCACCAA
>HDCRISPR_B_ENSG00000158711_1
AGAACAAGCACATGATCTGT
>HDCRISPR_B_ENSG00000158711_2
GCTTGTTCTGAGGCTTCTGC
>HDCRISPR_B_ENSG00000158711_3
GCTGAAGAAGGAACTGCCAC
>HDCRISPR_B_ENSG00000158711_4
TGGACAGTGCTATCACCCTG
>HDCRISPR_B_ENSG00000128886_1
GGGACACTATGAAGGAGAAG
>HDCRISPR_B_ENSG00000128886_2
TGCTTTCCAAGGCCACCGAG
>HDCRISPR_B_ENSG00000128886_3
ACCTCCTCTAGTGCCATCTG
>HDCRISPR_B_ENSG00000102890_1
AGGGAGGTCATCAGCCGTAA
>HDCRISPR_B_ENSG00000102890_2
AGAGCTCATGGAGCACGGCG
>HDCRISPR_B_ENSG00000102890_3
GAGGCACGGAGGCATCCATG
>HDCRISPR_B_ENSG00000102890_4
CTACGTGAACATGAACCTCA
>HDCRISPR_B_ENSG00000110675_1
TTTGTAATGAGGAAGCTAAC
>HDCRISPR_B_ENSG00000110675_2
CTGGAAGATGTGAACTACAA
>HDCRISPR_B_ENSG00000110675_3
ATCTGTTATAATACCAAGCC
>HDCRISPR_B_ENSG00000110675_4
CTTTCACAGAAACATCACTG
>HDCRISPR_B_ENSG00000197977_1
GTATCTGCTCTCAATATGGC
>HDCRISPR_B_ENSG00000197977_2
ATAGTACCACCAAAGCACCT
>HDCRISPR_B_ENSG00000197977_3
GACAATATGTTTGGACCGCG
>HDCRISPR_B_ENSG00000197977_4
ACTTCTCTCCGCGTACATGC
>HDCRISPR_B_ENSG00000131148_1
TCTCATGGTGCTCGTACACG
>HDCRISPR_B_ENSG00000131148_2
GGCCACCAGGAGCCCGTTGA
>HDCRISPR_B_ENSG00000131148_3
CTGCGCCGTCAACGGGCTCC
>HDCRISPR_B_ENSG00000131148_4
AGCCCGTTGACGGCGCAGTG
>HDCRISPR_B_ENSG00000164035_1
ACAACTGGAACAACTCCTAA
>HDCRISPR_B_ENSG00000164035_2
TTAGGAGTTGTTCCAGTTGT
>HDCRISPR_B_ENSG00000164035_3
TCAGGTGAGCACTCTGCACA
>HDCRISPR_B_ENSG00000164035_4
GGTCACTTGAAGCAGTTCCA
>HDCRISPR_B_ENSG00000102119_1
TACCTACTACAGGCCCGTGC
>HDCRISPR_B_ENSG00000102119_2
ATCCCGCACGGGCCTGTAGT
>HDCRISPR_B_ENSG00000102119_3
CGCCGCCGCGTACCTACTAC
>HDCRISPR_B_ENSG00000102119_4
TAAAGCCTACGAGTTGATCC
>HDCRISPR_B_ENSG00000197774_1
GCAGGTCCTGAAGCGCCTCG
>HDCRISPR_B_ENSG00000197774_2
CATCCAGCCCGATGACAGCC
>HDCRISPR_B_ENSG00000197774_3
TCTGAGATCTCCCAGGTTGG
>HDCRISPR_B_ENSG00000197774_4
CTGTGTCCACGCACACCGCG
>HDCRISPR_B_ENSG00000186998_1
CCGGACAGCTCATGGGCCAG
>HDCRISPR_B_ENSG00000186998_2
AGATAGTGACCGCCCGTGAG
>HDCRISPR_B_ENSG00000186998_3
AAGTGTCAGAGCTGACAGAG
>HDCRISPR_B_ENSG00000186998_4
CTTGTACATCACCTTGTATG
>HDCRISPR_B_ENSG00000138080_1
TAGAGGCTGAAACCTCGAGG
>HDCRISPR_B_ENSG00000138080_2
CACTGTCCGGGTCACCACGT
>HDCRISPR_B_ENSG00000138080_3
TGTAGGCCACACGGTAGCGA
>HDCRISPR_B_ENSG00000138080_4
CCTCCGCCCTCGCTACCGTG
>HDCRISPR_B_ENSG00000183798_1
CGCGCTTACTTGTGCGGCCC
>HDCRISPR_B_ENSG00000183798_2
GCGCTTACTTGTGCGGCCCC
>HDCRISPR_B_ENSG00000183798_3
CGCTACAGTCTCTACACGAC
>HDCRISPR_B_ENSG00000183798_4
TGTGCACCACATAGGCACAG
>HDCRISPR_B_ENSG00000125746_1
TGAGTCCCAGATGCGCACGT
>HDCRISPR_B_ENSG00000125746_2
TGGCGGGAACCACTAAGGAA
>HDCRISPR_B_ENSG00000125746_3
GGTGGGCAGCAAATAAAGGT
>HDCRISPR_B_ENSG00000125746_4
AAAGTACACTATCTCCCCGG
>HDCRISPR_B_ENSG00000143924_1
AGATGAAATCACTGTGCTAA
>HDCRISPR_B_ENSG00000143924_2
CACTGTGCTAAAGGCGGCTT
>HDCRISPR_B_ENSG00000143924_3
TGCAATCTCTGAAGATCATG
>HDCRISPR_B_ENSG00000143924_4
TCCTGCAATTGAGACAGCAC
>HDCRISPR_B_ENSG00000165521_1
TGTGGGATCAGGAACTGAGG
>HDCRISPR_B_ENSG00000165521_2
TGATGTCGTCGCTGTGGCCC
>HDCRISPR_B_ENSG00000165521_3
CACGAAGTATACGATCTCCT
>HDCRISPR_B_ENSG00000165521_4
TCGAGCCGCAGGTGGCAGCT
>HDCRISPR_B_ENSG00000214595_1
CCTGTACTACACGGCAGGCA
>HDCRISPR_B_ENSG00000214595_2
TGCAACTGGCCAAGTCGGGA
>HDCRISPR_B_ENSG00000214595_3
AAACTTCTGGCGTCAGCCAC
>HDCRISPR_B_ENSG00000214595_4
CTTTGGCACATGCAAGGCAA
>HDCRISPR_B_ENSG00000158636_1
GACCGCAACACAGACTTCGG
>HDCRISPR_B_ENSG00000158636_2
AATAGGGGAATTGCTACTGG
>HDCRISPR_B_ENSG00000158636_3
ACTGCTAACCACCATAATAG
>HDCRISPR_B_ENSG00000158636_4
GCGGACCCTGCTCCAGCATG
>HDCRISPR_B_ENSG00000135638_1
GCCCGAGCTCGTGTTCCCCG
>HDCRISPR_B_ENSG00000135638_2
TGGGTGCACACCCCGCAAGG
>HDCRISPR_B_ENSG00000135638_3
GGTAAAGCCGCGCTTGGCCG
>HDCRISPR_B_ENSG00000135638_4
GTGAGGGTAGTTGAGCGCCG
>HDCRISPR_B_ENSG00000170370_1
GTGAAGCAGCGCTTGGGCGC
>HDCRISPR_B_ENSG00000170370_2
TTAGCGTAGCTGAGTGCCGC
>HDCRISPR_B_ENSG00000170370_3
GAGGAACGGATTTATGGGGC
>HDCRISPR_B_ENSG00000170370_4
CATCGAGTCGCTGGTGGCCA
>HDCRISPR_B_ENSG00000163064_1
GGCCTCTGTCACGCTCGACC
>HDCRISPR_B_ENSG00000163064_2
CAGCGATGGAGACAGCGTGC
>HDCRISPR_B_ENSG00000163064_3
CTCAGCCTGAGCCTCAGTCC
>HDCRISPR_B_ENSG00000163064_4
AGTCAGCGCGACTCGGCCCT
>HDCRISPR_B_ENSG00000164778_1
GCACATGGCGGGTTCTGCCG
>HDCRISPR_B_ENSG00000164778_2
GACTCTCCGGGTGACGGGGA
>HDCRISPR_B_ENSG00000164778_3
GTTCGGCCGGCGAAAGGACG
>HDCRISPR_B_ENSG00000164778_4
CAGCGACTCTCCGGGTGACG
>HDCRISPR_B_ENSG00000171617_1
GCTTCAGTTCAGCAGAGCCA
>HDCRISPR_B_ENSG00000171617_2
ATGGTGGCCCCACTCCGAGA
>HDCRISPR_B_ENSG00000171617_3
AAGTTTGGCACTCACTACTG
>HDCRISPR_B_ENSG00000171617_4
TTGCTAACGCCTTCTCGGAG
>HDCRISPR_B_ENSG00000149218_1
GGCGAGGAGGAAGCCGGCTT
>HDCRISPR_B_ENSG00000149218_2
GCGCGGAACGCGGAGTACAC
>HDCRISPR_B_ENSG00000149218_3
TGTGACAAGTTCTTCTACGC
>HDCRISPR_B_ENSG00000149218_4
CTCGTGGGCGAGGAGGAAGC
>HDCRISPR_B_ENSG00000106991_1
GAGAGCCATACCCGGCCGAG
>HDCRISPR_B_ENSG00000106991_2
TCGATGAGCCAGGACACGTA
>HDCRISPR_B_ENSG00000106991_3
ATCCTTCGTGGAGCTACCGC
>HDCRISPR_B_ENSG00000106991_4
CAAGTGCAGTGGGATTCCCA
>HDCRISPR_B_ENSG00000151023_1
AAAGGCTCTCCGATGAAGAA
>HDCRISPR_B_ENSG00000151023_2
ATACATATGTAAGCGAAACG
>HDCRISPR_B_ENSG00000151023_3
GCTCTCCGATGAAGAAAGGG
>HDCRISPR_B_ENSG00000151023_4
CTATAAAGACCGAGAGGGAC
>HDCRISPR_B_ENSG00000111674_1
GATGCCCGTAGAGGCTCCAC
>HDCRISPR_B_ENSG00000111674_2
CCCGTGCCGTTCTGAACGTC
>HDCRISPR_B_ENSG00000111674_3
GGAGACAAACAGCGTTACTT
>HDCRISPR_B_ENSG00000111674_4
GGGACCCTCACCTCATGAGC
>HDCRISPR_B_ENSG00000132199_1
GTGTGGAATTACCTTCACTC
>HDCRISPR_B_ENSG00000132199_2
GATGACACGTTGAAGCAGGT
>HDCRISPR_B_ENSG00000132199_3
CACGACATCGTGCGCCTGGC
>HDCRISPR_B_ENSG00000132199_4
GATGTACCTGAAATCTATGC
>HDCRISPR_B_ENSG00000197594_1
TGTGTGTTAACAACAATACT
>HDCRISPR_B_ENSG00000197594_2
GCAGTTTCCAAGCTCAACAC
>HDCRISPR_B_ENSG00000197594_3
CTGGTTCTATGCACGTCTCC
>HDCRISPR_B_ENSG00000197594_4
GACGTGCATAGAACCAGGTA
>HDCRISPR_B_ENSG00000112796_1
GGCCTCTTTGCAGAGAATCA
>HDCRISPR_B_ENSG00000112796_2
GGGACCTGACAGTCCGCTCA
>HDCRISPR_B_ENSG00000112796_3
AATTCAACCAATCATAGCAG
>HDCRISPR_B_ENSG00000112796_4
CTTTATATAAGTAATCCCAA
>HDCRISPR_B_ENSG00000176177_1
ATCTAACATCAGAGAACTAG
>HDCRISPR_B_ENSG00000176177_2
AGAGAACTAGAGGGACCCCA
>HDCRISPR_B_ENSG00000176177_3
GGCACAGACTCAATGACCAT
>HDCRISPR_B_ENSG00000176177_4
GCAAGTCATCACATTGCTGA
>HDCRISPR_B_ENSG00000138185_1
CTTTCAGTATGGGATTGTGC
>HDCRISPR_B_ENSG00000138185_2
AGCTGCAATGAAGGGAACCA
>HDCRISPR_B_ENSG00000054179_1
CGTCCATGTTTATCTACAAG
>HDCRISPR_B_ENSG00000054179_2
GAGCAGGCGCATACCCGCTG
>HDCRISPR_B_ENSG00000054179_3
GTGCCCAAAGAGAGACACGC
>HDCRISPR_B_ENSG00000054179_4
TCTTGTTGGATGCCTCGAAC
>HDCRISPR_B_ENSG00000197217_1
CCTGTAGAGGATGGCTCCAA
>HDCRISPR_B_ENSG00000197217_2
GTACTTACTTAAGCCTGTGG
>HDCRISPR_B_ENSG00000197217_3
TGGAGGATCACCTTTCGGGG
>HDCRISPR_B_ENSG00000197217_4
AAAGTGAAACAGCAGCAGCC
>HDCRISPR_B_ENSG00000187097_1
AAGGGTGCTGAGACCGTTCA
>HDCRISPR_B_ENSG00000187097_2
CTGTTGCCTTTAGGACCACT
>HDCRISPR_B_ENSG00000187097_3
CGTTCAAGGGCTCTTAGAGG
>HDCRISPR_B_ENSG00000187097_4
ATCATGGATGGATCCGACGA
>HDCRISPR_B_ENSG00000197586_1
GATCGCCTTCCTGCCACGCG
>HDCRISPR_B_ENSG00000197586_2
GAAGGTTTCGTGGGTTAACG
>HDCRISPR_B_ENSG00000197586_3
TTCATCTGTTCCGTTCATGA
>HDCRISPR_B_ENSG00000197586_4
CGCAGTGCCGTCAGGTAGCC
>HDCRISPR_B_ENSG00000188833_1
GGCGAACAAGGAGAATGGCA
>HDCRISPR_B_ENSG00000188833_2
GCGAACAAGGAGAATGGCAC
>HDCRISPR_B_ENSG00000188833_3
ATACAGGAAGAGGGACGTGT
>HDCRISPR_B_ENSG00000188833_4
CATCAAACACGATCCCAAAC
>HDCRISPR_B_ENSG00000095203_1
ACCTTGTAAACTCCTCACGA
>HDCRISPR_B_ENSG00000095203_2
TCCAAATCAGACAGAAGCAA
>HDCRISPR_B_ENSG00000095203_3
CGAAACTCAGACACAAGCTC
>HDCRISPR_B_ENSG00000095203_4
GAAGTGGCTGGAAATGTATG
>HDCRISPR_B_ENSG00000166947_1
GGATGCAGTCAGCTGTACCC
>HDCRISPR_B_ENSG00000166947_2
GGGTACAGCTGACTGCATCC
>HDCRISPR_B_ENSG00000166947_3
AGGCAAACGTGGTCACCACG
>HDCRISPR_B_ENSG00000166947_4
GCCTCAGCACAGGGCACCGG
>HDCRISPR_B_ENSG00000086289_1
GCGGGTGCTGGACGAGAGGA
>HDCRISPR_B_ENSG00000086289_2
ATGACCTGTACCTCTTGCAG
>HDCRISPR_B_ENSG00000086289_3
CCAGGCTGCACAGGCCGCAC
>HDCRISPR_B_ENSG00000086289_4
CGCGCCCTGCTCTCCTACGA
>HDCRISPR_B_ENSG00000182585_1
TGGCTTTCTCTAGCTCATGG
>HDCRISPR_B_ENSG00000182585_2
GTGTGAGAACTTCAAGGCTA
>HDCRISPR_B_ENSG00000182585_3
AATGACAGCACTGACCGAAG
>HDCRISPR_B_ENSG00000182585_4
GCAACTACAGGAAATGGCTT
>HDCRISPR_B_ENSG00000183317_1
CGCTGCGCCTCTTCCTCTGC
>HDCRISPR_B_ENSG00000183317_2
AGGAAGAGGCGCAGCGGGTG
>HDCRISPR_B_ENSG00000183317_3
CGGACCATGGAGACCTGCGC
>HDCRISPR_B_ENSG00000183317_4
GGGAGGCTTTGGAATCCAGG
>HDCRISPR_B_ENSG00000142627_1
TTCCTCACACTCGCAGGAGG
>HDCRISPR_B_ENSG00000142627_2
GGTGATCTCATCGGGCGCAA
>HDCRISPR_B_ENSG00000142627_3
TCACACACCCGTATGGCAAA
>HDCRISPR_B_ENSG00000142627_4
CACACGGAGTACATGTAGAT
>HDCRISPR_B_ENSG00000116106_1
AAGTTCAGGGGAGCAGATGG
>HDCRISPR_B_ENSG00000116106_2
AAGTGCCGACCCTGTGGAAG
>HDCRISPR_B_ENSG00000116106_3
TAGCAAGCCCTCTGGAAGGA
>HDCRISPR_B_ENSG00000116106_4
TGGGTGGATAGCAAGCCCTC
>HDCRISPR_B_ENSG00000145242_1
ACAGGAGAAGGCACGTCCAG
>HDCRISPR_B_ENSG00000145242_2
CTGCTACTCTGCACCTCGAC
>HDCRISPR_B_ENSG00000145242_3
GTGCAGAGTAGCAGCCGGCC
>HDCRISPR_B_ENSG00000145242_4
TAGCAGCCGGCCAGGGACGC
>HDCRISPR_B_ENSG00000080224_1
GAATCCGCCAACAGCGGCGG
>HDCRISPR_B_ENSG00000080224_2
GAGAGTGAATCCGCCAACAG
>HDCRISPR_B_ENSG00000080224_3
TGATCAAGAAGAATAAAGTG
>HDCRISPR_B_ENSG00000080224_4
CTTTATTCTTCTTGATCACT
>HDCRISPR_B_ENSG00000135333_1
TGGATTTCCTCTCCACCCAA
>HDCRISPR_B_ENSG00000135333_2
GGATTTCCTCTCCACCCAAT
>HDCRISPR_B_ENSG00000135333_3
TAAAGCACAACAAACAGAGT
>HDCRISPR_B_ENSG00000135333_4
AAGTGTACTACAAGAAGTGC
>HDCRISPR_B_ENSG00000070886_1
GAGACGCCGCACACCAAGGT
>HDCRISPR_B_ENSG00000070886_2
GCGTCTCAAGCTCAACACGG
>HDCRISPR_B_ENSG00000070886_3
GCGTGCGGCACTCAGAGGAG
>HDCRISPR_B_ENSG00000070886_4
CAAGATGTACTGCAGCGCGG
>HDCRISPR_B_ENSG00000154928_1
GACGGCCAATCCTGCGTCCG
>HDCRISPR_B_ENSG00000154928_2
TCACCACCTTCATCAACCGG
>HDCRISPR_B_ENSG00000154928_3
AGGATCCTGGGACATTAGGG
>HDCRISPR_B_ENSG00000154928_4
CACCACCTTCATCAACCGGC
>HDCRISPR_B_ENSG00000133216_1
ATGGACACTGCCGATGGAGC
>HDCRISPR_B_ENSG00000133216_2
CAGCGACTGCTGAGCTGGGC
>HDCRISPR_B_ENSG00000133216_3
TGGCTACTACAGAGCAGACC
>HDCRISPR_B_ENSG00000133216_4
GCCCTGCACAAGTAAGTCCT
>HDCRISPR_B_ENSG00000182580_1
GCACGGGGTTCATCTGGCGG
>HDCRISPR_B_ENSG00000182580_2
GGTCCATGCACAGTGGGAAG
>HDCRISPR_B_ENSG00000182580_3
CACCCGATGAGAGCTTCTCG
>HDCRISPR_B_ENSG00000182580_4
CTTCTTGTAGAAGGCGCGCA
>HDCRISPR_B_ENSG00000106123_1
AGGTCCGAGTCAGGCGTCGC
>HDCRISPR_B_ENSG00000106123_2
GCTTCGCTGGGCAGCCCCAG
>HDCRISPR_B_ENSG00000106123_3
GGCTCATGCAGAGCCAGAGG
>HDCRISPR_B_ENSG00000106123_4
TGTGGGCAGACAGCGAGCGA
>HDCRISPR_B_ENSG00000120915_1
CTAGATCCCTGCTCTGGCCC
>HDCRISPR_B_ENSG00000120915_2
GAGGCAGACTTTAGCGGTCT
>HDCRISPR_B_ENSG00000120915_3
AGGTTACCGGGTCCTAGCTA
>HDCRISPR_B_ENSG00000120915_4
AGGAGAGATCACACTTTCCC
>HDCRISPR_B_ENSG00000172031_1
CGGAGCGTGAGCATCAGGCG
>HDCRISPR_B_ENSG00000172031_2
AAGTTTGAGCAGGTGGATGG
>HDCRISPR_B_ENSG00000172031_3
CCTTGATCCGCACGTAGCAG
>HDCRISPR_B_ENSG00000172031_4
TGAATATCGAGTTGTAGCAC
>HDCRISPR_B_ENSG00000072134_1
GATTGTACGGTGGCTCCAGT
>HDCRISPR_B_ENSG00000072134_2
GCTGCTGTGAAGCTGCCCAG
>HDCRISPR_B_ENSG00000072134_3
GGGCTCACCAGAGACAGACA
>HDCRISPR_B_ENSG00000072134_4
GACAGACACGGGCTTGGTGG
>HDCRISPR_B_ENSG00000130427_1
CGTGATATTCTCGGCCTCCT
>HDCRISPR_B_ENSG00000130427_2
CCAAAGTTAATTTCTATGCC
>HDCRISPR_B_ENSG00000130427_3
TAGAAATTAACTTTGGTGTC
>HDCRISPR_B_ENSG00000130427_4
CTATGCCTGGAAGAGGATGG
>HDCRISPR_B_ENSG00000131037_1
CTACGGTGCTGATCACTGCG
>HDCRISPR_B_ENSG00000131037_2
GCGTTGCTCGAGGTCCCCAC
>HDCRISPR_B_ENSG00000131037_3
TCACTGCGCGGACTGACGGG
>HDCRISPR_B_ENSG00000131037_4
TGATCACTGCGCGGACTGAC
>HDCRISPR_B_ENSG00000083782_1
CCCAGGAGCCTGAATTCACA
>HDCRISPR_B_ENSG00000083782_2
AGAAGAGCCATCAATCAGCC
>HDCRISPR_B_ENSG00000083782_3
GTTGATGGACTCTAGAGTTG
>HDCRISPR_B_ENSG00000083782_4
CCAGGAGCCTGAATTCACAG
>HDCRISPR_B_ENSG00000120160_1
TTATTAACATCTTCATTTAA
>HDCRISPR_B_ENSG00000120160_2
TCATTAGCAGGAGCATAATT
>HDCRISPR_B_ENSG00000120160_3
ATTTCAGACTCAGTGCCATT
>HDCRISPR_B_ENSG00000120160_4
AAATGGAACAGCAGTGGTCA
>HDCRISPR_B_ENSG00000164308_1
GCTGTGCAAGATGATAAACT
>HDCRISPR_B_ENSG00000164308_2
AGTGCAATTTGTTCATGAGC
>HDCRISPR_B_ENSG00000164308_3
CCAGAGAGGTGAGATTGGGG
>HDCRISPR_B_ENSG00000164308_4
ATCTTCCTCTGACTGAAGGG
>HDCRISPR_B_ENSG00000187682_1
AAGGAGTTGACCCTGGACAG
>HDCRISPR_B_ENSG00000187682_2
TGTGCTGGACACAGCAGGGC
>HDCRISPR_B_ENSG00000187682_3
CGAAGCACTGGTGGTTCAGC
>HDCRISPR_B_ENSG00000187682_4
CTACTGGAAGGAGTTGACCC
>HDCRISPR_B_ENSG00000112851_1
GTAAGCTGCCCAATAGATGA
>HDCRISPR_B_ENSG00000112851_2
AACGTTGTTAAATCATTGTC
>HDCRISPR_B_ENSG00000112851_3
ATAAGGTTTGCAATGGATGC
>HDCRISPR_B_ENSG00000112851_4
GAGATTAATAAGGTTTGCAA
>HDCRISPR_B_ENSG00000187672_1
AGTGCCTTACCTCAGTCTGA
>HDCRISPR_B_ENSG00000187672_2
ACAGGACCTCACAGAAGAGA
>HDCRISPR_B_ENSG00000187672_3
AGATGCGCTGAGATTACGAC
>HDCRISPR_B_ENSG00000187672_4
CAGAGTGAAGTCCTTGCAGA
>HDCRISPR_B_ENSG00000124882_1
TGGAGATGCTCTGTGCCGGC
>HDCRISPR_B_ENSG00000124882_2
AGGATGGAGATGCTCTGTGC
>HDCRISPR_B_ENSG00000124882_3
CCAGGCAGAGCAGCAGCGCA
>HDCRISPR_B_ENSG00000124882_4
TTTGCTTAAAGGTTGGTGGA
>HDCRISPR_B_ENSG00000105722_1
CGCATTCTGCACAAGACCAA
>HDCRISPR_B_ENSG00000105722_2
TCAGCTTGTCGTAATTCATC
>HDCRISPR_B_ENSG00000105722_3
GCATTCTGCACAAGACCAAG
>HDCRISPR_B_ENSG00000105722_4
TGGCTACCACCCGACGGCAC
>HDCRISPR_B_ENSG00000178752_1
TTCGTCAGGCAGAGTGACAA
>HDCRISPR_B_ENSG00000113719_1
CTATGTCGATGACCCAGACA
>HDCRISPR_B_ENSG00000113719_2
GCTTGACATTCAGGATGAGA
>HDCRISPR_B_ENSG00000113719_3
CGATGCCCTTTGACTTCAGG
>HDCRISPR_B_ENSG00000113719_4
TACGCAGCCAACGTACACCG
>HDCRISPR_B_ENSG00000117419_1
GCAAGCCCAAGTACTGGCAC
>HDCRISPR_B_ENSG00000117419_2
AGCGGGAGAGGCTGTCGCCA
>HDCRISPR_B_ENSG00000117419_3
ATTCAGCATCACCCACCCCG
>HDCRISPR_B_ENSG00000117419_4
GGCATCTTCGAAGTAAGGAG
>HDCRISPR_B_ENSG00000104714_1
GGAAGATCCGACACCGGCCG
>HDCRISPR_B_ENSG00000104714_2
AGAGGGTGCAGACTCCGGGG
>HDCRISPR_B_ENSG00000104714_3
GGATGGTGTGGACACCAGCG
>HDCRISPR_B_ENSG00000104714_4
TTTCTGGCTCACTTTCTCAG
>HDCRISPR_B_ENSG00000178965_1
TGCTGCATATAATAGCCTTA
>HDCRISPR_B_ENSG00000178965_2
AGGCGTCATCTCTTAAGATC
>HDCRISPR_B_ENSG00000178965_3
TATCCGGGAATGCTTAGCCC
>HDCRISPR_B_ENSG00000178965_4
AACTCCTTACCTTAAACCTC
>HDCRISPR_B_ENSG00000165837_1
CCATGCTTCTTCGTGATGCA
>HDCRISPR_B_ENSG00000165837_2
TCTGACAGGAGTCCAGACGC
>HDCRISPR_B_ENSG00000165837_3
GTAGCACCAGTCTGTCTGAC
>HDCRISPR_B_ENSG00000165837_4
AGATTCAGAGACAGGAGAAG
>HDCRISPR_B_ENSG00000068912_1
GTCATCGCTGAGTTGAGGAA
>HDCRISPR_B_ENSG00000068912_2
CCGGGCCAGTTGACTCGGAA
>HDCRISPR_B_ENSG00000068912_3
TCATCCCCACTTGTCACAAG
>HDCRISPR_B_ENSG00000068912_4
TCTTGGCCAACATATTCCCA
>HDCRISPR_B_ENSG00000164010_1
GCTTCTCTATGAACATGTGA
>HDCRISPR_B_ENSG00000164010_2
TTTCAGGCTGGAGAAGAGCC
>HDCRISPR_B_ENSG00000164010_3
GGACGGTACCCAAGGAGGTG
>HDCRISPR_B_ENSG00000164010_4
GCTGTTCACATATTCCGGGA
>HDCRISPR_B_ENSG00000130023_1
TGCGTAACGTCTTATGGCAT
>HDCRISPR_B_ENSG00000130023_2
GAGCAGGGTCTGGATTACTG
>HDCRISPR_B_ENSG00000130023_3
GGATTTCCTGAACCATCAGG
>HDCRISPR_B_ENSG00000130023_4
GATTTCCTGAACCATCAGGA
>HDCRISPR_B_ENSG00000136541_1
CTGGGTTCTACCCTGTAGTG
>HDCRISPR_B_ENSG00000136541_2
TGCACTCACCAAAGGAAGTC
>HDCRISPR_B_ENSG00000136541_3
CAGTGAGGAATTGACTGATG
>HDCRISPR_B_ENSG00000136541_4
GCTGCTCAACTCATCCATGG
>HDCRISPR_B_ENSG00000178607_1
TCGCCCAAGATACAGAAGAG
>HDCRISPR_B_ENSG00000178607_2
GATGCACATCAATGTCGCTG
>HDCRISPR_B_ENSG00000178607_3
GTATTTCCCAACATACAGAG
>HDCRISPR_B_ENSG00000178607_4
CAAAGTAGGTGGCATTCCAC
>HDCRISPR_B_ENSG00000197930_1
GCTCAGCTCGGGCCACGGAG
>HDCRISPR_B_ENSG00000197930_2
CCCCGGAGACAGCGGCACAG
>HDCRISPR_B_ENSG00000197930_3
CCTCTGTGCCGCTGTCTCCG
>HDCRISPR_B_ENSG00000197930_4
CATCAGCCAGTGTGGAAGAA
>HDCRISPR_B_ENSG00000086619_1
CTGAACCCAGAGCGTTACAC
>HDCRISPR_B_ENSG00000086619_2
AGGTCTACATACTGAGCAGC
>HDCRISPR_B_ENSG00000086619_3
AGCGTTACACTGGCTATAAA
>HDCRISPR_B_ENSG00000086619_4
GTAGAGGTCAGCATGAGCCA
>HDCRISPR_B_ENSG00000089248_1
GGGCGCCCTTCCCCTGGATA
>HDCRISPR_B_ENSG00000089248_2
GGCAGCGGCCTGCACACCAA
>HDCRISPR_B_ENSG00000089248_3
TTATGGTGACAAGCTGAACA
>HDCRISPR_B_ENSG00000089248_4
GAAGATCTTAGACCAAGGGG
>HDCRISPR_B_ENSG00000023318_1
CTTGTTATTTCAGTTGTTAC
>HDCRISPR_B_ENSG00000023318_2
AAATTCTTCCTTAATGACAT
>HDCRISPR_B_ENSG00000023318_3
CTGACATAGCCCAGAGATAC
>HDCRISPR_B_ENSG00000023318_4
TCAGCGATCAGTGAAAGCAT
>HDCRISPR_B_ENSG00000213462_1
ACGTAGTGTGGGTGCAGTGG
>HDCRISPR_B_ENSG00000213462_2
CAGTAATTTATTCGCCCAAC
>HDCRISPR_B_ENSG00000213462_3
TCCACTGCACCCACACTACG
>HDCRISPR_B_ENSG00000213462_4
CAGTCCCAGCAAGTTGTTAC
>HDCRISPR_B_ENSG00000244476_1
ATAACGGGAAATCAGGATGG
>HDCRISPR_B_ENSG00000244476_2
TGATATGCCCAGGTAGCTGG
>HDCRISPR_B_ENSG00000244476_3
GTCCTGCACTGAGATTCGTC
>HDCRISPR_B_ENSG00000244476_4
CATGCAGTACTCGAAACTTC
>HDCRISPR_B_ENSG00000269526_1
GGGACAAACCATGTGAGGGA
>HDCRISPR_B_ENSG00000269526_2
AGGGCCAAAGAGGAGAAAGC
>HDCRISPR_B_ENSG00000269526_3
AGATCTATGATGAGGTTACG
>HDCRISPR_B_ENSG00000269526_4
GGTTCTATATTTGCTTCCCA
>HDCRISPR_B_ENSG00000268964_1
AGATATCAGCTATCTGTCAT
>HDCRISPR_B_ENSG00000268964_2
GGGACAAACCAGTTGAGGGA
>HDCRISPR_B_ENSG00000268964_3
GGAGATGTGCTTATAGGTGC
>HDCRISPR_B_ENSG00000268964_4
AGACTTCACAGCCTCCCAGA
>HDCRISPR_B_ENSG00000149564_1
AGCCCGCTGTCCAATACCAG
>HDCRISPR_B_ENSG00000149564_2
ATGGAAGCTGCCGATCCCAC
>HDCRISPR_B_ENSG00000149564_3
CCGCAGGGACAGGTTCCGGG
>HDCRISPR_B_ENSG00000149564_4
CATTGATGTAGGACAACACC
>HDCRISPR_B_ENSG00000141446_1
TTATCCAATGGTGGGTCAGA
>HDCRISPR_B_ENSG00000141446_2
GATAATGAGCTGGAGCAAGC
>HDCRISPR_B_ENSG00000141446_3
AAGGCTACAACAATTAACAG
>HDCRISPR_B_ENSG00000141446_4
GTTGTAGCCTTTGTGATCTC
>HDCRISPR_B_ENSG00000139684_1
ATCCTATCCAGGATCTCAGC
>HDCRISPR_B_ENSG00000139684_2
CCACAAACACTTACGAGGGC
>HDCRISPR_B_ENSG00000139684_3
CATCAGTCTGCTTCAGAACA
>HDCRISPR_B_ENSG00000139684_4
GAGAGCTGGGACTTTGGCAC
>HDCRISPR_B_ENSG00000164283_1
CTACCGCACAGTCTCAGGCA
>HDCRISPR_B_ENSG00000164283_2
CGCATAATTATTGCTCCAGG
>HDCRISPR_B_ENSG00000164283_3
TGCTGCCGAGTGTGCGCTGC
>HDCRISPR_B_ENSG00000164283_4
CACCGCATAATTATTGCTCC
>HDCRISPR_B_ENSG00000091831_1
GCCCTACTGCATCAGATCCA
>HDCRISPR_B_ENSG00000091831_2
TCAGATCCAAGGGAACGAGC
>HDCRISPR_B_ENSG00000091831_3
CTTGAGCTGCGGACGGTTCA
>HDCRISPR_B_ENSG00000091831_4
GTCCAGGTACACCTCGCCCA
>HDCRISPR_B_ENSG00000119715_1
ACAGGATGTCCTCGGACGAC
>HDCRISPR_B_ENSG00000119715_2
GTCCTCGGACGACAGGCACC
>HDCRISPR_B_ENSG00000119715_3
AGGAGCCGCAGCTGGAGCCC
>HDCRISPR_B_ENSG00000119715_4
GGACGGCTCAGTCTTGATGA
>HDCRISPR_B_ENSG00000139641_1
GTCGTGTGACAGGGTCGAGG
>HDCRISPR_B_ENSG00000139641_2
AGGTGATGTGCAGATTGATG
>HDCRISPR_B_ENSG00000139641_3
GAAGAGTGCGGAGCTGGCTG
>HDCRISPR_B_ENSG00000139641_4
AATGTTCTTCATCCGACGCC
>HDCRISPR_B_ENSG00000158220_1
GCGGGTCGAGTGGGCCAACA
>HDCRISPR_B_ENSG00000158220_2
CACTCGACCCGCTCCACGTC
>HDCRISPR_B_ENSG00000158220_3
TGCCTTGACACCGTTGACCC
>HDCRISPR_B_ENSG00000158220_4
GCATTTCTTCCAGTGTCCCA
>HDCRISPR_B_ENSG00000139160_1
TGCTTCGCAGAGCCTGCAAG
>HDCRISPR_B_ENSG00000139160_2
CCTGCAAGAGGAGACCACAG
>HDCRISPR_B_ENSG00000139160_3
CCACTGTGGTCTCCTCTTGC
>HDCRISPR_B_ENSG00000139160_4
TTGCCCAGTAAGGATCACTG
>HDCRISPR_B_ENSG00000171503_1
GAACCTCAAACCTACGGGAT
>HDCRISPR_B_ENSG00000171503_2
TTGGACAGACATACCTATGG
>HDCRISPR_B_ENSG00000171503_3
CCATAGGTATGTCTGTCCAA
>HDCRISPR_B_ENSG00000171503_4
CCCTTGGACAGACATACCTA
>HDCRISPR_B_ENSG00000164089_1
TAATCTCAATTAAGGATGAT
>HDCRISPR_B_ENSG00000164089_2
GAATCCATGCAGAGTTGTGG
>HDCRISPR_B_ENSG00000164089_3
TTACCACACATGCCACCGGG
>HDCRISPR_B_ENSG00000164089_4
TGTTCCAGACATCGTCACAA
>HDCRISPR_B_ENSG00000134954_1
GACTCTCACCATCATCAAGA
>HDCRISPR_B_ENSG00000134954_2
GCAGTGGACCAATCCAGCTA
>HDCRISPR_B_ENSG00000134954_3
TCAGCTGGACAGGAGATGGC
>HDCRISPR_B_ENSG00000134954_4
CAAACTTTCTGACCCAGATG
>HDCRISPR_B_ENSG00000253831_1
ACCTTCCTCTCTAGTTAAGG
>HDCRISPR_B_ENSG00000253831_2
CAGCAAAGGCCCAGCCGGCA
>HDCRISPR_B_ENSG00000253831_3
TCGTAGTCAACTATCCTTTG
>HDCRISPR_B_ENSG00000253831_4
CAGCATGCTATTTGCCCATC
>HDCRISPR_B_ENSG00000010030_1
ATATGAGCCCTACATCAAGT
>HDCRISPR_B_ENSG00000010030_2
CAAATGGGCTCGCCAGACTC
>HDCRISPR_B_ENSG00000010030_3
AATGGGCTCGCCAGACTCTG
>HDCRISPR_B_ENSG00000010030_4
TTGCAGACTGCCGCCTGCTG
>HDCRISPR_B_ENSG00000115363_1
TCCCGGGAAGAAGTTCCTGC
>HDCRISPR_B_ENSG00000115363_2
GACGCCGCCTGCAGTCTGTG
>HDCRISPR_B_ENSG00000115363_3
CTTGCCACACAGACTGCAGG
>HDCRISPR_B_ENSG00000115363_4
GTGGCTGAGGGGCAGCCTCA
>HDCRISPR_B_ENSG00000142694_1
GGAGCGCGAACGGATCCTGC
>HDCRISPR_B_ENSG00000142694_2
GCAGCCAACCCCGAGAGCTT
>HDCRISPR_B_ENSG00000142694_3
AGACGCCCAGCACGAAGTAG
>HDCRISPR_B_ENSG00000142694_4
AGTAATAGTGCATGCGGCCC
>HDCRISPR_B_ENSG00000072840_1
CACCCGGAACTTCTGATTGA
>HDCRISPR_B_ENSG00000072840_2
GCAGGCCAGCACTTCAGGGA
>HDCRISPR_B_ENSG00000072840_3
AGTCTGGGGAGCCTGAGCCA
>HDCRISPR_B_ENSG00000072840_4
CAGGGAAGGCGTTCACCCGG
>HDCRISPR_B_ENSG00000173040_1
TAAGTTCTTCTTAGGCCAGG
>HDCRISPR_B_ENSG00000173040_2
ATGAGCCCATGGCCCACTAG
>HDCRISPR_B_ENSG00000173040_3
TGCAGCCTCTAGTGGGCCAT
>HDCRISPR_B_ENSG00000173040_4
CAACTTCTGCAGCCTCTAGT
>HDCRISPR_B_ENSG00000126860_1
TCCTGTGTGTTCCATGTCCG
>HDCRISPR_B_ENSG00000126860_2
ACTCCTGAAGTAGATTATAA
>HDCRISPR_B_ENSG00000126860_3
AAGCAAACTATACCCGTCTG
>HDCRISPR_B_ENSG00000126860_4
GATTCTTACCTAGCTAGTAT
>HDCRISPR_B_ENSG00000185862_1
TGATTGAGACAGTCCAGAGA
>HDCRISPR_B_ENSG00000185862_2
AATTCACCTAGGAGTACACC
>HDCRISPR_B_ENSG00000185862_3
AAAGTGTCGCTGAATTGTGT
>HDCRISPR_B_ENSG00000185862_4
GGGAGACTAGTAGAATCATT
>HDCRISPR_B_ENSG00000067208_1
TAGAAACCCTAGTGGGAAAC
>HDCRISPR_B_ENSG00000067208_2
CTGCCTTTAGAAACCCTAGT
>HDCRISPR_B_ENSG00000067208_3
GGGGAAGATGGTGAAAGGGC
>HDCRISPR_B_ENSG00000067208_4
AAGGTGACTGAGGTTGCTAG
>HDCRISPR_B_ENSG00000106038_1
GCAGATTGCGCGGCTGGAGA
>HDCRISPR_B_ENSG00000106038_2
CCGAGAGCAGATTGCGCGGC
>HDCRISPR_B_ENSG00000106038_3
AGAACTACGTATCCAGGCCG
>HDCRISPR_B_ENSG00000106038_4
GCGCTGGTCGGCAGTCCGAA
>HDCRISPR_B_ENSG00000178997_1
TACCTAAACACGTATCGCGA
>HDCRISPR_B_ENSG00000178997_2
TGTTTAGGTAACCATCCACC
>HDCRISPR_B_ENSG00000178997_3
GTAAAGAGGGTGAAACAGGT
>HDCRISPR_B_ENSG00000178997_4
TAGGTAACCATCCACCAGGG
>HDCRISPR_B_ENSG00000081177_1
GGATGCTGAGACTCTCACAG
>HDCRISPR_B_ENSG00000081177_2
GTTGCTGCAACGAAGTAGAA
>HDCRISPR_B_ENSG00000081177_3
CTTCTATCACAAGTGCAGAG
>HDCRISPR_B_ENSG00000081177_4
GAAGTCTAAGATGGATGGGA
>HDCRISPR_B_ENSG00000187609_1
CACCTGCTTCCGCTCCCGCG
>HDCRISPR_B_ENSG00000187609_2
AGGTCTTGCGTCTGCAGGAG
>HDCRISPR_B_ENSG00000187609_3
GAGCGGTACGGCGTAGCCCC
>HDCRISPR_B_ENSG00000187609_4
GTAGCCAGCACTGCAGCTGG
>HDCRISPR_B_ENSG00000164002_1
TGGCGGAACTCAAGACACGC
>HDCRISPR_B_ENSG00000164002_2
AGCTGCACTATACAGCCAAG
>HDCRISPR_B_ENSG00000164002_3
CAGGCGCCCTATGCTCCCTC
>HDCRISPR_B_ENSG00000164002_4
TCTTCTTCTGAGCTTCCAGA
>HDCRISPR_B_ENSG00000144036_1
CTCTCCACAGAATCAAGTGA
>HDCRISPR_B_ENSG00000144036_2
TTATAGAGTCCACAAAGCCC
>HDCRISPR_B_ENSG00000144036_3
CAACAAACCTGTTGCTAACC
>HDCRISPR_B_ENSG00000144036_4
ACTGAACTGCTGAAAGTGAG
>HDCRISPR_B_ENSG00000157036_1
AGTATCGCTTCCCGCCTCCG
>HDCRISPR_B_ENSG00000157036_2
AAGATTATGTTGGAAGTGGG
>HDCRISPR_B_ENSG00000157036_3
AATGAAGATTATGTTGGAAG
>HDCRISPR_B_ENSG00000157036_4
TGAAGGCACTGAAGGTTGGA
>HDCRISPR_B_ENSG00000110723_1
AGAGTGGCATGCCTCCACCG
>HDCRISPR_B_ENSG00000110723_2
AAAGCCAGCAGTCATGAGGG
>HDCRISPR_B_ENSG00000110723_3
CTGTTCTCCGCTTCGTCCAA
>HDCRISPR_B_ENSG00000110723_4
TCTTGCTGTGAAATGCCCTG
>HDCRISPR_B_ENSG00000064655_1
CGTCTGGCCGTAGGCTGCCA
>HDCRISPR_B_ENSG00000064655_2
GAGGTGGGTAAGCTGTATAG
>HDCRISPR_B_ENSG00000064655_3
GGTGTATGGGCTCTGTCCAG
>HDCRISPR_B_ENSG00000064655_4
GATTCTTACCTTCCCGTATC
>HDCRISPR_B_ENSG00000158161_1
AGCAGCAACCACATACCAGT
>HDCRISPR_B_ENSG00000158161_2
TATAGGTGGGATAATCCTGC
>HDCRISPR_B_ENSG00000158161_3
GGAGTGTGACCAGGTACATG
>HDCRISPR_B_ENSG00000158161_4
GATGTGGCTTCTGATGACAA
>HDCRISPR_B_ENSG00000112319_1
GCATCCCCGAATACTGAGTC
>HDCRISPR_B_ENSG00000112319_2
CCAGCCATCAAGACAGAGAG
>HDCRISPR_B_ENSG00000112319_3
TTTCACAATCTCAGAATTCC
>HDCRISPR_B_ENSG00000112319_4
ACTCAGTCCCCATTACAGAG
>HDCRISPR_B_ENSG00000188107_1
GACGGCAATTGGTGGAAGAA
>HDCRISPR_B_ENSG00000188107_2
CTCCTAATTGAATTTGCAAA
>HDCRISPR_B_ENSG00000188107_3
CAGTCAGTACCATTCTGACA
>HDCRISPR_B_ENSG00000188107_4
GTGAGAAAGATTATCCTTGC
>HDCRISPR_B_ENSG00000108799_1
TTTCCAGTAAGTGATACATT
>HDCRISPR_B_ENSG00000108799_2
TAAGTGATACATTTGGAGGT
>HDCRISPR_B_ENSG00000108799_3
GCTTCTTCCATTCTTCATTG
>HDCRISPR_B_ENSG00000108799_4
TCCATTCTTCATTGAGGATC
>HDCRISPR_B_ENSG00000088926_1
CATAAGCATTTACCATCGGG
>HDCRISPR_B_ENSG00000088926_2
CATCTGAGGATCCCACCCGA
>HDCRISPR_B_ENSG00000088926_3
TTTACTCTTCACTTTCACGG
>HDCRISPR_B_ENSG00000088926_4
AGAATGCCAAGAAAGATGCA
>HDCRISPR_B_ENSG00000131187_1
GAGCTTGGAGTCAACACTTT
>HDCRISPR_B_ENSG00000131187_2
TTGACTCCAAGCTCACCAGC
>HDCRISPR_B_ENSG00000131187_3
AGCTTTGTACTTATGCTCCT
>HDCRISPR_B_ENSG00000131187_4
ACAAATGTACCCACAAGGGC
>HDCRISPR_B_ENSG00000124491_1
AACAAGCTGATTGTCCGCAG
>HDCRISPR_B_ENSG00000124491_2
AACTGCTCTTCTGCCTCCAA
>HDCRISPR_B_ENSG00000124491_3
GCTGCATTAGAGTTATTGGG
>HDCRISPR_B_ENSG00000124491_4
TACCTTGCAGGTTGACGCCC
>HDCRISPR_B_ENSG00000143278_1
CCACGTGTACAACAGAAGGC
>HDCRISPR_B_ENSG00000143278_2
TAGAATGTCTCACATACGGA
>HDCRISPR_B_ENSG00000143278_3
GTACAATACGAATGTGCTAC
>HDCRISPR_B_ENSG00000143278_4
ACTGGCTACTACACAGCTGG
>HDCRISPR_B_ENSG00000181104_1
GCTGTTGTCTGCCCGCACCC
>HDCRISPR_B_ENSG00000181104_2
GCCGCACAGACTGAAGCAGG
>HDCRISPR_B_ENSG00000181104_3
TTTCAGGATGAACACAACGA
>HDCRISPR_B_ENSG00000181104_4
AATGAAGGTCAAGAAGCCGG
>HDCRISPR_B_ENSG00000164220_1
ACAGGGTCACAGCATTGGCC
>HDCRISPR_B_ENSG00000164220_2
GTAGGTGAAAGGATGGACGA
>HDCRISPR_B_ENSG00000164220_3
GTTGTGAACATCATGGCAGG
>HDCRISPR_B_ENSG00000164220_4
CAGGTTGGTGTAGAATACAG
>HDCRISPR_B_ENSG00000127533_1
CCCGCTCTCGTCGTAGACGC
>HDCRISPR_B_ENSG00000127533_2
TACGACGAGAGCGGGAGCAC
>HDCRISPR_B_ENSG00000127533_3
CCCAGCGTCTACGACGAGAG
>HDCRISPR_B_ENSG00000127533_4
AGCATGGTGGAGGGCAGCCG
>HDCRISPR_B_ENSG00000185010_1
CATTCGCAGCACTCTTCGCA
>HDCRISPR_B_ENSG00000185010_2
TGTATCGAGCAATAATTGGA
>HDCRISPR_B_ENSG00000185010_3
ACTCTTCGCATGGAGTTGAT
>HDCRISPR_B_ENSG00000185010_4
TTGAGGTTGCAGCATGCCAT
>HDCRISPR_B_ENSG00000103089_1
GGAACCACGGTTCAAAGTGG
>HDCRISPR_B_ENSG00000103089_2
GGTACTCGATGAGGCTCCAG
>HDCRISPR_B_ENSG00000103089_3
CCACCCTGCAGAGTACACGG
>HDCRISPR_B_ENSG00000103089_4
TCATGTGGAACAGGAAGCGG
>HDCRISPR_B_ENSG00000165591_1
GAGGAACAACTGAATGCGGG
>HDCRISPR_B_ENSG00000165591_2
GAGGACTGACATGTTTCCCA
>HDCRISPR_B_ENSG00000165591_3
AGCATCATGTCCCTCTAACA
>HDCRISPR_B_ENSG00000165591_4
GACGTGAACCCAATGATCAA
>HDCRISPR_B_ENSG00000163586_1
GAAGCCTTCATGAAGGCAAT
>HDCRISPR_B_ENSG00000163586_2
AATGACAGGGGAGAAAGTCA
>HDCRISPR_B_ENSG00000163586_3
CAGAAGGGGAAGGATATCAA
>HDCRISPR_B_ENSG00000163586_4
GTGTCGGAAATCGTGCAGAA
>HDCRISPR_B_ENSG00000197416_1
TTTGAGGAAATCACGCCAGG
>HDCRISPR_B_ENSG00000197416_2
ACTGTGACCATCAGTACAGA
>HDCRISPR_B_ENSG00000197416_3
AGAATGATTGACCAGCTCCA
>HDCRISPR_B_ENSG00000197416_4
TTGACCAGCTCCAAGGAACA
>HDCRISPR_B_ENSG00000121769_1
CACTATGGTGGACGCTTTCC
>HDCRISPR_B_ENSG00000121769_2
CTTGCTGTCCACTAGCTTCC
>HDCRISPR_B_ENSG00000121769_3
ACTATGGTGGACGCTTTCCT
>HDCRISPR_B_ENSG00000121769_4
CTAGCCCAGCATCACTATGG
>HDCRISPR_B_ENSG00000170231_1
TTGGTCCCAGCACTACTCCG
>HDCRISPR_B_ENSG00000170231_2
ATGACCAACAAGTTCACTGT
>HDCRISPR_B_ENSG00000170231_3
CTGTGTTGTCTGCGTGCACA
>HDCRISPR_B_ENSG00000170231_4
GATCGTCACGGAGGTGCAGC
>HDCRISPR_B_ENSG00000205186_1
GAATTTCGCAGCCCGGAACA
>HDCRISPR_B_ENSG00000205186_2
TCACTAACCCTGCCATGTTC
>HDCRISPR_B_ENSG00000205186_3
AGCAGACAACCGGAAAGTAA
>HDCRISPR_B_ENSG00000205186_4
ATGAAACTACAGCAGACAAC
>HDCRISPR_B_ENSG00000149485_1
GGACGTCCCAAAGACCCAAA
>HDCRISPR_B_ENSG00000149485_2
GCATGACTTTGGGCACCTGT
>HDCRISPR_B_ENSG00000149485_3
CATGTGGTTCCACCAACTGG
>HDCRISPR_B_ENSG00000149485_4
TGTGGTTCCACCAACTGGCG
>HDCRISPR_B_ENSG00000221968_1
GTGTGATCCACACGAACCAG
>HDCRISPR_B_ENSG00000221968_2
ACAGATGAACCACATCCCCA
>HDCRISPR_B_ENSG00000221968_3
CACAGGGCTTCTCCGCCCAC
>HDCRISPR_B_ENSG00000221968_4
TCACGAACTTCTGGGCCACG
>HDCRISPR_B_ENSG00000103876_1
GCCTACACTCAACAGCTTCA
>HDCRISPR_B_ENSG00000103876_2
GTTGGTAGCATGCTGCCGAG
>HDCRISPR_B_ENSG00000103876_3
CCTGAACATGATTCCGACGT
>HDCRISPR_B_ENSG00000103876_4
CAGCATGTCCTTCATCCCGG
>HDCRISPR_B_ENSG00000180185_1
GAACTACGCGGACCACGTCA
>HDCRISPR_B_ENSG00000180185_2
CGAGGCTGGCATACACGGGC
>HDCRISPR_B_ENSG00000180185_3
ATAGCCGCCCACGTAGTCCA
>HDCRISPR_B_ENSG00000180185_4
TATGACCGCCCGGGACGTGC
>HDCRISPR_B_ENSG00000169612_1
AGTAACCGTAAGGAGGCCGC
>HDCRISPR_B_ENSG00000145569_1
TAGCCTCCGGAAGTAGCAGA
>HDCRISPR_B_ENSG00000145569_2
CTAGCATCCAGGAGTGAACT
>HDCRISPR_B_ENSG00000145569_3
GCCAAGCCTTAGACACTGTC
>HDCRISPR_B_ENSG00000145569_4
CATTCTCCAGACAGTGTCTA
>HDCRISPR_B_ENSG00000168309_1
GAGGGAGCGGGCAGACATTG
>HDCRISPR_B_ENSG00000168309_2
GAAGGCCTCTCGGAGTCACC
>HDCRISPR_B_ENSG00000168309_3
TGACTCCGAGAGGCCTTCAC
>HDCRISPR_B_ENSG00000168309_4
TTCTTGGGCTTGATGAGCTC
>HDCRISPR_B_ENSG00000065809_1
GAACAAACCAGAATTGCAGA
>HDCRISPR_B_ENSG00000065809_2
CTTCCTTCTGCTTTATTACT
>HDCRISPR_B_ENSG00000065809_3
ACAGAAGAAGAAATCTGACT
>HDCRISPR_B_ENSG00000065809_4
CCAAGAAGTCGCCCAAGCCC
>HDCRISPR_B_ENSG00000198324_1
GTCCACCGGGGCGTCACAGG
>HDCRISPR_B_ENSG00000198324_2
TCCAGGATGATGACGCCCAC
>HDCRISPR_B_ENSG00000198324_3
CAAGAAGGGTGGGCGGCACG
>HDCRISPR_B_ENSG00000198324_4
GAAGCTGAACGAGCGCAGCC
>HDCRISPR_B_ENSG00000125898_1
GCAATGCCCGCGTGATCAAG
>HDCRISPR_B_ENSG00000125898_2
GCGCGTTCCCTATGGCGTGT
>HDCRISPR_B_ENSG00000125898_3
TATCCGAGCTGGCCCGTGCC
>HDCRISPR_B_ENSG00000125898_4
AGCGTTGCAAACCCGGCGGC
>HDCRISPR_B_ENSG00000197245_1
CCTCCCTCCACCCCGTCCAG
[truncated: 3,241,605 more chars]
