# Supplementary material for: Genome-scale CRISPR screening at high sensitivity with an empirically designed sgRNA library
Source: BMC Biol. 2020 Nov 23;18:174. doi: 10.1186/s12915-020-00905-1 (PMC7686728; doi:10.1186/s12915-020-00905-1)
Supplement: Supplementary file 6 — Additional file 6: Table S2. sgRNA sequences used in this study. [file 12915_2020_905_MOESM6_ESM.xlsx]

## Sheet: Sheet1
Gene targeted	sgRNA	sequence
AAVS1 locus	AAVS1 #8	GCAGAGCCAGGAACCCCTGT
AAVS1 locus	AAVS1 #15	GCTGATACCGTCGGCGTTGG
POLR2E	POLR2E #3	GCAGGAGGAGAACATCACAC
POLR2E	POLR2E #4	TTGGGCTTTGAACTCCTCCA
CD46	CD46 #3	GGATCAGTAGCAATTTGGAG
CD46	CD46 #5	GGAGTACAGCAGCAACACCA
CD81	CD81 #1	GCTGGCTGGAGGCGTGATCC
CD81	CD81 #2	CTCCCAGCTCCAGATACAGG
