# Supplementary material for: Genome-scale CRISPR screening at high sensitivity with an empirically designed sgRNA library
Source: BMC Biol. 2020 Nov 23;18:174. doi: 10.1186/s12915-020-00905-1 (PMC7686728; doi:10.1186/s12915-020-00905-1)
Supplement: Supplementary file 16 — Additional file 16: Table S4. siRNA sequences of siRNAs used in this study. [file 12915_2020_905_MOESM16_ESM.xlsx]

## Sheet: Sheet1
Gene targeted	siRNA	Sequence	Catalog Nr	Supplier
FANCE	FANCE #1	CAACUGCCCUGACCUCCUU	D-013991-01	Dharmacon
FANCE	FANCE #2	GGAGAGACCCGAACAUAAG	D-013991-02	Dharmacon
FANCE	FANCE #3	CCAAGUAUCAGGCUAACAU	D-013991-03	Dharmacon
FANCE	FANCE #4	CGAAUCUGGAUGAUGCUAA	D-013991-04	Dharmacon
FANCG	FANCG #1	GGAAUUAGAUGCUCCAUUG	D-011899-01	Dharmacon
FANCG	FANCG #2	GGACAUCUCUGCCAAAGUC	D-011899-02	Dharmacon
FANCG	FANCG #3	GCAAGCAGGUGCCUACAGA	D-011899-03	Dharmacon
FANCG	FANCG #4	GCACUAAGCAGCCUUCAUG	D-011899-04	Dharmacon
FANCL	FANCL #1	GAAGUUGCCUUAAAGAAUA	D-021486-01	Dharmacon
FANCL	FANCL #2	GCGGAUACCUGCUUCAGUA	D-021486-02	Dharmacon
FANCL	FANCL #3	GAACAUACAUUUGUGGGAU	D-021486-03	Dharmacon
FANCL	FANCL#4	GAUAGGAACUCUUGGUUGG	D-021486-04	Dharmacon
FANCM	FANCM #1	GUACUGCACUUGAGAAUUU	D-021955-01	Dharmacon
FANCM	FANCM #2	CAAACCAUGUUCACAAUUA	D-021955-02	Dharmacon
FANCM	FANCM #3	CAACAGUGGUGAAUAGUAA	D-021955-03	Dharmacon
FANCM	FANCM #4	GAACAAGAUUCCUCAUUAC	D-021955-04	Dharmacon
KLF4	KLF4 #1	GACCUGGACUUUAUUCUCU	D-005089-03	Dharmacon
KLF4	KLF4 #2	CCGAGGAGUUCAACGAUCU	D-005089-05	Dharmacon
KLF4	KLF4 #3	CCAAUUCGCUGACCCAUCC	D-005089-06	Dharmacon
KLF4	KLF4 #4	UGACCAGGCACUACCGUAA	D-005089-19	Dharmacon
SOX2	SOX2 #1	GCUCUUGGCUCCAUGGGUU	D-011778-01	Dharmacon
SOX2	SOX2 #2	UCAUGAAGAAGGAUAAGUA	D-011778-02	Dharmacon
SOX2	SOX2 #3	GCUCGCAGACCUACAUGAA	D-011778-03	Dharmacon
SOX2	SOX2 #4	ACAACAUGAUGGAGACGGA	D-011778-04	Dharmacon
POU5F1	POU5F1 #1	CAUCAAAGCUCUGCAGAAA	D-019591-05	Dharmacon
POU5F1	POU5F1 #2	GAUAUACACAGGCCGAUGU	D-019591-06	Dharmacon
POU5F1	POU5F1 #3	GCGAUCAAGCAGCGACUAU	D-019591-09	Dharmacon
POU5F1	POU5F1 #4	UCCCAUGCAUUCAAACUGA	D-019591-10	Dharmacon
UBC	UBC #1	GUGAAGACCCUGACUGGUA	D-019408-01	Dharmacon
	ON-TARGETplus Non-targeting control pool	UGGUUUACAUGUCGACUAA	D-001810-10-05	Dharmacon
		UGGUUUACAUGUUGUGUGA
		UGGUUUACAUGUUUUCUGA
		UGGUUUACAUGUUUUCCUA
